# Supplementary material for: Dynamic stabilization of a mechanical oscillator in the absence of any stable feature
Source: Nat Commun. 2026 Mar 10;17:6024. doi: 10.1038/s41467-026-70493-1 (PMC13346612; doi:10.1038/s41467-026-70493-1)
Supplement: Supplementary file 17 — Source Data [file 41467_2026_70493_MOESM17_ESM.zip]

Archive with 137 entries (136 files):
- Source Data/
- Source Data/Fig3b&S5c Trial1-0V.csv
- Source Data/Fig3b&S5c Trial1-24V.csv
- Source Data/Fig3b&S5c Trial2-0V.csv
- Source Data/Fig3b&S5c Trial2-24V.csv
- Source Data/Fig3b&S5c Trial3-0V.csv
- Source Data/Fig3b&S5c Trial3-24V.csv
- Source Data/Fig3c&S6a.csv
- Source Data/Fig3d&S6e.csv
- Source Data/Fig4a-b&S8a T=188ms Trial1.csv
- Source Data/Fig4a-b&S8a T=188ms Trial2.csv
- Source Data/Fig4a-b&S8a T=188ms Trial3.csv
- Source Data/Fig4a-b&S8a T=218ms Trial1.csv
- Source Data/Fig4a-b&S8a T=218ms Trial2.csv
- Source Data/Fig4a-b&S8a T=218ms Trial3.csv
- Source Data/Fig4a-b&S8a T=258ms Trial1.csv
- Source Data/Fig4a-b&S8a T=258ms Trial2.csv
- Source Data/Fig4a-b&S8a T=258ms Trial3.csv
- Source Data/Fig4b&S8a T=159ms Trial1.csv
- Source Data/Fig4b&S8a T=159ms Trial2.csv
- Source Data/Fig4b&S8a T=159ms Trial3.csv
- Source Data/Fig4b&S8a T=167ms Trial1.csv
- Source Data/Fig4b&S8a T=167ms Trial2.csv
- Source Data/Fig4b&S8a T=167ms Trial3.csv
- Source Data/Fig4b&S8a T=177ms Trial1.csv
- Source Data/Fig4b&S8a T=177ms Trial2.csv
- Source Data/Fig4b&S8a T=177ms Trial3.csv
- Source Data/Fig4b&S8a T=200ms Trial1.csv
- Source Data/Fig4b&S8a T=200ms Trial2.csv
- Source Data/Fig4b&S8a T=200ms Trial3.csv
- Source Data/Fig4b&S8a T=210ms Trial1.csv
- Source Data/Fig4b&S8a T=210ms Trial2.csv
- Source Data/Fig4b&S8a T=210ms Trial3.csv
- Source Data/Fig4b&S8a T=228ms Trial1.csv
- Source Data/Fig4b&S8a T=228ms Trial2.csv
- Source Data/Fig4b&S8a T=228ms Trial3.csv
- Source Data/Fig4b&S8a T=238ms Trial1.csv
- Source Data/Fig4b&S8a T=238ms Trial2.csv
- Source Data/Fig4b&S8a T=238ms Trial3.csv
- Source Data/Fig4b&S8a T=250ms Trial1.csv
- Source Data/Fig4b&S8a T=250ms Trial2.csv
- Source Data/Fig4b&S8a T=250ms Trial3.csv
- Source Data/Fig4b&S8a T=268ms Trial1.csv
- Source Data/Fig4b&S8a T=268ms Trial2.csv
- Source Data/Fig4b&S8a T=268ms Trial3.csv
- Source Data/FigS5c Trial1-12V.csv
- Source Data/FigS5c Trial1-16V.csv
- Source Data/FigS5c Trial1-20V.csv
- Source Data/FigS5c Trial1-4V.csv
- Source Data/FigS5c Trial1-8V.csv
- Source Data/FigS5c Trial2-12V.csv
- Source Data/FigS5c Trial2-16V.csv
- Source Data/FigS5c Trial2-20V.csv
- Source Data/FigS5c Trial2-4V.csv
- Source Data/FigS5c Trial2-8V.csv
- Source Data/FigS5c Trial3-12V.csv
- Source Data/FigS5c Trial3-16V.csv
- Source Data/FigS5c Trial3-20V.csv
- Source Data/FigS5c Trial3-4V.csv
- Source Data/FigS5c Trial3-8V.csv
- Source Data/FigS6b.csv
- Source Data/FigS6c.csv
- Source Data/FigS6d.csv
- Source Data/FigS6f.csv
- Source Data/FigS8b T=159ms Trial1.csv
- Source Data/FigS8b T=159ms Trial2.csv
- Source Data/FigS8b T=159ms Trial3.csv
- Source Data/FigS8b T=167ms Trial1.csv
- Source Data/FigS8b T=167ms Trial2.csv
- Source Data/FigS8b T=167ms Trial3.csv
- Source Data/FigS8b T=177ms Trial1.csv
- Source Data/FigS8b T=177ms Trial2.csv
- Source Data/FigS8b T=177ms Trial3.csv
- Source Data/FigS8b T=188ms Trial1.csv
- Source Data/FigS8b T=188ms Trial2.csv
- Source Data/FigS8b T=188ms Trial3.csv
- Source Data/FigS8b T=200ms Trial1.csv
- Source Data/FigS8b T=200ms Trial2.csv
- Source Data/FigS8b T=200ms Trial3.csv
- Source Data/FigS8b T=210ms Trial1.csv
- Source Data/FigS8b T=210ms Trial2.csv
- Source Data/FigS8b T=210ms Trial3.csv
- Source Data/FigS8b T=218ms Trial1.csv
- Source Data/FigS8b T=218ms Trial2.csv
- Source Data/FigS8b T=218ms Trial3.csv
- Source Data/FigS8b T=228ms Trial1.csv
- Source Data/FigS8b T=228ms Trial2.csv
- Source Data/FigS8b T=228ms Trial3.csv
- Source Data/FigS8b T=238ms Trial1.csv
- Source Data/FigS8b T=238ms Trial2.csv
- Source Data/FigS8b T=238ms Trial3.csv
- Source Data/FigS8b T=250ms Trial1.csv
- Source Data/FigS8b T=250ms Trial2.csv
- Source Data/FigS8b T=250ms Trial3.csv
- Source Data/FigS8b T=258ms Trial1.csv
- Source Data/FigS8b T=258ms Trial2.csv
- Source Data/FigS8b T=258ms Trial3.csv
- Source Data/FigS8b T=268ms Trial1.csv
- Source Data/FigS8b T=268ms Trial2.csv
- Source Data/FigS8b T=268ms Trial3.csv
- Source Data/FigS8c T=159ms Trial1.csv
- Source Data/FigS8c T=159ms Trial2.csv
- Source Data/FigS8c T=159ms Trial3.csv
- Source Data/FigS8c T=167ms Trial1.csv
- Source Data/FigS8c T=167ms Trial2.csv
- Source Data/FigS8c T=167ms Trial3.csv
- Source Data/FigS8c T=177ms Trial1.csv
- Source Data/FigS8c T=177ms Trial2.csv
- Source Data/FigS8c T=177ms Trial3.csv
- Source Data/FigS8c T=188ms Trial1.csv
- Source Data/FigS8c T=188ms Trial2.csv
- Source Data/FigS8c T=188ms Trial3.csv
- Source Data/FigS8c T=200ms Trial1.csv
- Source Data/FigS8c T=200ms Trial2.csv
- Source Data/FigS8c T=200ms Trial3.csv
- Source Data/FigS8c T=210ms Trial1.csv
- Source Data/FigS8c T=210ms Trial2.csv
- Source Data/FigS8c T=210ms Trial3.csv
- Source Data/FigS8c T=218ms Trial1.csv
- Source Data/FigS8c T=218ms Trial2.csv
- Source Data/FigS8c T=218ms Trial3.csv
- Source Data/FigS8c T=228ms Trial1.csv
- Source Data/FigS8c T=228ms Trial2.csv
- Source Data/FigS8c T=228ms Trial3.csv
- Source Data/FigS8c T=238ms Trial1.csv
- Source Data/FigS8c T=238ms Trial2.csv
- Source Data/FigS8c T=238ms Trial3.csv
- Source Data/FigS8c T=250ms Trial1.csv
- Source Data/FigS8c T=250ms Trial2.csv
- Source Data/FigS8c T=250ms Trial3.csv
- Source Data/FigS8c T=258ms Trial1.csv
- Source Data/FigS8c T=258ms Trial2.csv
- Source Data/FigS8c T=258ms Trial3.csv
- Source Data/FigS8c T=268ms Trial1.csv
- Source Data/FigS8c T=268ms Trial2.csv
- Source Data/FigS8c T=268ms Trial3.csv
- Source Data/README.txt
