# Supplementary material for: Dynamic stabilization of a mechanical oscillator in the absence of any stable feature
Source: Nat Commun. 2026 Mar 10;17:6024. doi: 10.1038/s41467-026-70493-1 (PMC13346612; doi:10.1038/s41467-026-70493-1)
Supplement: Supplementary file 17 — Source Data [file 41467_2026_70493_MOESM17_ESM.zip › Source Data/Fig3b&S5c Trial1-0V.csv]

Time	100N Loadcell	Displacement
(s)	(N)	(mm)
0.0000	-0.3969	-20.0023
0.0200	-0.3823	-20.0017
0.0400	-0.3770	-19.9942
0.0600	-0.3898	-19.9789
0.0800	-0.3892	-19.9601
0.1000	-0.3919	-19.9390
0.1200	-0.3914	-19.9178
0.1400	-0.3897	-19.8973
0.1600	-0.3889	-19.8771
0.1800	-0.3872	-19.8571
0.2000	-0.3858	-19.8370
0.2200	-0.3853	-19.8169
0.2400	-0.3836	-19.7968
0.2600	-0.3824	-19.7768
0.2800	-0.3819	-19.7568
0.3000	-0.3816	-19.7368
0.3200	-0.3797	-19.7168
0.3400	-0.3790	-19.6967
0.3600	-0.3788	-19.6767
0.3800	-0.3775	-19.6568
0.4000	-0.3764	-19.6367
0.4200	-0.3756	-19.6167
0.4400	-0.3744	-19.5967
0.4600	-0.3741	-19.5767
0.4800	-0.3737	-19.5567
0.5000	-0.3725	-19.5367
0.5200	-0.3721	-19.5167
0.5400	-0.3712	-19.4967
0.5600	-0.3695	-19.4768
0.5800	-0.3693	-19.4568
0.6000	-0.3689	-19.4368
0.6200	-0.3669	-19.4168
0.6400	-0.3671	-19.3968
0.6600	-0.3666	-19.3768
0.6800	-0.3654	-19.3568
0.7000	-0.3640	-19.3368
0.7200	-0.3639	-19.3168
0.7400	-0.3621	-19.2968
0.7600	-0.3619	-19.2768
0.7800	-0.3611	-19.2568
0.8000	-0.3601	-19.2368
0.8200	-0.3593	-19.2168
0.8400	-0.3590	-19.1968
0.8600	-0.3581	-19.1768
0.8800	-0.3569	-19.1568
0.9000	-0.3556	-19.1368
0.9200	-0.3554	-19.1167
0.9400	-0.3541	-19.0967
0.9600	-0.3536	-19.0768
0.9800	-0.3522	-19.0568
1.0000	-0.3516	-19.0368
1.0200	-0.3511	-19.0167
1.0400	-0.3507	-18.9967
1.0600	-0.3500	-18.9767
1.0800	-0.3492	-18.9568
1.1000	-0.3477	-18.9368
1.1200	-0.3472	-18.9167
1.1400	-0.3466	-18.8968
1.1600	-0.3457	-18.8768
1.1800	-0.3447	-18.8568
1.2000	-0.3440	-18.8367
1.2200	-0.3433	-18.8167
1.2400	-0.3422	-18.7968
1.2600	-0.3418	-18.7768
1.2800	-0.3407	-18.7568
1.3000	-0.3405	-18.7367
1.3200	-0.3398	-18.7168
1.3400	-0.3384	-18.6968
1.3600	-0.3383	-18.6768
1.3800	-0.3373	-18.6568
1.4000	-0.3365	-18.6367
1.4200	-0.3356	-18.6168
1.4400	-0.3344	-18.5968
1.4600	-0.3342	-18.5768
1.4800	-0.3330	-18.5567
1.5000	-0.3331	-18.5367
1.5200	-0.3319	-18.5167
1.5400	-0.3317	-18.4968
1.5600	-0.3306	-18.4768
1.5800	-0.3294	-18.4568
1.6000	-0.3293	-18.4367
1.6200	-0.3282	-18.4168
1.6400	-0.3277	-18.3968
1.6600	-0.3268	-18.3767
1.6800	-0.3259	-18.3568
1.7000	-0.3253	-18.3368
1.7200	-0.3242	-18.3168
1.7400	-0.3241	-18.2968
1.7600	-0.3232	-18.2768
1.7800	-0.3225	-18.2567
1.8000	-0.3221	-18.2367
1.8200	-0.3211	-18.2168
1.8400	-0.3206	-18.1967
1.8600	-0.3194	-18.1767
1.8800	-0.3188	-18.1568
1.9000	-0.3182	-18.1368
1.9200	-0.3175	-18.1168
1.9400	-0.3178	-18.0968
1.9600	-0.3167	-18.0768
1.9800	-0.3160	-18.0567
2.0000	-0.3152	-18.0367
2.0200	-0.3141	-18.0168
2.0400	-0.3134	-17.9968
2.0600	-0.3123	-17.9768
2.0800	-0.3125	-17.9567
2.1000	-0.3113	-17.9367
2.1200	-0.3102	-17.9168
2.1400	-0.3099	-17.8968
2.1600	-0.3091	-17.8768
2.1800	-0.3090	-17.8567
2.2000	-0.3078	-17.8368
2.2200	-0.3072	-17.8168
2.2400	-0.3062	-17.7968
2.2600	-0.3057	-17.7768
2.2800	-0.3060	-17.7567
2.3000	-0.3045	-17.7368
2.3200	-0.3040	-17.7168
2.3400	-0.3035	-17.6968
2.3600	-0.3027	-17.6767
2.3800	-0.3032	-17.6567
2.4000	-0.3013	-17.6368
2.4200	-0.3008	-17.6168
2.4400	-0.3000	-17.5968
2.4600	-0.2994	-17.5767
2.4800	-0.2989	-17.5567
2.5000	-0.2982	-17.5368
2.5200	-0.2979	-17.5168
2.5400	-0.2970	-17.4968
2.5600	-0.2965	-17.4767
2.5800	-0.2955	-17.4567
2.6000	-0.2949	-17.4368
2.6200	-0.2947	-17.4168
2.6400	-0.2931	-17.3967
2.6600	-0.2932	-17.3767
2.6800	-0.2925	-17.3567
2.7000	-0.2915	-17.3368
2.7200	-0.2914	-17.3167
2.7400	-0.2904	-17.2967
2.7600	-0.2909	-17.2767
2.7800	-0.2896	-17.2568
2.8000	-0.2884	-17.2368
2.8200	-0.2884	-17.2167
2.8400	-0.2881	-17.1967
2.8600	-0.2880	-17.1767
2.8800	-0.2866	-17.1568
2.9000	-0.2858	-17.1368
2.9200	-0.2852	-17.1168
2.9400	-0.2845	-17.0968
2.9600	-0.2844	-17.0767
2.9800	-0.2831	-17.0568
3.0000	-0.2829	-17.0368
3.0200	-0.2817	-17.0168
3.0400	-0.2813	-16.9968
3.0600	-0.2812	-16.9768
3.0800	-0.2800	-16.9568
3.1000	-0.2796	-16.9368
3.1200	-0.2790	-16.9168
3.1400	-0.2784	-16.8968
3.1600	-0.2780	-16.8767
3.1800	-0.2767	-16.8568
3.2000	-0.2769	-16.8367
3.2200	-0.2758	-16.8167
3.2400	-0.2760	-16.7967
3.2600	-0.2752	-16.7767
3.2800	-0.2736	-16.7568
3.3000	-0.2738	-16.7368
3.3200	-0.2726	-16.7168
3.3400	-0.2725	-16.6967
3.3600	-0.2724	-16.6767
3.3800	-0.2715	-16.6568
3.4000	-0.2708	-16.6368
3.4200	-0.2699	-16.6167
3.4400	-0.2698	-16.5967
3.4600	-0.2688	-16.5767
3.4800	-0.2681	-16.5568
3.5000	-0.2680	-16.5368
3.5200	-0.2670	-16.5167
3.5400	-0.2671	-16.4967
3.5600	-0.2657	-16.4768
3.5800	-0.2653	-16.4568
3.6000	-0.2649	-16.4368
3.6200	-0.2639	-16.4168
3.6400	-0.2643	-16.3968
3.6600	-0.2627	-16.3768
3.6800	-0.2628	-16.3568
3.7000	-0.2617	-16.3368
3.7200	-0.2612	-16.3168
3.7400	-0.2611	-16.2967
3.7600	-0.2605	-16.2768
3.7800	-0.2602	-16.2568
3.8000	-0.2587	-16.2368
3.8200	-0.2583	-16.2167
3.8400	-0.2584	-16.1968
3.8600	-0.2577	-16.1768
3.8800	-0.2568	-16.1568
3.9000	-0.2558	-16.1368
3.9200	-0.2557	-16.1167
3.9400	-0.2558	-16.0967
3.9600	-0.2542	-16.0768
3.9800	-0.2537	-16.0567
4.0000	-0.2530	-16.0367
4.0200	-0.2527	-16.0167
4.0400	-0.2522	-15.9967
4.0600	-0.2521	-15.9767
4.0800	-0.2513	-15.9567
4.1000	-0.2507	-15.9367
4.1200	-0.2505	-15.9167
4.1400	-0.2494	-15.8968
4.1600	-0.2486	-15.8768
4.1800	-0.2486	-15.8567
4.2000	-0.2478	-15.8367
4.2200	-0.2480	-15.8167
4.2400	-0.2469	-15.7968
4.2600	-0.2470	-15.7768
4.2800	-0.2464	-15.7568
4.3000	-0.2452	-15.7368
4.3200	-0.2447	-15.7168
4.3400	-0.2442	-15.6968
4.3600	-0.2443	-15.6768
4.3800	-0.2436	-15.6568
4.4000	-0.2428	-15.6368
4.4200	-0.2423	-15.6168
4.4400	-0.2412	-15.5968
4.4600	-0.2414	-15.5768
4.4800	-0.2402	-15.5568
4.5000	-0.2402	-15.5367
4.5200	-0.2399	-15.5167
4.5400	-0.2382	-15.4968
4.5600	-0.2386	-15.4768
4.5800	-0.2383	-15.4568
4.6000	-0.2381	-15.4367
4.6200	-0.2372	-15.4167
4.6400	-0.2368	-15.3967
4.6600	-0.2366	-15.3768
4.6800	-0.2357	-15.3568
4.7000	-0.2359	-15.3367
4.7200	-0.2344	-15.3167
4.7400	-0.2332	-15.2968
4.7600	-0.2335	-15.2768
4.7800	-0.2326	-15.2567
4.8000	-0.2325	-15.2367
4.8200	-0.2318	-15.2168
4.8400	-0.2314	-15.1968
4.8600	-0.2310	-15.1768
4.8800	-0.2302	-15.1567
4.9000	-0.2297	-15.1367
4.9200	-0.2289	-15.1168
4.9400	-0.2289	-15.0968
4.9600	-0.2282	-15.0768
4.9800	-0.2273	-15.0568
5.0000	-0.2277	-15.0368
5.0200	-0.2264	-15.0168
5.0400	-0.2264	-14.9968
5.0600	-0.2261	-14.9768
5.0800	-0.2253	-14.9567
5.1000	-0.2253	-14.9367
5.1200	-0.2242	-14.9168
5.1400	-0.2241	-14.8968
5.1600	-0.2231	-14.8768
5.1800	-0.2235	-14.8567
5.2000	-0.2230	-14.8368
5.2200	-0.2221	-14.8168
5.2400	-0.2217	-14.7967
5.2600	-0.2209	-14.7767
5.2800	-0.2206	-14.7567
5.3000	-0.2202	-14.7368
5.3200	-0.2193	-14.7168
5.3400	-0.2193	-14.6968
5.3600	-0.2185	-14.6768
5.3800	-0.2184	-14.6567
5.4000	-0.2175	-14.6368
5.4200	-0.2168	-14.6168
5.4400	-0.2171	-14.5968
5.4600	-0.2164	-14.5768
5.4800	-0.2158	-14.5567
5.5000	-0.2148	-14.5368
5.5200	-0.2154	-14.5168
5.5400	-0.2147	-14.4968
5.5600	-0.2135	-14.4767
5.5800	-0.2136	-14.4567
5.6000	-0.2130	-14.4367
5.6200	-0.2126	-14.4168
5.6400	-0.2119	-14.3968
5.6600	-0.2114	-14.3767
5.6800	-0.2110	-14.3567
5.7000	-0.2105	-14.3368
5.7200	-0.2100	-14.3168
5.7400	-0.2095	-14.2968
5.7600	-0.2092	-14.2767
5.7800	-0.2088	-14.2567
5.8000	-0.2080	-14.2368
5.8200	-0.2078	-14.2168
5.8400	-0.2076	-14.1967
5.8600	-0.2072	-14.1767
5.8800	-0.2063	-14.1567
5.9000	-0.2056	-14.1368
5.9200	-0.2053	-14.1168
5.9400	-0.2052	-14.0967
5.9600	-0.2044	-14.0767
5.9800	-0.2036	-14.0568
6.0000	-0.2032	-14.0368
6.0200	-0.2026	-14.0168
6.0400	-0.2023	-13.9968
6.0600	-0.2024	-13.9767
6.0800	-0.2014	-13.9568
6.1000	-0.2006	-13.9368
6.1200	-0.2004	-13.9168
6.1400	-0.2005	-13.8967
6.1600	-0.1997	-13.8767
6.1800	-0.1994	-13.8568
6.2000	-0.1989	-13.8368
6.2200	-0.1983	-13.8168
6.2400	-0.1974	-13.7967
6.2600	-0.1977	-13.7767
6.2800	-0.1967	-13.7568
6.3000	-0.1968	-13.7367
6.3200	-0.1962	-13.7167
6.3400	-0.1961	-13.6967
6.3600	-0.1953	-13.6768
6.3800	-0.1948	-13.6568
6.4000	-0.1941	-13.6368
6.4200	-0.1936	-13.6167
6.4400	-0.1939	-13.5967
6.4600	-0.1931	-13.5767
6.4800	-0.1918	-13.5568
6.5000	-0.1915	-13.5367
6.5200	-0.1915	-13.5167
6.5400	-0.1913	-13.4967
6.5600	-0.1902	-13.4768
6.5800	-0.1899	-13.4568
6.6000	-0.1894	-13.4368
6.6200	-0.1888	-13.4168
6.6400	-0.1889	-13.3967
6.6600	-0.1880	-13.3768
6.6800	-0.1878	-13.3568
6.7000	-0.1873	-13.3368
6.7200	-0.1870	-13.3168
6.7400	-0.1865	-13.2967
6.7600	-0.1857	-13.2768
6.7800	-0.1858	-13.2568
6.8000	-0.1851	-13.2368
6.8200	-0.1851	-13.2168
6.8400	-0.1843	-13.1968
6.8600	-0.1841	-13.1768
6.8800	-0.1835	-13.1568
6.9000	-0.1833	-13.1368
6.9200	-0.1829	-13.1167
6.9400	-0.1817	-13.0967
6.9600	-0.1815	-13.0768
6.9800	-0.1813	-13.0568
7.0000	-0.1807	-13.0368
7.0200	-0.1805	-13.0167
7.0400	-0.1795	-12.9967
7.0600	-0.1792	-12.9768
7.0800	-0.1783	-12.9568
7.1000	-0.1781	-12.9368
7.1200	-0.1784	-12.9167
7.1400	-0.1775	-12.8968
7.1600	-0.1770	-12.8768
7.1800	-0.1761	-12.8568
7.2000	-0.1761	-12.8368
7.2200	-0.1764	-12.8167
7.2400	-0.1751	-12.7968
7.2600	-0.1750	-12.7768
7.2800	-0.1741	-12.7568
7.3000	-0.1735	-12.7367
7.3200	-0.1734	-12.7167
7.3400	-0.1723	-12.6968
7.3600	-0.1725	-12.6768
7.3800	-0.1717	-12.6568
7.4000	-0.1716	-12.6368
7.4200	-0.1708	-12.6168
7.4400	-0.1704	-12.5968
7.4600	-0.1706	-12.5768
7.4800	-0.1693	-12.5568
7.5000	-0.1699	-12.5367
7.5200	-0.1694	-12.5167
7.5400	-0.1683	-12.4968
7.5600	-0.1682	-12.4767
7.5800	-0.1672	-12.4567
7.6000	-0.1674	-12.4367
7.6200	-0.1668	-12.4167
7.6400	-0.1666	-12.3968
7.6600	-0.1660	-12.3767
7.6800	-0.1654	-12.3568
7.7000	-0.1657	-12.3367
7.7200	-0.1648	-12.3168
7.7400	-0.1647	-12.2968
7.7600	-0.1636	-12.2768
7.7800	-0.1632	-12.2568
7.8000	-0.1631	-12.2368
7.8200	-0.1616	-12.2168
7.8400	-0.1620	-12.1967
7.8600	-0.1613	-12.1768
7.8800	-0.1608	-12.1568
7.9000	-0.1609	-12.1367
7.9200	-0.1602	-12.1168
7.9400	-0.1600	-12.0968
7.9600	-0.1596	-12.0768
7.9800	-0.1592	-12.0568
8.0000	-0.1584	-12.0368
8.0200	-0.1573	-12.0168
8.0400	-0.1580	-11.9968
8.0600	-0.1571	-11.9768
8.0800	-0.1569	-11.9567
8.1000	-0.1567	-11.9367
8.1200	-0.1559	-11.9167
8.1400	-0.1561	-11.8968
8.1600	-0.1547	-11.8768
8.1800	-0.1549	-11.8567
8.2000	-0.1543	-11.8367
8.2200	-0.1540	-11.8167
8.2400	-0.1536	-11.7968
8.2600	-0.1527	-11.7768
8.2800	-0.1530	-11.7567
8.3000	-0.1521	-11.7368
8.3200	-0.1519	-11.7168
8.3400	-0.1518	-11.6968
8.3600	-0.1512	-11.6768
8.3800	-0.1512	-11.6567
8.4000	-0.1496	-11.6368
8.4200	-0.1494	-11.6168
8.4400	-0.1495	-11.5968
8.4600	-0.1492	-11.5768
8.4800	-0.1488	-11.5567
8.5000	-0.1474	-11.5368
8.5200	-0.1480	-11.5168
8.5400	-0.1476	-11.4968
8.5600	-0.1476	-11.4768
8.5800	-0.1470	-11.4568
8.6000	-0.1460	-11.4368
8.6200	-0.1463	-11.4168
8.6400	-0.1452	-11.3967
8.6600	-0.1447	-11.3767
8.6800	-0.1453	-11.3567
8.7000	-0.1438	-11.3367
8.7200	-0.1440	-11.3167
8.7400	-0.1430	-11.2968
8.7600	-0.1435	-11.2767
8.7800	-0.1426	-11.2568
8.8000	-0.1414	-11.2368
8.8200	-0.1412	-11.2167
8.8400	-0.1411	-11.1968
8.8600	-0.1415	-11.1767
8.8800	-0.1403	-11.1568
8.9000	-0.1403	-11.1368
8.9200	-0.1398	-11.1167
8.9400	-0.1393	-11.0968
8.9600	-0.1392	-11.0767
8.9800	-0.1387	-11.0568
9.0000	-0.1376	-11.0368
9.0200	-0.1384	-11.0168
9.0400	-0.1376	-10.9968
9.0600	-0.1379	-10.9767
9.0800	-0.1361	-10.9568
9.1000	-0.1364	-10.9368
9.1200	-0.1360	-10.9168
9.1400	-0.1358	-10.8968
9.1600	-0.1356	-10.8767
9.1800	-0.1338	-10.8568
9.2000	-0.1341	-10.8368
9.2200	-0.1337	-10.8168
9.2400	-0.1333	-10.7967
9.2600	-0.1331	-10.7767
9.2800	-0.1323	-10.7568
9.3000	-0.1325	-10.7367
9.3200	-0.1319	-10.7168
9.3400	-0.1320	-10.6967
9.3600	-0.1319	-10.6767
9.3800	-0.1308	-10.6568
9.4000	-0.1310	-10.6367
9.4200	-0.1299	-10.6167
9.4400	-0.1307	-10.5967
9.4600	-0.1298	-10.5768
9.4800	-0.1292	-10.5568
9.5000	-0.1290	-10.5368
9.5200	-0.1282	-10.5168
9.5400	-0.1283	-10.4967
9.5600	-0.1276	-10.4768
9.5800	-0.1270	-10.4568
9.6000	-0.1271	-10.4368
9.6200	-0.1266	-10.4167
9.6400	-0.1265	-10.3967
9.6600	-0.1252	-10.3768
9.6800	-0.1257	-10.3568
9.7000	-0.1249	-10.3368
9.7200	-0.1243	-10.3168
9.7400	-0.1244	-10.2968
9.7600	-0.1237	-10.2768
9.7800	-0.1235	-10.2568
9.8000	-0.1235	-10.2368
9.8200	-0.1222	-10.2168
9.8400	-0.1230	-10.1968
9.8600	-0.1221	-10.1768
9.8800	-0.1218	-10.1568
9.9000	-0.1218	-10.1368
9.9200	-0.1220	-10.1167
9.9400	-0.1210	-10.0967
9.9600	-0.1201	-10.0768
9.9800	-0.1202	-10.0567
10.0000	-0.1197	-10.0367
10.0200	-0.1194	-10.0167
10.0400	-0.1188	-9.9967
10.0600	-0.1187	-9.9768
10.0800	-0.1184	-9.9568
10.1000	-0.1175	-9.9368
10.1200	-0.1172	-9.9167
10.1400	-0.1173	-9.8968
10.1600	-0.1164	-9.8768
10.1800	-0.1162	-9.8568
10.2000	-0.1161	-9.8368
10.2200	-0.1168	-9.8167
10.2400	-0.1156	-9.7968
10.2600	-0.1153	-9.7768
10.2800	-0.1151	-9.7568
10.3000	-0.1142	-9.7368
10.3200	-0.1142	-9.7167
10.3400	-0.1134	-9.6968
10.3600	-0.1137	-9.6768
10.3800	-0.1135	-9.6568
10.4000	-0.1126	-9.6367
10.4200	-0.1128	-9.6168
10.4400	-0.1125	-9.5968
10.4600	-0.1124	-9.5768
10.4800	-0.1114	-9.5568
10.5000	-0.1112	-9.5367
10.5200	-0.1113	-9.5167
10.5400	-0.1107	-9.4968
10.5600	-0.1102	-9.4768
10.5800	-0.1100	-9.4567
10.6000	-0.1096	-9.4367
10.6200	-0.1090	-9.4168
10.6400	-0.1086	-9.3968
10.6600	-0.1087	-9.3767
10.6800	-0.1083	-9.3568
10.7000	-0.1081	-9.3367
10.7200	-0.1077	-9.3168
10.7400	-0.1075	-9.2968
10.7600	-0.1073	-9.2767
10.7800	-0.1065	-9.2567
10.8000	-0.1067	-9.2367
10.8200	-0.1059	-9.2168
10.8400	-0.1056	-9.1968
10.8600	-0.1058	-9.1768
10.8800	-0.1051	-9.1568
10.9000	-0.1052	-9.1368
10.9200	-0.1046	-9.1168
10.9400	-0.1043	-9.0968
10.9600	-0.1038	-9.0768
10.9800	-0.1037	-9.0568
11.0000	-0.1036	-9.0367
11.0200	-0.1030	-9.0168
11.0400	-0.1029	-8.9967
11.0600	-0.1025	-8.9768
11.0800	-0.1016	-8.9567
11.1000	-0.1018	-8.9367
11.1200	-0.1018	-8.9168
11.1400	-0.1014	-8.8968
11.1600	-0.1008	-8.8767
11.1800	-0.1009	-8.8567
11.2000	-0.1006	-8.8367
11.2200	-0.0999	-8.8168
11.2400	-0.0994	-8.7968
11.2600	-0.0991	-8.7768
11.2800	-0.0995	-8.7567
11.3000	-0.0992	-8.7368
11.3200	-0.0987	-8.7168
11.3400	-0.0982	-8.6968
11.3600	-0.0979	-8.6767
11.3800	-0.0980	-8.6567
11.4000	-0.0967	-8.6368
11.4200	-0.0969	-8.6168
11.4400	-0.0967	-8.5968
11.4600	-0.0964	-8.5768
11.4800	-0.0963	-8.5568
11.5000	-0.0952	-8.5368
11.5200	-0.0958	-8.5168
11.5400	-0.0959	-8.4968
11.5600	-0.0952	-8.4768
11.5800	-0.0945	-8.4567
11.6000	-0.0939	-8.4368
11.6200	-0.0944	-8.4168
11.6400	-0.0939	-8.3967
11.6600	-0.0936	-8.3767
11.6800	-0.0936	-8.3567
11.7000	-0.0930	-8.3368
11.7200	-0.0929	-8.3167
11.7400	-0.0923	-8.2967
11.7600	-0.0925	-8.2767
11.7800	-0.0920	-8.2567
11.8000	-0.0917	-8.2368
11.8200	-0.0909	-8.2167
11.8400	-0.0907	-8.1968
11.8600	-0.0908	-8.1768
11.8800	-0.0900	-8.1568
11.9000	-0.0899	-8.1368
11.9200	-0.0894	-8.1168
11.9400	-0.0893	-8.0967
11.9600	-0.0897	-8.0767
11.9800	-0.0890	-8.0568
12.0000	-0.0888	-8.0368
12.0200	-0.0883	-8.0168
12.0400	-0.0884	-7.9968
12.0600	-0.0880	-7.9768
12.0800	-0.0872	-7.9568
12.1000	-0.0873	-7.9368
12.1200	-0.0876	-7.9168
12.1400	-0.0870	-7.8968
12.1600	-0.0869	-7.8767
12.1800	-0.0861	-7.8568
12.2000	-0.0861	-7.8368
12.2200	-0.0852	-7.8168
12.2400	-0.0853	-7.7967
12.2600	-0.0849	-7.7767
12.2800	-0.0847	-7.7568
12.3000	-0.0846	-7.7367
12.3200	-0.0843	-7.7167
12.3400	-0.0841	-7.6967
12.3600	-0.0835	-7.6767
12.3800	-0.0833	-7.6568
12.4000	-0.0832	-7.6367
12.4200	-0.0825	-7.6167
12.4400	-0.0827	-7.5967
12.4600	-0.0821	-7.5768
12.4800	-0.0819	-7.5568
12.5000	-0.0819	-7.5368
12.5200	-0.0819	-7.5168
12.5400	-0.0817	-7.4967
12.5600	-0.0806	-7.4768
12.5800	-0.0804	-7.4568
12.6000	-0.0805	-7.4368
12.6200	-0.0801	-7.4168
12.6400	-0.0800	-7.3968
12.6600	-0.0794	-7.3768
12.6800	-0.0795	-7.3568
12.7000	-0.0786	-7.3368
12.7200	-0.0787	-7.3167
12.7400	-0.0788	-7.2967
12.7600	-0.0776	-7.2767
12.7800	-0.0783	-7.2567
12.8000	-0.0775	-7.2368
12.8200	-0.0774	-7.2167
12.8400	-0.0772	-7.1967
12.8600	-0.0772	-7.1768
12.8800	-0.0770	-7.1568
12.9000	-0.0761	-7.1368
12.9200	-0.0766	-7.1167
12.9400	-0.0762	-7.0968
12.9600	-0.0761	-7.0768
12.9800	-0.0758	-7.0568
13.0000	-0.0753	-7.0367
13.0200	-0.0753	-7.0167
13.0400	-0.0749	-6.9968
13.0600	-0.0744	-6.9768
13.0800	-0.0744	-6.9567
13.1000	-0.0738	-6.9367
13.1200	-0.0740	-6.9167
13.1400	-0.0733	-6.8968
13.1600	-0.0731	-6.8768
13.1800	-0.0732	-6.8568
13.2000	-0.0726	-6.8368
13.2200	-0.0728	-6.8168
13.2400	-0.0719	-6.7968
13.2600	-0.0720	-6.7768
13.2800	-0.0713	-6.7568
13.3000	-0.0711	-6.7368
13.3200	-0.0714	-6.7167
13.3400	-0.0704	-6.6968
13.3600	-0.0711	-6.6768
13.3800	-0.0707	-6.6567
13.4000	-0.0699	-6.6367
13.4200	-0.0699	-6.6167
13.4400	-0.0695	-6.5968
13.4600	-0.0700	-6.5768
13.4800	-0.0690	-6.5567
13.5000	-0.0691	-6.5367
13.5200	-0.0685	-6.5167
13.5400	-0.0680	-6.4968
13.5600	-0.0685	-6.4767
13.5800	-0.0676	-6.4567
13.6000	-0.0683	-6.4367
13.6200	-0.0677	-6.4167
13.6400	-0.0666	-6.3968
13.6600	-0.0668	-6.3768
13.6800	-0.0668	-6.3568
13.7000	-0.0666	-6.3367
13.7200	-0.0659	-6.3168
13.7400	-0.0657	-6.2968
13.7600	-0.0655	-6.2768
13.7800	-0.0657	-6.2567
13.8000	-0.0655	-6.2367
13.8200	-0.0642	-6.2168
13.8400	-0.0648	-6.1968
13.8600	-0.0652	-6.1768
13.8800	-0.0643	-6.1568
13.9000	-0.0641	-6.1367
13.9200	-0.0630	-6.1168
13.9400	-0.0632	-6.0968
13.9600	-0.0634	-6.0768
13.9800	-0.0627	-6.0567
14.0000	-0.0628	-6.0367
14.0200	-0.0619	-6.0168
14.0400	-0.0619	-5.9968
14.0600	-0.0617	-5.9767
14.0800	-0.0616	-5.9567
14.1000	-0.0613	-5.9367
14.1200	-0.0610	-5.9168
14.1400	-0.0614	-5.8967
14.1600	-0.0605	-5.8767
14.1800	-0.0606	-5.8567
14.2000	-0.0607	-5.8367
14.2200	-0.0602	-5.8168
14.2400	-0.0604	-5.7968
14.2600	-0.0592	-5.7767
14.2800	-0.0597	-5.7567
14.3000	-0.0591	-5.7367
14.3200	-0.0595	-5.7168
14.3400	-0.0592	-5.6967
14.3600	-0.0582	-5.6767
14.3800	-0.0585	-5.6567
14.4000	-0.0578	-5.6368
14.4200	-0.0575	-5.6168
14.4400	-0.0580	-5.5968
14.4600	-0.0571	-5.5768
14.4800	-0.0572	-5.5568
14.5000	-0.0559	-5.5368
14.5200	-0.0565	-5.5168
14.5400	-0.0567	-5.4968
14.5600	-0.0559	-5.4768
14.5800	-0.0558	-5.4568
14.6000	-0.0555	-5.4368
14.6200	-0.0558	-5.4168
14.6400	-0.0547	-5.3968
14.6600	-0.0549	-5.3767
14.6800	-0.0548	-5.3567
14.7000	-0.0542	-5.3368
14.7200	-0.0543	-5.3168
14.7400	-0.0534	-5.2967
14.7600	-0.0531	-5.2767
14.7800	-0.0533	-5.2567
14.8000	-0.0524	-5.2368
14.8200	-0.0534	-5.2167
14.8400	-0.0523	-5.1967
14.8600	-0.0528	-5.1767
14.8800	-0.0524	-5.1567
14.9000	-0.0518	-5.1368
14.9200	-0.0513	-5.1168
14.9400	-0.0515	-5.0968
14.9600	-0.0514	-5.0767
14.9800	-0.0507	-5.0568
15.0000	-0.0504	-5.0368
15.0200	-0.0511	-5.0168
15.0400	-0.0502	-4.9968
15.0600	-0.0507	-4.9767
15.0800	-0.0500	-4.9568
15.1000	-0.0500	-4.9368
15.1200	-0.0495	-4.9168
15.1400	-0.0494	-4.8967
15.1600	-0.0496	-4.8767
15.1800	-0.0486	-4.8568
15.2000	-0.0492	-4.8368
15.2200	-0.0486	-4.8168
15.2400	-0.0479	-4.7968
15.2600	-0.0479	-4.7767
15.2800	-0.0475	-4.7568
15.3000	-0.0479	-4.7368
15.3200	-0.0473	-4.7168
15.3400	-0.0466	-4.6967
15.3600	-0.0470	-4.6767
15.3800	-0.0467	-4.6568
15.4000	-0.0470	-4.6367
15.4200	-0.0457	-4.6167
15.4400	-0.0468	-4.5967
15.4600	-0.0466	-4.5767
15.4800	-0.0450	-4.5568
15.5000	-0.0451	-4.5367
15.5200	-0.0446	-4.5167
15.5400	-0.0451	-4.4967
15.5600	-0.0448	-4.4768
15.5800	-0.0445	-4.4568
15.6000	-0.0445	-4.4368
15.6200	-0.0437	-4.4168
15.6400	-0.0438	-4.3967
15.6600	-0.0434	-4.3768
15.6800	-0.0436	-4.3568
15.7000	-0.0436	-4.3368
15.7200	-0.0429	-4.3167
15.7400	-0.0430	-4.2967
15.7600	-0.0423	-4.2768
15.7800	-0.0424	-4.2568
15.8000	-0.0421	-4.2368
15.8200	-0.0415	-4.2167
15.8400	-0.0415	-4.1967
15.8600	-0.0413	-4.1768
15.8800	-0.0407	-4.1568
15.9000	-0.0404	-4.1368
15.9200	-0.0401	-4.1168
15.9400	-0.0404	-4.0968
15.9600	-0.0399	-4.0768
15.9800	-0.0402	-4.0568
16.0000	-0.0398	-4.0368
16.0200	-0.0399	-4.0167
16.0400	-0.0391	-3.9967
16.0600	-0.0386	-3.9768
16.0800	-0.0387	-3.9568
16.1000	-0.0385	-3.9368
16.1200	-0.0388	-3.9167
16.1400	-0.0384	-3.8968
16.1600	-0.0373	-3.8768
16.1800	-0.0379	-3.8568
16.2000	-0.0376	-3.8368
16.2200	-0.0374	-3.8167
16.2400	-0.0366	-3.7968
16.2600	-0.0364	-3.7768
16.2800	-0.0366	-3.7568
16.3000	-0.0366	-3.7367
16.3200	-0.0359	-3.7167
16.3400	-0.0349	-3.6968
16.3600	-0.0354	-3.6768
16.3800	-0.0353	-3.6568
16.4000	-0.0350	-3.6367
16.4200	-0.0350	-3.6167
16.4400	-0.0348	-3.5968
16.4600	-0.0348	-3.5768
16.4800	-0.0338	-3.5567
16.5000	-0.0336	-3.5367
16.5200	-0.0340	-3.5167
16.5400	-0.0334	-3.4968
16.5600	-0.0334	-3.4768
16.5800	-0.0329	-3.4568
16.6000	-0.0326	-3.4367
16.6200	-0.0325	-3.4167
16.6400	-0.0322	-3.3968
16.6600	-0.0318	-3.3768
16.6800	-0.0316	-3.3568
16.7000	-0.0318	-3.3367
16.7200	-0.0317	-3.3168
16.7400	-0.0305	-3.2968
16.7600	-0.0304	-3.2768
16.7800	-0.0306	-3.2568
16.8000	-0.0306	-3.2367
16.8200	-0.0303	-3.2168
16.8400	-0.0299	-3.1968
16.8600	-0.0300	-3.1768
16.8800	-0.0292	-3.1568
16.9000	-0.0294	-3.1367
16.9200	-0.0294	-3.1168
16.9400	-0.0287	-3.0968
16.9600	-0.0287	-3.0768
16.9800	-0.0283	-3.0568
17.0000	-0.0281	-3.0368
17.0200	-0.0281	-3.0168
17.0400	-0.0281	-2.9968
17.0600	-0.0278	-2.9767
17.0800	-0.0273	-2.9567
17.1000	-0.0271	-2.9367
17.1200	-0.0263	-2.9168
17.1400	-0.0263	-2.8967
17.1600	-0.0261	-2.8767
17.1800	-0.0270	-2.8567
17.2000	-0.0264	-2.8367
17.2200	-0.0257	-2.8168
17.2400	-0.0255	-2.7968
17.2600	-0.0252	-2.7768
17.2800	-0.0262	-2.7567
17.3000	-0.0253	-2.7368
17.3200	-0.0244	-2.7168
17.3400	-0.0246	-2.6968
17.3600	-0.0237	-2.6768
17.3800	-0.0239	-2.6567
17.4000	-0.0237	-2.6368
17.4200	-0.0237	-2.6168
17.4400	-0.0233	-2.5968
17.4600	-0.0234	-2.5768
17.4800	-0.0230	-2.5567
17.5000	-0.0223	-2.5368
17.5200	-0.0229	-2.5168
17.5400	-0.0224	-2.4968
17.5600	-0.0213	-2.4767
17.5800	-0.0210	-2.4567
17.6000	-0.0213	-2.4368
17.6200	-0.0218	-2.4168
17.6400	-0.0207	-2.3968
17.6600	-0.0208	-2.3767
17.6800	-0.0205	-2.3567
17.7000	-0.0204	-2.3368
17.7200	-0.0200	-2.3168
17.7400	-0.0196	-2.2967
17.7600	-0.0199	-2.2767
17.7800	-0.0201	-2.2567
17.8000	-0.0191	-2.2368
17.8200	-0.0191	-2.2167
17.8400	-0.0185	-2.1967
17.8600	-0.0187	-2.1767
17.8800	-0.0186	-2.1567
17.9000	-0.0179	-2.1368
17.9200	-0.0176	-2.1168
17.9400	-0.0179	-2.0968
17.9600	-0.0178	-2.0768
17.9800	-0.0172	-2.0568
18.0000	-0.0173	-2.0368
18.0200	-0.0171	-2.0168
18.0400	-0.0163	-1.9968
18.0600	-0.0163	-1.9767
18.0800	-0.0161	-1.9568
18.1000	-0.0160	-1.9368
18.1200	-0.0155	-1.9168
18.1400	-0.0155	-1.8968
18.1600	-0.0155	-1.8768
18.1800	-0.0148	-1.8568
18.2000	-0.0148	-1.8368
18.2200	-0.0143	-1.8168
18.2400	-0.0148	-1.7967
18.2600	-0.0143	-1.7767
18.2800	-0.0138	-1.7568
18.3000	-0.0136	-1.7368
18.3200	-0.0132	-1.7168
18.3400	-0.0141	-1.6967
18.3600	-0.0136	-1.6767
18.3800	-0.0122	-1.6568
18.4000	-0.0126	-1.6368
18.4200	-0.0120	-1.6167
18.4400	-0.0123	-1.5967
18.4600	-0.0119	-1.5767
18.4800	-0.0114	-1.5568
18.5000	-0.0121	-1.5368
18.5200	-0.0117	-1.5167
18.5400	-0.0118	-1.4967
18.5600	-0.0104	-1.4768
18.5800	-0.0105	-1.4568
18.6000	-0.0106	-1.4368
18.6200	-0.0102	-1.4167
18.6400	-0.0102	-1.3967
18.6600	-0.0093	-1.3768
18.6800	-0.0099	-1.3568
18.7000	-0.0095	-1.3368
18.7200	-0.0087	-1.3168
18.7400	-0.0089	-1.2968
18.7600	-0.0092	-1.2768
18.7800	-0.0090	-1.2568
18.8000	-0.0080	-1.2368
18.8200	-0.0080	-1.2167
18.8400	-0.0086	-1.1967
18.8600	-0.0076	-1.1768
18.8800	-0.0077	-1.1567
18.9000	-0.0070	-1.1367
18.9200	-0.0070	-1.1167
18.9400	-0.0070	-1.0967
18.9600	-0.0062	-1.0768
18.9800	-0.0065	-1.0567
19.0000	-0.0061	-1.0367
19.0200	-0.0059	-1.0167
19.0400	-0.0056	-0.9968
19.0600	-0.0049	-0.9768
19.0800	-0.0054	-0.9568
19.1000	-0.0046	-0.9368
19.1200	-0.0053	-0.9167
19.1400	-0.0048	-0.8968
19.1600	-0.0045	-0.8768
19.1800	-0.0043	-0.8568
19.2000	-0.0031	-0.8368
19.2200	-0.0040	-0.8167
19.2400	-0.0031	-0.7967
19.2600	-0.0033	-0.7768
19.2800	-0.0032	-0.7568
19.3000	-0.0025	-0.7368
19.3200	-0.0029	-0.7167
19.3400	-0.0023	-0.6968
19.3600	-0.0023	-0.6768
19.3800	-0.0015	-0.6568
19.4000	-0.0015	-0.6368
19.4200	-0.0016	-0.6167
19.4400	-0.0006	-0.5968
19.4600	-0.0011	-0.5768
19.4800	-0.0008	-0.5568
19.5000	-0.0007	-0.5367
19.5200	-0.0007	-0.5167
19.5400	0.0002	-0.4968
19.5600	0.0002	-0.4768
19.5800	0.0006	-0.4567
19.6000	0.0000	-0.4367
19.6200	0.0005	-0.4167
19.6400	0.0018	-0.3968
19.6600	0.0012	-0.3768
19.6800	0.0014	-0.3568
19.7000	0.0009	-0.3367
19.7200	0.0019	-0.3168
19.7400	0.0020	-0.2968
19.7600	0.0025	-0.2768
19.7800	0.0029	-0.2568
19.8000	0.0023	-0.2367
19.8200	0.0023	-0.2168
19.8400	0.0029	-0.1968
19.8600	0.0034	-0.1768
19.8800	0.0038	-0.1568
19.9000	0.0034	-0.1367
19.9200	0.0042	-0.1168
19.9400	0.0041	-0.0968
19.9600	0.0047	-0.0767
19.9800	0.0048	-0.0568
20.0000	0.0043	-0.0367
20.0200	0.0048	-0.0168
20.0400	0.0048	0.0032
20.0600	0.0051	0.0232
20.0800	0.0054	0.0432
20.1000	0.0050	0.0632
20.1200	0.0060	0.0832
20.1400	0.0058	0.1033
20.1600	0.0063	0.1233
20.1800	0.0068	0.1433
20.2000	0.0068	0.1633
20.2200	0.0073	0.1832
20.2400	0.0072	0.2032
20.2600	0.0075	0.2232
20.2800	0.0071	0.2433
20.3000	0.0075	0.2632
20.3200	0.0084	0.2832
20.3400	0.0078	0.3032
20.3600	0.0087	0.3232
20.3800	0.0084	0.3433
20.4000	0.0090	0.3633
20.4200	0.0093	0.3832
20.4400	0.0095	0.4032
20.4600	0.0101	0.4232
20.4800	0.0100	0.4432
20.5000	0.0099	0.4632
20.5200	0.0108	0.4832
20.5400	0.0107	0.5032
20.5600	0.0107	0.5232
20.5800	0.0104	0.5433
20.6000	0.0108	0.5632
20.6200	0.0113	0.5832
20.6400	0.0122	0.6032
20.6600	0.0120	0.6233
20.6800	0.0113	0.6433
20.7000	0.0125	0.6632
20.7200	0.0130	0.6832
20.7400	0.0127	0.7033
20.7600	0.0130	0.7233
20.7800	0.0129	0.7433
20.8000	0.0133	0.7632
20.8200	0.0133	0.7832
20.8400	0.0140	0.8032
20.8600	0.0143	0.8233
20.8800	0.0143	0.8432
20.9000	0.0148	0.8632
20.9200	0.0144	0.8832
20.9400	0.0150	0.9033
20.9600	0.0153	0.9233
20.9800	0.0152	0.9433
21.0000	0.0157	0.9632
21.0200	0.0160	0.9832
21.0400	0.0162	1.0032
21.0600	0.0163	1.0232
21.0800	0.0162	1.0432
21.1000	0.0169	1.0632
21.1200	0.0170	1.0832
21.1400	0.0173	1.1033
21.1600	0.0170	1.1233
21.1800	0.0177	1.1432
21.2000	0.0178	1.1632
21.2200	0.0181	1.1833
21.2400	0.0184	1.2033
21.2600	0.0180	1.2233
21.2800	0.0190	1.2432
21.3000	0.0187	1.2633
21.3200	0.0188	1.2832
21.3400	0.0192	1.3032
21.3600	0.0192	1.3232
21.3800	0.0201	1.3432
21.4000	0.0202	1.3632
21.4200	0.0204	1.3832
21.4400	0.0203	1.4032
21.4600	0.0200	1.4232
21.4800	0.0206	1.4432
21.5000	0.0205	1.4633
21.5200	0.0211	1.4833
21.5400	0.0210	1.5033
21.5600	0.0216	1.5232
21.5800	0.0221	1.5432
21.6000	0.0226	1.5632
21.6200	0.0223	1.5832
21.6400	0.0226	1.6033
21.6600	0.0228	1.6232
21.6800	0.0231	1.6432
21.7000	0.0235	1.6632
21.7200	0.0234	1.6832
21.7400	0.0232	1.7033
21.7600	0.0237	1.7232
21.7800	0.0239	1.7432
21.8000	0.0243	1.7632
21.8200	0.0245	1.7833
21.8400	0.0242	1.8033
21.8600	0.0251	1.8232
21.8800	0.0250	1.8432
21.9000	0.0256	1.8632
21.9200	0.0255	1.8833
21.9400	0.0257	1.9033
21.9600	0.0262	1.9232
21.9800	0.0262	1.9433
22.0000	0.0260	1.9633
22.0200	0.0264	1.9833
22.0400	0.0269	2.0032
22.0600	0.0274	2.0232
22.0800	0.0270	2.0432
22.1000	0.0275	2.0632
22.1200	0.0278	2.0833
22.1400	0.0282	2.1032
22.1600	0.0283	2.1232
22.1800	0.0284	2.1432
22.2000	0.0291	2.1632
22.2200	0.0284	2.1832
22.2400	0.0291	2.2032
22.2600	0.0288	2.2232
22.2800	0.0289	2.2432
22.3000	0.0294	2.2632
22.3200	0.0293	2.2833
22.3400	0.0301	2.3032
22.3600	0.0306	2.3232
22.3800	0.0311	2.3433
22.4000	0.0315	2.3633
22.4200	0.0309	2.3833
22.4400	0.0315	2.4032
22.4600	0.0313	2.4233
22.4800	0.0321	2.4433
22.5000	0.0322	2.4633
22.5200	0.0324	2.4833
22.5400	0.0323	2.5032
22.5600	0.0320	2.5233
22.5800	0.0325	2.5433
22.6000	0.0333	2.5633
22.6200	0.0333	2.5833
22.6400	0.0344	2.6032
22.6600	0.0332	2.6233
22.6800	0.0339	2.6432
22.7000	0.0337	2.6633
22.7200	0.0345	2.6833
22.7400	0.0345	2.7032
22.7600	0.0348	2.7232
22.7800	0.0356	2.7432
22.8000	0.0349	2.7632
22.8200	0.0357	2.7832
22.8400	0.0361	2.8032
22.8600	0.0363	2.8232
22.8800	0.0363	2.8432
22.9000	0.0362	2.8633
22.9200	0.0366	2.8832
22.9400	0.0370	2.9032
22.9600	0.0375	2.9232
22.9800	0.0380	2.9433
23.0000	0.0373	2.9633
23.0200	0.0378	2.9832
23.0400	0.0383	3.0032
23.0600	0.0389	3.0233
23.0800	0.0382	3.0433
23.1000	0.0389	3.0633
23.1200	0.0393	3.0832
23.1400	0.0388	3.1032
23.1600	0.0396	3.1233
23.1800	0.0397	3.1433
23.2000	0.0397	3.1633
23.2200	0.0408	3.1832
23.2400	0.0405	3.2032
23.2600	0.0407	3.2233
23.2800	0.0404	3.2433
23.3000	0.0410	3.2633
23.3200	0.0412	3.2832
23.3400	0.0416	3.3032
23.3600	0.0416	3.3232
23.3800	0.0416	3.3432
23.4000	0.0426	3.3632
23.4200	0.0423	3.3832
23.4400	0.0428	3.4032
23.4600	0.0432	3.4232
23.4800	0.0431	3.4433
23.5000	0.0431	3.4632
23.5200	0.0434	3.4832
23.5400	0.0443	3.5032
23.5600	0.0446	3.5232
23.5800	0.0440	3.5433
23.6000	0.0446	3.5632
23.6200	0.0446	3.5832
23.6400	0.0449	3.6033
23.6600	0.0450	3.6233
23.6800	0.0454	3.6433
23.7000	0.0463	3.6632
23.7200	0.0463	3.6832
23.7400	0.0466	3.7032
23.7600	0.0462	3.7233
23.7800	0.0467	3.7433
23.8000	0.0473	3.7632
23.8200	0.0474	3.7832
23.8400	0.0480	3.8032
23.8600	0.0473	3.8233
23.8800	0.0483	3.8433
23.9000	0.0482	3.8632
23.9200	0.0481	3.8832
23.9400	0.0487	3.9032
23.9600	0.0489	3.9233
23.9800	0.0489	3.9433
24.0000	0.0492	3.9632
24.0200	0.0495	3.9832
24.0400	0.0501	4.0032
24.0600	0.0495	4.0233
24.0800	0.0501	4.0432
24.1000	0.0506	4.0632
24.1200	0.0503	4.0832
24.1400	0.0509	4.1032
24.1600	0.0509	4.1233
24.1800	0.0516	4.1432
24.2000	0.0514	4.1632
24.2200	0.0522	4.1832
24.2400	0.0525	4.2033
24.2600	0.0525	4.2233
24.2800	0.0537	4.2432
24.3000	0.0531	4.2632
24.3200	0.0537	4.2833
24.3400	0.0535	4.3033
24.3600	0.0535	4.3233
24.3800	0.0541	4.3432
24.4000	0.0540	4.3632
24.4200	0.0548	4.3833
24.4400	0.0542	4.4033
24.4600	0.0543	4.4233
24.4800	0.0555	4.4432
24.5000	0.0551	4.4632
24.5200	0.0555	4.4832
24.5400	0.0554	4.5033
24.5600	0.0560	4.5232
24.5800	0.0566	4.5432
24.6000	0.0568	4.5632
24.6200	0.0568	4.5832
24.6400	0.0569	4.6033
24.6600	0.0578	4.6232
24.6800	0.0575	4.6432
24.7000	0.0581	4.6632
24.7200	0.0587	4.6833
24.7400	0.0580	4.7033
24.7600	0.0587	4.7232
24.7800	0.0584	4.7432
24.8000	0.0595	4.7632
24.8200	0.0600	4.7833
24.8400	0.0597	4.8033
24.8600	0.0607	4.8232
24.8800	0.0606	4.8432
24.9000	0.0606	4.8632
24.9200	0.0607	4.8833
24.9400	0.0607	4.9033
24.9600	0.0620	4.9232
24.9800	0.0618	4.9433
25.0000	0.0623	4.9633
25.0200	0.0621	4.9833
25.0400	0.0622	5.0033
25.0600	0.0632	5.0232
25.0800	0.0631	5.0433
25.1000	0.0630	5.0632
25.1200	0.0629	5.0833
25.1400	0.0640	5.1032
25.1600	0.0644	5.1232
25.1800	0.0635	5.1432
25.2000	0.0644	5.1632
25.2200	0.0643	5.1833
25.2400	0.0655	5.2032
25.2600	0.0651	5.2232
25.2800	0.0650	5.2432
25.3000	0.0662	5.2632
25.3200	0.0658	5.2833
25.3400	0.0666	5.3032
25.3600	0.0664	5.3232
25.3800	0.0668	5.3432
25.4000	0.0674	5.3632
25.4200	0.0666	5.3833
25.4400	0.0679	5.4032
25.4600	0.0675	5.4232
25.4800	0.0681	5.4432
25.5000	0.0686	5.4633
25.5200	0.0688	5.4833
25.5400	0.0694	5.5032
25.5600	0.0694	5.5232
25.5800	0.0698	5.5433
25.6000	0.0694	5.5633
25.6200	0.0693	5.5833
25.6400	0.0704	5.6032
25.6600	0.0700	5.6232
25.6800	0.0708	5.6433
25.7000	0.0707	5.6633
25.7200	0.0712	5.6832
25.7400	0.0721	5.7032
25.7600	0.0720	5.7232
25.7800	0.0722	5.7432
25.8000	0.0721	5.7633
25.8200	0.0730	5.7832
25.8400	0.0727	5.8032
25.8600	0.0729	5.8232
25.8800	0.0737	5.8432
25.9000	0.0738	5.8633
25.9200	0.0742	5.8832
25.9400	0.0747	5.9032
25.9600	0.0745	5.9232
25.9800	0.0751	5.9433
26.0000	0.0753	5.9633
26.0200	0.0758	5.9832
26.0400	0.0759	6.0033
26.0600	0.0760	6.0233
26.0800	0.0761	6.0433
26.1000	0.0763	6.0633
26.1200	0.0773	6.0832
26.1400	0.0771	6.1033
26.1600	0.0775	6.1233
26.1800	0.0779	6.1433
26.2000	0.0771	6.1633
26.2200	0.0784	6.1832
26.2400	0.0787	6.2032
26.2600	0.0790	6.2232
26.2800	0.0788	6.2432
26.3000	0.0792	6.2632
26.3200	0.0804	6.2832
26.3400	0.0799	6.3032
26.3600	0.0801	6.3232
26.3800	0.0804	6.3433
26.4000	0.0815	6.3633
26.4200	0.0816	6.3832
26.4400	0.0812	6.4032
26.4600	0.0818	6.4232
26.4800	0.0815	6.4433
26.5000	0.0821	6.4632
26.5200	0.0827	6.4832
26.5400	0.0826	6.5032
26.5600	0.0825	6.5232
26.5800	0.0824	6.5433
26.6000	0.0835	6.5632
26.6200	0.0837	6.5832
26.6400	0.0842	6.6033
26.6600	0.0843	6.6233
26.6800	0.0842	6.6433
26.7000	0.0843	6.6632
26.7200	0.0849	6.6832
26.7400	0.0856	6.7033
26.7600	0.0857	6.7233
26.7800	0.0860	6.7433
26.8000	0.0859	6.7632
26.8200	0.0863	6.7832
26.8400	0.0868	6.8032
26.8600	0.0871	6.8233
26.8800	0.0870	6.8432
26.9000	0.0881	6.8632
26.9200	0.0881	6.8832
26.9400	0.0887	6.9032
26.9600	0.0885	6.9233
26.9800	0.0890	6.9432
27.0000	0.0891	6.9632
27.0200	0.0894	6.9832
27.0400	0.0901	7.0033
27.0600	0.0897	7.0233
27.0800	0.0897	7.0432
27.1000	0.0906	7.0632
27.1200	0.0907	7.0833
27.1400	0.0912	7.1032
27.1600	0.0910	7.1233
27.1800	0.0916	7.1432
27.2000	0.0922	7.1632
27.2200	0.0919	7.1833
27.2400	0.0925	7.2033
27.2600	0.0922	7.2233
27.2800	0.0930	7.2432
27.3000	0.0930	7.2632
27.3200	0.0941	7.2832
27.3400	0.0941	7.3033
27.3600	0.0939	7.3233
27.3800	0.0945	7.3432
27.4000	0.0951	7.3632
27.4200	0.0951	7.3832
27.4400	0.0952	7.4033
27.4600	0.0951	7.4233
27.4800	0.0960	7.4432
27.5000	0.0963	7.4632
27.5200	0.0967	7.4832
27.5400	0.0966	7.5032
27.5600	0.0973	7.5233
27.5800	0.0980	7.5432
27.6000	0.0979	7.5632
27.6200	0.0982	7.5832
27.6400	0.0983	7.6033
27.6600	0.0984	7.6232
27.6800	0.0984	7.6432
27.7000	0.0988	7.6632
27.7200	0.0991	7.6832
27.7400	0.0996	7.7033
27.7600	0.1003	7.7232
27.7800	0.1005	7.7432
27.8000	0.1000	7.7633
27.8200	0.1005	7.7833
27.8400	0.1004	7.8033
27.8600	0.1016	7.8232
27.8800	0.1007	7.8432
27.9000	0.1016	7.8632
27.9200	0.1023	7.8833
27.9400	0.1026	7.9033
27.9600	0.1026	7.9232
27.9800	0.1034	7.9432
28.0000	0.1036	7.9632
28.0200	0.1039	7.9833
28.0400	0.1036	8.0033
28.0600	0.1041	8.0232
28.0800	0.1044	8.0432
28.1000	0.1053	8.0632
28.1200	0.1054	8.0833
28.1400	0.1057	8.1032
28.1600	0.1063	8.1232
28.1800	0.1065	8.1432
28.2000	0.1071	8.1632
28.2200	0.1067	8.1833
28.2400	0.1072	8.2032
28.2600	0.1079	8.2232
28.2800	0.1078	8.2432
28.3000	0.1077	8.2632
28.3200	0.1076	8.2833
28.3400	0.1085	8.3032
28.3600	0.1089	8.3232
28.3800	0.1095	8.3432
28.4000	0.1095	8.3633
28.4200	0.1088	8.3833
28.4400	0.1104	8.4033
28.4600	0.1102	8.4233
28.4800	0.1107	8.4432
28.5000	0.1111	8.4633
28.5200	0.1111	8.4833
28.5400	0.1116	8.5033
28.5600	0.1118	8.5233
28.5800	0.1125	8.5433
28.6000	0.1129	8.5633
28.6200	0.1128	8.5833
28.6400	0.1132	8.6032
28.6600	0.1139	8.6232
28.6800	0.1146	8.6432
28.7000	0.1140	8.6633
28.7200	0.1143	8.6833
28.7400	0.1149	8.7032
28.7600	0.1151	8.7232
28.7800	0.1155	8.7433
28.8000	0.1150	8.7633
28.8200	0.1160	8.7833
28.8400	0.1164	8.8032
28.8600	0.1169	8.8232
28.8800	0.1168	8.8432
28.9000	0.1169	8.8632
28.9200	0.1183	8.8832
28.9400	0.1182	8.9032
28.9600	0.1177	8.9232
28.9800	0.1179	8.9432
29.0000	0.1182	8.9633
29.0200	0.1200	8.9832
29.0400	0.1194	9.0032
29.0600	0.1198	9.0232
29.0800	0.1204	9.0433
29.1000	0.1208	9.0633
29.1200	0.1210	9.0833
29.1400	0.1209	9.1033
29.1600	0.1217	9.1233
29.1800	0.1219	9.1433
29.2000	0.1223	9.1633
29.2200	0.1227	9.1832
29.2400	0.1222	9.2032
29.2600	0.1234	9.2232
29.2800	0.1233	9.2433
29.3000	0.1235	9.2632
29.3200	0.1242	9.2832
29.3400	0.1240	9.3032
29.3600	0.1247	9.3233
29.3800	0.1244	9.3433
29.4000	0.1252	9.3633
29.4200	0.1260	9.3832
29.4400	0.1264	9.4032
29.4600	0.1265	9.4232
29.4800	0.1261	9.4433
29.5000	0.1275	9.4632
29.5200	0.1278	9.4832
29.5400	0.1278	9.5032
29.5600	0.1283	9.5232
29.5800	0.1284	9.5432
29.6000	0.1290	9.5632
29.6200	0.1287	9.5832
29.6400	0.1296	9.6032
29.6600	0.1298	9.6233
29.6800	0.1300	9.6433
29.7000	0.1306	9.6633
29.7200	0.1304	9.6832
29.7400	0.1306	9.7033
29.7600	0.1311	9.7233
29.7800	0.1317	9.7433
29.8000	0.1326	9.7632
29.8200	0.1322	9.7832
29.8400	0.1329	9.8032
29.8600	0.1334	9.8233
29.8800	0.1329	9.8433
29.9000	0.1341	9.8632
29.9200	0.1339	9.8832
29.9400	0.1346	9.9032
29.9600	0.1346	9.9233
29.9800	0.1352	9.9433
30.0000	0.1357	9.9632
30.0200	0.1359	9.9832
30.0400	0.1367	10.0032
30.0600	0.1361	10.0233
30.0800	0.1370	10.0432
30.1000	0.1373	10.0632
30.1200	0.1368	10.0832
30.1400	0.1379	10.1033
30.1600	0.1377	10.1233
30.1800	0.1389	10.1433
30.2000	0.1388	10.1632
30.2200	0.1390	10.1833
30.2400	0.1396	10.2033
30.2600	0.1400	10.2233
30.2800	0.1411	10.2432
30.3000	0.1405	10.2632
30.3200	0.1413	10.2833
30.3400	0.1422	10.3033
30.3600	0.1420	10.3233
30.3800	0.1425	10.3432
30.4000	0.1423	10.3632
30.4200	0.1432	10.3832
30.4400	0.1434	10.4032
30.4600	0.1438	10.4233
30.4800	0.1440	10.4432
30.5000	0.1444	10.4632
30.5200	0.1455	10.4832
30.5400	0.1448	10.5033
30.5600	0.1449	10.5233
30.5800	0.1461	10.5432
30.6000	0.1464	10.5632
30.6200	0.1470	10.5832
30.6400	0.1461	10.6033
30.6600	0.1472	10.6232
30.6800	0.1479	10.6432
30.7000	0.1478	10.6633
30.7200	0.1487	10.6832
30.7400	0.1484	10.7033
30.7600	0.1491	10.7233
30.7800	0.1496	10.7433
30.8000	0.1497	10.7633
30.8200	0.1499	10.7833
30.8400	0.1501	10.8033
30.8600	0.1512	10.8232
30.8800	0.1511	10.8432
30.9000	0.1514	10.8632
30.9200	0.1518	10.8833
30.9400	0.1519	10.9033
30.9600	0.1527	10.9232
30.9800	0.1529	10.9432
31.0000	0.1537	10.9632
31.0200	0.1541	10.9833
31.0400	0.1535	11.0033
31.0600	0.1546	11.0232
31.0800	0.1547	11.0432
31.1000	0.1554	11.0632
31.1200	0.1563	11.0833
31.1400	0.1565	11.1033
31.1600	0.1569	11.1232
31.1800	0.1561	11.1432
31.2000	0.1575	11.1632
31.2200	0.1576	11.1832
31.2400	0.1583	11.2032
31.2600	0.1590	11.2232
31.2800	0.1589	11.2432
31.3000	0.1593	11.2632
31.3200	0.1588	11.2833
31.3400	0.1603	11.3032
31.3600	0.1609	11.3232
31.3800	0.1604	11.3432
31.4000	0.1611	11.3633
31.4200	0.1612	11.3833
31.4400	0.1621	11.4033
31.4600	0.1621	11.4232
31.4800	0.1625	11.4433
31.5000	0.1627	11.4633
31.5200	0.1633	11.4833
31.5400	0.1640	11.5033
31.5600	0.1643	11.5233
31.5800	0.1648	11.5432
31.6000	0.1659	11.5632
31.6200	0.1656	11.5833
31.6400	0.1661	11.6032
31.6600	0.1659	11.6232
31.6800	0.1668	11.6432
31.7000	0.1669	11.6633
31.7200	0.1672	11.6833
31.7400	0.1682	11.7032
31.7600	0.1686	11.7232
31.7800	0.1692	11.7432
31.8000	0.1694	11.7632
31.8200	0.1695	11.7832
31.8400	0.1703	11.8032
31.8600	0.1706	11.8232
31.8800	0.1714	11.8432
31.9000	0.1710	11.8633
31.9200	0.1716	11.8833
31.9400	0.1729	11.9032
31.9600	0.1726	11.9232
31.9800	0.1728	11.9432
32.0000	0.1732	11.9633
32.0200	0.1745	11.9833
32.0400	0.1749	12.0032
32.0600	0.1743	12.0232
32.0800	0.1749	12.0433
32.1000	0.1755	12.0633
32.1200	0.1763	12.0832
32.1400	0.1763	12.1032
32.1600	0.1767	12.1232
32.1800	0.1775	12.1433
32.2000	0.1776	12.1633
32.2200	0.1784	12.1832
32.2400	0.1790	12.2032
32.2600	0.1793	12.2233
32.2800	0.1796	12.2433
32.3000	0.1797	12.2633
32.3200	0.1805	12.2832
32.3400	0.1809	12.3032
32.3600	0.1817	12.3232
32.3800	0.1816	12.3433
32.4000	0.1822	12.3632
32.4200	0.1827	12.3832
32.4400	0.1832	12.4032
32.4600	0.1831	12.4232
32.4800	0.1836	12.4433
32.5000	0.1845	12.4632
32.5200	0.1851	12.4832
32.5400	0.1855	12.5032
32.5600	0.1853	12.5233
32.5800	0.1855	12.5433
32.6000	0.1868	12.5632
32.6200	0.1871	12.5832
32.6400	0.1870	12.6033
32.6600	0.1879	12.6233
32.6800	0.1882	12.6433
32.7000	0.1893	12.6632
32.7200	0.1896	12.6833
32.7400	0.1897	12.7033
32.7600	0.1901	12.7233
32.7800	0.1906	12.7433
32.8000	0.1910	12.7632
32.8200	0.1915	12.7832
32.8400	0.1924	12.8032
32.8600	0.1926	12.8233
32.8800	0.1930	12.8433
32.9000	0.1941	12.8632
32.9200	0.1943	12.8832
32.9400	0.1945	12.9032
32.9600	0.1953	12.9232
32.9800	0.1959	12.9432
33.0000	0.1965	12.9632
33.0200	0.1966	12.9832
33.0400	0.1966	13.0032
33.0600	0.1969	13.0232
33.0800	0.1982	13.0432
33.1000	0.1989	13.0632
33.1200	0.1992	13.0832
33.1400	0.1992	13.1032
33.1600	0.1993	13.1233
33.1800	0.2005	13.1432
33.2000	0.2010	13.1633
33.2200	0.2013	13.1833
33.2400	0.2020	13.2033
33.2600	0.2023	13.2233
33.2800	0.2025	13.2432
33.3000	0.2026	13.2632
33.3200	0.2035	13.2833
33.3400	0.2040	13.3033
33.3600	0.2051	13.3233
33.3800	0.2053	13.3432
33.4000	0.2053	13.3632
33.4200	0.2061	13.3832
33.4400	0.2065	13.4033
33.4600	0.2071	13.4233
33.4800	0.2077	13.4432
33.5000	0.2076	13.4632
33.5200	0.2085	13.4832
33.5400	0.2090	13.5033
33.5600	0.2096	13.5232
33.5800	0.2098	13.5432
33.6000	0.2102	13.5632
33.6200	0.2110	13.5832
33.6400	0.2111	13.6033
33.6600	0.2118	13.6232
33.6800	0.2128	13.6432
33.7000	0.2130	13.6632
33.7200	0.2135	13.6832
33.7400	0.2135	13.7033
33.7600	0.2146	13.7232
33.7800	0.2150	13.7432
33.8000	0.2155	13.7633
33.8200	0.2158	13.7833
33.8400	0.2160	13.8033
33.8600	0.2171	13.8232
33.8800	0.2171	13.8432
33.9000	0.2180	13.8632
33.9200	0.2184	13.8833
33.9400	0.2188	13.9033
33.9600	0.2199	13.9232
33.9800	0.2198	13.9432
34.0000	0.2207	13.9633
34.0200	0.2212	13.9833
34.0400	0.2212	14.0033
34.0600	0.2223	14.0232
34.0800	0.2226	14.0432
34.1000	0.2237	14.0632
34.1200	0.2236	14.0832
34.1400	0.2239	14.1032
34.1600	0.2249	14.1232
34.1800	0.2251	14.1432
34.2000	0.2261	14.1632
34.2200	0.2263	14.1833
34.2400	0.2269	14.2033
34.2600	0.2276	14.2233
34.2800	0.2279	14.2433
34.3000	0.2286	14.2633
34.3200	0.2286	14.2833
34.3400	0.2294	14.3032
34.3600	0.2301	14.3232
34.3800	0.2304	14.3432
34.4000	0.2308	14.3632
34.4200	0.2312	14.3833
34.4400	0.2325	14.4032
34.4600	0.2328	14.4232
34.4800	0.2333	14.4432
34.5000	0.2337	14.4632
34.5200	0.2339	14.4833
34.5400	0.2350	14.5033
34.5600	0.2352	14.5232
34.5800	0.2362	14.5432
34.6000	0.2365	14.5633
34.6200	0.2366	14.5833
34.6400	0.2377	14.6032
34.6600	0.2378	14.6232
34.6800	0.2387	14.6432
34.7000	0.2392	14.6633
34.7200	0.2398	14.6832
34.7400	0.2403	14.7032
34.7600	0.2406	14.7232
34.7800	0.2419	14.7432
34.8000	0.2416	14.7633
34.8200	0.2423	14.7832
34.8400	0.2428	14.8032
34.8600	0.2433	14.8233
34.8800	0.2439	14.8433
34.9000	0.2436	14.8633
34.9200	0.2448	14.8832
34.9400	0.2453	14.9032
34.9600	0.2459	14.9232
34.9800	0.2469	14.9433
35.0000	0.2465	14.9633
35.0200	0.2476	14.9832
35.0400	0.2481	15.0032
35.0600	0.2486	15.0232
35.0800	0.2499	15.0432
35.1000	0.2499	15.0633
35.1200	0.2507	15.0832
35.1400	0.2509	15.1032
35.1600	0.2519	15.1233
35.1800	0.2526	15.1433
35.2000	0.2529	15.1633
35.2200	0.2537	15.1832
35.2400	0.2532	15.2032
35.2600	0.2547	15.2232
35.2800	0.2550	15.2432
35.3000	0.2560	15.2632
35.3200	0.2570	15.2832
35.3400	0.2563	15.3032
35.3600	0.2572	15.3232
35.3800	0.2575	15.3433
35.4000	0.2586	15.3633
35.4200	0.2598	15.3832
35.4400	0.2601	15.4032
35.4600	0.2608	15.4232
35.4800	0.2600	15.4433
35.5000	0.2615	15.4632
35.5200	0.2626	15.4832
35.5400	0.2628	15.5032
35.5600	0.2629	15.5232
35.5800	0.2637	15.5433
35.6000	0.2646	15.5633
35.6200	0.2649	15.5832
35.6400	0.2651	15.6033
35.6600	0.2664	15.6233
35.6800	0.2666	15.6433
35.7000	0.2676	15.6632
35.7200	0.2679	15.6832
35.7400	0.2685	15.7032
35.7600	0.2688	15.7233
35.7800	0.2696	15.7433
35.8000	0.2708	15.7632
35.8200	0.2701	15.7832
35.8400	0.2707	15.8032
35.8600	0.2718	15.8233
35.8800	0.2724	15.8433
35.9000	0.2731	15.8632
35.9200	0.2734	15.8832
35.9400	0.2744	15.9032
35.9600	0.2748	15.9233
35.9800	0.2747	15.9433
36.0000	0.2762	15.9632
36.0200	0.2762	15.9832
36.0400	0.2775	16.0033
36.0600	0.2770	16.0233
36.0800	0.2787	16.0432
36.1000	0.2792	16.0632
36.1200	0.2796	16.0832
36.1400	0.2800	16.1032
36.1600	0.2803	16.1233
36.1800	0.2815	16.1432
36.2000	0.2821	16.1632
36.2200	0.2822	16.1833
36.2400	0.2831	16.2033
36.2600	0.2832	16.2233
36.2800	0.2844	16.2433
36.3000	0.2847	16.2633
36.3200	0.2847	16.2833
36.3400	0.2854	16.3033
36.3600	0.2858	16.3233
36.3800	0.2870	16.3432
36.4000	0.2871	16.3632
36.4200	0.2881	16.3832
36.4400	0.2885	16.4032
36.4600	0.2889	16.4232
36.4800	0.2899	16.4432
36.5000	0.2903	16.4632
36.5200	0.2910	16.4832
36.5400	0.2916	16.5033
36.5600	0.2921	16.5233
36.5800	0.2929	16.5432
36.6000	0.2930	16.5632
36.6200	0.2943	16.5832
36.6400	0.2940	16.6033
36.6600	0.2949	16.6232
36.6800	0.2953	16.6432
36.7000	0.2960	16.6632
36.7200	0.2966	16.6832
36.7400	0.2966	16.7033
36.7600	0.2978	16.7232
36.7800	0.2985	16.7432
36.8000	0.2985	16.7633
36.8200	0.2995	16.7833
36.8400	0.2997	16.8033
36.8600	0.3015	16.8232
36.8800	0.3014	16.8432
36.9000	0.3014	16.8633
36.9200	0.3021	16.8833
36.9400	0.3030	16.9033
36.9600	0.3039	16.9232
36.9800	0.3039	16.9432
37.0000	0.3045	16.9633
37.0200	0.3049	16.9833
37.0400	0.3057	17.0033
37.0600	0.3068	17.0232
37.0800	0.3067	17.0432
37.1000	0.3078	17.0632
37.1200	0.3084	17.0832
37.1400	0.3088	17.1032
37.1600	0.3098	17.1232
37.1800	0.3096	17.1432
37.2000	0.3105	17.1632
37.2200	0.3109	17.1833
37.2400	0.3115	17.2032
37.2600	0.3123	17.2232
37.2800	0.3130	17.2432
37.3000	0.3135	17.2632
37.3200	0.3134	17.2833
37.3400	0.3143	17.3032
37.3600	0.3159	17.3232
37.3800	0.3160	17.3433
37.4000	0.3166	17.3633
37.4200	0.3169	17.3833
37.4400	0.3176	17.4032
37.4600	0.3183	17.4232
37.4800	0.3190	17.4432
37.5000	0.3194	17.4633
37.5200	0.3193	17.4833
37.5400	0.3206	17.5032
37.5600	0.3208	17.5232
37.5800	0.3217	17.5433
37.6000	0.3217	17.5633
37.6200	0.3226	17.5833
37.6400	0.3232	17.6032
37.6600	0.3232	17.6232
37.6800	0.3241	17.6432
37.7000	0.3254	17.6632
37.7200	0.3254	17.6833
37.7400	0.3264	17.7032
37.7600	0.3269	17.7232
37.7800	0.3278	17.7432
37.8000	0.3278	17.7632
37.8200	0.3288	17.7832
37.8400	0.3294	17.8032
37.8600	0.3298	17.8232
37.8800	0.3305	17.8432
37.9000	0.3305	17.8633
37.9200	0.3315	17.8832
37.9400	0.3324	17.9032
37.9600	0.3329	17.9232
37.9800	0.3334	17.9433
38.0000	0.3335	17.9633
38.0200	0.3344	17.9832
38.0400	0.3358	18.0032
38.0600	0.3359	18.0232
38.0800	0.3365	18.0433
38.1000	0.3366	18.0633
38.1200	0.3381	18.0833
38.1400	0.3379	18.1032
38.1600	0.3385	18.1232
38.1800	0.3394	18.1432
38.2000	0.3396	18.1633
38.2200	0.3411	18.1832
38.2400	0.3415	18.2032
38.2600	0.3417	18.2232
38.2800	0.3427	18.2433
38.3000	0.3429	18.2633
38.3200	0.3441	18.2832
38.3400	0.3443	18.3032
38.3600	0.3449	18.3233
38.3800	0.3450	18.3433
38.4000	0.3458	18.3632
38.4200	0.3464	18.3832
38.4400	0.3470	18.4032
38.4600	0.3481	18.4232
38.4800	0.3478	18.4433
38.5000	0.3486	18.4632
38.5200	0.3502	18.4832
38.5400	0.3500	18.5032
38.5600	0.3504	18.5232
38.5800	0.3512	18.5433
38.6000	0.3521	18.5632
38.6200	0.3529	18.5832
38.6400	0.3537	18.6032
38.6600	0.3537	18.6233
38.6800	0.3538	18.6433
38.7000	0.3547	18.6633
38.7200	0.3553	18.6833
38.7400	0.3562	18.7033
38.7600	0.3571	18.7233
38.7800	0.3569	18.7433
38.8000	0.3582	18.7632
38.8200	0.3590	18.7832
38.8400	0.3595	18.8032
38.8600	0.3596	18.8232
38.8800	0.3606	18.8433
38.9000	0.3615	18.8632
38.9200	0.3616	18.8832
38.9400	0.3621	18.9032
38.9600	0.3627	18.9233
38.9800	0.3633	18.9433
39.0000	0.3639	18.9632
39.0200	0.3645	18.9832
39.0400	0.3653	19.0032
39.0600	0.3659	19.0233
39.0800	0.3666	19.0433
39.1000	0.3679	19.0632
39.1200	0.3677	19.0832
39.1400	0.3685	19.1032
39.1600	0.3689	19.1233
39.1800	0.3703	19.1432
39.2000	0.3705	19.1632
39.2200	0.3710	19.1832
39.2400	0.3719	19.2033
39.2600	0.3718	19.2233
39.2800	0.3731	19.2433
39.3000	0.3740	19.2632
39.3200	0.3741	19.2833
39.3400	0.3744	19.3033
39.3600	0.3750	19.3233
39.3800	0.3764	19.3432
39.4000	0.3764	19.3632
39.4200	0.3773	19.3832
39.4400	0.3778	19.4033
39.4600	0.3786	19.4233
39.4800	0.3795	19.4432
39.5000	0.3800	19.4632
39.5200	0.3805	19.4832
39.5400	0.3809	19.5033
39.5600	0.3818	19.5233
39.5800	0.3823	19.5432
39.6000	0.3830	19.5632
39.6200	0.3840	19.5832
39.6400	0.3841	19.6032
39.6600	0.3852	19.6232
39.6800	0.3860	19.6432
39.7000	0.3864	19.6632
39.7200	0.3872	19.6832
39.7400	0.3872	19.7033
39.7600	0.3881	19.7232
39.7800	0.3890	19.7432
39.8000	0.3894	19.7632
39.8200	0.3900	19.7832
39.8400	0.3903	19.8033
39.8600	0.3913	19.8233
39.8800	0.3920	19.8433
39.9000	0.3931	19.8633
39.9200	0.3938	19.8833
39.9400	0.3942	19.9033
[truncated: 5 more rows]
