# Supplementary material for: Dynamic stabilization of a mechanical oscillator in the absence of any stable feature
Source: Nat Commun. 2026 Mar 10;17:6024. doi: 10.1038/s41467-026-70493-1 (PMC13346612; doi:10.1038/s41467-026-70493-1)
Supplement: Supplementary file 17 — Source Data [file 41467_2026_70493_MOESM17_ESM.zip › Source Data/Fig3b&S5c Trial1-24V.csv]

Time	100N Loadcell	Displacement
(s)	(N)	(mm)
0.0000	-0.3698	-19.9995
0.0200	-0.3541	-19.9989
0.0400	-0.3518	-19.9912
0.0600	-0.3633	-19.9757
0.0800	-0.3614	-19.9566
0.1000	-0.3656	-19.9355
0.1200	-0.3643	-19.9144
0.1400	-0.3612	-19.8940
0.1600	-0.3601	-19.8739
0.1800	-0.3584	-19.8539
0.2000	-0.3565	-19.8338
0.2200	-0.3554	-19.8137
0.2400	-0.3547	-19.7936
0.2600	-0.3525	-19.7737
0.2800	-0.3521	-19.7536
0.3000	-0.3507	-19.7336
0.3200	-0.3492	-19.7136
0.3400	-0.3486	-19.6936
0.3600	-0.3472	-19.6736
0.3800	-0.3454	-19.6536
0.4000	-0.3450	-19.6336
0.4200	-0.3448	-19.6136
0.4400	-0.3433	-19.5935
0.4600	-0.3412	-19.5736
0.4800	-0.3406	-19.5536
0.5000	-0.3394	-19.5336
0.5200	-0.3383	-19.5136
0.5400	-0.3374	-19.4936
0.5600	-0.3359	-19.4737
0.5800	-0.3351	-19.4536
0.6000	-0.3333	-19.4336
0.6200	-0.3325	-19.4136
0.6400	-0.3312	-19.3936
0.6600	-0.3300	-19.3736
0.6800	-0.3293	-19.3536
0.7000	-0.3277	-19.3336
0.7200	-0.3261	-19.3136
0.7400	-0.3249	-19.2936
0.7600	-0.3233	-19.2736
0.7800	-0.3228	-19.2536
0.8000	-0.3215	-19.2337
0.8200	-0.3212	-19.2136
0.8400	-0.3192	-19.1936
0.8600	-0.3179	-19.1737
0.8800	-0.3164	-19.1536
0.9000	-0.3156	-19.1336
0.9200	-0.3149	-19.1136
0.9400	-0.3134	-19.0936
0.9600	-0.3115	-19.0736
0.9800	-0.3102	-19.0536
1.0000	-0.3092	-19.0336
1.0200	-0.3084	-19.0136
1.0400	-0.3068	-18.9936
1.0600	-0.3061	-18.9736
1.0800	-0.3045	-18.9536
1.1000	-0.3031	-18.9336
1.1200	-0.3021	-18.9136
1.1400	-0.3010	-18.8936
1.1600	-0.2997	-18.8736
1.1800	-0.2980	-18.8536
1.2000	-0.2969	-18.8336
1.2200	-0.2959	-18.8136
1.2400	-0.2939	-18.7936
1.2600	-0.2935	-18.7737
1.2800	-0.2920	-18.7536
1.3000	-0.2907	-18.7336
1.3200	-0.2894	-18.7136
1.3400	-0.2881	-18.6937
1.3600	-0.2874	-18.6736
1.3800	-0.2855	-18.6536
1.4000	-0.2845	-18.6336
1.4200	-0.2831	-18.6136
1.4400	-0.2818	-18.5937
1.4600	-0.2809	-18.5736
1.4800	-0.2791	-18.5536
1.5000	-0.2784	-18.5336
1.5200	-0.2764	-18.5136
1.5400	-0.2753	-18.4936
1.5600	-0.2741	-18.4736
1.5800	-0.2726	-18.4536
1.6000	-0.2721	-18.4336
1.6200	-0.2698	-18.4136
1.6400	-0.2689	-18.3936
1.6600	-0.2682	-18.3736
1.6800	-0.2664	-18.3536
1.7000	-0.2660	-18.3336
1.7200	-0.2635	-18.3136
1.7400	-0.2629	-18.2936
1.7600	-0.2614	-18.2736
1.7800	-0.2607	-18.2536
1.8000	-0.2596	-18.2336
1.8200	-0.2575	-18.2136
1.8400	-0.2570	-18.1936
1.8600	-0.2551	-18.1736
1.8800	-0.2536	-18.1536
1.9000	-0.2531	-18.1336
1.9200	-0.2513	-18.1137
1.9400	-0.2504	-18.0936
1.9600	-0.2488	-18.0736
1.9800	-0.2482	-18.0536
2.0000	-0.2469	-18.0336
2.0200	-0.2447	-18.0136
2.0400	-0.2438	-17.9936
2.0600	-0.2421	-17.9736
2.0800	-0.2411	-17.9535
2.1000	-0.2397	-17.9336
2.1200	-0.2385	-17.9136
2.1400	-0.2373	-17.8936
2.1600	-0.2353	-17.8736
2.1800	-0.2345	-17.8536
2.2000	-0.2335	-17.8336
2.2200	-0.2317	-17.8137
2.2400	-0.2311	-17.7936
2.2600	-0.2293	-17.7736
2.2800	-0.2285	-17.7536
2.3000	-0.2260	-17.7337
2.3200	-0.2257	-17.7136
2.3400	-0.2248	-17.6936
2.3600	-0.2230	-17.6736
2.3800	-0.2219	-17.6536
2.4000	-0.2201	-17.6336
2.4200	-0.2192	-17.6136
2.4400	-0.2179	-17.5936
2.4600	-0.2165	-17.5736
2.4800	-0.2157	-17.5536
2.5000	-0.2138	-17.5337
2.5200	-0.2132	-17.5137
2.5400	-0.2112	-17.4936
2.5600	-0.2096	-17.4736
2.5800	-0.2085	-17.4536
2.6000	-0.2072	-17.4336
2.6200	-0.2066	-17.4136
2.6400	-0.2045	-17.3936
2.6600	-0.2038	-17.3736
2.6800	-0.2025	-17.3536
2.7000	-0.2000	-17.3336
2.7200	-0.1996	-17.3136
2.7400	-0.1981	-17.2936
2.7600	-0.1970	-17.2736
2.7800	-0.1953	-17.2536
2.8000	-0.1936	-17.2336
2.8200	-0.1936	-17.2136
2.8400	-0.1914	-17.1936
2.8600	-0.1907	-17.1736
2.8800	-0.1892	-17.1536
2.9000	-0.1879	-17.1336
2.9200	-0.1865	-17.1136
2.9400	-0.1843	-17.0936
2.9600	-0.1831	-17.0736
2.9800	-0.1815	-17.0536
3.0000	-0.1809	-17.0336
3.0200	-0.1792	-17.0136
3.0400	-0.1777	-16.9936
3.0600	-0.1768	-16.9736
3.0800	-0.1748	-16.9537
3.1000	-0.1743	-16.9336
3.1200	-0.1725	-16.9136
3.1400	-0.1711	-16.8936
3.1600	-0.1697	-16.8736
3.1800	-0.1680	-16.8536
3.2000	-0.1674	-16.8336
3.2200	-0.1657	-16.8136
3.2400	-0.1646	-16.7936
3.2600	-0.1635	-16.7736
3.2800	-0.1613	-16.7536
3.3000	-0.1601	-16.7336
3.3200	-0.1589	-16.7136
3.3400	-0.1576	-16.6936
3.3600	-0.1562	-16.6736
3.3800	-0.1551	-16.6536
3.4000	-0.1537	-16.6336
3.4200	-0.1525	-16.6136
3.4400	-0.1506	-16.5935
3.4600	-0.1492	-16.5736
3.4800	-0.1476	-16.5536
3.5000	-0.1466	-16.5336
3.5200	-0.1450	-16.5136
3.5400	-0.1441	-16.4936
3.5600	-0.1416	-16.4736
3.5800	-0.1408	-16.4536
3.6000	-0.1394	-16.4336
3.6200	-0.1378	-16.4136
3.6400	-0.1369	-16.3936
3.6600	-0.1349	-16.3737
3.6800	-0.1335	-16.3537
3.7000	-0.1323	-16.3337
3.7200	-0.1308	-16.3136
3.7400	-0.1300	-16.2936
3.7600	-0.1279	-16.2737
3.7800	-0.1268	-16.2536
3.8000	-0.1253	-16.2336
3.8200	-0.1243	-16.2136
3.8400	-0.1227	-16.1936
3.8600	-0.1211	-16.1736
3.8800	-0.1198	-16.1536
3.9000	-0.1180	-16.1336
3.9200	-0.1170	-16.1136
3.9400	-0.1155	-16.0936
3.9600	-0.1141	-16.0736
3.9800	-0.1129	-16.0536
4.0000	-0.1112	-16.0336
4.0200	-0.1101	-16.0136
4.0400	-0.1087	-15.9936
4.0600	-0.1072	-15.9736
4.0800	-0.1057	-15.9536
4.1000	-0.1044	-15.9336
4.1200	-0.1029	-15.9136
4.1400	-0.1007	-15.8936
4.1600	-0.0994	-15.8736
4.1800	-0.0983	-15.8536
4.2000	-0.0973	-15.8336
4.2200	-0.0953	-15.8136
4.2400	-0.0942	-15.7937
4.2600	-0.0928	-15.7736
4.2800	-0.0911	-15.7537
4.3000	-0.0896	-15.7336
4.3200	-0.0883	-15.7136
4.3400	-0.0868	-15.6937
4.3600	-0.0852	-15.6736
4.3800	-0.0838	-15.6537
4.4000	-0.0827	-15.6336
4.4200	-0.0810	-15.6136
4.4400	-0.0793	-15.5937
4.4600	-0.0776	-15.5736
4.4800	-0.0763	-15.5536
4.5000	-0.0752	-15.5336
4.5200	-0.0738	-15.5136
4.5400	-0.0720	-15.4936
4.5600	-0.0708	-15.4736
4.5800	-0.0692	-15.4536
4.6000	-0.0678	-15.4336
4.6200	-0.0662	-15.4136
4.6400	-0.0647	-15.3936
4.6600	-0.0630	-15.3736
4.6800	-0.0616	-15.3536
4.7000	-0.0609	-15.3336
4.7200	-0.0589	-15.3136
4.7400	-0.0575	-15.2936
4.7600	-0.0557	-15.2736
4.7800	-0.0543	-15.2536
4.8000	-0.0528	-15.2336
4.8200	-0.0510	-15.2136
4.8400	-0.0504	-15.1937
4.8600	-0.0484	-15.1736
4.8800	-0.0468	-15.1536
4.9000	-0.0451	-15.1336
4.9200	-0.0439	-15.1137
4.9400	-0.0430	-15.0936
4.9600	-0.0413	-15.0736
4.9800	-0.0391	-15.0536
5.0000	-0.0376	-15.0336
5.0200	-0.0361	-15.0137
5.0400	-0.0354	-14.9936
5.0600	-0.0335	-14.9736
5.0800	-0.0323	-14.9536
5.1000	-0.0305	-14.9336
5.1200	-0.0289	-14.9136
5.1400	-0.0271	-14.8936
5.1600	-0.0252	-14.8736
5.1800	-0.0245	-14.8536
5.2000	-0.0227	-14.8336
5.2200	-0.0214	-14.8136
5.2400	-0.0194	-14.7936
5.2600	-0.0178	-14.7736
5.2800	-0.0170	-14.7536
5.3000	-0.0150	-14.7336
5.3200	-0.0142	-14.7136
5.3400	-0.0125	-14.6936
5.3600	-0.0106	-14.6736
5.3800	-0.0098	-14.6536
5.4000	-0.0071	-14.6337
5.4200	-0.0060	-14.6136
5.4400	-0.0047	-14.5936
5.4600	-0.0034	-14.5736
5.4800	-0.0015	-14.5536
5.5000	0.0008	-14.5337
5.5200	0.0015	-14.5136
5.5400	0.0036	-14.4936
5.5600	0.0043	-14.4736
5.5800	0.0058	-14.4535
5.6000	0.0077	-14.4336
5.6200	0.0091	-14.4136
5.6400	0.0115	-14.3936
5.6600	0.0117	-14.3736
5.6800	0.0137	-14.3536
5.7000	0.0156	-14.3336
5.7200	0.0168	-14.3136
5.7400	0.0186	-14.2936
5.7600	0.0194	-14.2736
5.7800	0.0216	-14.2536
5.8000	0.0231	-14.2336
5.8200	0.0241	-14.2136
5.8400	0.0264	-14.1936
5.8600	0.0274	-14.1736
5.8800	0.0294	-14.1536
5.9000	0.0305	-14.1336
5.9200	0.0320	-14.1136
5.9400	0.0333	-14.0936
5.9600	0.0344	-14.0736
5.9800	0.0367	-14.0536
6.0000	0.0381	-14.0337
6.0200	0.0397	-14.0137
6.0400	0.0413	-13.9936
6.0600	0.0426	-13.9736
6.0800	0.0445	-13.9537
6.1000	0.0451	-13.9337
6.1200	0.0478	-13.9136
6.1400	0.0490	-13.8936
6.1600	0.0501	-13.8736
6.1800	0.0518	-13.8537
6.2000	0.0528	-13.8336
6.2200	0.0551	-13.8136
6.2400	0.0563	-13.7936
6.2600	0.0579	-13.7736
6.2800	0.0589	-13.7536
6.3000	0.0604	-13.7336
6.3200	0.0626	-13.7136
6.3400	0.0633	-13.6936
6.3600	0.0654	-13.6736
6.3800	0.0673	-13.6537
6.4000	0.0680	-13.6336
6.4200	0.0697	-13.6136
6.4400	0.0712	-13.5936
6.4600	0.0728	-13.5736
6.4800	0.0746	-13.5536
6.5000	0.0757	-13.5336
6.5200	0.0773	-13.5136
6.5400	0.0780	-13.4936
6.5600	0.0803	-13.4736
6.5800	0.0816	-13.4536
6.6000	0.0836	-13.4336
6.6200	0.0852	-13.4136
6.6400	0.0857	-13.3936
6.6600	0.0882	-13.3736
6.6800	0.0887	-13.3536
6.7000	0.0908	-13.3336
6.7200	0.0923	-13.3136
6.7400	0.0934	-13.2936
6.7600	0.0958	-13.2737
6.7800	0.0970	-13.2536
6.8000	0.0986	-13.2336
6.8200	0.0998	-13.2136
6.8400	0.1007	-13.1936
6.8600	0.1032	-13.1736
6.8800	0.1042	-13.1536
6.9000	0.1063	-13.1336
6.9200	0.1066	-13.1136
6.9400	0.1087	-13.0936
6.9600	0.1104	-13.0736
6.9800	0.1115	-13.0536
7.0000	0.1129	-13.0336
7.0200	0.1139	-13.0136
7.0400	0.1161	-12.9936
7.0600	0.1179	-12.9736
7.0800	0.1187	-12.9536
7.1000	0.1207	-12.9336
7.1200	0.1214	-12.9136
7.1400	0.1229	-12.8936
7.1600	0.1242	-12.8736
7.1800	0.1256	-12.8536
7.2000	0.1275	-12.8336
7.2200	0.1288	-12.8136
7.2400	0.1307	-12.7936
7.2600	0.1313	-12.7736
7.2800	0.1327	-12.7536
7.3000	0.1345	-12.7336
7.3200	0.1360	-12.7136
7.3400	0.1374	-12.6937
7.3600	0.1382	-12.6736
7.3800	0.1402	-12.6536
7.4000	0.1414	-12.6336
7.4200	0.1420	-12.6136
7.4400	0.1440	-12.5937
7.4600	0.1451	-12.5736
7.4800	0.1468	-12.5536
7.5000	0.1478	-12.5336
7.5200	0.1494	-12.5136
7.5400	0.1515	-12.4936
7.5600	0.1522	-12.4736
7.5800	0.1535	-12.4536
7.6000	0.1543	-12.4335
7.6200	0.1562	-12.4136
7.6400	0.1577	-12.3936
7.6600	0.1586	-12.3736
7.6800	0.1602	-12.3536
7.7000	0.1613	-12.3336
7.7200	0.1631	-12.3136
7.7400	0.1641	-12.2937
7.7600	0.1654	-12.2736
7.7800	0.1670	-12.2536
7.8000	0.1680	-12.2336
7.8200	0.1698	-12.2136
7.8400	0.1706	-12.1936
7.8600	0.1718	-12.1736
7.8800	0.1731	-12.1536
7.9000	0.1742	-12.1336
7.9200	0.1758	-12.1136
7.9400	0.1769	-12.0936
7.9600	0.1783	-12.0736
7.9800	0.1800	-12.0536
8.0000	0.1806	-12.0336
8.0200	0.1819	-12.0137
8.0400	0.1833	-11.9936
8.0600	0.1852	-11.9736
8.0800	0.1859	-11.9536
8.1000	0.1873	-11.9336
8.1200	0.1886	-11.9136
8.1400	0.1893	-11.8936
8.1600	0.1907	-11.8736
8.1800	0.1913	-11.8536
8.2000	0.1929	-11.8336
8.2200	0.1941	-11.8136
8.2400	0.1950	-11.7936
8.2600	0.1961	-11.7736
8.2800	0.1972	-11.7536
8.3000	0.1985	-11.7336
8.3200	0.2000	-11.7136
8.3400	0.2010	-11.6936
8.3600	0.2018	-11.6736
8.3800	0.2023	-11.6536
8.4000	0.2042	-11.6337
8.4200	0.2053	-11.6136
8.4400	0.2063	-11.5936
8.4600	0.2082	-11.5736
8.4800	0.2085	-11.5536
8.5000	0.2096	-11.5337
8.5200	0.2113	-11.5136
8.5400	0.2122	-11.4936
8.5600	0.2133	-11.4736
8.5800	0.2140	-11.4536
8.6000	0.2152	-11.4337
8.6200	0.2158	-11.4136
8.6400	0.2173	-11.3936
8.6600	0.2181	-11.3736
8.6800	0.2189	-11.3536
8.7000	0.2205	-11.3336
8.7200	0.2209	-11.3136
8.7400	0.2225	-11.2936
8.7600	0.2233	-11.2736
8.7800	0.2238	-11.2536
8.8000	0.2256	-11.2336
8.8200	0.2262	-11.2136
8.8400	0.2273	-11.1936
8.8600	0.2280	-11.1736
8.8800	0.2291	-11.1536
8.9000	0.2304	-11.1336
8.9200	0.2307	-11.1136
8.9400	0.2322	-11.0936
8.9600	0.2318	-11.0736
8.9800	0.2339	-11.0536
9.0000	0.2343	-11.0337
9.0200	0.2350	-11.0136
9.0400	0.2366	-10.9936
9.0600	0.2373	-10.9736
9.0800	0.2385	-10.9537
9.1000	0.2389	-10.9337
9.1200	0.2395	-10.9137
9.1400	0.2406	-10.8936
9.1600	0.2412	-10.8736
9.1800	0.2421	-10.8536
9.2000	0.2429	-10.8336
9.2200	0.2445	-10.8136
9.2400	0.2446	-10.7936
9.2600	0.2453	-10.7736
9.2800	0.2461	-10.7536
9.3000	0.2469	-10.7336
9.3200	0.2476	-10.7136
9.3400	0.2487	-10.6936
9.3600	0.2491	-10.6736
9.3800	0.2498	-10.6536
9.4000	0.2510	-10.6336
9.4200	0.2518	-10.6136
9.4400	0.2523	-10.5936
9.4600	0.2533	-10.5736
9.4800	0.2537	-10.5536
9.5000	0.2542	-10.5336
9.5200	0.2549	-10.5136
9.5400	0.2552	-10.4936
9.5600	0.2563	-10.4736
9.5800	0.2569	-10.4536
9.6000	0.2570	-10.4336
9.6200	0.2583	-10.4136
9.6400	0.2587	-10.3936
9.6600	0.2593	-10.3736
9.6800	0.2595	-10.3536
9.7000	0.2607	-10.3336
9.7200	0.2615	-10.3136
9.7400	0.2614	-10.2936
9.7600	0.2626	-10.2737
9.7800	0.2623	-10.2536
9.8000	0.2634	-10.2336
9.8200	0.2637	-10.2136
9.8400	0.2645	-10.1936
9.8600	0.2652	-10.1736
9.8800	0.2660	-10.1536
9.9000	0.2666	-10.1336
9.9200	0.2667	-10.1136
9.9400	0.2671	-10.0936
9.9600	0.2675	-10.0736
9.9800	0.2688	-10.0536
10.0000	0.2694	-10.0336
10.0200	0.2687	-10.0136
10.0400	0.2694	-9.9936
10.0600	0.2698	-9.9736
10.0800	0.2700	-9.9536
10.1000	0.2706	-9.9336
10.1200	0.2711	-9.9136
10.1400	0.2719	-9.8936
10.1600	0.2720	-9.8736
10.1800	0.2726	-9.8536
10.2000	0.2725	-9.8336
10.2200	0.2728	-9.8136
10.2400	0.2733	-9.7936
10.2600	0.2737	-9.7736
10.2800	0.2738	-9.7536
10.3000	0.2746	-9.7336
10.3200	0.2749	-9.7136
10.3400	0.2750	-9.6937
10.3600	0.2754	-9.6736
10.3800	0.2761	-9.6536
10.4000	0.2759	-9.6336
10.4200	0.2762	-9.6136
10.4400	0.2768	-9.5937
10.4600	0.2762	-9.5736
10.4800	0.2770	-9.5536
10.5000	0.2771	-9.5336
10.5200	0.2775	-9.5136
10.5400	0.2776	-9.4936
10.5600	0.2779	-9.4736
10.5800	0.2782	-9.4536
10.6000	0.2780	-9.4336
10.6200	0.2787	-9.4136
10.6400	0.2784	-9.3936
10.6600	0.2782	-9.3736
10.6800	0.2779	-9.3536
10.7000	0.2784	-9.3336
10.7200	0.2792	-9.3136
10.7400	0.2791	-9.2936
10.7600	0.2791	-9.2736
10.7800	0.2794	-9.2536
10.8000	0.2794	-9.2336
10.8200	0.2798	-9.2136
10.8400	0.2800	-9.1936
10.8600	0.2801	-9.1736
10.8800	0.2796	-9.1536
10.9000	0.2796	-9.1336
10.9200	0.2799	-9.1137
10.9400	0.2792	-9.0936
10.9600	0.2798	-9.0736
10.9800	0.2799	-9.0536
11.0000	0.2794	-9.0336
11.0200	0.2795	-9.0136
11.0400	0.2793	-8.9936
11.0600	0.2799	-8.9736
11.0800	0.2794	-8.9536
11.1000	0.2797	-8.9336
11.1200	0.2798	-8.9136
11.1400	0.2798	-8.8936
11.1600	0.2795	-8.8736
11.1800	0.2790	-8.8536
11.2000	0.2790	-8.8336
11.2200	0.2788	-8.8136
11.2400	0.2792	-8.7936
11.2600	0.2791	-8.7736
11.2800	0.2789	-8.7536
11.3000	0.2795	-8.7336
11.3200	0.2788	-8.7136
11.3400	0.2785	-8.6936
11.3600	0.2781	-8.6736
11.3800	0.2780	-8.6536
11.4000	0.2784	-8.6336
11.4200	0.2778	-8.6136
11.4400	0.2774	-8.5936
11.4600	0.2777	-8.5736
11.4800	0.2774	-8.5536
11.5000	0.2774	-8.5337
11.5200	0.2764	-8.5137
11.5400	0.2767	-8.4936
11.5600	0.2762	-8.4736
11.5800	0.2760	-8.4536
11.6000	0.2756	-8.4337
11.6200	0.2755	-8.4136
11.6400	0.2755	-8.3936
11.6600	0.2748	-8.3736
11.6800	0.2746	-8.3536
11.7000	0.2744	-8.3336
11.7200	0.2741	-8.3136
11.7400	0.2743	-8.2936
11.7600	0.2730	-8.2736
11.7800	0.2733	-8.2536
11.8000	0.2723	-8.2336
11.8200	0.2720	-8.2136
11.8400	0.2723	-8.1936
11.8600	0.2720	-8.1736
11.8800	0.2715	-8.1536
11.9000	0.2711	-8.1336
11.9200	0.2710	-8.1136
11.9400	0.2707	-8.0936
11.9600	0.2698	-8.0736
11.9800	0.2703	-8.0536
12.0000	0.2697	-8.0336
12.0200	0.2690	-8.0136
12.0400	0.2685	-7.9936
12.0600	0.2678	-7.9736
12.0800	0.2678	-7.9537
12.1000	0.2667	-7.9336
12.1200	0.2667	-7.9136
12.1400	0.2658	-7.8936
12.1600	0.2659	-7.8736
12.1800	0.2652	-7.8536
12.2000	0.2647	-7.8336
12.2200	0.2647	-7.8136
12.2400	0.2640	-7.7936
12.2600	0.2630	-7.7736
12.2800	0.2628	-7.7536
12.3000	0.2621	-7.7336
12.3200	0.2625	-7.7136
12.3400	0.2608	-7.6936
12.3600	0.2605	-7.6736
12.3800	0.2602	-7.6536
12.4000	0.2593	-7.6336
12.4200	0.2590	-7.6136
12.4400	0.2579	-7.5936
12.4600	0.2581	-7.5736
12.4800	0.2577	-7.5536
12.5000	0.2572	-7.5336
12.5200	0.2563	-7.5136
12.5400	0.2552	-7.4936
12.5600	0.2559	-7.4736
12.5800	0.2547	-7.4537
12.6000	0.2534	-7.4336
12.6200	0.2536	-7.4136
12.6400	0.2526	-7.3936
12.6600	0.2524	-7.3737
12.6800	0.2516	-7.3537
12.7000	0.2509	-7.3336
12.7200	0.2500	-7.3136
12.7400	0.2498	-7.2936
12.7600	0.2498	-7.2736
12.7800	0.2484	-7.2536
12.8000	0.2483	-7.2336
12.8200	0.2469	-7.2136
12.8400	0.2462	-7.1936
12.8600	0.2463	-7.1736
12.8800	0.2448	-7.1536
12.9000	0.2447	-7.1336
12.9200	0.2435	-7.1136
12.9400	0.2432	-7.0936
12.9600	0.2426	-7.0737
12.9800	0.2416	-7.0536
13.0000	0.2406	-7.0336
13.0200	0.2395	-7.0136
13.0400	0.2399	-6.9936
13.0600	0.2391	-6.9736
13.0800	0.2384	-6.9536
13.1000	0.2375	-6.9336
13.1200	0.2359	-6.9136
13.1400	0.2360	-6.8936
13.1600	0.2356	-6.8736
13.1800	0.2345	-6.8536
13.2000	0.2343	-6.8336
13.2200	0.2327	-6.8136
13.2400	0.2329	-6.7937
13.2600	0.2318	-6.7736
13.2800	0.2315	-6.7536
13.3000	0.2308	-6.7336
13.3200	0.2296	-6.7136
13.3400	0.2294	-6.6936
13.3600	0.2282	-6.6736
13.3800	0.2277	-6.6536
13.4000	0.2270	-6.6336
13.4200	0.2257	-6.6136
13.4400	0.2254	-6.5936
13.4600	0.2241	-6.5736
13.4800	0.2236	-6.5536
13.5000	0.2225	-6.5336
13.5200	0.2214	-6.5136
13.5400	0.2213	-6.4936
13.5600	0.2203	-6.4736
13.5800	0.2191	-6.4536
13.6000	0.2179	-6.4336
13.6200	0.2182	-6.4136
13.6400	0.2176	-6.3936
13.6600	0.2165	-6.3736
13.6800	0.2161	-6.3536
13.7000	0.2146	-6.3336
13.7200	0.2143	-6.3136
13.7400	0.2140	-6.2936
13.7600	0.2123	-6.2736
13.7800	0.2121	-6.2536
13.8000	0.2110	-6.2336
13.8200	0.2110	-6.2137
13.8400	0.2094	-6.1937
13.8600	0.2088	-6.1737
13.8800	0.2081	-6.1536
13.9000	0.2071	-6.1336
13.9200	0.2067	-6.1137
13.9400	0.2058	-6.0937
13.9600	0.2051	-6.0736
13.9800	0.2044	-6.0536
14.0000	0.2029	-6.0336
14.0200	0.2028	-6.0137
14.0400	0.2013	-5.9936
14.0600	0.2007	-5.9736
14.0800	0.2002	-5.9536
14.1000	0.1993	-5.9336
14.1200	0.1984	-5.9136
14.1400	0.1974	-5.8936
14.1600	0.1971	-5.8736
14.1800	0.1955	-5.8536
14.2000	0.1945	-5.8336
14.2200	0.1944	-5.8136
14.2400	0.1935	-5.7936
14.2600	0.1930	-5.7736
14.2800	0.1917	-5.7536
14.3000	0.1908	-5.7336
14.3200	0.1907	-5.7136
14.3400	0.1893	-5.6936
14.3600	0.1884	-5.6736
14.3800	0.1873	-5.6536
14.4000	0.1867	-5.6337
14.4200	0.1862	-5.6136
14.4400	0.1849	-5.5936
14.4600	0.1849	-5.5736
14.4800	0.1837	-5.5536
14.5000	0.1831	-5.5337
14.5200	0.1821	-5.5136
14.5400	0.1816	-5.4936
14.5600	0.1808	-5.4736
14.5800	0.1792	-5.4536
14.6000	0.1786	-5.4337
14.6200	0.1785	-5.4136
14.6400	0.1777	-5.3936
14.6600	0.1773	-5.3736
14.6800	0.1752	-5.3536
14.7000	0.1750	-5.3336
14.7200	0.1741	-5.3136
14.7400	0.1732	-5.2936
14.7600	0.1721	-5.2736
14.7800	0.1717	-5.2536
14.8000	0.1719	-5.2336
14.8200	0.1705	-5.2136
14.8400	0.1693	-5.1936
14.8600	0.1682	-5.1736
14.8800	0.1677	-5.1536
14.9000	0.1673	-5.1336
14.9200	0.1660	-5.1136
14.9400	0.1652	-5.0936
14.9600	0.1641	-5.0736
14.9800	0.1638	-5.0537
15.0000	0.1635	-5.0337
15.0200	0.1622	-5.0136
15.0400	0.1612	-4.9936
15.0600	0.1606	-4.9736
15.0800	0.1605	-4.9537
15.1000	0.1593	-4.9336
15.1200	0.1584	-4.9136
15.1400	0.1579	-4.8936
15.1600	0.1569	-4.8736
15.1800	0.1560	-4.8537
15.2000	0.1552	-4.8337
15.2200	0.1540	-4.8136
15.2400	0.1535	-4.7936
15.2600	0.1526	-4.7736
15.2800	0.1521	-4.7536
15.3000	0.1514	-4.7336
15.3200	0.1505	-4.7136
15.3400	0.1490	-4.6936
15.3600	0.1488	-4.6736
15.3800	0.1482	-4.6536
15.4000	0.1474	-4.6336
15.4200	0.1469	-4.6136
15.4400	0.1455	-4.5936
15.4600	0.1447	-4.5736
15.4800	0.1449	-4.5536
15.5000	0.1436	-4.5336
15.5200	0.1429	-4.5136
15.5400	0.1420	-4.4936
15.5600	0.1417	-4.4736
15.5800	0.1405	-4.4537
15.6000	0.1393	-4.4336
15.6200	0.1389	-4.4136
15.6400	0.1382	-4.3936
15.6600	0.1378	-4.3737
15.6800	0.1366	-4.3536
15.7000	0.1358	-4.3336
15.7200	0.1354	-4.3136
15.7400	0.1346	-4.2936
15.7600	0.1342	-4.2736
15.7800	0.1333	-4.2536
15.8000	0.1325	-4.2336
15.8200	0.1310	-4.2136
15.8400	0.1301	-4.1936
15.8600	0.1297	-4.1736
15.8800	0.1294	-4.1536
15.9000	0.1291	-4.1336
15.9200	0.1281	-4.1136
15.9400	0.1268	-4.0936
15.9600	0.1261	-4.0737
15.9800	0.1257	-4.0536
16.0000	0.1258	-4.0336
16.0200	0.1243	-4.0136
16.0400	0.1238	-3.9936
16.0600	0.1233	-3.9736
16.0800	0.1221	-3.9536
16.1000	0.1209	-3.9336
16.1200	0.1204	-3.9136
16.1400	0.1200	-3.8936
16.1600	0.1192	-3.8737
16.1800	0.1185	-3.8537
16.2000	0.1176	-3.8336
16.2200	0.1174	-3.8136
16.2400	0.1171	-3.7936
16.2600	0.1157	-3.7736
16.2800	0.1152	-3.7536
16.3000	0.1150	-3.7336
16.3200	0.1137	-3.7136
16.3400	0.1134	-3.6936
16.3600	0.1121	-3.6736
16.3800	0.1120	-3.6536
16.4000	0.1113	-3.6336
16.4200	0.1105	-3.6136
16.4400	0.1099	-3.5936
16.4600	0.1093	-3.5736
16.4800	0.1091	-3.5536
16.5000	0.1074	-3.5336
16.5200	0.1070	-3.5136
16.5400	0.1068	-3.4937
16.5600	0.1058	-3.4736
16.5800	0.1052	-3.4536
16.6000	0.1038	-3.4336
16.6200	0.1038	-3.4136
16.6400	0.1031	-3.3937
16.6600	0.1021	-3.3736
16.6800	0.1015	-3.3536
16.7000	0.1005	-3.3336
16.7200	0.1008	-3.3137
16.7400	0.1004	-3.2937
16.7600	0.0993	-3.2736
16.7800	0.0990	-3.2536
16.8000	0.0979	-3.2336
16.8200	0.0976	-3.2136
16.8400	0.0967	-3.1936
16.8600	0.0961	-3.1736
16.8800	0.0956	-3.1536
16.9000	0.0940	-3.1336
16.9200	0.0943	-3.1136
16.9400	0.0933	-3.0936
16.9600	0.0931	-3.0736
16.9800	0.0924	-3.0536
17.0000	0.0918	-3.0336
17.0200	0.0906	-3.0136
17.0400	0.0901	-2.9936
17.0600	0.0901	-2.9736
17.0800	0.0886	-2.9536
17.1000	0.0881	-2.9336
17.1200	0.0884	-2.9136
17.1400	0.0873	-2.8936
17.1600	0.0873	-2.8736
17.1800	0.0858	-2.8535
17.2000	0.0855	-2.8336
17.2200	0.0849	-2.8136
17.2400	0.0843	-2.7936
17.2600	0.0838	-2.7736
17.2800	0.0831	-2.7536
17.3000	0.0831	-2.7336
17.3200	0.0820	-2.7137
17.3400	0.0812	-2.6937
17.3600	0.0812	-2.6736
17.3800	0.0800	-2.6536
17.4000	0.0802	-2.6336
17.4200	0.0787	-2.6136
17.4400	0.0781	-2.5936
17.4600	0.0780	-2.5736
17.4800	0.0774	-2.5536
17.5000	0.0773	-2.5336
17.5200	0.0752	-2.5137
17.5400	0.0754	-2.4936
17.5600	0.0750	-2.4736
17.5800	0.0739	-2.4536
17.6000	0.0739	-2.4337
17.6200	0.0730	-2.4136
17.6400	0.0732	-2.3936
17.6600	0.0723	-2.3736
17.6800	0.0710	-2.3536
17.7000	0.0713	-2.3336
17.7200	0.0705	-2.3136
17.7400	0.0700	-2.2936
17.7600	0.0688	-2.2736
17.7800	0.0687	-2.2536
17.8000	0.0678	-2.2336
17.8200	0.0672	-2.2136
17.8400	0.0672	-2.1936
17.8600	0.0660	-2.1736
17.8800	0.0659	-2.1536
17.9000	0.0654	-2.1336
17.9200	0.0647	-2.1136
17.9400	0.0640	-2.0936
17.9600	0.0630	-2.0736
17.9800	0.0632	-2.0537
18.0000	0.0628	-2.0336
18.0200	0.0618	-2.0136
18.0400	0.0615	-1.9936
18.0600	0.0607	-1.9736
18.0800	0.0608	-1.9537
18.1000	0.0597	-1.9337
18.1200	0.0594	-1.9136
18.1400	0.0589	-1.8936
18.1600	0.0572	-1.8736
18.1800	0.0574	-1.8536
18.2000	0.0572	-1.8336
18.2200	0.0572	-1.8136
18.2400	0.0562	-1.7936
18.2600	0.0554	-1.7736
18.2800	0.0553	-1.7536
18.3000	0.0547	-1.7336
18.3200	0.0543	-1.7136
18.3400	0.0531	-1.6936
18.3600	0.0527	-1.6736
18.3800	0.0533	-1.6536
18.4000	0.0517	-1.6336
18.4200	0.0518	-1.6136
18.4400	0.0508	-1.5936
18.4600	0.0502	-1.5736
18.4800	0.0499	-1.5536
18.5000	0.0490	-1.5336
18.5200	0.0489	-1.5136
18.5400	0.0482	-1.4936
18.5600	0.0482	-1.4736
18.5800	0.0474	-1.4537
18.6000	0.0462	-1.4336
18.6200	0.0465	-1.4136
18.6400	0.0455	-1.3936
18.6600	0.0456	-1.3737
18.6800	0.0444	-1.3537
18.7000	0.0441	-1.3336
18.7200	0.0440	-1.3136
18.7400	0.0426	-1.2936
18.7600	0.0425	-1.2737
18.7800	0.0417	-1.2536
18.8000	0.0419	-1.2336
18.8200	0.0414	-1.2136
18.8400	0.0398	-1.1936
18.8600	0.0405	-1.1736
18.8800	0.0397	-1.1536
18.9000	0.0393	-1.1336
18.9200	0.0387	-1.1136
18.9400	0.0377	-1.0936
18.9600	0.0382	-1.0736
18.9800	0.0367	-1.0536
19.0000	0.0371	-1.0336
19.0200	0.0359	-1.0136
19.0400	0.0358	-0.9936
19.0600	0.0358	-0.9736
19.0800	0.0348	-0.9536
19.1000	0.0343	-0.9336
19.1200	0.0336	-0.9136
19.1400	0.0332	-0.8936
19.1600	0.0326	-0.8736
19.1800	0.0321	-0.8536
19.2000	0.0318	-0.8336
19.2200	0.0306	-0.8136
19.2400	0.0310	-0.7936
19.2600	0.0299	-0.7736
19.2800	0.0296	-0.7536
19.3000	0.0298	-0.7336
19.3200	0.0287	-0.7136
19.3400	0.0282	-0.6937
19.3600	0.0280	-0.6736
19.3800	0.0273	-0.6536
19.4000	0.0271	-0.6336
19.4200	0.0266	-0.6136
19.4400	0.0266	-0.5936
19.4600	0.0255	-0.5736
19.4800	0.0251	-0.5536
19.5000	0.0246	-0.5336
19.5200	0.0237	-0.5136
19.5400	0.0241	-0.4936
19.5600	0.0231	-0.4736
19.5800	0.0228	-0.4536
19.6000	0.0221	-0.4336
19.6200	0.0214	-0.4136
19.6400	0.0216	-0.3937
19.6600	0.0209	-0.3736
19.6800	0.0204	-0.3536
19.7000	0.0196	-0.3336
19.7200	0.0198	-0.3136
19.7400	0.0188	-0.2937
19.7600	0.0183	-0.2737
19.7800	0.0181	-0.2536
19.8000	0.0173	-0.2336
19.8200	0.0167	-0.2136
19.8400	0.0168	-0.1937
19.8600	0.0161	-0.1736
19.8800	0.0159	-0.1536
19.9000	0.0147	-0.1336
19.9200	0.0150	-0.1136
19.9400	0.0146	-0.0936
19.9600	0.0137	-0.0736
19.9800	0.0132	-0.0536
20.0000	0.0125	-0.0336
20.0200	0.0125	-0.0136
20.0400	0.0119	0.0064
20.0600	0.0112	0.0264
20.0800	0.0107	0.0464
20.1000	0.0103	0.0664
20.1200	0.0102	0.0864
20.1400	0.0096	0.1064
20.1600	0.0086	0.1264
20.1800	0.0081	0.1464
20.2000	0.0075	0.1664
20.2200	0.0079	0.1864
20.2400	0.0066	0.2064
20.2600	0.0066	0.2264
20.2800	0.0059	0.2464
20.3000	0.0056	0.2664
20.3200	0.0051	0.2864
20.3400	0.0051	0.3064
20.3600	0.0049	0.3264
20.3800	0.0039	0.3464
20.4000	0.0031	0.3664
20.4200	0.0030	0.3864
20.4400	0.0017	0.4064
20.4600	0.0025	0.4263
20.4800	0.0012	0.4464
20.5000	0.0009	0.4664
20.5200	0.0005	0.4864
20.5400	0.0002	0.5063
20.5600	-0.0006	0.5264
20.5800	-0.0015	0.5464
20.6000	-0.0016	0.5664
20.6200	-0.0020	0.5864
20.6400	-0.0023	0.6064
20.6600	-0.0030	0.6264
20.6800	-0.0039	0.6464
20.7000	-0.0030	0.6663
20.7200	-0.0043	0.6864
20.7400	-0.0049	0.7064
20.7600	-0.0049	0.7264
20.7800	-0.0054	0.7464
20.8000	-0.0055	0.7664
20.8200	-0.0066	0.7864
20.8400	-0.0070	0.8064
20.8600	-0.0074	0.8264
20.8800	-0.0075	0.8464
20.9000	-0.0083	0.8664
20.9200	-0.0092	0.8864
20.9400	-0.0092	0.9064
20.9600	-0.0101	0.9265
20.9800	-0.0105	0.9464
21.0000	-0.0112	0.9664
21.0200	-0.0118	0.9864
21.0400	-0.0120	1.0064
21.0600	-0.0124	1.0264
21.0800	-0.0124	1.0463
21.1000	-0.0127	1.0663
21.1200	-0.0136	1.0864
21.1400	-0.0143	1.1064
21.1600	-0.0149	1.1264
21.1800	-0.0153	1.1464
21.2000	-0.0156	1.1664
21.2200	-0.0161	1.1864
21.2400	-0.0165	1.2064
21.2600	-0.0172	1.2264
21.2800	-0.0177	1.2464
21.3000	-0.0182	1.2664
21.3200	-0.0186	1.2864
21.3400	-0.0189	1.3064
21.3600	-0.0196	1.3264
21.3800	-0.0199	1.3464
21.4000	-0.0209	1.3664
21.4200	-0.0208	1.3864
21.4400	-0.0219	1.4064
21.4600	-0.0222	1.4264
21.4800	-0.0224	1.4464
21.5000	-0.0225	1.4664
21.5200	-0.0236	1.4864
21.5400	-0.0242	1.5064
21.5600	-0.0240	1.5264
21.5800	-0.0246	1.5464
21.6000	-0.0250	1.5664
21.6200	-0.0253	1.5864
21.6400	-0.0264	1.6064
21.6600	-0.0274	1.6264
21.6800	-0.0276	1.6464
21.7000	-0.0279	1.6664
21.7200	-0.0287	1.6864
21.7400	-0.0296	1.7064
21.7600	-0.0293	1.7264
21.7800	-0.0296	1.7464
21.8000	-0.0304	1.7664
21.8200	-0.0310	1.7864
21.8400	-0.0317	1.8064
21.8600	-0.0320	1.8264
21.8800	-0.0332	1.8464
21.9000	-0.0330	1.8664
21.9200	-0.0335	1.8864
21.9400	-0.0341	1.9064
21.9600	-0.0342	1.9264
21.9800	-0.0353	1.9464
22.0000	-0.0358	1.9664
22.0200	-0.0365	1.9864
22.0400	-0.0365	2.0064
22.0600	-0.0368	2.0263
22.0800	-0.0375	2.0464
22.1000	-0.0379	2.0664
22.1200	-0.0383	2.0864
22.1400	-0.0388	2.1064
22.1600	-0.0396	2.1263
22.1800	-0.0403	2.1464
22.2000	-0.0409	2.1664
22.2200	-0.0414	2.1864
22.2400	-0.0413	2.2063
22.2600	-0.0420	2.2263
22.2800	-0.0428	2.2464
22.3000	-0.0435	2.2664
22.3200	-0.0445	2.2864
22.3400	-0.0443	2.3064
22.3600	-0.0449	2.3264
22.3800	-0.0456	2.3464
22.4000	-0.0463	2.3664
22.4200	-0.0468	2.3864
22.4400	-0.0469	2.4064
22.4600	-0.0474	2.4264
22.4800	-0.0480	2.4464
22.5000	-0.0486	2.4664
22.5200	-0.0494	2.4864
22.5400	-0.0495	2.5064
22.5600	-0.0508	2.5264
22.5800	-0.0509	2.5464
22.6000	-0.0518	2.5664
22.6200	-0.0519	2.5864
22.6400	-0.0526	2.6064
22.6600	-0.0533	2.6264
22.6800	-0.0534	2.6464
22.7000	-0.0543	2.6664
22.7200	-0.0544	2.6864
22.7400	-0.0554	2.7063
22.7600	-0.0562	2.7264
22.7800	-0.0561	2.7463
22.8000	-0.0571	2.7664
22.8200	-0.0577	2.7864
22.8400	-0.0587	2.8063
22.8600	-0.0584	2.8264
22.8800	-0.0589	2.8464
22.9000	-0.0602	2.8664
22.9200	-0.0599	2.8864
22.9400	-0.0608	2.9064
22.9600	-0.0612	2.9264
22.9800	-0.0624	2.9464
23.0000	-0.0630	2.9664
23.0200	-0.0627	2.9864
23.0400	-0.0642	3.0064
23.0600	-0.0642	3.0264
23.0800	-0.0647	3.0464
23.1000	-0.0659	3.0664
23.1200	-0.0662	3.0864
23.1400	-0.0671	3.1064
23.1600	-0.0672	3.1264
23.1800	-0.0687	3.1464
23.2000	-0.0686	3.1664
23.2200	-0.0684	3.1864
23.2400	-0.0699	3.2064
23.2600	-0.0700	3.2264
23.2800	-0.0710	3.2464
23.3000	-0.0711	3.2664
23.3200	-0.0718	3.2864
23.3400	-0.0726	3.3064
23.3600	-0.0728	3.3264
23.3800	-0.0739	3.3464
23.4000	-0.0740	3.3663
23.4200	-0.0751	3.3863
23.4400	-0.0756	3.4063
23.4600	-0.0753	3.4264
23.4800	-0.0772	3.4464
23.5000	-0.0772	3.4664
23.5200	-0.0781	3.4864
23.5400	-0.0783	3.5064
23.5600	-0.0790	3.5264
23.5800	-0.0802	3.5464
23.6000	-0.0799	3.5664
23.6200	-0.0810	3.5864
23.6400	-0.0815	3.6064
23.6600	-0.0819	3.6264
23.6800	-0.0825	3.6464
23.7000	-0.0830	3.6664
23.7200	-0.0847	3.6864
23.7400	-0.0846	3.7064
23.7600	-0.0859	3.7264
23.7800	-0.0861	3.7464
23.8000	-0.0864	3.7664
23.8200	-0.0874	3.7864
23.8400	-0.0880	3.8064
23.8600	-0.0893	3.8264
23.8800	-0.0890	3.8464
23.9000	-0.0897	3.8664
23.9200	-0.0907	3.8864
23.9400	-0.0912	3.9064
23.9600	-0.0924	3.9264
23.9800	-0.0925	3.9464
24.0000	-0.0933	3.9664
24.0200	-0.0933	3.9864
24.0400	-0.0941	4.0064
24.0600	-0.0958	4.0264
24.0800	-0.0957	4.0464
24.1000	-0.0963	4.0663
24.1200	-0.0965	4.0864
24.1400	-0.0975	4.1064
24.1600	-0.0983	4.1264
24.1800	-0.0984	4.1463
24.2000	-0.0998	4.1664
24.2200	-0.1001	4.1864
24.2400	-0.1013	4.2064
24.2600	-0.1026	4.2264
24.2800	-0.1023	4.2464
24.3000	-0.1034	4.2664
24.3200	-0.1038	4.2864
24.3400	-0.1048	4.3064
24.3600	-0.1055	4.3264
24.3800	-0.1060	4.3464
24.4000	-0.1068	4.3664
24.4200	-0.1064	4.3864
24.4400	-0.1079	4.4064
24.4600	-0.1084	4.4264
24.4800	-0.1091	4.4464
24.5000	-0.1106	4.4664
24.5200	-0.1105	4.4864
24.5400	-0.1116	4.5064
24.5600	-0.1114	4.5263
24.5800	-0.1127	4.5463
24.6000	-0.1138	4.5664
24.6200	-0.1134	4.5864
24.6400	-0.1148	4.6064
24.6600	-0.1152	4.6264
24.6800	-0.1161	4.6464
24.7000	-0.1168	4.6664
24.7200	-0.1179	4.6864
24.7400	-0.1190	4.7064
24.7600	-0.1190	4.7263
24.7800	-0.1197	4.7464
24.8000	-0.1199	4.7664
24.8200	-0.1212	4.7864
24.8400	-0.1224	4.8064
24.8600	-0.1223	4.8264
24.8800	-0.1234	4.8464
24.9000	-0.1237	4.8664
24.9200	-0.1251	4.8864
24.9400	-0.1259	4.9064
24.9600	-0.1260	4.9264
24.9800	-0.1269	4.9464
25.0000	-0.1275	4.9664
25.0200	-0.1287	4.9864
25.0400	-0.1293	5.0064
25.0600	-0.1292	5.0264
25.0800	-0.1312	5.0464
25.1000	-0.1312	5.0664
25.1200	-0.1323	5.0864
25.1400	-0.1326	5.1063
25.1600	-0.1335	5.1263
25.1800	-0.1342	5.1464
25.2000	-0.1350	5.1664
25.2200	-0.1357	5.1864
25.2400	-0.1361	5.2064
25.2600	-0.1368	5.2264
25.2800	-0.1383	5.2464
25.3000	-0.1382	5.2664
25.3200	-0.1393	5.2864
25.3400	-0.1398	5.3064
25.3600	-0.1413	5.3264
25.3800	-0.1419	5.3464
25.4000	-0.1419	5.3664
25.4200	-0.1437	5.3864
25.4400	-0.1439	5.4064
25.4600	-0.1453	5.4264
25.4800	-0.1456	5.4464
25.5000	-0.1458	5.4664
25.5200	-0.1468	5.4864
25.5400	-0.1471	5.5064
25.5600	-0.1481	5.5264
25.5800	-0.1488	5.5464
25.6000	-0.1503	5.5665
25.6200	-0.1510	5.5864
25.6400	-0.1511	5.6063
25.6600	-0.1527	5.6264
25.6800	-0.1530	5.6464
25.7000	-0.1544	5.6664
25.7200	-0.1544	5.6864
25.7400	-0.1549	5.7063
25.7600	-0.1563	5.7264
25.7800	-0.1570	5.7464
25.8000	-0.1579	5.7664
25.8200	-0.1585	5.7864
25.8400	-0.1592	5.8063
25.8600	-0.1603	5.8264
25.8800	-0.1604	5.8464
25.9000	-0.1619	5.8664
25.9200	-0.1618	5.8863
25.9400	-0.1631	5.9063
25.9600	-0.1639	5.9264
25.9800	-0.1639	5.9464
26.0000	-0.1652	5.9664
26.0200	-0.1658	5.9864
26.0400	-0.1671	6.0064
26.0600	-0.1678	6.0264
26.0800	-0.1680	6.0464
26.1000	-0.1696	6.0664
26.1200	-0.1703	6.0864
26.1400	-0.1707	6.1064
26.1600	-0.1717	6.1264
26.1800	-0.1724	6.1464
26.2000	-0.1737	6.1664
26.2200	-0.1733	6.1864
26.2400	-0.1747	6.2064
26.2600	-0.1754	6.2264
26.2800	-0.1770	6.2464
26.3000	-0.1767	6.2664
26.3200	-0.1770	6.2863
26.3400	-0.1788	6.3064
26.3600	-0.1795	6.3264
26.3800	-0.1803	6.3464
26.4000	-0.1809	6.3664
26.4200	-0.1812	6.3864
26.4400	-0.1826	6.4064
26.4600	-0.1834	6.4264
26.4800	-0.1845	6.4464
26.5000	-0.1847	6.4664
26.5200	-0.1857	6.4863
26.5400	-0.1867	6.5064
26.5600	-0.1868	6.5264
26.5800	-0.1878	6.5464
26.6000	-0.1884	6.5664
26.6200	-0.1901	6.5864
26.6400	-0.1904	6.6064
26.6600	-0.1909	6.6264
26.6800	-0.1915	6.6464
26.7000	-0.1926	6.6664
26.7200	-0.1935	6.6864
26.7400	-0.1938	6.7064
26.7600	-0.1948	6.7265
26.7800	-0.1956	6.7464
26.8000	-0.1957	6.7663
26.8200	-0.1972	6.7864
26.8400	-0.1976	6.8064
26.8600	-0.1986	6.8264
26.8800	-0.1992	6.8464
26.9000	-0.1999	6.8663
26.9200	-0.2001	6.8863
26.9400	-0.2016	6.9064
26.9600	-0.2025	6.9264
26.9800	-0.2032	6.9464
27.0000	-0.2035	6.9663
27.0200	-0.2047	6.9864
27.0400	-0.2053	7.0064
27.0600	-0.2061	7.0264
27.0800	-0.2071	7.0464
27.1000	-0.2078	7.0664
27.1200	-0.2085	7.0864
27.1400	-0.2090	7.1064
27.1600	-0.2097	7.1264
27.1800	-0.2097	7.1464
27.2000	-0.2115	7.1664
27.2200	-0.2124	7.1864
27.2400	-0.2126	7.2064
27.2600	-0.2134	7.2264
27.2800	-0.2140	7.2463
27.3000	-0.2145	7.2664
27.3200	-0.2148	7.2864
27.3400	-0.2161	7.3064
27.3600	-0.2174	7.3264
27.3800	-0.2176	7.3464
27.4000	-0.2182	7.3664
27.4200	-0.2185	7.3864
27.4400	-0.2201	7.4064
27.4600	-0.2206	7.4264
27.4800	-0.2208	7.4463
27.5000	-0.2216	7.4664
27.5200	-0.2221	7.4863
27.5400	-0.2233	7.5064
27.5600	-0.2234	7.5264
27.5800	-0.2244	7.5464
27.6000	-0.2251	7.5664
27.6200	-0.2255	7.5864
27.6400	-0.2264	7.6064
27.6600	-0.2262	7.6264
27.6800	-0.2276	7.6464
27.7000	-0.2283	7.6664
27.7200	-0.2285	7.6864
27.7400	-0.2296	7.7064
27.7600	-0.2293	7.7264
27.7800	-0.2304	7.7464
27.8000	-0.2312	7.7664
27.8200	-0.2322	7.7864
27.8400	-0.2321	7.8065
27.8600	-0.2326	7.8264
27.8800	-0.2339	7.8464
27.9000	-0.2341	7.8664
27.9200	-0.2341	7.8864
27.9400	-0.2357	7.9064
27.9600	-0.2364	7.9264
27.9800	-0.2365	7.9464
28.0000	-0.2368	7.9664
28.0200	-0.2378	7.9864
28.0400	-0.2384	8.0064
28.0600	-0.2385	8.0263
28.0800	-0.2391	8.0464
28.1000	-0.2396	8.0664
28.1200	-0.2408	8.0864
28.1400	-0.2413	8.1064
28.1600	-0.2418	8.1263
28.1800	-0.2421	8.1464
28.2000	-0.2424	8.1664
28.2200	-0.2433	8.1864
28.2400	-0.2431	8.2063
28.2600	-0.2438	8.2263
28.2800	-0.2446	8.2463
28.3000	-0.2454	8.2664
28.3200	-0.2458	8.2864
28.3400	-0.2454	8.3064
28.3600	-0.2463	8.3264
28.3800	-0.2466	8.3464
28.4000	-0.2473	8.3664
28.4200	-0.2482	8.3864
28.4400	-0.2483	8.4064
28.4600	-0.2491	8.4264
28.4800	-0.2487	8.4464
28.5000	-0.2492	8.4664
28.5200	-0.2496	8.4865
28.5400	-0.2503	8.5064
28.5600	-0.2507	8.5264
28.5800	-0.2506	8.5464
28.6000	-0.2516	8.5664
28.6200	-0.2520	8.5864
28.6400	-0.2521	8.6064
28.6600	-0.2533	8.6264
28.6800	-0.2530	8.6464
28.7000	-0.2538	8.6664
28.7200	-0.2537	8.6864
28.7400	-0.2543	8.7063
28.7600	-0.2546	8.7264
28.7800	-0.2546	8.7464
28.8000	-0.2557	8.7665
28.8200	-0.2556	8.7864
28.8400	-0.2557	8.8063
28.8600	-0.2564	8.8263
28.8800	-0.2569	8.8464
28.9000	-0.2572	8.8664
28.9200	-0.2563	8.8863
28.9400	-0.2570	8.9063
28.9600	-0.2575	8.9264
28.9800	-0.2577	8.9464
29.0000	-0.2581	8.9664
29.0200	-0.2578	8.9863
29.0400	-0.2583	9.0064
29.0600	-0.2583	9.0264
29.0800	-0.2584	9.0464
29.1000	-0.2594	9.0665
29.1200	-0.2590	9.0864
29.1400	-0.2592	9.1064
29.1600	-0.2590	9.1264
29.1800	-0.2599	9.1464
29.2000	-0.2603	9.1664
29.2200	-0.2598	9.1863
29.2400	-0.2602	9.2064
29.2600	-0.2600	9.2264
29.2800	-0.2610	9.2464
29.3000	-0.2608	9.2664
29.3200	-0.2602	9.2863
29.3400	-0.2612	9.3064
29.3600	-0.2608	9.3264
29.3800	-0.2615	9.3464
29.4000	-0.2611	9.3664
29.4200	-0.2610	9.3864
29.4400	-0.2614	9.4064
29.4600	-0.2608	9.4264
29.4800	-0.2615	9.4464
29.5000	-0.2610	9.4663
29.5200	-0.2616	9.4863
29.5400	-0.2613	9.5064
29.5600	-0.2614	9.5264
29.5800	-0.2620	9.5464
29.6000	-0.2612	9.5664
29.6200	-0.2617	9.5864
29.6400	-0.2616	9.6064
29.6600	-0.2612	9.6264
29.6800	-0.2613	9.6464
29.7000	-0.2608	9.6664
29.7200	-0.2615	9.6864
29.7400	-0.2607	9.7064
29.7600	-0.2611	9.7264
29.7800	-0.2612	9.7464
29.8000	-0.2606	9.7664
29.8200	-0.2605	9.7864
29.8400	-0.2598	9.8064
29.8600	-0.2609	9.8264
29.8800	-0.2606	9.8464
29.9000	-0.2598	9.8664
29.9200	-0.2600	9.8864
29.9400	-0.2594	9.9064
29.9600	-0.2595	9.9264
29.9800	-0.2596	9.9464
30.0000	-0.2590	9.9663
30.0200	-0.2590	9.9864
30.0400	-0.2591	10.0064
30.0600	-0.2589	10.0264
30.0800	-0.2579	10.0464
30.1000	-0.2577	10.0663
30.1200	-0.2579	10.0864
30.1400	-0.2576	10.1064
30.1600	-0.2575	10.1264
30.1800	-0.2568	10.1464
30.2000	-0.2570	10.1664
30.2200	-0.2563	10.1864
30.2400	-0.2560	10.2064
30.2600	-0.2563	10.2264
30.2800	-0.2554	10.2463
30.3000	-0.2551	10.2664
30.3200	-0.2545	10.2864
30.3400	-0.2544	10.3064
30.3600	-0.2547	10.3264
30.3800	-0.2536	10.3463
30.4000	-0.2534	10.3664
30.4200	-0.2525	10.3864
30.4400	-0.2523	10.4064
30.4600	-0.2531	10.4264
30.4800	-0.2519	10.4464
30.5000	-0.2517	10.4664
30.5200	-0.2500	10.4864
30.5400	-0.2504	10.5064
30.5600	-0.2499	10.5264
30.5800	-0.2494	10.5464
30.6000	-0.2488	10.5664
30.6200	-0.2485	10.5863
30.6400	-0.2481	10.6064
30.6600	-0.2468	10.6264
30.6800	-0.2470	10.6464
30.7000	-0.2467	10.6664
30.7200	-0.2454	10.6864
30.7400	-0.2455	10.7064
30.7600	-0.2441	10.7264
30.7800	-0.2441	10.7464
30.8000	-0.2441	10.7664
30.8200	-0.2432	10.7864
30.8400	-0.2423	10.8064
30.8600	-0.2417	10.8264
30.8800	-0.2412	10.8464
30.9000	-0.2408	10.8664
30.9200	-0.2399	10.8864
30.9400	-0.2396	10.9064
30.9600	-0.2387	10.9264
30.9800	-0.2382	10.9463
31.0000	-0.2368	10.9664
31.0200	-0.2366	10.9864
31.0400	-0.2365	11.0064
31.0600	-0.2352	11.0264
31.0800	-0.2348	11.0464
31.1000	-0.2336	11.0664
31.1200	-0.2335	11.0864
31.1400	-0.2327	11.1064
31.1600	-0.2315	11.1264
31.1800	-0.2313	11.1464
31.2000	-0.2299	11.1664
31.2200	-0.2299	11.1864
31.2400	-0.2284	11.2063
31.2600	-0.2278	11.2263
31.2800	-0.2271	11.2464
31.3000	-0.2261	11.2664
31.3200	-0.2261	11.2864
31.3400	-0.2247	11.3063
31.3600	-0.2238	11.3263
31.3800	-0.2232	11.3464
31.4000	-0.2222	11.3664
31.4200	-0.2213	11.3864
31.4400	-0.2212	11.4064
31.4600	-0.2204	11.4264
31.4800	-0.2192	11.4464
31.5000	-0.2182	11.4664
31.5200	-0.2175	11.4864
31.5400	-0.2164	11.5064
31.5600	-0.2159	11.5264
31.5800	-0.2143	11.5464
31.6000	-0.2133	11.5664
31.6200	-0.2129	11.5864
31.6400	-0.2116	11.6063
31.6600	-0.2108	11.6264
31.6800	-0.2091	11.6464
31.7000	-0.2090	11.6664
31.7200	-0.2085	11.6864
31.7400	-0.2068	11.7064
31.7600	-0.2057	11.7264
31.7800	-0.2043	11.7464
31.8000	-0.2039	11.7664
31.8200	-0.2029	11.7864
31.8400	-0.2021	11.8064
31.8600	-0.2008	11.8264
31.8800	-0.1998	11.8464
31.9000	-0.1997	11.8664
31.9200	-0.1978	11.8864
31.9400	-0.1961	11.9064
31.9600	-0.1956	11.9264
31.9800	-0.1946	11.9464
32.0000	-0.1934	11.9664
32.0200	-0.1918	11.9864
32.0400	-0.1913	12.0064
32.0600	-0.1902	12.0264
32.0800	-0.1886	12.0464
32.1000	-0.1883	12.0664
32.1200	-0.1867	12.0864
32.1400	-0.1852	12.1064
32.1600	-0.1844	12.1264
32.1800	-0.1833	12.1464
32.2000	-0.1829	12.1664
32.2200	-0.1808	12.1864
32.2400	-0.1796	12.2064
32.2600	-0.1785	12.2264
32.2800	-0.1778	12.2464
32.3000	-0.1767	12.2664
32.3200	-0.1750	12.2863
32.3400	-0.1736	12.3063
32.3600	-0.1722	12.3264
32.3800	-0.1716	12.3464
32.4000	-0.1699	12.3664
32.4200	-0.1684	12.3863
32.4400	-0.1680	12.4064
32.4600	-0.1663	12.4264
32.4800	-0.1651	12.4464
32.5000	-0.1640	12.4664
32.5200	-0.1625	12.4864
32.5400	-0.1615	12.5064
32.5600	-0.1603	12.5264
32.5800	-0.1596	12.5464
32.6000	-0.1576	12.5664
32.6200	-0.1562	12.5864
32.6400	-0.1551	12.6064
32.6600	-0.1539	12.6264
32.6800	-0.1525	12.6464
32.7000	-0.1513	12.6664
32.7200	-0.1501	12.6864
32.7400	-0.1483	12.7064
32.7600	-0.1470	12.7264
32.7800	-0.1459	12.7464
32.8000	-0.1449	12.7664
32.8200	-0.1431	12.7864
32.8400	-0.1415	12.8064
32.8600	-0.1406	12.8264
32.8800	-0.1395	12.8464
32.9000	-0.1378	12.8664
32.9200	-0.1365	12.8864
32.9400	-0.1350	12.9064
32.9600	-0.1339	12.9264
32.9800	-0.1327	12.9464
33.0000	-0.1304	12.9663
33.0200	-0.1293	12.9863
33.0400	-0.1283	13.0064
33.0600	-0.1271	13.0264
33.0800	-0.1252	13.0464
33.1000	-0.1238	13.0663
33.1200	-0.1224	13.0863
33.1400	-0.1215	13.1064
33.1600	-0.1197	13.1264
33.1800	-0.1178	13.1464
33.2000	-0.1168	13.1664
33.2200	-0.1152	13.1864
33.2400	-0.1137	13.2064
33.2600	-0.1125	13.2264
33.2800	-0.1107	13.2464
33.3000	-0.1098	13.2664
33.3200	-0.1082	13.2864
33.3400	-0.1073	13.3064
33.3600	-0.1051	13.3264
33.3800	-0.1036	13.3463
33.4000	-0.1027	13.3664
33.4200	-0.1010	13.3864
33.4400	-0.0991	13.4064
33.4600	-0.0980	13.4264
33.4800	-0.0965	13.4464
33.5000	-0.0952	13.4664
33.5200	-0.0933	13.4864
33.5400	-0.0917	13.5064
33.5600	-0.0903	13.5264
33.5800	-0.0890	13.5463
33.6000	-0.0873	13.5664
33.6200	-0.0861	13.5864
33.6400	-0.0848	13.6064
33.6600	-0.0828	13.6264
33.6800	-0.0813	13.6463
33.7000	-0.0794	13.6664
33.7200	-0.0779	13.6864
33.7400	-0.0767	13.7064
33.7600	-0.0749	13.7264
33.7800	-0.0735	13.7464
33.8000	-0.0722	13.7664
33.8200	-0.0707	13.7864
33.8400	-0.0691	13.8064
33.8600	-0.0672	13.8264
33.8800	-0.0662	13.8464
33.9000	-0.0644	13.8664
33.9200	-0.0631	13.8864
33.9400	-0.0616	13.9064
33.9600	-0.0599	13.9264
33.9800	-0.0584	13.9464
34.0000	-0.0565	13.9664
34.0200	-0.0553	13.9864
34.0400	-0.0539	14.0064
34.0600	-0.0519	14.0264
34.0800	-0.0504	14.0464
34.1000	-0.0481	14.0663
34.1200	-0.0474	14.0864
34.1400	-0.0456	14.1064
34.1600	-0.0436	14.1263
34.1800	-0.0419	14.1464
34.2000	-0.0406	14.1663
34.2200	-0.0390	14.1864
34.2400	-0.0377	14.2064
34.2600	-0.0357	14.2264
34.2800	-0.0344	14.2464
34.3000	-0.0331	14.2664
34.3200	-0.0316	14.2864
34.3400	-0.0296	14.3064
34.3600	-0.0276	14.3264
34.3800	-0.0264	14.3464
34.4000	-0.0250	14.3664
34.4200	-0.0238	14.3864
34.4400	-0.0218	14.4063
34.4600	-0.0203	14.4263
34.4800	-0.0186	14.4464
34.5000	-0.0170	14.4664
34.5200	-0.0154	14.4864
34.5400	-0.0140	14.5064
34.5600	-0.0128	14.5264
34.5800	-0.0105	14.5464
34.6000	-0.0091	14.5664
34.6200	-0.0072	14.5864
34.6400	-0.0053	14.6064
34.6600	-0.0040	14.6264
34.6800	-0.0024	14.6464
34.7000	-0.0021	14.6664
34.7200	0.0006	14.6864
34.7400	0.0022	14.7063
34.7600	0.0036	14.7264
34.7800	0.0060	14.7464
34.8000	0.0068	14.7664
34.8200	0.0084	14.7864
34.8400	0.0103	14.8064
34.8600	0.0121	14.8264
34.8800	0.0132	14.8464
34.9000	0.0141	14.8664
34.9200	0.0168	14.8864
34.9400	0.0187	14.9064
34.9600	0.0198	14.9264
34.9800	0.0211	14.9464
35.0000	0.0231	14.9664
35.0200	0.0249	14.9864
35.0400	0.0259	15.0064
35.0600	0.0280	15.0264
35.0800	0.0296	15.0464
35.1000	0.0303	15.0664
35.1200	0.0327	15.0864
35.1400	0.0341	15.1064
35.1600	0.0360	15.1264
35.1800	0.0372	15.1464
35.2000	0.0388	15.1664
35.2200	0.0409	15.1864
35.2400	0.0422	15.2064
35.2600	0.0441	15.2264
35.2800	0.0453	15.2464
35.3000	0.0462	15.2664
35.3200	0.0482	15.2863
35.3400	0.0498	15.3064
35.3600	0.0521	15.3264
35.3800	0.0529	15.3464
35.4000	0.0553	15.3664
35.4200	0.0563	15.3864
35.4400	0.0578	15.4064
35.4600	0.0598	15.4264
35.4800	0.0604	15.4464
35.5000	0.0627	15.4664
35.5200	0.0644	15.4864
35.5400	0.0655	15.5064
35.5600	0.0672	15.5264
35.5800	0.0687	15.5464
35.6000	0.0710	15.5664
35.6200	0.0719	15.5864
35.6400	0.0738	15.6064
35.6600	0.0755	15.6264
35.6800	0.0772	15.6464
35.7000	0.0789	15.6664
35.7200	0.0795	15.6864
35.7400	0.0809	15.7064
35.7600	0.0826	15.7264
35.7800	0.0841	15.7464
35.8000	0.0860	15.7663
35.8200	0.0873	15.7864
35.8400	0.0892	15.8064
35.8600	0.0904	15.8264
35.8800	0.0920	15.8464
35.9000	0.0941	15.8663
35.9200	0.0957	15.8863
35.9400	0.0977	15.9064
35.9600	0.0979	15.9264
35.9800	0.0999	15.9464
36.0000	0.1016	15.9664
36.0200	0.1027	15.9864
36.0400	0.1048	16.0064
36.0600	0.1055	16.0264
36.0800	0.1070	16.0464
36.1000	0.1093	16.0663
36.1200	0.1101	16.0864
36.1400	0.1121	16.1064
36.1600	0.1132	16.1264
36.1800	0.1152	16.1464
36.2000	0.1160	16.1664
36.2200	0.1172	16.1864
36.2400	0.1194	16.2064
36.2600	0.1206	16.2264
36.2800	0.1230	16.2464
36.3000	0.1239	16.2664
36.3200	0.1252	16.2864
36.3400	0.1269	16.3064
36.3600	0.1281	16.3264
36.3800	0.1307	16.3463
36.4000	0.1311	16.3664
36.4200	0.1333	16.3864
36.4400	0.1346	16.4064
36.4600	0.1359	16.4264
36.4800	0.1377	16.4463
36.5000	0.1386	16.4663
36.5200	0.1408	16.4864
36.5400	0.1416	16.5064
36.5600	0.1433	16.5264
36.5800	0.1453	16.5463
36.6000	0.1463	16.5664
36.6200	0.1479	16.5864
36.6400	0.1485	16.6064
36.6600	0.1506	16.6264
36.6800	0.1525	16.6463
36.7000	0.1538	16.6663
36.7200	0.1549	16.6864
36.7400	0.1555	16.7064
36.7600	0.1579	16.7264
36.7800	0.1593	16.7464
36.8000	0.1606	16.7664
36.8200	0.1621	16.7864
36.8400	0.1629	16.8064
36.8600	0.1651	16.8264
36.8800	0.1662	16.8464
36.9000	0.1674	16.8664
36.9200	0.1688	16.8864
36.9400	0.1700	16.9064
36.9600	0.1722	16.9264
36.9800	0.1731	16.9464
37.0000	0.1746	16.9664
37.0200	0.1763	16.9864
37.0400	0.1773	17.0064
37.0600	0.1790	17.0263
37.0800	0.1797	17.0463
37.1000	0.1813	17.0664
37.1200	0.1825	17.0864
37.1400	0.1842	17.1064
37.1600	0.1860	17.1263
37.1800	0.1867	17.1464
37.2000	0.1882	17.1664
37.2200	0.1894	17.1864
37.2400	0.1909	17.2064
37.2600	0.1928	17.2263
37.2800	0.1937	17.2464
37.3000	0.1951	17.2664
37.3200	0.1959	17.2864
37.3400	0.1976	17.3064
37.3600	0.1997	17.3264
37.3800	0.2000	17.3464
37.4000	0.2016	17.3664
37.4200	0.2023	17.3864
37.4400	0.2049	17.4063
37.4600	0.2056	17.4264
37.4800	0.2066	17.4464
37.5000	0.2078	17.4664
37.5200	0.2090	17.4864
37.5400	0.2109	17.5064
37.5600	0.2122	17.5264
37.5800	0.2133	17.5464
37.6000	0.2143	17.5664
37.6200	0.2159	17.5864
37.6400	0.2183	17.6064
37.6600	0.2187	17.6264
37.6800	0.2201	17.6464
37.7000	0.2213	17.6664
37.7200	0.2217	17.6864
37.7400	0.2236	17.7063
37.7600	0.2247	17.7264
37.7800	0.2267	17.7464
37.8000	0.2271	17.7664
37.8200	0.2280	17.7864
37.8400	0.2298	17.8064
37.8600	0.2307	17.8264
37.8800	0.2320	17.8464
37.9000	0.2334	17.8664
37.9200	0.2348	17.8864
37.9400	0.2361	17.9064
37.9600	0.2367	17.9264
37.9800	0.2383	17.9464
38.0000	0.2395	17.9664
38.0200	0.2415	17.9864
38.0400	0.2428	18.0063
38.0600	0.2433	18.0264
38.0800	0.2448	18.0464
38.1000	0.2460	18.0665
38.1200	0.2476	18.0864
38.1400	0.2487	18.1064
38.1600	0.2498	18.1264
38.1800	0.2512	18.1464
38.2000	0.2519	18.1664
38.2200	0.2535	18.1863
38.2400	0.2539	18.2063
38.2600	0.2553	18.2264
38.2800	0.2568	18.2464
38.3000	0.2578	18.2664
38.3200	0.2596	18.2864
38.3400	0.2601	18.3064
38.3600	0.2621	18.3264
38.3800	0.2630	18.3464
38.4000	0.2638	18.3664
38.4200	0.2648	18.3863
38.4400	0.2657	18.4064
38.4600	0.2677	18.4264
38.4800	0.2682	18.4464
38.5000	0.2697	18.4664
38.5200	0.2709	18.4863
38.5400	0.2721	18.5064
38.5600	0.2734	18.5264
38.5800	0.2744	18.5464
38.6000	0.2754	18.5664
38.6200	0.2764	18.5864
38.6400	0.2775	18.6064
38.6600	0.2787	18.6264
38.6800	0.2803	18.6464
38.7000	0.2815	18.6664
38.7200	0.2821	18.6864
38.7400	0.2838	18.7064
38.7600	0.2842	18.7264
38.7800	0.2861	18.7464
38.8000	0.2871	18.7664
38.8200	0.2882	18.7864
38.8400	0.2891	18.8064
38.8600	0.2905	18.8264
38.8800	0.2910	18.8464
38.9000	0.2927	18.8664
38.9200	0.2939	18.8864
38.9400	0.2954	18.9064
38.9600	0.2953	18.9264
38.9800	0.2968	18.9464
39.0000	0.2986	18.9663
39.0200	0.2993	18.9864
39.0400	0.3002	19.0064
39.0600	0.3012	19.0264
39.0800	0.3023	19.0464
39.1000	0.3036	19.0663
39.1200	0.3050	19.0863
39.1400	0.3056	19.1064
39.1600	0.3060	19.1264
39.1800	0.3075	19.1464
39.2000	0.3094	19.1664
39.2200	0.3101	19.1864
39.2400	0.3112	19.2064
39.2600	0.3120	19.2265
39.2800	0.3135	19.2464
39.3000	0.3138	19.2664
39.3200	0.3161	19.2864
39.3400	0.3168	19.3064
39.3600	0.3177	19.3264
39.3800	0.3186	19.3464
39.4000	0.3195	19.3664
39.4200	0.3215	19.3864
39.4400	0.3224	19.4064
39.4600	0.3227	19.4264
39.4800	0.3236	19.4463
39.5000	0.3246	19.4664
39.5200	0.3256	19.4864
39.5400	0.3263	19.5064
39.5600	0.3276	19.5264
39.5800	0.3283	19.5463
39.6000	0.3295	19.5664
39.6200	0.3310	19.5864
39.6400	0.3320	19.6064
39.6600	0.3330	19.6263
39.6800	0.3341	19.6463
39.7000	0.3347	19.6664
39.7200	0.3359	19.6864
39.7400	0.3369	19.7064
39.7600	0.3382	19.7264
39.7800	0.3397	19.7464
39.8000	0.3403	19.7664
39.8200	0.3413	19.7864
39.8400	0.3422	19.8064
39.8600	0.3437	19.8264
39.8800	0.3441	19.8464
39.9000	0.3453	19.8664
39.9200	0.3465	19.8864
39.9400	0.3481	19.9064
[truncated: 5 more rows]
