# Supplementary material for: Dynamic stabilization of a mechanical oscillator in the absence of any stable feature
Source: Nat Commun. 2026 Mar 10;17:6024. doi: 10.1038/s41467-026-70493-1 (PMC13346612; doi:10.1038/s41467-026-70493-1)
Supplement: Supplementary file 17 — Source Data [file 41467_2026_70493_MOESM17_ESM.zip › Source Data/Fig3b&S5c Trial2-0V.csv]

Time	100N Loadcell	Displacement
(s)	(N)	(mm)
0.0000	-0.3558	-19.9988
0.0200	-0.3410	-19.9983
0.0400	-0.3376	-19.9908
0.0600	-0.3486	-19.9756
0.0800	-0.3477	-19.9566
0.1000	-0.3547	-19.9354
0.1200	-0.3537	-19.9142
0.1400	-0.3520	-19.8939
0.1600	-0.3508	-19.8737
0.1800	-0.3490	-19.8535
0.2000	-0.3481	-19.8334
0.2200	-0.3470	-19.8134
0.2400	-0.3461	-19.7934
0.2600	-0.3454	-19.7734
0.2800	-0.3449	-19.7534
0.3000	-0.3443	-19.7333
0.3200	-0.3426	-19.7134
0.3400	-0.3427	-19.6934
0.3600	-0.3419	-19.6734
0.3800	-0.3408	-19.6533
0.4000	-0.3400	-19.6333
0.4200	-0.3387	-19.6134
0.4400	-0.3387	-19.5934
0.4600	-0.3374	-19.5734
0.4800	-0.3370	-19.5533
0.5000	-0.3358	-19.5333
0.5200	-0.3353	-19.5134
0.5400	-0.3351	-19.4934
0.5600	-0.3336	-19.4734
0.5800	-0.3338	-19.4533
0.6000	-0.3329	-19.4334
0.6200	-0.3322	-19.4134
0.6400	-0.3314	-19.3934
0.6600	-0.3299	-19.3734
0.6800	-0.3303	-19.3533
0.7000	-0.3287	-19.3333
0.7200	-0.3280	-19.3134
0.7400	-0.3269	-19.2933
0.7600	-0.3262	-19.2733
0.7800	-0.3263	-19.2533
0.8000	-0.3258	-19.2333
0.8200	-0.3251	-19.2133
0.8400	-0.3244	-19.1933
0.8600	-0.3238	-19.1734
0.8800	-0.3234	-19.1534
0.9000	-0.3224	-19.1334
0.9200	-0.3223	-19.1134
0.9400	-0.3209	-19.0934
0.9600	-0.3198	-19.0734
0.9800	-0.3196	-19.0533
1.0000	-0.3185	-19.0334
1.0200	-0.3184	-19.0134
1.0400	-0.3175	-18.9934
1.0600	-0.3168	-18.9734
1.0800	-0.3165	-18.9534
1.1000	-0.3155	-18.9334
1.1200	-0.3151	-18.9134
1.1400	-0.3142	-18.8934
1.1600	-0.3141	-18.8734
1.1800	-0.3131	-18.8534
1.2000	-0.3119	-18.8334
1.2200	-0.3121	-18.8134
1.2400	-0.3109	-18.7934
1.2600	-0.3107	-18.7733
1.2800	-0.3102	-18.7533
1.3000	-0.3088	-18.7334
1.3200	-0.3085	-18.7134
1.3400	-0.3082	-18.6933
1.3600	-0.3081	-18.6733
1.3800	-0.3072	-18.6533
1.4000	-0.3063	-18.6334
1.4200	-0.3061	-18.6134
1.4400	-0.3050	-18.5934
1.4600	-0.3051	-18.5733
1.4800	-0.3034	-18.5534
1.5000	-0.3029	-18.5334
1.5200	-0.3027	-18.5134
1.5400	-0.3021	-18.4933
1.5600	-0.3021	-18.4733
1.5800	-0.3005	-18.4534
1.6000	-0.3003	-18.4334
1.6200	-0.2997	-18.4134
1.6400	-0.2993	-18.3933
1.6600	-0.2989	-18.3734
1.6800	-0.2976	-18.3534
1.7000	-0.2976	-18.3334
1.7200	-0.2967	-18.3134
1.7400	-0.2963	-18.2933
1.7600	-0.2961	-18.2734
1.7800	-0.2948	-18.2534
1.8000	-0.2950	-18.2333
1.8200	-0.2931	-18.2133
1.8400	-0.2933	-18.1933
1.8600	-0.2925	-18.1733
1.8800	-0.2919	-18.1534
1.9000	-0.2914	-18.1334
1.9200	-0.2908	-18.1134
1.9400	-0.2910	-18.0933
1.9600	-0.2897	-18.0734
1.9800	-0.2892	-18.0534
2.0000	-0.2891	-18.0333
2.0200	-0.2876	-18.0134
2.0400	-0.2878	-17.9933
2.0600	-0.2868	-17.9734
2.0800	-0.2866	-17.9534
2.1000	-0.2860	-17.9333
2.1200	-0.2849	-17.9133
2.1400	-0.2849	-17.8933
2.1600	-0.2838	-17.8734
2.1800	-0.2839	-17.8534
2.2000	-0.2836	-17.8334
2.2200	-0.2829	-17.8134
2.2400	-0.2828	-17.7934
2.2600	-0.2815	-17.7734
2.2800	-0.2810	-17.7534
2.3000	-0.2805	-17.7334
2.3200	-0.2802	-17.7133
2.3400	-0.2803	-17.6933
2.3600	-0.2789	-17.6734
2.3800	-0.2787	-17.6534
2.4000	-0.2780	-17.6333
2.4200	-0.2783	-17.6133
2.4400	-0.2775	-17.5933
2.4600	-0.2764	-17.5734
2.4800	-0.2765	-17.5534
2.5000	-0.2756	-17.5334
2.5200	-0.2755	-17.5133
2.5400	-0.2749	-17.4934
2.5600	-0.2739	-17.4734
2.5800	-0.2741	-17.4534
2.6000	-0.2731	-17.4334
2.6200	-0.2732	-17.4133
2.6400	-0.2724	-17.3934
2.6600	-0.2721	-17.3734
2.6800	-0.2717	-17.3534
2.7000	-0.2711	-17.3333
2.7200	-0.2707	-17.3133
2.7400	-0.2696	-17.2934
2.7600	-0.2696	-17.2734
2.7800	-0.2689	-17.2534
2.8000	-0.2685	-17.2333
2.8200	-0.2683	-17.2133
2.8400	-0.2675	-17.1934
2.8600	-0.2674	-17.1734
2.8800	-0.2668	-17.1534
2.9000	-0.2663	-17.1333
2.9200	-0.2660	-17.1133
2.9400	-0.2651	-17.0934
2.9600	-0.2650	-17.0733
2.9800	-0.2642	-17.0533
3.0000	-0.2641	-17.0333
3.0200	-0.2640	-17.0133
3.0400	-0.2629	-16.9934
3.0600	-0.2626	-16.9733
3.0800	-0.2622	-16.9533
3.1000	-0.2619	-16.9333
3.1200	-0.2611	-16.9134
3.1400	-0.2599	-16.8934
3.1600	-0.2602	-16.8733
3.1800	-0.2598	-16.8533
3.2000	-0.2594	-16.8333
3.2200	-0.2588	-16.8134
3.2400	-0.2584	-16.7934
3.2600	-0.2580	-16.7734
3.2800	-0.2573	-16.7534
3.3000	-0.2579	-16.7333
3.3200	-0.2568	-16.7134
3.3400	-0.2564	-16.6934
3.3600	-0.2559	-16.6734
3.3800	-0.2555	-16.6534
3.4000	-0.2553	-16.6334
3.4200	-0.2541	-16.6134
3.4400	-0.2538	-16.5934
3.4600	-0.2538	-16.5734
3.4800	-0.2532	-16.5533
3.5000	-0.2530	-16.5333
3.5200	-0.2520	-16.5134
3.5400	-0.2520	-16.4933
3.5600	-0.2513	-16.4734
3.5800	-0.2511	-16.4533
3.6000	-0.2508	-16.4333
3.6200	-0.2499	-16.4134
3.6400	-0.2499	-16.3934
3.6600	-0.2488	-16.3734
3.6800	-0.2491	-16.3533
3.7000	-0.2489	-16.3334
3.7200	-0.2478	-16.3134
3.7400	-0.2473	-16.2933
3.7600	-0.2475	-16.2733
3.7800	-0.2471	-16.2533
3.8000	-0.2462	-16.2333
3.8200	-0.2455	-16.2134
3.8400	-0.2455	-16.1933
3.8600	-0.2451	-16.1733
3.8800	-0.2447	-16.1533
3.9000	-0.2438	-16.1334
3.9200	-0.2439	-16.1134
3.9400	-0.2436	-16.0934
3.9600	-0.2429	-16.0734
3.9800	-0.2429	-16.0534
4.0000	-0.2422	-16.0334
4.0200	-0.2413	-16.0134
4.0400	-0.2408	-15.9934
4.0600	-0.2406	-15.9733
4.0800	-0.2402	-15.9533
4.1000	-0.2400	-15.9334
4.1200	-0.2397	-15.9134
4.1400	-0.2392	-15.8934
4.1600	-0.2391	-15.8733
4.1800	-0.2384	-15.8534
4.2000	-0.2379	-15.8334
4.2200	-0.2372	-15.8134
4.2400	-0.2366	-15.7934
4.2600	-0.2366	-15.7733
4.2800	-0.2359	-15.7533
4.3000	-0.2353	-15.7334
4.3200	-0.2356	-15.7133
4.3400	-0.2351	-15.6933
4.3600	-0.2347	-15.6733
4.3800	-0.2345	-15.6534
4.4000	-0.2338	-15.6333
4.4200	-0.2329	-15.6133
4.4400	-0.2330	-15.5933
4.4600	-0.2327	-15.5733
4.4800	-0.2312	-15.5534
4.5000	-0.2313	-15.5334
4.5200	-0.2312	-15.5133
4.5400	-0.2308	-15.4933
4.5600	-0.2310	-15.4733
4.5800	-0.2300	-15.4534
4.6000	-0.2294	-15.4334
4.6200	-0.2291	-15.4134
4.6400	-0.2288	-15.3934
4.6600	-0.2280	-15.3734
4.6800	-0.2276	-15.3534
4.7000	-0.2277	-15.3334
4.7200	-0.2269	-15.3134
4.7400	-0.2266	-15.2934
4.7600	-0.2265	-15.2734
4.7800	-0.2260	-15.2534
4.8000	-0.2257	-15.2334
4.8200	-0.2250	-15.2134
4.8400	-0.2254	-15.1933
4.8600	-0.2248	-15.1733
4.8800	-0.2237	-15.1534
4.9000	-0.2233	-15.1333
4.9200	-0.2231	-15.1134
4.9400	-0.2232	-15.0933
4.9600	-0.2227	-15.0733
4.9800	-0.2222	-15.0533
5.0000	-0.2218	-15.0334
5.0200	-0.2216	-15.0134
5.0400	-0.2213	-14.9933
5.0600	-0.2204	-14.9734
5.0800	-0.2197	-14.9534
5.1000	-0.2196	-14.9334
5.1200	-0.2193	-14.9133
5.1400	-0.2191	-14.8933
5.1600	-0.2185	-14.8734
5.1800	-0.2183	-14.8534
5.2000	-0.2178	-14.8334
5.2200	-0.2173	-14.8133
5.2400	-0.2166	-14.7933
5.2600	-0.2158	-14.7734
5.2800	-0.2162	-14.7534
5.3000	-0.2158	-14.7334
5.3200	-0.2151	-14.7133
5.3400	-0.2151	-14.6934
5.3600	-0.2145	-14.6734
5.3800	-0.2146	-14.6534
5.4000	-0.2138	-14.6334
5.4200	-0.2137	-14.6133
5.4400	-0.2137	-14.5933
5.4600	-0.2127	-14.5734
5.4800	-0.2123	-14.5533
5.5000	-0.2117	-14.5334
5.5200	-0.2120	-14.5133
5.5400	-0.2110	-14.4934
5.5600	-0.2106	-14.4734
5.5800	-0.2101	-14.4533
5.6000	-0.2098	-14.4333
5.6200	-0.2100	-14.4133
5.6400	-0.2092	-14.3934
5.6600	-0.2086	-14.3734
5.6800	-0.2084	-14.3533
5.7000	-0.2084	-14.3334
5.7200	-0.2083	-14.3134
5.7400	-0.2073	-14.2934
5.7600	-0.2071	-14.2734
5.7800	-0.2069	-14.2534
5.8000	-0.2063	-14.2334
5.8200	-0.2056	-14.2134
5.8400	-0.2049	-14.1934
5.8600	-0.2049	-14.1734
5.8800	-0.2049	-14.1533
5.9000	-0.2048	-14.1333
5.9200	-0.2043	-14.1133
5.9400	-0.2042	-14.0933
5.9600	-0.2034	-14.0734
5.9800	-0.2032	-14.0534
6.0000	-0.2027	-14.0333
6.0200	-0.2023	-14.0133
6.0400	-0.2020	-13.9934
6.0600	-0.2011	-13.9734
6.0800	-0.2007	-13.9534
6.1000	-0.2008	-13.9333
6.1200	-0.2006	-13.9133
6.1400	-0.1999	-13.8934
6.1600	-0.1995	-13.8733
6.1800	-0.1994	-13.8533
6.2000	-0.1993	-13.8333
6.2200	-0.1983	-13.8133
6.2400	-0.1982	-13.7934
6.2600	-0.1979	-13.7733
6.2800	-0.1971	-13.7533
6.3000	-0.1968	-13.7333
6.3200	-0.1962	-13.7134
6.3400	-0.1960	-13.6934
6.3600	-0.1956	-13.6734
6.3800	-0.1951	-13.6534
6.4000	-0.1955	-13.6333
6.4200	-0.1946	-13.6134
6.4400	-0.1949	-13.5934
6.4600	-0.1936	-13.5734
6.4800	-0.1939	-13.5533
6.5000	-0.1930	-13.5333
6.5200	-0.1925	-13.5134
6.5400	-0.1926	-13.4934
6.5600	-0.1926	-13.4734
6.5800	-0.1916	-13.4533
6.6000	-0.1913	-13.4334
6.6200	-0.1913	-13.4134
6.6400	-0.1914	-13.3933
6.6600	-0.1901	-13.3733
6.6800	-0.1906	-13.3533
6.7000	-0.1900	-13.3334
6.7200	-0.1900	-13.3134
6.7400	-0.1893	-13.2933
6.7600	-0.1890	-13.2733
6.7800	-0.1891	-13.2533
6.8000	-0.1879	-13.2333
6.8200	-0.1874	-13.2134
6.8400	-0.1873	-13.1933
6.8600	-0.1869	-13.1733
6.8800	-0.1874	-13.1533
6.9000	-0.1860	-13.1334
6.9200	-0.1856	-13.1134
6.9400	-0.1852	-13.0934
6.9600	-0.1848	-13.0734
6.9800	-0.1850	-13.0533
7.0000	-0.1840	-13.0334
7.0200	-0.1840	-13.0134
7.0400	-0.1838	-12.9934
7.0600	-0.1835	-12.9733
7.0800	-0.1830	-12.9533
7.1000	-0.1824	-12.9334
7.1200	-0.1824	-12.9134
7.1400	-0.1814	-12.8934
7.1600	-0.1812	-12.8734
7.1800	-0.1813	-12.8534
7.2000	-0.1805	-12.8334
7.2200	-0.1805	-12.8134
7.2400	-0.1799	-12.7933
7.2600	-0.1803	-12.7733
7.2800	-0.1789	-12.7533
7.3000	-0.1784	-12.7334
7.3200	-0.1786	-12.7133
7.3400	-0.1780	-12.6933
7.3600	-0.1784	-12.6733
7.3800	-0.1778	-12.6533
7.4000	-0.1771	-12.6334
7.4200	-0.1765	-12.6134
7.4400	-0.1757	-12.5934
7.4600	-0.1759	-12.5733
7.4800	-0.1747	-12.5534
7.5000	-0.1751	-12.5334
7.5200	-0.1747	-12.5134
7.5400	-0.1747	-12.4934
7.5600	-0.1748	-12.4733
7.5800	-0.1732	-12.4534
7.6000	-0.1739	-12.4334
7.6200	-0.1733	-12.4133
7.6400	-0.1728	-12.3933
7.6600	-0.1722	-12.3733
7.6800	-0.1719	-12.3534
7.7000	-0.1721	-12.3334
7.7200	-0.1711	-12.3134
7.7400	-0.1711	-12.2934
7.7600	-0.1711	-12.2734
7.7800	-0.1705	-12.2534
7.8000	-0.1703	-12.2334
7.8200	-0.1692	-12.2134
7.8400	-0.1697	-12.1933
7.8600	-0.1695	-12.1733
7.8800	-0.1686	-12.1533
7.9000	-0.1683	-12.1333
7.9200	-0.1679	-12.1133
7.9400	-0.1679	-12.0933
7.9600	-0.1671	-12.0733
7.9800	-0.1668	-12.0534
8.0000	-0.1666	-12.0333
8.0200	-0.1663	-12.0134
8.0400	-0.1659	-11.9933
8.0600	-0.1649	-11.9734
8.0800	-0.1653	-11.9534
8.1000	-0.1650	-11.9334
8.1200	-0.1641	-11.9134
8.1400	-0.1643	-11.8933
8.1600	-0.1633	-11.8734
8.1800	-0.1637	-11.8533
8.2000	-0.1634	-11.8334
8.2200	-0.1630	-11.8134
8.2400	-0.1626	-11.7933
8.2600	-0.1614	-11.7734
8.2800	-0.1619	-11.7534
8.3000	-0.1617	-11.7334
8.3200	-0.1611	-11.7134
8.3400	-0.1609	-11.6934
8.3600	-0.1602	-11.6734
8.3800	-0.1606	-11.6534
8.4000	-0.1597	-11.6334
8.4200	-0.1595	-11.6133
8.4400	-0.1593	-11.5933
8.4600	-0.1584	-11.5734
8.4800	-0.1586	-11.5534
8.5000	-0.1572	-11.5334
8.5200	-0.1580	-11.5133
8.5400	-0.1572	-11.4933
8.5600	-0.1570	-11.4734
8.5800	-0.1563	-11.4534
8.6000	-0.1558	-11.4334
8.6200	-0.1562	-11.4133
8.6400	-0.1555	-11.3934
8.6600	-0.1551	-11.3734
8.6800	-0.1553	-11.3534
8.7000	-0.1540	-11.3334
8.7200	-0.1547	-11.3133
8.7400	-0.1537	-11.2934
8.7600	-0.1535	-11.2734
8.7800	-0.1531	-11.2534
8.8000	-0.1531	-11.2333
8.8200	-0.1529	-11.2133
8.8400	-0.1518	-11.1934
8.8600	-0.1519	-11.1734
8.8800	-0.1517	-11.1534
8.9000	-0.1514	-11.1333
8.9200	-0.1511	-11.1134
8.9400	-0.1506	-11.0934
8.9600	-0.1506	-11.0734
8.9800	-0.1495	-11.0533
9.0000	-0.1496	-11.0333
9.0200	-0.1501	-11.0133
9.0400	-0.1489	-10.9934
9.0600	-0.1490	-10.9733
9.0800	-0.1479	-10.9534
9.1000	-0.1481	-10.9333
9.1200	-0.1478	-10.9134
9.1400	-0.1474	-10.8934
9.1600	-0.1472	-10.8733
9.1800	-0.1468	-10.8534
9.2000	-0.1470	-10.8333
9.2200	-0.1461	-10.8134
9.2400	-0.1456	-10.7933
9.2600	-0.1455	-10.7733
9.2800	-0.1447	-10.7533
9.3000	-0.1452	-10.7333
9.3200	-0.1445	-10.7134
9.3400	-0.1439	-10.6934
9.3600	-0.1443	-10.6734
9.3800	-0.1434	-10.6534
9.4000	-0.1435	-10.6333
9.4200	-0.1420	-10.6134
9.4400	-0.1426	-10.5934
9.4600	-0.1422	-10.5734
9.4800	-0.1418	-10.5533
9.5000	-0.1417	-10.5333
9.5200	-0.1409	-10.5134
9.5400	-0.1415	-10.4934
9.5600	-0.1406	-10.4734
9.5800	-0.1401	-10.4533
9.6000	-0.1400	-10.4333
9.6200	-0.1395	-10.4134
9.6400	-0.1394	-10.3933
9.6600	-0.1389	-10.3733
9.6800	-0.1387	-10.3533
9.7000	-0.1386	-10.3333
9.7200	-0.1377	-10.3134
9.7400	-0.1379	-10.2933
9.7600	-0.1374	-10.2733
9.7800	-0.1375	-10.2533
9.8000	-0.1367	-10.2334
9.8200	-0.1364	-10.2134
9.8400	-0.1361	-10.1934
9.8600	-0.1356	-10.1733
9.8800	-0.1358	-10.1533
9.9000	-0.1356	-10.1334
9.9200	-0.1348	-10.1134
9.9400	-0.1344	-10.0934
9.9600	-0.1338	-10.0733
9.9800	-0.1340	-10.0533
10.0000	-0.1333	-10.0334
10.0200	-0.1334	-10.0134
10.0400	-0.1329	-9.9934
10.0600	-0.1325	-9.9734
10.0800	-0.1326	-9.9534
10.1000	-0.1313	-9.9334
10.1200	-0.1312	-9.9134
10.1400	-0.1317	-9.8934
10.1600	-0.1310	-9.8734
10.1800	-0.1315	-9.8534
10.2000	-0.1305	-9.8334
10.2200	-0.1301	-9.8133
10.2400	-0.1297	-9.7933
10.2600	-0.1295	-9.7733
10.2800	-0.1291	-9.7533
10.3000	-0.1286	-9.7334
10.3200	-0.1288	-9.7133
10.3400	-0.1282	-9.6933
10.3600	-0.1282	-9.6733
10.3800	-0.1276	-9.6533
10.4000	-0.1273	-9.6334
10.4200	-0.1272	-9.6134
10.4400	-0.1268	-9.5934
10.4600	-0.1265	-9.5733
10.4800	-0.1260	-9.5534
10.5000	-0.1257	-9.5334
10.5200	-0.1258	-9.5134
10.5400	-0.1254	-9.4933
10.5600	-0.1254	-9.4733
10.5800	-0.1242	-9.4534
10.6000	-0.1243	-9.4334
10.6200	-0.1245	-9.4134
10.6400	-0.1240	-9.3934
10.6600	-0.1236	-9.3733
10.6800	-0.1224	-9.3534
10.7000	-0.1226	-9.3334
10.7200	-0.1227	-9.3134
10.7400	-0.1222	-9.2933
10.7600	-0.1221	-9.2733
10.7800	-0.1220	-9.2534
10.8000	-0.1217	-9.2334
10.8200	-0.1209	-9.2134
10.8400	-0.1207	-9.1933
10.8600	-0.1210	-9.1733
10.8800	-0.1200	-9.1534
10.9000	-0.1198	-9.1333
10.9200	-0.1199	-9.1133
10.9400	-0.1198	-9.0933
10.9600	-0.1195	-9.0734
10.9800	-0.1191	-9.0534
11.0000	-0.1183	-9.0333
11.0200	-0.1182	-9.0134
11.0400	-0.1182	-8.9933
11.0600	-0.1178	-8.9734
11.0800	-0.1172	-8.9534
11.1000	-0.1171	-8.9333
11.1200	-0.1169	-8.9133
11.1400	-0.1168	-8.8933
11.1600	-0.1162	-8.8734
11.1800	-0.1160	-8.8534
11.2000	-0.1157	-8.8334
11.2200	-0.1152	-8.8134
11.2400	-0.1151	-8.7934
11.2600	-0.1143	-8.7734
11.2800	-0.1147	-8.7534
11.3000	-0.1144	-8.7334
11.3200	-0.1135	-8.7134
11.3400	-0.1133	-8.6933
11.3600	-0.1130	-8.6734
11.3800	-0.1131	-8.6533
11.4000	-0.1126	-8.6333
11.4200	-0.1121	-8.6133
11.4400	-0.1121	-8.5933
11.4600	-0.1117	-8.5734
11.4800	-0.1112	-8.5534
11.5000	-0.1112	-8.5333
11.5200	-0.1114	-8.5133
11.5400	-0.1108	-8.4933
11.5600	-0.1099	-8.4734
11.5800	-0.1099	-8.4534
11.6000	-0.1103	-8.4334
11.6200	-0.1097	-8.4133
11.6400	-0.1092	-8.3934
11.6600	-0.1094	-8.3734
11.6800	-0.1086	-8.3533
11.7000	-0.1084	-8.3333
11.7200	-0.1085	-8.3133
11.7400	-0.1080	-8.2934
11.7600	-0.1083	-8.2734
11.7800	-0.1081	-8.2534
11.8000	-0.1073	-8.2334
11.8200	-0.1070	-8.2134
11.8400	-0.1063	-8.1934
11.8600	-0.1066	-8.1734
11.8800	-0.1060	-8.1534
11.9000	-0.1059	-8.1334
11.9200	-0.1056	-8.1133
11.9400	-0.1057	-8.0934
11.9600	-0.1052	-8.0734
11.9800	-0.1046	-8.0533
12.0000	-0.1043	-8.0333
12.0200	-0.1037	-8.0133
12.0400	-0.1034	-7.9934
12.0600	-0.1036	-7.9733
12.0800	-0.1029	-7.9533
12.1000	-0.1033	-7.9333
12.1200	-0.1025	-7.9134
12.1400	-0.1022	-7.8934
12.1600	-0.1019	-7.8733
12.1800	-0.1017	-7.8534
12.2000	-0.1020	-7.8333
12.2200	-0.1017	-7.8134
12.2400	-0.1011	-7.7934
12.2600	-0.1004	-7.7733
12.2800	-0.1004	-7.7533
12.3000	-0.1008	-7.7333
12.3200	-0.1000	-7.7134
12.3400	-0.0996	-7.6934
12.3600	-0.0989	-7.6734
12.3800	-0.0991	-7.6534
12.4000	-0.0990	-7.6334
12.4200	-0.0982	-7.6134
12.4400	-0.0981	-7.5934
12.4600	-0.0979	-7.5734
12.4800	-0.0975	-7.5533
12.5000	-0.0970	-7.5333
12.5200	-0.0967	-7.5134
12.5400	-0.0969	-7.4934
12.5600	-0.0963	-7.4734
12.5800	-0.0963	-7.4533
12.6000	-0.0962	-7.4333
12.6200	-0.0955	-7.4134
12.6400	-0.0952	-7.3933
12.6600	-0.0947	-7.3733
12.6800	-0.0950	-7.3533
12.7000	-0.0948	-7.3333
12.7200	-0.0944	-7.3134
12.7400	-0.0938	-7.2933
12.7600	-0.0934	-7.2733
12.7800	-0.0934	-7.2533
12.8000	-0.0925	-7.2334
12.8200	-0.0925	-7.2134
12.8400	-0.0920	-7.1934
12.8600	-0.0923	-7.1734
12.8800	-0.0923	-7.1533
12.9000	-0.0916	-7.1334
12.9200	-0.0911	-7.1134
12.9400	-0.0915	-7.0934
12.9600	-0.0909	-7.0734
12.9800	-0.0907	-7.0533
13.0000	-0.0897	-7.0334
13.0200	-0.0901	-7.0134
13.0400	-0.0897	-6.9934
13.0600	-0.0895	-6.9733
13.0800	-0.0889	-6.9533
13.1000	-0.0883	-6.9334
13.1200	-0.0887	-6.9134
13.1400	-0.0883	-6.8934
13.1600	-0.0882	-6.8733
13.1800	-0.0879	-6.8533
13.2000	-0.0873	-6.8334
13.2200	-0.0874	-6.8134
13.2400	-0.0867	-6.7934
13.2600	-0.0868	-6.7733
13.2800	-0.0860	-6.7534
13.3000	-0.0862	-6.7334
13.3200	-0.0862	-6.7133
13.3400	-0.0857	-6.6933
13.3600	-0.0857	-6.6733
13.3800	-0.0851	-6.6534
13.4000	-0.0849	-6.6334
13.4200	-0.0847	-6.6133
13.4400	-0.0846	-6.5933
13.4600	-0.0844	-6.5733
13.4800	-0.0836	-6.5534
13.5000	-0.0837	-6.5334
13.5200	-0.0835	-6.5134
13.5400	-0.0831	-6.4934
13.5600	-0.0827	-6.4734
13.5800	-0.0818	-6.4534
13.6000	-0.0819	-6.4334
13.6200	-0.0812	-6.4134
13.6400	-0.0815	-6.3933
13.6600	-0.0813	-6.3733
13.6800	-0.0805	-6.3534
13.7000	-0.0811	-6.3334
13.7200	-0.0804	-6.3133
13.7400	-0.0802	-6.2933
13.7600	-0.0799	-6.2733
13.7800	-0.0793	-6.2534
13.8000	-0.0794	-6.2333
13.8200	-0.0790	-6.2133
13.8400	-0.0795	-6.1933
13.8600	-0.0787	-6.1733
13.8800	-0.0780	-6.1534
13.9000	-0.0786	-6.1333
13.9200	-0.0775	-6.1133
13.9400	-0.0781	-6.0933
13.9600	-0.0775	-6.0733
13.9800	-0.0771	-6.0534
14.0000	-0.0767	-6.0334
14.0200	-0.0765	-6.0134
14.0400	-0.0767	-5.9933
14.0600	-0.0757	-5.9734
14.0800	-0.0754	-5.9534
14.1000	-0.0757	-5.9334
14.1200	-0.0748	-5.9133
14.1400	-0.0745	-5.8933
14.1600	-0.0740	-5.8734
14.1800	-0.0744	-5.8534
14.2000	-0.0739	-5.8334
14.2200	-0.0738	-5.8134
14.2400	-0.0735	-5.7933
14.2600	-0.0727	-5.7734
14.2800	-0.0733	-5.7534
14.3000	-0.0726	-5.7334
14.3200	-0.0721	-5.7133
14.3400	-0.0719	-5.6933
14.3600	-0.0714	-5.6734
14.3800	-0.0715	-5.6534
14.4000	-0.0710	-5.6333
14.4200	-0.0709	-5.6133
14.4400	-0.0709	-5.5933
14.4600	-0.0704	-5.5734
14.4800	-0.0703	-5.5533
14.5000	-0.0691	-5.5333
14.5200	-0.0696	-5.5133
14.5400	-0.0694	-5.4934
14.5600	-0.0691	-5.4734
14.5800	-0.0691	-5.4534
14.6000	-0.0675	-5.4333
14.6200	-0.0680	-5.4133
14.6400	-0.0676	-5.3933
14.6600	-0.0678	-5.3734
14.6800	-0.0672	-5.3533
14.7000	-0.0671	-5.3333
14.7200	-0.0672	-5.3133
14.7400	-0.0668	-5.2934
14.7600	-0.0662	-5.2734
14.7800	-0.0665	-5.2534
14.8000	-0.0649	-5.2334
14.8200	-0.0653	-5.2134
14.8400	-0.0648	-5.1934
14.8600	-0.0653	-5.1734
14.8800	-0.0644	-5.1534
14.9000	-0.0644	-5.1334
14.9200	-0.0639	-5.1134
14.9400	-0.0634	-5.0934
14.9600	-0.0639	-5.0734
14.9800	-0.0631	-5.0534
15.0000	-0.0625	-5.0333
15.0200	-0.0625	-5.0133
15.0400	-0.0622	-4.9934
15.0600	-0.0626	-4.9733
15.0800	-0.0615	-4.9533
15.1000	-0.0615	-4.9333
15.1200	-0.0614	-4.9133
15.1400	-0.0604	-4.8934
15.1600	-0.0610	-4.8733
15.1800	-0.0602	-4.8533
15.2000	-0.0601	-4.8333
15.2200	-0.0592	-4.8133
15.2400	-0.0595	-4.7934
15.2600	-0.0597	-4.7733
15.2800	-0.0593	-4.7533
15.3000	-0.0596	-4.7333
15.3200	-0.0584	-4.7134
15.3400	-0.0581	-4.6934
15.3600	-0.0581	-4.6734
15.3800	-0.0575	-4.6534
15.4000	-0.0585	-4.6333
15.4200	-0.0570	-4.6134
15.4400	-0.0574	-4.5934
15.4600	-0.0568	-4.5734
15.4800	-0.0563	-4.5533
15.5000	-0.0561	-4.5333
15.5200	-0.0557	-4.5134
15.5400	-0.0561	-4.4934
15.5600	-0.0553	-4.4734
15.5800	-0.0548	-4.4533
15.6000	-0.0550	-4.4333
15.6200	-0.0541	-4.4134
15.6400	-0.0545	-4.3934
15.6600	-0.0535	-4.3733
15.6800	-0.0541	-4.3533
15.7000	-0.0538	-4.3333
15.7200	-0.0529	-4.3134
15.7400	-0.0535	-4.2933
15.7600	-0.0520	-4.2733
15.7800	-0.0527	-4.2533
15.8000	-0.0523	-4.2333
15.8200	-0.0513	-4.2134
15.8400	-0.0513	-4.1933
15.8600	-0.0507	-4.1733
15.8800	-0.0508	-4.1533
15.9000	-0.0509	-4.1334
15.9200	-0.0503	-4.1134
15.9400	-0.0498	-4.0934
15.9600	-0.0494	-4.0734
15.9800	-0.0504	-4.0533
16.0000	-0.0495	-4.0334
16.0200	-0.0492	-4.0134
16.0400	-0.0487	-3.9933
16.0600	-0.0481	-3.9733
16.0800	-0.0488	-3.9533
16.1000	-0.0479	-3.9334
16.1200	-0.0477	-3.9134
16.1400	-0.0468	-3.8934
16.1600	-0.0468	-3.8733
16.1800	-0.0472	-3.8533
16.2000	-0.0467	-3.8334
16.2200	-0.0466	-3.8134
16.2400	-0.0463	-3.7934
16.2600	-0.0459	-3.7734
16.2800	-0.0462	-3.7534
16.3000	-0.0449	-3.7334
16.3200	-0.0454	-3.7133
16.3400	-0.0448	-3.6933
16.3600	-0.0447	-3.6733
16.3800	-0.0442	-3.6533
16.4000	-0.0440	-3.6334
16.4200	-0.0443	-3.6134
16.4400	-0.0437	-3.5933
16.4600	-0.0436	-3.5733
16.4800	-0.0434	-3.5534
16.5000	-0.0427	-3.5334
16.5200	-0.0429	-3.5134
16.5400	-0.0422	-3.4934
16.5600	-0.0423	-3.4733
16.5800	-0.0416	-3.4534
16.6000	-0.0411	-3.4334
16.6200	-0.0411	-3.4134
16.6400	-0.0410	-3.3933
16.6600	-0.0407	-3.3733
16.6800	-0.0401	-3.3534
16.7000	-0.0401	-3.3334
16.7200	-0.0394	-3.3134
16.7400	-0.0390	-3.2933
16.7600	-0.0390	-3.2733
16.7800	-0.0389	-3.2534
16.8000	-0.0392	-3.2333
16.8200	-0.0388	-3.2133
16.8400	-0.0374	-3.1933
16.8600	-0.0376	-3.1733
16.8800	-0.0364	-3.1534
16.9000	-0.0370	-3.1334
16.9200	-0.0363	-3.1133
16.9400	-0.0369	-3.0933
16.9600	-0.0367	-3.0733
16.9800	-0.0356	-3.0534
17.0000	-0.0360	-3.0334
17.0200	-0.0357	-3.0134
17.0400	-0.0353	-2.9933
17.0600	-0.0352	-2.9734
17.0800	-0.0345	-2.9534
17.1000	-0.0345	-2.9334
17.1200	-0.0339	-2.9134
17.1400	-0.0343	-2.8933
17.1600	-0.0340	-2.8734
17.1800	-0.0334	-2.8534
17.2000	-0.0332	-2.8334
17.2200	-0.0324	-2.8134
17.2400	-0.0327	-2.7933
17.2600	-0.0325	-2.7734
17.2800	-0.0326	-2.7534
17.3000	-0.0319	-2.7334
17.3200	-0.0314	-2.7134
17.3400	-0.0312	-2.6934
17.3600	-0.0306	-2.6734
17.3800	-0.0304	-2.6533
17.4000	-0.0309	-2.6333
17.4200	-0.0303	-2.6133
17.4400	-0.0303	-2.5933
17.4600	-0.0292	-2.5734
17.4800	-0.0295	-2.5533
17.5000	-0.0292	-2.5333
17.5200	-0.0293	-2.5133
17.5400	-0.0286	-2.4933
17.5600	-0.0275	-2.4734
17.5800	-0.0278	-2.4534
17.6000	-0.0282	-2.4334
17.6200	-0.0281	-2.4133
17.6400	-0.0276	-2.3934
17.6600	-0.0266	-2.3734
17.6800	-0.0269	-2.3534
17.7000	-0.0264	-2.3334
17.7200	-0.0265	-2.3133
17.7400	-0.0260	-2.2933
17.7600	-0.0254	-2.2734
17.7800	-0.0253	-2.2534
17.8000	-0.0249	-2.2333
17.8200	-0.0246	-2.2133
17.8400	-0.0241	-2.1934
17.8600	-0.0240	-2.1734
17.8800	-0.0244	-2.1534
17.9000	-0.0234	-2.1333
17.9200	-0.0233	-2.1133
17.9400	-0.0229	-2.0934
17.9600	-0.0233	-2.0734
17.9800	-0.0229	-2.0533
18.0000	-0.0226	-2.0333
18.0200	-0.0225	-2.0133
18.0400	-0.0220	-1.9934
18.0600	-0.0213	-1.9734
18.0800	-0.0215	-1.9533
18.1000	-0.0218	-1.9333
18.1200	-0.0209	-1.9133
18.1400	-0.0203	-1.8934
18.1600	-0.0204	-1.8733
18.1800	-0.0198	-1.8533
18.2000	-0.0195	-1.8333
18.2200	-0.0195	-1.8133
18.2400	-0.0191	-1.7934
18.2600	-0.0190	-1.7734
18.2800	-0.0186	-1.7534
18.3000	-0.0186	-1.7334
18.3200	-0.0184	-1.7134
18.3400	-0.0179	-1.6934
18.3600	-0.0177	-1.6734
18.3800	-0.0175	-1.6534
18.4000	-0.0172	-1.6333
18.4200	-0.0164	-1.6134
18.4400	-0.0167	-1.5934
18.4600	-0.0166	-1.5734
18.4800	-0.0159	-1.5534
18.5000	-0.0158	-1.5333
18.5200	-0.0152	-1.5134
18.5400	-0.0153	-1.4934
18.5600	-0.0151	-1.4734
18.5800	-0.0151	-1.4533
18.6000	-0.0145	-1.4333
18.6200	-0.0139	-1.4134
18.6400	-0.0134	-1.3934
18.6600	-0.0133	-1.3734
18.6800	-0.0134	-1.3533
18.7000	-0.0130	-1.3333
18.7200	-0.0128	-1.3134
18.7400	-0.0127	-1.2933
18.7600	-0.0126	-1.2733
18.7800	-0.0125	-1.2533
18.8000	-0.0120	-1.2333
18.8200	-0.0112	-1.2134
18.8400	-0.0114	-1.1934
18.8600	-0.0115	-1.1733
18.8800	-0.0112	-1.1533
18.9000	-0.0105	-1.1334
18.9200	-0.0103	-1.1134
18.9400	-0.0101	-1.0934
18.9600	-0.0097	-1.0733
18.9800	-0.0095	-1.0533
19.0000	-0.0089	-1.0334
19.0200	-0.0086	-1.0134
19.0400	-0.0082	-0.9934
19.0600	-0.0081	-0.9734
19.0800	-0.0082	-0.9534
19.1000	-0.0074	-0.9334
19.1200	-0.0073	-0.9134
19.1400	-0.0069	-0.8933
19.1600	-0.0070	-0.8733
19.1800	-0.0066	-0.8533
19.2000	-0.0062	-0.8334
19.2200	-0.0063	-0.8133
19.2400	-0.0061	-0.7933
19.2600	-0.0058	-0.7733
19.2800	-0.0055	-0.7533
19.3000	-0.0047	-0.7334
19.3200	-0.0052	-0.7133
19.3400	-0.0049	-0.6933
19.3600	-0.0046	-0.6733
19.3800	-0.0039	-0.6534
19.4000	-0.0037	-0.6334
19.4200	-0.0029	-0.6134
19.4400	-0.0026	-0.5934
19.4600	-0.0036	-0.5733
19.4800	-0.0026	-0.5534
19.5000	-0.0023	-0.5334
19.5200	-0.0018	-0.5134
19.5400	-0.0015	-0.4934
19.5600	-0.0022	-0.4733
19.5800	-0.0014	-0.4533
19.6000	-0.0009	-0.4334
19.6200	-0.0005	-0.4134
19.6400	-0.0003	-0.3934
19.6600	-0.0005	-0.3733
19.6800	0.0000	-0.3534
19.7000	0.0003	-0.3334
19.7200	0.0007	-0.3134
19.7400	0.0005	-0.2934
19.7600	0.0012	-0.2733
19.7800	0.0015	-0.2534
19.8000	0.0015	-0.2334
19.8200	0.0020	-0.2133
19.8400	0.0021	-0.1933
19.8600	0.0025	-0.1733
19.8800	0.0033	-0.1534
19.9000	0.0032	-0.1333
19.9200	0.0028	-0.1133
19.9400	0.0031	-0.0933
19.9600	0.0040	-0.0733
19.9800	0.0044	-0.0534
20.0000	0.0038	-0.0334
20.0200	0.0050	-0.0134
20.0400	0.0043	0.0067
20.0600	0.0056	0.0266
20.0800	0.0051	0.0466
20.1000	0.0059	0.0666
20.1200	0.0061	0.0866
20.1400	0.0059	0.1067
20.1600	0.0063	0.1266
20.1800	0.0066	0.1466
20.2000	0.0068	0.1666
20.2200	0.0073	0.1867
20.2400	0.0073	0.2067
20.2600	0.0084	0.2266
20.2800	0.0080	0.2466
20.3000	0.0088	0.2667
20.3200	0.0086	0.2867
20.3400	0.0089	0.3067
20.3600	0.0096	0.3266
20.3800	0.0091	0.3466
20.4000	0.0099	0.3667
20.4200	0.0100	0.3867
20.4400	0.0101	0.4067
20.4600	0.0110	0.4266
20.4800	0.0106	0.4467
20.5000	0.0113	0.4667
20.5200	0.0112	0.4867
20.5400	0.0116	0.5067
20.5600	0.0120	0.5266
20.5800	0.0120	0.5466
20.6000	0.0126	0.5666
20.6200	0.0126	0.5867
20.6400	0.0136	0.6066
20.6600	0.0132	0.6266
20.6800	0.0129	0.6466
20.7000	0.0140	0.6666
20.7200	0.0134	0.6867
20.7400	0.0143	0.7067
20.7600	0.0148	0.7266
20.7800	0.0147	0.7466
20.8000	0.0154	0.7666
20.8200	0.0150	0.7866
20.8400	0.0158	0.8066
20.8600	0.0161	0.8266
20.8800	0.0165	0.8466
20.9000	0.0159	0.8667
20.9200	0.0159	0.8867
20.9400	0.0173	0.9066
20.9600	0.0172	0.9267
20.9800	0.0177	0.9467
21.0000	0.0176	0.9667
21.0200	0.0179	0.9867
21.0400	0.0191	1.0066
21.0600	0.0184	1.0266
21.0800	0.0187	1.0467
21.1000	0.0189	1.0667
21.1200	0.0196	1.0867
21.1400	0.0201	1.1066
21.1600	0.0197	1.1266
21.1800	0.0207	1.1466
21.2000	0.0203	1.1667
21.2200	0.0217	1.1866
21.2400	0.0215	1.2066
21.2600	0.0213	1.2267
21.2800	0.0221	1.2467
21.3000	0.0214	1.2667
21.3200	0.0223	1.2867
21.3400	0.0226	1.3066
21.3600	0.0228	1.3266
21.3800	0.0232	1.3466
21.4000	0.0229	1.3666
21.4200	0.0233	1.3866
21.4400	0.0234	1.4066
21.4600	0.0240	1.4266
21.4800	0.0246	1.4467
21.5000	0.0246	1.4667
21.5200	0.0255	1.4866
21.5400	0.0250	1.5066
21.5600	0.0257	1.5267
21.5800	0.0264	1.5467
21.6000	0.0262	1.5667
21.6200	0.0269	1.5866
21.6400	0.0268	1.6067
21.6600	0.0270	1.6266
21.6800	0.0268	1.6467
21.7000	0.0269	1.6666
21.7200	0.0282	1.6866
21.7400	0.0278	1.7066
21.7600	0.0289	1.7266
21.7800	0.0284	1.7467
21.8000	0.0287	1.7667
21.8200	0.0295	1.7866
21.8400	0.0293	1.8067
21.8600	0.0299	1.8267
21.8800	0.0294	1.8467
21.9000	0.0302	1.8666
21.9200	0.0308	1.8866
21.9400	0.0307	1.9066
21.9600	0.0310	1.9266
21.9800	0.0308	1.9467
22.0000	0.0317	1.9666
22.0200	0.0320	1.9866
22.0400	0.0322	2.0066
22.0600	0.0328	2.0266
22.0800	0.0321	2.0467
22.1000	0.0332	2.0666
22.1200	0.0331	2.0866
22.1400	0.0332	2.1066
22.1600	0.0345	2.1267
22.1800	0.0338	2.1467
22.2000	0.0353	2.1666
22.2200	0.0347	2.1866
22.2400	0.0350	2.2066
22.2600	0.0350	2.2267
22.2800	0.0352	2.2467
22.3000	0.0361	2.2666
22.3200	0.0359	2.2867
22.3400	0.0365	2.3067
22.3600	0.0364	2.3267
22.3800	0.0368	2.3466
22.4000	0.0373	2.3666
22.4200	0.0370	2.3866
22.4400	0.0380	2.4067
22.4600	0.0378	2.4267
22.4800	0.0383	2.4466
22.5000	0.0385	2.4666
22.5200	0.0385	2.4866
22.5400	0.0391	2.5066
22.5600	0.0389	2.5267
22.5800	0.0402	2.5466
22.6000	0.0403	2.5666
22.6200	0.0400	2.5867
22.6400	0.0407	2.6067
22.6600	0.0401	2.6267
22.6800	0.0412	2.6466
22.7000	0.0411	2.6666
22.7200	0.0413	2.6867
22.7400	0.0423	2.7067
22.7600	0.0418	2.7267
22.7800	0.0423	2.7466
22.8000	0.0422	2.7667
22.8200	0.0426	2.7867
22.8400	0.0434	2.8067
22.8600	0.0435	2.8267
22.8800	0.0443	2.8466
22.9000	0.0438	2.8667
22.9200	0.0440	2.8867
22.9400	0.0447	2.9067
22.9600	0.0443	2.9267
22.9800	0.0455	2.9466
23.0000	0.0450	2.9667
23.0200	0.0460	2.9866
23.0400	0.0454	3.0067
23.0600	0.0459	3.0267
23.0800	0.0468	3.0466
23.1000	0.0469	3.0666
23.1200	0.0480	3.0866
23.1400	0.0469	3.1066
23.1600	0.0478	3.1266
23.1800	0.0484	3.1466
23.2000	0.0483	3.1666
23.2200	0.0489	3.1866
23.2400	0.0486	3.2067
23.2600	0.0494	3.2266
23.2800	0.0499	3.2466
23.3000	0.0499	3.2666
23.3200	0.0503	3.2867
23.3400	0.0499	3.3067
23.3600	0.0506	3.3266
23.3800	0.0509	3.3467
23.4000	0.0510	3.3667
23.4200	0.0510	3.3867
23.4400	0.0511	3.4067
23.4600	0.0520	3.4266
23.4800	0.0519	3.4466
23.5000	0.0524	3.4667
23.5200	0.0531	3.4867
23.5400	0.0527	3.5067
23.5600	0.0534	3.5266
23.5800	0.0531	3.5466
23.6000	0.0537	3.5667
23.6200	0.0538	3.5867
23.6400	0.0544	3.6067
23.6600	0.0550	3.6266
23.6800	0.0550	3.6466
23.7000	0.0550	3.6666
23.7200	0.0555	3.6867
23.7400	0.0560	3.7066
23.7600	0.0564	3.7266
23.7800	0.0560	3.7466
23.8000	0.0566	3.7666
23.8200	0.0568	3.7867
23.8400	0.0572	3.8066
23.8600	0.0577	3.8266
23.8800	0.0574	3.8466
23.9000	0.0583	3.8666
23.9200	0.0580	3.8867
23.9400	0.0592	3.9066
23.9600	0.0591	3.9267
23.9800	0.0589	3.9467
24.0000	0.0596	3.9667
24.0200	0.0592	3.9867
24.0400	0.0603	4.0066
24.0600	0.0605	4.0266
24.0800	0.0605	4.0466
24.1000	0.0611	4.0667
24.1200	0.0614	4.0867
24.1400	0.0623	4.1066
24.1600	0.0620	4.1266
24.1800	0.0621	4.1466
24.2000	0.0626	4.1667
24.2200	0.0629	4.1867
24.2400	0.0634	4.2066
24.2600	0.0636	4.2266
24.2800	0.0635	4.2466
24.3000	0.0638	4.2667
24.3200	0.0646	4.2867
24.3400	0.0650	4.3066
24.3600	0.0646	4.3266
24.3800	0.0652	4.3466
24.4000	0.0653	4.3667
24.4200	0.0658	4.3866
24.4400	0.0663	4.4066
24.4600	0.0662	4.4266
24.4800	0.0668	4.4466
24.5000	0.0667	4.4667
24.5200	0.0673	4.4866
24.5400	0.0677	4.5066
24.5600	0.0677	4.5267
24.5800	0.0682	4.5467
24.6000	0.0681	4.5667
24.6200	0.0692	4.5866
24.6400	0.0694	4.6066
24.6600	0.0694	4.6266
24.6800	0.0696	4.6467
24.7000	0.0697	4.6667
24.7200	0.0704	4.6866
24.7400	0.0710	4.7066
24.7600	0.0710	4.7267
24.7800	0.0709	4.7467
24.8000	0.0709	4.7667
24.8200	0.0718	4.7866
24.8400	0.0721	4.8066
24.8600	0.0729	4.8266
24.8800	0.0728	4.8467
24.9000	0.0726	4.8666
24.9200	0.0732	4.8866
24.9400	0.0733	4.9066
24.9600	0.0738	4.9267
24.9800	0.0744	4.9467
25.0000	0.0744	4.9666
25.0200	0.0747	4.9866
25.0400	0.0751	5.0067
25.0600	0.0754	5.0267
25.0800	0.0752	5.0467
25.1000	0.0760	5.0666
25.1200	0.0763	5.0866
25.1400	0.0770	5.1066
25.1600	0.0773	5.1267
25.1800	0.0772	5.1467
25.2000	0.0778	5.1666
25.2200	0.0779	5.1866
25.2400	0.0783	5.2066
25.2600	0.0784	5.2267
25.2800	0.0786	5.2467
25.3000	0.0790	5.2666
25.3200	0.0797	5.2867
25.3400	0.0801	5.3067
25.3600	0.0800	5.3267
25.3800	0.0802	5.3467
25.4000	0.0810	5.3666
25.4200	0.0810	5.3867
25.4400	0.0812	5.4066
25.4600	0.0813	5.4267
25.4800	0.0818	5.4466
25.5000	0.0825	5.4666
25.5200	0.0831	5.4866
25.5400	0.0828	5.5066
25.5600	0.0829	5.5267
25.5800	0.0835	5.5466
25.6000	0.0839	5.5666
25.6200	0.0842	5.5866
25.6400	0.0845	5.6067
25.6600	0.0848	5.6267
25.6800	0.0855	5.6466
25.7000	0.0854	5.6666
25.7200	0.0857	5.6866
25.7400	0.0866	5.7067
25.7600	0.0864	5.7267
25.7800	0.0871	5.7466
25.8000	0.0868	5.7666
25.8200	0.0872	5.7866
25.8400	0.0879	5.8067
25.8600	0.0882	5.8267
25.8800	0.0886	5.8466
25.9000	0.0893	5.8666
25.9200	0.0890	5.8867
25.9400	0.0893	5.9067
25.9600	0.0895	5.9267
25.9800	0.0902	5.9466
26.0000	0.0899	5.9666
26.0200	0.0905	5.9867
26.0400	0.0906	6.0067
26.0600	0.0912	6.0266
26.0800	0.0918	6.0466
26.1000	0.0922	6.0666
26.1200	0.0922	6.0866
26.1400	0.0923	6.1067
26.1600	0.0935	6.1266
26.1800	0.0932	6.1466
26.2000	0.0935	6.1666
26.2200	0.0938	6.1866
26.2400	0.0941	6.2067
26.2600	0.0949	6.2266
26.2800	0.0947	6.2466
26.3000	0.0949	6.2666
26.3200	0.0956	6.2867
26.3400	0.0960	6.3067
26.3600	0.0967	6.3266
26.3800	0.0970	6.3467
26.4000	0.0970	6.3667
26.4200	0.0966	6.3867
26.4400	0.0976	6.4067
26.4600	0.0979	6.4266
26.4800	0.0980	6.4467
26.5000	0.0987	6.4667
26.5200	0.0991	6.4867
26.5400	0.0988	6.5067
26.5600	0.0993	6.5266
26.5800	0.0997	6.5466
26.6000	0.1002	6.5666
26.6200	0.1002	6.5867
26.6400	0.1008	6.6066
26.6600	0.1016	6.6266
26.6800	0.1018	6.6466
26.7000	0.1019	6.6666
26.7200	0.1017	6.6867
26.7400	0.1026	6.7067
26.7600	0.1028	6.7266
26.7800	0.1031	6.7466
26.8000	0.1034	6.7666
26.8200	0.1032	6.7867
26.8400	0.1042	6.8066
26.8600	0.1042	6.8266
26.8800	0.1049	6.8466
26.9000	0.1054	6.8666
26.9200	0.1047	6.8867
26.9400	0.1057	6.9066
26.9600	0.1056	6.9266
26.9800	0.1065	6.9467
27.0000	0.1063	6.9667
27.0200	0.1069	6.9867
27.0400	0.1071	7.0066
27.0600	0.1070	7.0266
27.0800	0.1080	7.0467
27.1000	0.1077	7.0667
27.1200	0.1088	7.0867
27.1400	0.1092	7.1066
27.1600	0.1089	7.1266
27.1800	0.1098	7.1467
27.2000	0.1099	7.1667
27.2200	0.1105	7.1866
27.2400	0.1111	7.2066
27.2600	0.1116	7.2266
27.2800	0.1119	7.2466
27.3000	0.1111	7.2667
27.3200	0.1123	7.2866
27.3400	0.1123	7.3066
27.3600	0.1126	7.3266
27.3800	0.1129	7.3467
27.4000	0.1128	7.3667
27.4200	0.1140	7.3866
27.4400	0.1141	7.4066
27.4600	0.1141	7.4267
27.4800	0.1148	7.4467
27.5000	0.1143	7.4667
27.5200	0.1155	7.4866
27.5400	0.1155	7.5067
27.5600	0.1162	7.5267
27.5800	0.1163	7.5467
27.6000	0.1165	7.5667
27.6200	0.1171	7.5866
27.6400	0.1167	7.6066
27.6600	0.1179	7.6266
27.6800	0.1183	7.6467
27.7000	0.1178	7.6667
27.7200	0.1189	7.6866
27.7400	0.1190	7.7066
27.7600	0.1195	7.7266
27.7800	0.1195	7.7467
27.8000	0.1201	7.7667
27.8200	0.1208	7.7866
27.8400	0.1208	7.8066
27.8600	0.1217	7.8266
27.8800	0.1208	7.8467
27.9000	0.1215	7.8666
27.9200	0.1221	7.8866
27.9400	0.1224	7.9066
27.9600	0.1230	7.9266
27.9800	0.1226	7.9467
28.0000	0.1237	7.9666
28.0200	0.1235	7.9866
28.0400	0.1240	8.0066
28.0600	0.1245	8.0267
28.0800	0.1242	8.0467
28.1000	0.1251	8.0666
28.1200	0.1250	8.0866
28.1400	0.1257	8.1067
28.1600	0.1264	8.1267
28.1800	0.1262	8.1467
28.2000	0.1271	8.1666
28.2200	0.1270	8.1866
28.2400	0.1278	8.2066
28.2600	0.1275	8.2267
28.2800	0.1281	8.2467
28.3000	0.1287	8.2666
28.3200	0.1289	8.2866
28.3400	0.1294	8.3067
28.3600	0.1299	8.3267
28.3800	0.1296	8.3467
28.4000	0.1301	8.3666
28.4200	0.1301	8.3866
28.4400	0.1315	8.4066
28.4600	0.1311	8.4267
28.4800	0.1318	8.4466
28.5000	0.1319	8.4666
28.5200	0.1320	8.4866
28.5400	0.1331	8.5066
28.5600	0.1327	8.5267
28.5800	0.1331	8.5466
28.6000	0.1336	8.5666
28.6200	0.1339	8.5866
28.6400	0.1343	8.6066
28.6600	0.1339	8.6267
28.6800	0.1351	8.6466
28.7000	0.1353	8.6666
28.7200	0.1355	8.6866
28.7400	0.1358	8.7067
28.7600	0.1353	8.7267
28.7800	0.1374	8.7466
28.8000	0.1369	8.7667
28.8200	0.1379	8.7867
28.8400	0.1378	8.8067
28.8600	0.1377	8.8267
28.8800	0.1385	8.8467
28.9000	0.1387	8.8667
28.9200	0.1390	8.8867
28.9400	0.1395	8.9067
28.9600	0.1393	8.9267
28.9800	0.1404	8.9466
29.0000	0.1402	8.9666
29.0200	0.1409	8.9866
29.0400	0.1406	9.0067
29.0600	0.1410	9.0267
29.0800	0.1419	9.0466
29.1000	0.1418	9.0666
29.1200	0.1421	9.0867
29.1400	0.1422	9.1067
29.1600	0.1432	9.1267
29.1800	0.1439	9.1466
29.2000	0.1437	9.1666
29.2200	0.1444	9.1866
29.2400	0.1439	9.2067
29.2600	0.1451	9.2266
29.2800	0.1457	9.2466
29.3000	0.1451	9.2666
29.3200	0.1456	9.2866
29.3400	0.1453	9.3067
29.3600	0.1466	9.3266
29.3800	0.1467	9.3466
29.4000	0.1470	9.3667
29.4200	0.1476	9.3867
29.4400	0.1479	9.4067
29.4600	0.1485	9.4267
29.4800	0.1485	9.4467
29.5000	0.1488	9.4667
29.5200	0.1494	9.4867
29.5400	0.1495	9.5067
29.5600	0.1503	9.5266
29.5800	0.1501	9.5466
29.6000	0.1507	9.5666
29.6200	0.1510	9.5867
29.6400	0.1516	9.6066
29.6600	0.1527	9.6266
29.6800	0.1519	9.6466
29.7000	0.1526	9.6667
29.7200	0.1529	9.6867
29.7400	0.1532	9.7067
29.7600	0.1539	9.7266
29.7800	0.1543	9.7466
29.8000	0.1541	9.7666
29.8200	0.1537	9.7867
29.8400	0.1548	9.8066
29.8600	0.1553	9.8266
29.8800	0.1555	9.8466
29.9000	0.1566	9.8666
29.9200	0.1561	9.8866
29.9400	0.1565	9.9066
29.9600	0.1567	9.9266
29.9800	0.1572	9.9466
30.0000	0.1580	9.9667
30.0200	0.1580	9.9867
30.0400	0.1586	10.0067
30.0600	0.1582	10.0267
30.0800	0.1587	10.0467
30.1000	0.1596	10.0667
30.1200	0.1596	10.0867
30.1400	0.1604	10.1066
30.1600	0.1607	10.1266
30.1800	0.1607	10.1466
30.2000	0.1614	10.1667
30.2200	0.1614	10.1867
30.2400	0.1624	10.2066
30.2600	0.1623	10.2266
30.2800	0.1630	10.2466
30.3000	0.1631	10.2667
30.3200	0.1629	10.2867
30.3400	0.1638	10.3066
30.3600	0.1641	10.3266
30.3800	0.1642	10.3466
30.4000	0.1645	10.3667
30.4200	0.1652	10.3866
30.4400	0.1658	10.4066
30.4600	0.1658	10.4266
30.4800	0.1663	10.4467
30.5000	0.1665	10.4667
30.5200	0.1672	10.4867
30.5400	0.1671	10.5067
30.5600	0.1673	10.5267
30.5800	0.1678	10.5467
30.6000	0.1682	10.5667
30.6200	0.1692	10.5866
30.6400	0.1692	10.6066
30.6600	0.1696	10.6267
30.6800	0.1701	10.6467
30.7000	0.1695	10.6667
30.7200	0.1706	10.6866
30.7400	0.1705	10.7066
30.7600	0.1711	10.7266
30.7800	0.1715	10.7467
30.8000	0.1714	10.7667
30.8200	0.1721	10.7866
30.8400	0.1725	10.8066
30.8600	0.1731	10.8266
30.8800	0.1730	10.8467
30.9000	0.1739	10.8667
30.9200	0.1742	10.8866
30.9400	0.1744	10.9066
30.9600	0.1750	10.9266
30.9800	0.1744	10.9467
31.0000	0.1755	10.9666
31.0200	0.1761	10.9866
31.0400	0.1756	11.0067
31.0600	0.1768	11.0266
31.0800	0.1767	11.0467
31.1000	0.1771	11.0667
31.1200	0.1776	11.0867
31.1400	0.1784	11.1067
31.1600	0.1782	11.1267
31.1800	0.1786	11.1467
31.2000	0.1791	11.1666
31.2200	0.1799	11.1866
31.2400	0.1804	11.2066
31.2600	0.1806	11.2267
31.2800	0.1803	11.2467
31.3000	0.1811	11.2666
31.3200	0.1812	11.2866
31.3400	0.1818	11.3066
31.3600	0.1822	11.3267
31.3800	0.1823	11.3467
31.4000	0.1828	11.3666
31.4200	0.1832	11.3866
31.4400	0.1838	11.4066
31.4600	0.1846	11.4267
31.4800	0.1840	11.4467
31.5000	0.1848	11.4666
31.5200	0.1850	11.4866
31.5400	0.1857	11.5066
31.5600	0.1851	11.5267
31.5800	0.1863	11.5466
31.6000	0.1868	11.5666
31.6200	0.1866	11.5866
31.6400	0.1871	11.6067
31.6600	0.1874	11.6267
31.6800	0.1883	11.6466
31.7000	0.1888	11.6666
31.7200	0.1890	11.6866
31.7400	0.1894	11.7067
31.7600	0.1896	11.7267
31.7800	0.1897	11.7467
31.8000	0.1905	11.7666
31.8200	0.1910	11.7867
31.8400	0.1912	11.8067
31.8600	0.1918	11.8267
31.8800	0.1921	11.8467
31.9000	0.1918	11.8667
31.9200	0.1923	11.8867
31.9400	0.1931	11.9067
31.9600	0.1934	11.9267
31.9800	0.1938	11.9466
32.0000	0.1938	11.9666
32.0200	0.1946	11.9866
32.0400	0.1948	12.0067
32.0600	0.1952	12.0267
32.0800	0.1961	12.0466
32.1000	0.1960	12.0666
32.1200	0.1965	12.0866
32.1400	0.1968	12.1067
32.1600	0.1975	12.1266
32.1800	0.1973	12.1466
32.2000	0.1980	12.1666
32.2200	0.1981	12.1866
32.2400	0.1977	12.2067
32.2600	0.1988	12.2267
32.2800	0.1999	12.2466
32.3000	0.2000	12.2666
32.3200	0.2002	12.2866
32.3400	0.2004	12.3067
32.3600	0.2011	12.3266
32.3800	0.2011	12.3466
32.4000	0.2016	12.3666
32.4200	0.2018	12.3867
32.4400	0.2026	12.4067
32.4600	0.2030	12.4266
32.4800	0.2032	12.4467
32.5000	0.2034	12.4667
32.5200	0.2036	12.4867
32.5400	0.2044	12.5067
32.5600	0.2049	12.5266
32.5800	0.2049	12.5466
32.6000	0.2056	12.5667
32.6200	0.2055	12.5867
32.6400	0.2060	12.6067
32.6600	0.2067	12.6266
32.6800	0.2067	12.6466
32.7000	0.2077	12.6666
32.7200	0.2073	12.6867
32.7400	0.2084	12.7066
32.7600	0.2084	12.7266
32.7800	0.2089	12.7466
32.8000	0.2094	12.7666
32.8200	0.2100	12.7867
32.8400	0.2106	12.8066
32.8600	0.2107	12.8266
32.8800	0.2110	12.8466
32.9000	0.2113	12.8667
32.9200	0.2112	12.8867
32.9400	0.2122	12.9066
32.9600	0.2123	12.9266
32.9800	0.2130	12.9467
33.0000	0.2134	12.9667
33.0200	0.2137	12.9867
33.0400	0.2142	13.0066
33.0600	0.2142	13.0267
33.0800	0.2149	13.0467
33.1000	0.2149	13.0667
33.1200	0.2154	13.0867
33.1400	0.2157	13.1066
33.1600	0.2162	13.1266
33.1800	0.2173	13.1466
33.2000	0.2168	13.1667
33.2200	0.2170	13.1867
33.2400	0.2182	13.2066
33.2600	0.2183	13.2266
33.2800	0.2187	13.2466
33.3000	0.2190	13.2667
33.3200	0.2197	13.2866
33.3400	0.2201	13.3066
33.3600	0.2196	13.3266
33.3800	0.2200	13.3466
33.4000	0.2204	13.3667
33.4200	0.2210	13.3866
33.4400	0.2215	13.4066
33.4600	0.2227	13.4266
33.4800	0.2219	13.4466
33.5000	0.2219	13.4667
33.5200	0.2231	13.4866
33.5400	0.2236	13.5067
33.5600	0.2238	13.5267
33.5800	0.2242	13.5467
33.6000	0.2245	13.5667
33.6200	0.2255	13.5866
33.6400	0.2250	13.6066
33.6600	0.2261	13.6267
33.6800	0.2260	13.6467
33.7000	0.2267	13.6667
33.7200	0.2272	13.6866
33.7400	0.2275	13.7066
33.7600	0.2276	13.7266
33.7800	0.2283	13.7467
33.8000	0.2290	13.7667
33.8200	0.2295	13.7866
33.8400	0.2291	13.8066
33.8600	0.2301	13.8266
33.8800	0.2304	13.8467
33.9000	0.2307	13.8666
33.9200	0.2310	13.8866
33.9400	0.2312	13.9066
33.9600	0.2320	13.9266
33.9800	0.2321	13.9467
34.0000	0.2328	13.9666
34.0200	0.2328	13.9866
34.0400	0.2332	14.0066
34.0600	0.2341	14.0266
34.0800	0.2336	14.0467
34.1000	0.2351	14.0666
34.1200	0.2353	14.0866
34.1400	0.2354	14.1067
34.1600	0.2360	14.1267
34.1800	0.2363	14.1467
34.2000	0.2376	14.1666
34.2200	0.2369	14.1866
34.2400	0.2374	14.2067
34.2600	0.2380	14.2267
34.2800	0.2384	14.2467
34.3000	0.2389	14.2666
34.3200	0.2387	14.2866
34.3400	0.2393	14.3067
34.3600	0.2395	14.3267
34.3800	0.2401	14.3467
34.4000	0.2412	14.3666
34.4200	0.2412	14.3866
34.4400	0.2422	14.4066
34.4600	0.2420	14.4266
34.4800	0.2421	14.4466
34.5000	0.2426	14.4666
34.5200	0.2433	14.4866
34.5400	0.2442	14.5066
34.5600	0.2434	14.5267
34.5800	0.2447	14.5467
34.6000	0.2457	14.5667
34.6200	0.2456	14.5867
34.6400	0.2464	14.6067
34.6600	0.2466	14.6267
34.6800	0.2474	14.6466
34.7000	0.2478	14.6666
34.7200	0.2477	14.6866
34.7400	0.2482	14.7067
34.7600	0.2487	14.7267
34.7800	0.2497	14.7466
34.8000	0.2498	14.7666
34.8200	0.2504	14.7866
34.8400	0.2505	14.8067
34.8600	0.2505	14.8267
34.8800	0.2514	14.8467
34.9000	0.2514	14.8666
34.9200	0.2525	14.8866
34.9400	0.2528	14.9067
34.9600	0.2529	14.9267
34.9800	0.2540	14.9466
35.0000	0.2541	14.9666
35.0200	0.2548	14.9866
35.0400	0.2554	15.0067
35.0600	0.2554	15.0266
35.0800	0.2559	15.0466
35.1000	0.2558	15.0666
35.1200	0.2570	15.0866
35.1400	0.2568	15.1067
35.1600	0.2579	15.1266
35.1800	0.2581	15.1466
35.2000	0.2580	15.1667
35.2200	0.2589	15.1867
35.2400	0.2587	15.2067
35.2600	0.2596	15.2266
35.2800	0.2605	15.2466
35.3000	0.2608	15.2666
35.3200	0.2615	15.2867
35.3400	0.2608	15.3067
35.3600	0.2623	15.3266
35.3800	0.2623	15.3466
35.4000	0.2627	15.3666
35.4200	0.2640	15.3867
35.4400	0.2634	15.4067
35.4600	0.2643	15.4266
35.4800	0.2646	15.4467
35.5000	0.2651	15.4667
35.5200	0.2660	15.4867
35.5400	0.2663	15.5067
35.5600	0.2670	15.5266
35.5800	0.2666	15.5466
35.6000	0.2672	15.5666
35.6200	0.2680	15.5867
35.6400	0.2684	15.6066
35.6600	0.2692	15.6266
35.6800	0.2684	15.6466
35.7000	0.2697	15.6666
35.7200	0.2697	15.6867
35.7400	0.2707	15.7066
35.7600	0.2713	15.7266
35.7800	0.2716	15.7466
35.8000	0.2726	15.7666
35.8200	0.2721	15.7867
35.8400	0.2729	15.8066
35.8600	0.2743	15.8266
35.8800	0.2743	15.8466
35.9000	0.2750	15.8666
35.9200	0.2742	15.8867
35.9400	0.2758	15.9067
35.9600	0.2759	15.9267
35.9800	0.2763	15.9467
36.0000	0.2768	15.9667
36.0200	0.2764	15.9867
36.0400	0.2777	16.0066
36.0600	0.2777	16.0266
36.0800	0.2781	16.0466
36.1000	0.2792	16.0667
36.1200	0.2795	16.0867
36.1400	0.2804	16.1066
36.1600	0.2802	16.1266
36.1800	0.2811	16.1466
36.2000	0.2820	16.1667
36.2200	0.2823	16.1867
36.2400	0.2828	16.2066
36.2600	0.2830	16.2266
36.2800	0.2840	16.2466
36.3000	0.2838	16.2667
36.3200	0.2838	16.2867
36.3400	0.2847	16.3066
36.3600	0.2853	16.3266
36.3800	0.2862	16.3466
36.4000	0.2858	16.3667
36.4200	0.2865	16.3866
36.4400	0.2873	16.4066
36.4600	0.2877	16.4266
36.4800	0.2878	16.4467
36.5000	0.2879	16.4667
36.5200	0.2892	16.4866
36.5400	0.2895	16.5066
36.5600	0.2896	16.5267
36.5800	0.2908	16.5467
36.6000	0.2907	16.5667
36.6200	0.2919	16.5867
36.6400	0.2920	16.6067
36.6600	0.2921	16.6267
36.6800	0.2930	16.6467
36.7000	0.2931	16.6667
36.7200	0.2942	16.6866
36.7400	0.2944	16.7066
36.7600	0.2948	16.7266
36.7800	0.2949	16.7467
36.8000	0.2954	16.7667
36.8200	0.2965	16.7866
36.8400	0.2964	16.8066
36.8600	0.2971	16.8266
36.8800	0.2978	16.8467
36.9000	0.2980	16.8667
36.9200	0.2987	16.8866
36.9400	0.2987	16.9066
36.9600	0.3003	16.9266
36.9800	0.3000	16.9467
37.0000	0.3005	16.9666
37.0200	0.3009	16.9866
37.0400	0.3018	17.0066
37.0600	0.3023	17.0266
37.0800	0.3025	17.0467
37.1000	0.3036	17.0666
37.1200	0.3035	17.0866
37.1400	0.3036	17.1067
37.1600	0.3045	17.1267
37.1800	0.3045	17.1467
37.2000	0.3059	17.1666
37.2200	0.3062	17.1866
37.2400	0.3062	17.2067
37.2600	0.3070	17.2267
37.2800	0.3071	17.2467
37.3000	0.3078	17.2666
37.3200	0.3085	17.2866
37.3400	0.3086	17.3067
37.3600	0.3093	17.3267
37.3800	0.3098	17.3467
37.4000	0.3105	17.3666
37.4200	0.3105	17.3866
37.4400	0.3115	17.4066
37.4600	0.3121	17.4267
37.4800	0.3121	17.4466
37.5000	0.3130	17.4666
37.5200	0.3132	17.4866
37.5400	0.3139	17.5066
37.5600	0.3138	17.5267
37.5800	0.3145	17.5466
37.6000	0.3155	17.5666
37.6200	0.3158	17.5866
37.6400	0.3164	17.6066
37.6600	0.3165	17.6267
37.6800	0.3173	17.6466
37.7000	0.3183	17.6666
37.7200	0.3183	17.6867
37.7400	0.3192	17.7067
37.7600	0.3190	17.7267
37.7800	0.3198	17.7466
37.8000	0.3202	17.7666
37.8200	0.3205	17.7866
37.8400	0.3212	17.8067
37.8600	0.3210	17.8267
37.8800	0.3224	17.8466
37.9000	0.3224	17.8667
37.9200	0.3234	17.8867
37.9400	0.3234	17.9067
37.9600	0.3240	17.9267
37.9800	0.3245	17.9466
38.0000	0.3247	17.9666
38.0200	0.3253	17.9866
38.0400	0.3262	18.0066
38.0600	0.3259	18.0267
38.0800	0.3269	18.0466
38.1000	0.3275	18.0666
38.1200	0.3282	18.0866
38.1400	0.3287	18.1067
38.1600	0.3290	18.1267
38.1800	0.3296	18.1466
38.2000	0.3302	18.1666
38.2200	0.3305	18.1867
38.2400	0.3307	18.2067
38.2600	0.3313	18.2267
38.2800	0.3319	18.2466
38.3000	0.3325	18.2666
38.3200	0.3329	18.2867
38.3400	0.3335	18.3067
38.3600	0.3345	18.3266
38.3800	0.3349	18.3466
38.4000	0.3345	18.3666
38.4200	0.3354	18.3867
38.4400	0.3352	18.4067
38.4600	0.3362	18.4267
38.4800	0.3368	18.4466
38.5000	0.3374	18.4666
38.5200	0.3383	18.4867
38.5400	0.3385	18.5067
38.5600	0.3388	18.5266
38.5800	0.3393	18.5466
38.6000	0.3397	18.5666
38.6200	0.3400	18.5867
38.6400	0.3405	18.6067
38.6600	0.3413	18.6266
38.6800	0.3415	18.6467
38.7000	0.3422	18.6667
38.7200	0.3426	18.6867
38.7400	0.3436	18.7066
38.7600	0.3438	18.7266
38.7800	0.3443	18.7466
38.8000	0.3448	18.7666
38.8200	0.3449	18.7867
38.8400	0.3460	18.8066
38.8600	0.3468	18.8266
38.8800	0.3470	18.8466
38.9000	0.3475	18.8667
38.9200	0.3479	18.8867
38.9400	0.3483	18.9067
38.9600	0.3491	18.9267
38.9800	0.3493	18.9466
39.0000	0.3493	18.9667
39.0200	0.3497	18.9867
39.0400	0.3511	19.0067
39.0600	0.3515	19.0267
39.0800	0.3522	19.0467
39.1000	0.3527	19.0667
39.1200	0.3528	19.0867
39.1400	0.3533	19.1066
39.1600	0.3538	19.1266
39.1800	0.3539	19.1466
39.2000	0.3546	19.1666
39.2200	0.3557	19.1866
39.2400	0.3563	19.2066
39.2600	0.3565	19.2266
39.2800	0.3570	19.2466
39.3000	0.3574	19.2667
39.3200	0.3581	19.2867
39.3400	0.3586	19.3066
39.3600	0.3589	19.3266
39.3800	0.3596	19.3466
39.4000	0.3598	19.3667
39.4200	0.3604	19.3867
39.4400	0.3613	19.4066
39.4600	0.3614	19.4266
39.4800	0.3618	19.4466
39.5000	0.3619	19.4667
39.5200	0.3632	19.4866
39.5400	0.3636	19.5066
39.5600	0.3641	19.5266
39.5800	0.3650	19.5467
39.6000	0.3647	19.5667
39.6200	0.3659	19.5867
39.6400	0.3662	19.6066
39.6600	0.3662	19.6267
39.6800	0.3667	19.6467
39.7000	0.3678	19.6667
39.7200	0.3688	19.6866
39.7400	0.3687	19.7066
39.7600	0.3697	19.7266
39.7800	0.3700	19.7467
39.8000	0.3706	19.7667
39.8200	0.3715	19.7866
39.8400	0.3712	19.8066
39.8600	0.3718	19.8266
39.8800	0.3722	19.8467
39.9000	0.3728	19.8667
39.9200	0.3736	19.8866
39.9400	0.3746	19.9066
[truncated: 5 more rows]
