# Supplementary material for: Dynamic stabilization of a mechanical oscillator in the absence of any stable feature
Source: Nat Commun. 2026 Mar 10;17:6024. doi: 10.1038/s41467-026-70493-1 (PMC13346612; doi:10.1038/s41467-026-70493-1)
Supplement: Supplementary file 17 — Source Data [file 41467_2026_70493_MOESM17_ESM.zip › Source Data/Fig3b&S5c Trial2-24V.csv]

Time	100N Loadcell	Displacement
(s)	(N)	(mm)
0.0000	-0.3211	-20.0015
0.0200	-0.3074	-20.0011
0.0400	-0.3018	-19.9938
0.0600	-0.3141	-19.9785
0.0800	-0.3121	-19.9597
0.1000	-0.3178	-19.9385
0.1200	-0.3161	-19.9174
0.1400	-0.3133	-19.8970
0.1600	-0.3124	-19.8768
0.1800	-0.3105	-19.8567
0.2000	-0.3097	-19.8366
0.2200	-0.3087	-19.8166
0.2400	-0.3069	-19.7966
0.2600	-0.3057	-19.7765
0.2800	-0.3043	-19.7565
0.3000	-0.3035	-19.7365
0.3200	-0.3016	-19.7165
0.3400	-0.3010	-19.6965
0.3600	-0.2996	-19.6765
0.3800	-0.2980	-19.6565
0.4000	-0.2971	-19.6365
0.4200	-0.2953	-19.6165
0.4400	-0.2953	-19.5965
0.4600	-0.2941	-19.5765
0.4800	-0.2930	-19.5565
0.5000	-0.2921	-19.5365
0.5200	-0.2903	-19.5165
0.5400	-0.2899	-19.4965
0.5600	-0.2883	-19.4765
0.5800	-0.2870	-19.4565
0.6000	-0.2860	-19.4365
0.6200	-0.2849	-19.4166
0.6400	-0.2841	-19.3966
0.6600	-0.2822	-19.3766
0.6800	-0.2817	-19.3565
0.7000	-0.2803	-19.3365
0.7200	-0.2789	-19.3166
0.7400	-0.2777	-19.2965
0.7600	-0.2764	-19.2765
0.7800	-0.2763	-19.2565
0.8000	-0.2752	-19.2365
0.8200	-0.2737	-19.2165
0.8400	-0.2725	-19.1965
0.8600	-0.2712	-19.1765
0.8800	-0.2707	-19.1565
0.9000	-0.2690	-19.1365
0.9200	-0.2680	-19.1165
0.9400	-0.2666	-19.0965
0.9600	-0.2653	-19.0765
0.9800	-0.2649	-19.0565
1.0000	-0.2633	-19.0366
1.0200	-0.2630	-19.0165
1.0400	-0.2611	-18.9965
1.0600	-0.2599	-18.9765
1.0800	-0.2592	-18.9565
1.1000	-0.2580	-18.9365
1.1200	-0.2572	-18.9165
1.1400	-0.2562	-18.8965
1.1600	-0.2546	-18.8765
1.1800	-0.2541	-18.8565
1.2000	-0.2521	-18.8366
1.2200	-0.2514	-18.8165
1.2400	-0.2497	-18.7966
1.2600	-0.2493	-18.7765
1.2800	-0.2478	-18.7565
1.3000	-0.2465	-18.7365
1.3200	-0.2460	-18.7165
1.3400	-0.2446	-18.6965
1.3600	-0.2440	-18.6765
1.3800	-0.2429	-18.6565
1.4000	-0.2412	-18.6365
1.4200	-0.2401	-18.6165
1.4400	-0.2394	-18.5965
1.4600	-0.2388	-18.5765
1.4800	-0.2371	-18.5565
1.5000	-0.2363	-18.5365
1.5200	-0.2351	-18.5165
1.5400	-0.2340	-18.4965
1.5600	-0.2337	-18.4765
1.5800	-0.2321	-18.4565
1.6000	-0.2308	-18.4366
1.6200	-0.2299	-18.4165
1.6400	-0.2286	-18.3965
1.6600	-0.2278	-18.3765
1.6800	-0.2262	-18.3566
1.7000	-0.2256	-18.3366
1.7200	-0.2244	-18.3165
1.7400	-0.2231	-18.2965
1.7600	-0.2222	-18.2765
1.7800	-0.2208	-18.2566
1.8000	-0.2201	-18.2366
1.8200	-0.2187	-18.2165
1.8400	-0.2179	-18.1965
1.8600	-0.2169	-18.1765
1.8800	-0.2147	-18.1566
1.9000	-0.2138	-18.1365
1.9200	-0.2127	-18.1165
1.9400	-0.2127	-18.0965
1.9600	-0.2111	-18.0765
1.9800	-0.2093	-18.0565
2.0000	-0.2085	-18.0365
2.0200	-0.2069	-18.0165
2.0400	-0.2062	-17.9965
2.0600	-0.2051	-17.9765
2.0800	-0.2039	-17.9565
2.1000	-0.2035	-17.9365
2.1200	-0.2016	-17.9165
2.1400	-0.2009	-17.8965
2.1600	-0.1992	-17.8765
2.1800	-0.1985	-17.8565
2.2000	-0.1975	-17.8365
2.2200	-0.1959	-17.8165
2.2400	-0.1947	-17.7965
2.2600	-0.1932	-17.7765
2.2800	-0.1929	-17.7565
2.3000	-0.1914	-17.7365
2.3200	-0.1902	-17.7165
2.3400	-0.1898	-17.6965
2.3600	-0.1880	-17.6766
2.3800	-0.1869	-17.6565
2.4000	-0.1856	-17.6365
2.4200	-0.1852	-17.6165
2.4400	-0.1835	-17.5965
2.4600	-0.1818	-17.5765
2.4800	-0.1812	-17.5565
2.5000	-0.1797	-17.5365
2.5200	-0.1791	-17.5165
2.5400	-0.1780	-17.4965
2.5600	-0.1765	-17.4765
2.5800	-0.1753	-17.4565
2.6000	-0.1745	-17.4365
2.6200	-0.1734	-17.4165
2.6400	-0.1719	-17.3965
2.6600	-0.1706	-17.3765
2.6800	-0.1702	-17.3565
2.7000	-0.1684	-17.3365
2.7200	-0.1678	-17.3165
2.7400	-0.1661	-17.2965
2.7600	-0.1648	-17.2765
2.7800	-0.1642	-17.2565
2.8000	-0.1627	-17.2365
2.8200	-0.1619	-17.2165
2.8400	-0.1602	-17.1965
2.8600	-0.1592	-17.1766
2.8800	-0.1577	-17.1565
2.9000	-0.1564	-17.1365
2.9200	-0.1557	-17.1165
2.9400	-0.1544	-17.0966
2.9600	-0.1530	-17.0766
2.9800	-0.1515	-17.0565
3.0000	-0.1507	-17.0365
3.0200	-0.1496	-17.0165
3.0400	-0.1484	-16.9965
3.0600	-0.1472	-16.9765
3.0800	-0.1457	-16.9565
3.1000	-0.1447	-16.9365
3.1200	-0.1434	-16.9165
3.1400	-0.1419	-16.8965
3.1600	-0.1410	-16.8765
3.1800	-0.1398	-16.8565
3.2000	-0.1389	-16.8365
3.2200	-0.1374	-16.8165
3.2400	-0.1356	-16.7965
3.2600	-0.1352	-16.7765
3.2800	-0.1335	-16.7565
3.3000	-0.1325	-16.7365
3.3200	-0.1315	-16.7165
3.3400	-0.1299	-16.6966
3.3600	-0.1289	-16.6765
3.3800	-0.1278	-16.6565
3.4000	-0.1267	-16.6365
3.4200	-0.1253	-16.6165
3.4400	-0.1246	-16.5965
3.4600	-0.1233	-16.5765
3.4800	-0.1219	-16.5565
3.5000	-0.1207	-16.5365
3.5200	-0.1190	-16.5166
3.5400	-0.1183	-16.4965
3.5600	-0.1167	-16.4766
3.5800	-0.1158	-16.4565
3.6000	-0.1149	-16.4365
3.6200	-0.1124	-16.4165
3.6400	-0.1117	-16.3965
3.6600	-0.1106	-16.3765
3.6800	-0.1093	-16.3565
3.7000	-0.1082	-16.3365
3.7200	-0.1065	-16.3165
3.7400	-0.1052	-16.2965
3.7600	-0.1043	-16.2765
3.7800	-0.1033	-16.2565
3.8000	-0.1017	-16.2365
3.8200	-0.1004	-16.2165
3.8400	-0.0989	-16.1965
3.8600	-0.0977	-16.1765
3.8800	-0.0966	-16.1565
3.9000	-0.0952	-16.1365
3.9200	-0.0937	-16.1165
3.9400	-0.0928	-16.0965
3.9600	-0.0908	-16.0765
3.9800	-0.0902	-16.0565
4.0000	-0.0887	-16.0365
4.0200	-0.0882	-16.0165
4.0400	-0.0865	-15.9965
4.0600	-0.0848	-15.9765
4.0800	-0.0839	-15.9565
4.1000	-0.0822	-15.9366
4.1200	-0.0809	-15.9166
4.1400	-0.0798	-15.8966
4.1600	-0.0784	-15.8765
4.1800	-0.0772	-15.8565
4.2000	-0.0754	-15.8366
4.2200	-0.0747	-15.8166
4.2400	-0.0730	-15.7965
4.2600	-0.0721	-15.7765
4.2800	-0.0707	-15.7565
4.3000	-0.0700	-15.7366
4.3200	-0.0683	-15.7165
4.3400	-0.0665	-15.6965
4.3600	-0.0656	-15.6765
4.3800	-0.0637	-15.6565
4.4000	-0.0621	-15.6365
4.4200	-0.0609	-15.6165
4.4400	-0.0599	-15.5965
4.4600	-0.0590	-15.5765
4.4800	-0.0576	-15.5565
4.5000	-0.0559	-15.5365
4.5200	-0.0548	-15.5165
4.5400	-0.0534	-15.4965
4.5600	-0.0521	-15.4765
4.5800	-0.0503	-15.4565
4.6000	-0.0493	-15.4365
4.6200	-0.0479	-15.4165
4.6400	-0.0469	-15.3965
4.6600	-0.0455	-15.3765
4.6800	-0.0442	-15.3566
4.7000	-0.0428	-15.3365
4.7200	-0.0415	-15.3166
4.7400	-0.0399	-15.2965
4.7600	-0.0385	-15.2765
4.7800	-0.0376	-15.2566
4.8000	-0.0360	-15.2366
4.8200	-0.0344	-15.2166
4.8400	-0.0338	-15.1965
4.8600	-0.0321	-15.1765
4.8800	-0.0308	-15.1566
4.9000	-0.0291	-15.1365
4.9200	-0.0277	-15.1165
4.9400	-0.0267	-15.0965
4.9600	-0.0250	-15.0765
4.9800	-0.0233	-15.0565
5.0000	-0.0220	-15.0365
5.0200	-0.0207	-15.0165
5.0400	-0.0196	-14.9965
5.0600	-0.0178	-14.9765
5.0800	-0.0170	-14.9565
5.1000	-0.0154	-14.9365
5.1200	-0.0141	-14.9165
5.1400	-0.0131	-14.8965
5.1600	-0.0109	-14.8765
5.1800	-0.0095	-14.8565
5.2000	-0.0084	-14.8365
5.2200	-0.0071	-14.8165
5.2400	-0.0060	-14.7965
5.2600	-0.0044	-14.7766
5.2800	-0.0031	-14.7566
5.3000	-0.0016	-14.7365
5.3200	-0.0005	-14.7165
5.3400	0.0013	-14.6965
5.3600	0.0027	-14.6766
5.3800	0.0039	-14.6565
5.4000	0.0055	-14.6365
5.4200	0.0072	-14.6165
5.4400	0.0087	-14.5965
5.4600	0.0096	-14.5766
5.4800	0.0105	-14.5565
5.5000	0.0126	-14.5365
5.5200	0.0134	-14.5165
5.5400	0.0149	-14.4965
5.5600	0.0167	-14.4765
5.5800	0.0179	-14.4565
5.6000	0.0197	-14.4365
5.6200	0.0204	-14.4165
5.6400	0.0227	-14.3965
5.6600	0.0237	-14.3765
5.6800	0.0255	-14.3565
5.7000	0.0265	-14.3365
5.7200	0.0273	-14.3165
5.7400	0.0294	-14.2965
5.7600	0.0307	-14.2765
5.7800	0.0321	-14.2565
5.8000	0.0334	-14.2365
5.8200	0.0345	-14.2165
5.8400	0.0364	-14.1966
5.8600	0.0371	-14.1766
5.8800	0.0388	-14.1565
5.9000	0.0401	-14.1365
5.9200	0.0411	-14.1165
5.9400	0.0431	-14.0966
5.9600	0.0445	-14.0765
5.9800	0.0465	-14.0565
6.0000	0.0472	-14.0365
6.0200	0.0485	-14.0164
6.0400	0.0501	-13.9965
6.0600	0.0513	-13.9765
6.0800	0.0533	-13.9565
6.1000	0.0538	-13.9365
6.1200	0.0561	-13.9165
6.1400	0.0576	-13.8965
6.1600	0.0587	-13.8765
6.1800	0.0600	-13.8565
6.2000	0.0607	-13.8365
6.2200	0.0628	-13.8165
6.2400	0.0643	-13.7965
6.2600	0.0656	-13.7765
6.2800	0.0672	-13.7565
6.3000	0.0677	-13.7365
6.3200	0.0694	-13.7165
6.3400	0.0706	-13.6965
6.3600	0.0722	-13.6765
6.3800	0.0737	-13.6565
6.4000	0.0752	-13.6365
6.4200	0.0769	-13.6166
6.4400	0.0772	-13.5966
6.4600	0.0788	-13.5766
6.4800	0.0805	-13.5565
6.5000	0.0820	-13.5365
6.5200	0.0836	-13.5166
6.5400	0.0841	-13.4966
6.5600	0.0867	-13.4766
6.5800	0.0875	-13.4565
6.6000	0.0887	-13.4365
6.6200	0.0900	-13.4165
6.6400	0.0915	-13.3965
6.6600	0.0934	-13.3765
6.6800	0.0943	-13.3565
6.7000	0.0955	-13.3365
6.7200	0.0974	-13.3165
6.7400	0.0985	-13.2965
6.7600	0.0996	-13.2765
6.7800	0.1002	-13.2565
6.8000	0.1025	-13.2365
6.8200	0.1039	-13.2165
6.8400	0.1050	-13.1965
6.8600	0.1064	-13.1765
6.8800	0.1069	-13.1565
6.9000	0.1092	-13.1365
6.9200	0.1106	-13.1165
6.9400	0.1119	-13.0965
6.9600	0.1134	-13.0765
6.9800	0.1142	-13.0565
7.0000	0.1161	-13.0365
7.0200	0.1172	-13.0165
7.0400	0.1191	-12.9965
7.0600	0.1202	-12.9765
7.0800	0.1206	-12.9565
7.1000	0.1229	-12.9365
7.1200	0.1233	-12.9165
7.1400	0.1254	-12.8965
7.1600	0.1265	-12.8765
7.1800	0.1275	-12.8565
7.2000	0.1291	-12.8366
7.2200	0.1301	-12.8165
7.2400	0.1313	-12.7966
7.2600	0.1323	-12.7765
7.2800	0.1338	-12.7565
7.3000	0.1359	-12.7366
7.3200	0.1365	-12.7165
7.3400	0.1383	-12.6965
7.3600	0.1387	-12.6765
7.3800	0.1410	-12.6565
7.4000	0.1422	-12.6365
7.4200	0.1435	-12.6165
7.4400	0.1447	-12.5965
7.4600	0.1457	-12.5765
7.4800	0.1472	-12.5565
7.5000	0.1481	-12.5365
7.5200	0.1492	-12.5165
7.5400	0.1507	-12.4965
7.5600	0.1514	-12.4765
7.5800	0.1533	-12.4565
7.6000	0.1539	-12.4365
7.6200	0.1550	-12.4165
7.6400	0.1568	-12.3965
7.6600	0.1578	-12.3765
7.6800	0.1597	-12.3565
7.7000	0.1599	-12.3365
7.7200	0.1614	-12.3165
7.7400	0.1626	-12.2965
7.7600	0.1637	-12.2765
7.7800	0.1649	-12.2566
7.8000	0.1658	-12.2366
7.8200	0.1673	-12.2165
7.8400	0.1688	-12.1965
7.8600	0.1695	-12.1765
7.8800	0.1710	-12.1566
7.9000	0.1716	-12.1365
7.9200	0.1736	-12.1165
7.9400	0.1737	-12.0965
7.9600	0.1749	-12.0765
7.9800	0.1768	-12.0565
8.0000	0.1771	-12.0365
8.0200	0.1790	-12.0165
8.0400	0.1794	-11.9965
8.0600	0.1808	-11.9765
8.0800	0.1821	-11.9565
8.1000	0.1831	-11.9365
8.1200	0.1840	-11.9165
8.1400	0.1844	-11.8965
8.1600	0.1865	-11.8766
8.1800	0.1873	-11.8566
8.2000	0.1881	-11.8365
8.2200	0.1894	-11.8165
8.2400	0.1901	-11.7965
8.2600	0.1922	-11.7765
8.2800	0.1919	-11.7565
8.3000	0.1937	-11.7365
8.3200	0.1948	-11.7165
8.3400	0.1956	-11.6965
8.3600	0.1972	-11.6765
8.3800	0.1975	-11.6565
8.4000	0.1986	-11.6365
8.4200	0.1998	-11.6165
8.4400	0.2005	-11.5965
8.4600	0.2018	-11.5766
8.4800	0.2017	-11.5565
8.5000	0.2041	-11.5365
8.5200	0.2045	-11.5165
8.5400	0.2054	-11.4965
8.5600	0.2065	-11.4765
8.5800	0.2073	-11.4565
8.6000	0.2086	-11.4365
8.6200	0.2084	-11.4165
8.6400	0.2100	-11.3965
8.6600	0.2110	-11.3765
8.6800	0.2119	-11.3565
8.7000	0.2126	-11.3365
8.7200	0.2135	-11.3165
8.7400	0.2147	-11.2965
8.7600	0.2154	-11.2765
8.7800	0.2163	-11.2565
8.8000	0.2175	-11.2365
8.8200	0.2176	-11.2165
8.8400	0.2194	-11.1966
8.8600	0.2190	-11.1766
8.8800	0.2197	-11.1565
8.9000	0.2212	-11.1365
8.9200	0.2216	-11.1165
8.9400	0.2226	-11.0966
8.9600	0.2238	-11.0765
8.9800	0.2245	-11.0565
9.0000	0.2254	-11.0365
9.0200	0.2261	-11.0165
9.0400	0.2269	-10.9966
9.0600	0.2272	-10.9765
9.0800	0.2288	-10.9565
9.1000	0.2286	-10.9365
9.1200	0.2294	-10.9165
9.1400	0.2310	-10.8965
9.1600	0.2307	-10.8765
9.1800	0.2322	-10.8565
9.2000	0.2324	-10.8365
9.2200	0.2333	-10.8165
9.2400	0.2341	-10.7965
9.2600	0.2347	-10.7765
9.2800	0.2354	-10.7565
9.3000	0.2355	-10.7365
9.3200	0.2370	-10.7165
9.3400	0.2380	-10.6965
9.3600	0.2377	-10.6765
9.3800	0.2390	-10.6565
9.4000	0.2384	-10.6365
9.4200	0.2397	-10.6165
9.4400	0.2399	-10.5966
9.4600	0.2402	-10.5766
9.4800	0.2412	-10.5565
9.5000	0.2418	-10.5365
9.5200	0.2423	-10.5166
9.5400	0.2423	-10.4966
9.5600	0.2431	-10.4766
9.5800	0.2442	-10.4565
9.6000	0.2447	-10.4365
9.6200	0.2456	-10.4165
9.6400	0.2452	-10.3965
9.6600	0.2463	-10.3765
9.6800	0.2465	-10.3565
9.7000	0.2467	-10.3365
9.7200	0.2478	-10.3165
9.7400	0.2476	-10.2965
9.7600	0.2485	-10.2765
9.7800	0.2494	-10.2565
9.8000	0.2494	-10.2365
9.8200	0.2501	-10.2165
9.8400	0.2506	-10.1965
9.8600	0.2507	-10.1765
9.8800	0.2509	-10.1565
9.9000	0.2519	-10.1365
9.9200	0.2521	-10.1166
9.9400	0.2519	-10.0965
9.9600	0.2532	-10.0765
9.9800	0.2528	-10.0565
10.0000	0.2535	-10.0365
10.0200	0.2539	-10.0165
10.0400	0.2543	-9.9965
10.0600	0.2551	-9.9765
10.0800	0.2544	-9.9565
10.1000	0.2553	-9.9365
10.1200	0.2557	-9.9165
10.1400	0.2562	-9.8965
10.1600	0.2564	-9.8765
10.1800	0.2564	-9.8565
10.2000	0.2572	-9.8366
10.2200	0.2567	-9.8166
10.2400	0.2574	-9.7965
10.2600	0.2576	-9.7765
10.2800	0.2573	-9.7565
10.3000	0.2584	-9.7366
10.3200	0.2583	-9.7165
10.3400	0.2582	-9.6965
10.3600	0.2583	-9.6765
10.3800	0.2586	-9.6565
10.4000	0.2587	-9.6365
10.4200	0.2592	-9.6165
10.4400	0.2595	-9.5965
10.4600	0.2593	-9.5765
10.4800	0.2598	-9.5565
10.5000	0.2600	-9.5365
10.5200	0.2594	-9.5165
10.5400	0.2597	-9.4965
10.5600	0.2596	-9.4765
10.5800	0.2602	-9.4565
10.6000	0.2607	-9.4365
10.6200	0.2606	-9.4165
10.6400	0.2609	-9.3965
10.6600	0.2608	-9.3765
10.6800	0.2609	-9.3565
10.7000	0.2608	-9.3365
10.7200	0.2605	-9.3165
10.7400	0.2611	-9.2965
10.7600	0.2609	-9.2765
10.7800	0.2613	-9.2566
10.8000	0.2609	-9.2365
10.8200	0.2611	-9.2165
10.8400	0.2611	-9.1965
10.8600	0.2606	-9.1765
10.8800	0.2613	-9.1566
10.9000	0.2611	-9.1365
10.9200	0.2612	-9.1165
10.9400	0.2608	-9.0965
10.9600	0.2607	-9.0765
10.9800	0.2612	-9.0565
11.0000	0.2610	-9.0365
11.0200	0.2606	-9.0165
11.0400	0.2603	-8.9965
11.0600	0.2603	-8.9765
11.0800	0.2603	-8.9565
11.1000	0.2603	-8.9365
11.1200	0.2605	-8.9165
11.1400	0.2600	-8.8965
11.1600	0.2596	-8.8765
11.1800	0.2597	-8.8565
11.2000	0.2591	-8.8365
11.2200	0.2594	-8.8165
11.2400	0.2591	-8.7965
11.2600	0.2592	-8.7765
11.2800	0.2587	-8.7565
11.3000	0.2590	-8.7365
11.3200	0.2586	-8.7165
11.3400	0.2579	-8.6965
11.3600	0.2584	-8.6766
11.3800	0.2577	-8.6565
11.4000	0.2577	-8.6365
11.4200	0.2582	-8.6165
11.4400	0.2574	-8.5965
11.4600	0.2571	-8.5765
11.4800	0.2565	-8.5565
11.5000	0.2563	-8.5365
11.5200	0.2565	-8.5165
11.5400	0.2559	-8.4965
11.5600	0.2555	-8.4765
11.5800	0.2552	-8.4565
11.6000	0.2550	-8.4365
11.6200	0.2543	-8.4165
11.6400	0.2537	-8.3965
11.6600	0.2543	-8.3765
11.6800	0.2543	-8.3565
11.7000	0.2531	-8.3365
11.7200	0.2525	-8.3165
11.7400	0.2528	-8.2965
11.7600	0.2528	-8.2765
11.7800	0.2523	-8.2565
11.8000	0.2519	-8.2365
11.8200	0.2512	-8.2165
11.8400	0.2509	-8.1965
11.8600	0.2506	-8.1765
11.8800	0.2500	-8.1565
11.9000	0.2496	-8.1365
11.9200	0.2491	-8.1165
11.9400	0.2492	-8.0966
11.9600	0.2482	-8.0766
11.9800	0.2484	-8.0566
12.0000	0.2477	-8.0365
12.0200	0.2473	-8.0165
12.0400	0.2469	-7.9966
12.0600	0.2464	-7.9765
12.0800	0.2453	-7.9565
12.1000	0.2450	-7.9365
12.1200	0.2448	-7.9165
12.1400	0.2446	-7.8965
12.1600	0.2441	-7.8765
12.1800	0.2440	-7.8565
12.2000	0.2431	-7.8365
12.2200	0.2429	-7.8165
12.2400	0.2420	-7.7965
12.2600	0.2414	-7.7765
12.2800	0.2410	-7.7565
12.3000	0.2402	-7.7365
12.3200	0.2400	-7.7165
12.3400	0.2399	-7.6965
12.3600	0.2396	-7.6765
12.3800	0.2383	-7.6565
12.4000	0.2375	-7.6365
12.4200	0.2375	-7.6165
12.4400	0.2366	-7.5965
12.4600	0.2364	-7.5765
12.4800	0.2358	-7.5565
12.5000	0.2352	-7.5365
12.5200	0.2349	-7.5166
12.5400	0.2340	-7.4966
12.5600	0.2335	-7.4765
12.5800	0.2325	-7.4565
12.6000	0.2324	-7.4365
12.6200	0.2319	-7.4166
12.6400	0.2310	-7.3965
12.6600	0.2303	-7.3765
12.6800	0.2296	-7.3565
12.7000	0.2291	-7.3365
12.7200	0.2284	-7.3165
12.7400	0.2274	-7.2965
12.7600	0.2275	-7.2765
12.7800	0.2265	-7.2565
12.8000	0.2258	-7.2365
12.8200	0.2254	-7.2165
12.8400	0.2245	-7.1965
12.8600	0.2239	-7.1765
12.8800	0.2229	-7.1565
12.9000	0.2227	-7.1365
12.9200	0.2222	-7.1166
12.9400	0.2219	-7.0965
12.9600	0.2209	-7.0765
12.9800	0.2196	-7.0565
13.0000	0.2196	-7.0365
13.0200	0.2185	-7.0166
13.0400	0.2179	-6.9965
13.0600	0.2171	-6.9765
13.0800	0.2162	-6.9565
13.1000	0.2163	-6.9366
13.1200	0.2150	-6.9166
13.1400	0.2148	-6.8965
13.1600	0.2134	-6.8765
13.1800	0.2132	-6.8565
13.2000	0.2126	-6.8365
13.2200	0.2113	-6.8165
13.2400	0.2113	-6.7965
13.2600	0.2099	-6.7765
13.2800	0.2093	-6.7565
13.3000	0.2087	-6.7365
13.3200	0.2074	-6.7165
13.3400	0.2077	-6.6965
13.3600	0.2067	-6.6765
13.3800	0.2059	-6.6565
13.4000	0.2051	-6.6366
13.4200	0.2047	-6.6165
13.4400	0.2038	-6.5965
13.4600	0.2023	-6.5765
13.4800	0.2026	-6.5565
13.5000	0.2019	-6.5365
13.5200	0.2012	-6.5165
13.5400	0.2001	-6.4965
13.5600	0.1992	-6.4765
13.5800	0.1987	-6.4565
13.6000	0.1979	-6.4365
13.6200	0.1971	-6.4165
13.6400	0.1966	-6.3965
13.6600	0.1952	-6.3765
13.6800	0.1951	-6.3566
13.7000	0.1938	-6.3365
13.7200	0.1933	-6.3165
13.7400	0.1924	-6.2965
13.7600	0.1919	-6.2765
13.7800	0.1916	-6.2565
13.8000	0.1899	-6.2365
13.8200	0.1894	-6.2165
13.8400	0.1887	-6.1965
13.8600	0.1878	-6.1765
13.8800	0.1874	-6.1565
13.9000	0.1860	-6.1365
13.9200	0.1861	-6.1165
13.9400	0.1845	-6.0965
13.9600	0.1840	-6.0765
13.9800	0.1837	-6.0565
14.0000	0.1825	-6.0365
14.0200	0.1821	-6.0165
14.0400	0.1801	-5.9965
14.0600	0.1799	-5.9765
14.0800	0.1791	-5.9565
14.1000	0.1789	-5.9365
14.1200	0.1783	-5.9165
14.1400	0.1767	-5.8965
14.1600	0.1763	-5.8765
14.1800	0.1756	-5.8565
14.2000	0.1745	-5.8365
14.2200	0.1743	-5.8165
14.2400	0.1732	-5.7965
14.2600	0.1729	-5.7766
14.2800	0.1720	-5.7566
14.3000	0.1713	-5.7366
14.3200	0.1700	-5.7165
14.3400	0.1696	-5.6965
14.3600	0.1695	-5.6766
14.3800	0.1677	-5.6566
14.4000	0.1672	-5.6365
14.4200	0.1668	-5.6165
14.4400	0.1660	-5.5965
14.4600	0.1652	-5.5766
14.4800	0.1640	-5.5565
14.5000	0.1633	-5.5365
14.5200	0.1625	-5.5165
14.5400	0.1621	-5.4965
14.5600	0.1618	-5.4765
14.5800	0.1600	-5.4565
14.6000	0.1598	-5.4365
14.6200	0.1582	-5.4165
14.6400	0.1576	-5.3965
14.6600	0.1573	-5.3766
14.6800	0.1562	-5.3565
14.7000	0.1559	-5.3365
14.7200	0.1544	-5.3165
14.7400	0.1544	-5.2965
14.7600	0.1536	-5.2765
14.7800	0.1523	-5.2565
14.8000	0.1516	-5.2365
14.8200	0.1510	-5.2165
14.8400	0.1502	-5.1966
14.8600	0.1488	-5.1766
14.8800	0.1485	-5.1565
14.9000	0.1487	-5.1365
14.9200	0.1471	-5.1165
14.9400	0.1469	-5.0966
14.9600	0.1458	-5.0766
14.9800	0.1459	-5.0566
15.0000	0.1442	-5.0365
15.0200	0.1431	-5.0165
15.0400	0.1430	-4.9966
15.0600	0.1418	-4.9765
15.0800	0.1420	-4.9565
15.1000	0.1412	-4.9365
15.1200	0.1397	-4.9165
15.1400	0.1394	-4.8965
15.1600	0.1382	-4.8765
15.1800	0.1380	-4.8565
15.2000	0.1369	-4.8365
15.2200	0.1364	-4.8165
15.2400	0.1356	-4.7965
15.2600	0.1346	-4.7765
15.2800	0.1343	-4.7565
15.3000	0.1328	-4.7365
15.3200	0.1331	-4.7165
15.3400	0.1325	-4.6965
15.3600	0.1312	-4.6765
15.3800	0.1303	-4.6565
15.4000	0.1292	-4.6365
15.4200	0.1292	-4.6166
15.4400	0.1286	-4.5966
15.4600	0.1279	-4.5765
15.4800	0.1272	-4.5565
15.5000	0.1262	-4.5365
15.5200	0.1266	-4.5166
15.5400	0.1246	-4.4965
15.5600	0.1243	-4.4765
15.5800	0.1237	-4.4565
15.6000	0.1226	-4.4365
15.6200	0.1225	-4.4166
15.6400	0.1210	-4.3966
15.6600	0.1206	-4.3765
15.6800	0.1198	-4.3565
15.7000	0.1187	-4.3365
15.7200	0.1191	-4.3166
15.7400	0.1181	-4.2965
15.7600	0.1177	-4.2765
15.7800	0.1160	-4.2565
15.8000	0.1157	-4.2365
15.8200	0.1156	-4.2165
15.8400	0.1140	-4.1965
15.8600	0.1144	-4.1765
15.8800	0.1126	-4.1565
15.9000	0.1124	-4.1365
15.9200	0.1121	-4.1165
15.9400	0.1114	-4.0965
15.9600	0.1116	-4.0765
15.9800	0.1101	-4.0565
16.0000	0.1100	-4.0366
16.0200	0.1092	-4.0166
16.0400	0.1084	-3.9965
16.0600	0.1078	-3.9765
16.0800	0.1066	-3.9565
16.1000	0.1068	-3.9366
16.1200	0.1056	-3.9165
16.1400	0.1046	-3.8965
16.1600	0.1040	-3.8765
16.1800	0.1031	-3.8565
16.2000	0.1031	-3.8366
16.2200	0.1022	-3.8165
16.2400	0.1018	-3.7965
16.2600	0.1010	-3.7765
16.2800	0.1002	-3.7565
16.3000	0.1002	-3.7365
16.3200	0.0996	-3.7165
16.3400	0.0991	-3.6965
16.3600	0.0983	-3.6765
16.3800	0.0966	-3.6565
16.4000	0.0963	-3.6366
16.4200	0.0957	-3.6165
16.4400	0.0956	-3.5965
16.4600	0.0944	-3.5765
16.4800	0.0941	-3.5565
16.5000	0.0942	-3.5365
16.5200	0.0930	-3.5165
16.5400	0.0921	-3.4965
16.5600	0.0913	-3.4765
16.5800	0.0913	-3.4565
16.6000	0.0908	-3.4366
16.6200	0.0896	-3.4166
16.6400	0.0895	-3.3965
16.6600	0.0884	-3.3765
16.6800	0.0883	-3.3566
16.7000	0.0873	-3.3366
16.7200	0.0866	-3.3165
16.7400	0.0864	-3.2965
16.7600	0.0851	-3.2765
16.7800	0.0852	-3.2565
16.8000	0.0844	-3.2365
16.8200	0.0841	-3.2165
16.8400	0.0838	-3.1965
16.8600	0.0829	-3.1765
16.8800	0.0822	-3.1565
16.9000	0.0810	-3.1365
16.9200	0.0813	-3.1165
16.9400	0.0804	-3.0965
16.9600	0.0798	-3.0765
16.9800	0.0798	-3.0566
17.0000	0.0789	-3.0365
17.0200	0.0785	-3.0165
17.0400	0.0774	-2.9965
17.0600	0.0772	-2.9765
17.0800	0.0769	-2.9566
17.1000	0.0760	-2.9365
17.1200	0.0758	-2.9165
17.1400	0.0746	-2.8965
17.1600	0.0743	-2.8766
17.1800	0.0743	-2.8566
17.2000	0.0737	-2.8365
17.2200	0.0731	-2.8165
17.2400	0.0717	-2.7965
17.2600	0.0715	-2.7765
17.2800	0.0716	-2.7565
17.3000	0.0708	-2.7365
17.3200	0.0708	-2.7165
17.3400	0.0698	-2.6965
17.3600	0.0692	-2.6765
17.3800	0.0686	-2.6565
17.4000	0.0679	-2.6365
17.4200	0.0677	-2.6165
17.4400	0.0667	-2.5965
17.4600	0.0659	-2.5765
17.4800	0.0658	-2.5565
17.5000	0.0653	-2.5365
17.5200	0.0651	-2.5165
17.5400	0.0640	-2.4965
17.5600	0.0640	-2.4765
17.5800	0.0629	-2.4565
17.6000	0.0631	-2.4365
17.6200	0.0615	-2.4164
17.6400	0.0611	-2.3965
17.6600	0.0616	-2.3765
17.6800	0.0610	-2.3565
17.7000	0.0594	-2.3365
17.7200	0.0595	-2.3165
17.7400	0.0593	-2.2965
17.7600	0.0590	-2.2766
17.7800	0.0578	-2.2565
17.8000	0.0585	-2.2365
17.8200	0.0573	-2.2165
17.8400	0.0568	-2.1965
17.8600	0.0562	-2.1766
17.8800	0.0561	-2.1566
17.9000	0.0555	-2.1365
17.9200	0.0548	-2.1165
17.9400	0.0548	-2.0966
17.9600	0.0542	-2.0766
17.9800	0.0532	-2.0565
18.0000	0.0527	-2.0365
18.0200	0.0520	-2.0165
18.0400	0.0518	-1.9966
18.0600	0.0512	-1.9765
18.0800	0.0508	-1.9565
18.1000	0.0502	-1.9365
18.1200	0.0493	-1.9165
18.1400	0.0493	-1.8965
18.1600	0.0493	-1.8765
18.1800	0.0489	-1.8565
18.2000	0.0480	-1.8365
18.2200	0.0476	-1.8165
18.2400	0.0476	-1.7965
18.2600	0.0468	-1.7765
18.2800	0.0462	-1.7565
18.3000	0.0452	-1.7365
18.3200	0.0448	-1.7165
18.3400	0.0450	-1.6965
18.3600	0.0439	-1.6765
18.3800	0.0436	-1.6565
18.4000	0.0432	-1.6365
18.4200	0.0429	-1.6166
18.4400	0.0424	-1.5965
18.4600	0.0414	-1.5765
18.4800	0.0413	-1.5565
18.5000	0.0408	-1.5365
18.5200	0.0403	-1.5166
18.5400	0.0398	-1.4966
18.5600	0.0395	-1.4766
18.5800	0.0397	-1.4565
18.6000	0.0389	-1.4365
18.6200	0.0385	-1.4165
18.6400	0.0375	-1.3965
18.6600	0.0372	-1.3765
18.6800	0.0374	-1.3565
18.7000	0.0367	-1.3365
18.7200	0.0363	-1.3165
18.7400	0.0358	-1.2965
18.7600	0.0356	-1.2765
18.7800	0.0346	-1.2565
18.8000	0.0343	-1.2365
18.8200	0.0339	-1.2165
18.8400	0.0335	-1.1965
18.8600	0.0329	-1.1765
18.8800	0.0325	-1.1565
18.9000	0.0324	-1.1365
18.9200	0.0321	-1.1165
18.9400	0.0305	-1.0965
18.9600	0.0305	-1.0765
18.9800	0.0302	-1.0565
19.0000	0.0300	-1.0365
19.0200	0.0295	-1.0166
19.0400	0.0291	-0.9965
19.0600	0.0286	-0.9765
19.0800	0.0281	-0.9565
19.1000	0.0280	-0.9366
19.1200	0.0273	-0.9166
19.1400	0.0273	-0.8965
19.1600	0.0263	-0.8765
19.1800	0.0261	-0.8565
19.2000	0.0257	-0.8366
19.2200	0.0252	-0.8165
19.2400	0.0251	-0.7965
19.2600	0.0245	-0.7765
19.2800	0.0238	-0.7565
19.3000	0.0234	-0.7365
19.3200	0.0227	-0.7165
19.3400	0.0226	-0.6965
19.3600	0.0224	-0.6765
19.3800	0.0216	-0.6565
19.4000	0.0215	-0.6365
19.4200	0.0208	-0.6165
19.4400	0.0206	-0.5965
19.4600	0.0199	-0.5765
19.4800	0.0199	-0.5565
19.5000	0.0198	-0.5365
19.5200	0.0187	-0.5165
19.5400	0.0183	-0.4965
19.5600	0.0183	-0.4765
19.5800	0.0182	-0.4565
19.6000	0.0175	-0.4365
19.6200	0.0169	-0.4165
19.6400	0.0168	-0.3965
19.6600	0.0159	-0.3765
19.6800	0.0157	-0.3565
19.7000	0.0153	-0.3365
19.7200	0.0148	-0.3165
19.7400	0.0140	-0.2965
19.7600	0.0133	-0.2765
19.7800	0.0134	-0.2566
19.8000	0.0131	-0.2366
19.8200	0.0130	-0.2166
19.8400	0.0126	-0.1965
19.8600	0.0122	-0.1765
19.8800	0.0116	-0.1565
19.9000	0.0110	-0.1365
19.9200	0.0107	-0.1165
19.9400	0.0099	-0.0965
19.9600	0.0098	-0.0765
19.9800	0.0098	-0.0565
20.0000	0.0087	-0.0365
20.0200	0.0083	-0.0165
20.0400	0.0080	0.0035
20.0600	0.0080	0.0235
20.0800	0.0076	0.0434
20.1000	0.0070	0.0635
20.1200	0.0071	0.0835
20.1400	0.0058	0.1035
20.1600	0.0063	0.1235
20.1800	0.0055	0.1434
20.2000	0.0056	0.1634
20.2200	0.0044	0.1835
20.2400	0.0040	0.2035
20.2600	0.0038	0.2235
20.2800	0.0035	0.2434
20.3000	0.0034	0.2635
20.3200	0.0027	0.2835
20.3400	0.0017	0.3035
20.3600	0.0014	0.3235
20.3800	0.0013	0.3435
20.4000	0.0008	0.3635
20.4200	0.0005	0.3835
20.4400	0.0003	0.4035
20.4600	0.0003	0.4234
20.4800	-0.0008	0.4435
20.5000	-0.0010	0.4635
20.5200	-0.0012	0.4835
20.5400	-0.0019	0.5035
20.5600	-0.0021	0.5235
20.5800	-0.0028	0.5435
20.6000	-0.0031	0.5635
20.6200	-0.0039	0.5835
20.6400	-0.0040	0.6035
20.6600	-0.0043	0.6235
20.6800	-0.0050	0.6435
20.7000	-0.0049	0.6635
20.7200	-0.0056	0.6835
20.7400	-0.0059	0.7035
20.7600	-0.0072	0.7235
20.7800	-0.0068	0.7435
20.8000	-0.0071	0.7635
20.8200	-0.0083	0.7835
20.8400	-0.0079	0.8035
20.8600	-0.0084	0.8235
20.8800	-0.0091	0.8434
20.9000	-0.0089	0.8634
20.9200	-0.0100	0.8835
20.9400	-0.0100	0.9035
20.9600	-0.0107	0.9235
20.9800	-0.0107	0.9434
21.0000	-0.0119	0.9635
21.0200	-0.0121	0.9835
21.0400	-0.0122	1.0035
21.0600	-0.0129	1.0235
21.0800	-0.0128	1.0435
21.1000	-0.0138	1.0635
21.1200	-0.0141	1.0835
21.1400	-0.0136	1.1034
21.1600	-0.0147	1.1235
21.1800	-0.0150	1.1435
21.2000	-0.0157	1.1635
21.2200	-0.0159	1.1835
21.2400	-0.0164	1.2035
21.2600	-0.0170	1.2235
21.2800	-0.0169	1.2435
21.3000	-0.0178	1.2635
21.3200	-0.0178	1.2835
21.3400	-0.0185	1.3035
21.3600	-0.0191	1.3235
21.3800	-0.0194	1.3435
21.4000	-0.0203	1.3636
21.4200	-0.0202	1.3835
21.4400	-0.0208	1.4035
21.4600	-0.0213	1.4235
21.4800	-0.0216	1.4435
21.5000	-0.0227	1.4635
21.5200	-0.0224	1.4834
21.5400	-0.0230	1.5034
21.5600	-0.0233	1.5235
21.5800	-0.0237	1.5435
21.6000	-0.0241	1.5635
21.6200	-0.0242	1.5835
21.6400	-0.0249	1.6035
21.6600	-0.0246	1.6235
21.6800	-0.0262	1.6435
21.7000	-0.0267	1.6635
21.7200	-0.0265	1.6835
21.7400	-0.0274	1.7035
21.7600	-0.0273	1.7235
21.7800	-0.0280	1.7435
21.8000	-0.0285	1.7635
21.8200	-0.0286	1.7835
21.8400	-0.0300	1.8035
21.8600	-0.0299	1.8235
21.8800	-0.0308	1.8435
21.9000	-0.0305	1.8635
21.9200	-0.0312	1.8835
21.9400	-0.0320	1.9035
21.9600	-0.0325	1.9235
21.9800	-0.0331	1.9435
22.0000	-0.0327	1.9635
22.0200	-0.0335	1.9834
22.0400	-0.0340	2.0035
22.0600	-0.0341	2.0235
22.0800	-0.0354	2.0435
22.1000	-0.0351	2.0635
22.1200	-0.0354	2.0835
22.1400	-0.0362	2.1035
22.1600	-0.0365	2.1235
22.1800	-0.0376	2.1435
22.2000	-0.0374	2.1635
22.2200	-0.0386	2.1835
22.2400	-0.0387	2.2035
22.2600	-0.0391	2.2235
22.2800	-0.0399	2.2435
22.3000	-0.0400	2.2635
22.3200	-0.0409	2.2835
22.3400	-0.0411	2.3035
22.3600	-0.0415	2.3235
22.3800	-0.0424	2.3435
22.4000	-0.0426	2.3635
22.4200	-0.0432	2.3835
22.4400	-0.0432	2.4035
22.4600	-0.0443	2.4235
22.4800	-0.0442	2.4435
22.5000	-0.0442	2.4634
22.5200	-0.0456	2.4835
22.5400	-0.0457	2.5035
22.5600	-0.0467	2.5235
22.5800	-0.0468	2.5435
22.6000	-0.0473	2.5634
22.6200	-0.0481	2.5835
22.6400	-0.0483	2.6035
22.6600	-0.0491	2.6235
22.6800	-0.0490	2.6434
22.7000	-0.0495	2.6634
22.7200	-0.0504	2.6835
22.7400	-0.0507	2.7035
22.7600	-0.0519	2.7235
22.7800	-0.0513	2.7435
22.8000	-0.0523	2.7635
22.8200	-0.0528	2.7835
22.8400	-0.0535	2.8035
22.8600	-0.0543	2.8235
22.8800	-0.0542	2.8435
22.9000	-0.0553	2.8635
22.9200	-0.0553	2.8835
22.9400	-0.0555	2.9035
22.9600	-0.0567	2.9235
22.9800	-0.0563	2.9435
23.0000	-0.0582	2.9635
23.0200	-0.0577	2.9835
23.0400	-0.0584	3.0035
23.0600	-0.0591	3.0235
23.0800	-0.0596	3.0435
23.1000	-0.0604	3.0635
23.1200	-0.0602	3.0835
23.1400	-0.0617	3.1035
23.1600	-0.0620	3.1235
23.1800	-0.0619	3.1434
23.2000	-0.0630	3.1634
23.2200	-0.0630	3.1834
23.2400	-0.0640	3.2035
23.2600	-0.0646	3.2235
23.2800	-0.0650	3.2434
23.3000	-0.0657	3.2635
23.3200	-0.0660	3.2835
23.3400	-0.0674	3.3035
23.3600	-0.0666	3.3235
23.3800	-0.0675	3.3434
23.4000	-0.0686	3.3635
23.4200	-0.0686	3.3835
23.4400	-0.0701	3.4035
23.4600	-0.0700	3.4235
23.4800	-0.0710	3.4435
23.5000	-0.0711	3.4635
23.5200	-0.0718	3.4835
23.5400	-0.0728	3.5035
23.5600	-0.0721	3.5234
23.5800	-0.0735	3.5435
23.6000	-0.0736	3.5635
23.6200	-0.0746	3.5835
23.6400	-0.0749	3.6035
23.6600	-0.0751	3.6234
23.6800	-0.0766	3.6435
23.7000	-0.0763	3.6635
23.7200	-0.0775	3.6835
23.7400	-0.0781	3.7035
23.7600	-0.0783	3.7234
23.7800	-0.0793	3.7435
23.8000	-0.0793	3.7635
23.8200	-0.0802	3.7835
23.8400	-0.0805	3.8034
23.8600	-0.0809	3.8234
23.8800	-0.0820	3.8434
23.9000	-0.0819	3.8635
23.9200	-0.0835	3.8835
23.9400	-0.0835	3.9035
23.9600	-0.0845	3.9235
23.9800	-0.0846	3.9435
24.0000	-0.0855	3.9635
24.0200	-0.0865	3.9835
24.0400	-0.0864	4.0035
24.0600	-0.0872	4.0235
24.0800	-0.0880	4.0435
24.1000	-0.0880	4.0635
24.1200	-0.0892	4.0835
24.1400	-0.0892	4.1035
24.1600	-0.0899	4.1235
24.1800	-0.0910	4.1435
24.2000	-0.0916	4.1635
24.2200	-0.0924	4.1835
24.2400	-0.0922	4.2034
24.2600	-0.0938	4.2235
24.2800	-0.0941	4.2435
24.3000	-0.0948	4.2635
24.3200	-0.0952	4.2835
24.3400	-0.0958	4.3035
24.3600	-0.0960	4.3235
24.3800	-0.0971	4.3435
24.4000	-0.0981	4.3635
24.4200	-0.0987	4.3835
24.4400	-0.0988	4.4035
24.4600	-0.0998	4.4235
24.4800	-0.1002	4.4435
24.5000	-0.1014	4.4635
24.5200	-0.1011	4.4835
24.5400	-0.1017	4.5034
24.5600	-0.1028	4.5235
24.5800	-0.1036	4.5435
24.6000	-0.1045	4.5635
24.6200	-0.1049	4.5834
24.6400	-0.1055	4.6035
24.6600	-0.1058	4.6235
24.6800	-0.1071	4.6435
24.7000	-0.1085	4.6635
24.7200	-0.1079	4.6835
24.7400	-0.1086	4.7035
24.7600	-0.1094	4.7235
24.7800	-0.1101	4.7435
24.8000	-0.1115	4.7635
24.8200	-0.1119	4.7835
24.8400	-0.1127	4.8035
24.8600	-0.1124	4.8235
24.8800	-0.1135	4.8435
24.9000	-0.1139	4.8635
24.9200	-0.1146	4.8835
24.9400	-0.1155	4.9035
24.9600	-0.1162	4.9235
24.9800	-0.1171	4.9435
25.0000	-0.1172	4.9634
25.0200	-0.1178	4.9834
25.0400	-0.1191	5.0035
25.0600	-0.1194	5.0235
25.0800	-0.1201	5.0435
25.1000	-0.1206	5.0635
25.1200	-0.1209	5.0835
25.1400	-0.1220	5.1035
25.1600	-0.1232	5.1235
25.1800	-0.1232	5.1435
25.2000	-0.1236	5.1634
25.2200	-0.1245	5.1835
25.2400	-0.1252	5.2035
25.2600	-0.1261	5.2235
25.2800	-0.1273	5.2435
25.3000	-0.1276	5.2635
25.3200	-0.1284	5.2835
25.3400	-0.1289	5.3035
25.3600	-0.1293	5.3235
25.3800	-0.1306	5.3435
25.4000	-0.1308	5.3635
25.4200	-0.1320	5.3835
25.4400	-0.1325	5.4035
25.4600	-0.1332	5.4235
25.4800	-0.1339	5.4435
25.5000	-0.1340	5.4635
25.5200	-0.1353	5.4835
25.5400	-0.1364	5.5035
25.5600	-0.1372	5.5235
25.5800	-0.1373	5.5434
25.6000	-0.1382	5.5634
25.6200	-0.1393	5.5835
25.6400	-0.1402	5.6035
25.6600	-0.1404	5.6235
25.6800	-0.1410	5.6434
25.7000	-0.1419	5.6634
25.7200	-0.1427	5.6835
25.7400	-0.1432	5.7035
25.7600	-0.1441	5.7235
25.7800	-0.1442	5.7435
25.8000	-0.1456	5.7635
25.8200	-0.1462	5.7835
25.8400	-0.1467	5.8035
25.8600	-0.1479	5.8235
25.8800	-0.1484	5.8435
25.9000	-0.1491	5.8635
25.9200	-0.1499	5.8835
25.9400	-0.1507	5.9035
25.9600	-0.1511	5.9235
25.9800	-0.1514	5.9435
26.0000	-0.1522	5.9635
26.0200	-0.1533	5.9835
26.0400	-0.1543	6.0036
26.0600	-0.1549	6.0235
26.0800	-0.1556	6.0434
26.1000	-0.1563	6.0635
26.1200	-0.1568	6.0835
26.1400	-0.1577	6.1035
26.1600	-0.1583	6.1235
26.1800	-0.1588	6.1434
26.2000	-0.1597	6.1634
26.2200	-0.1599	6.1835
26.2400	-0.1610	6.2035
26.2600	-0.1616	6.2234
26.2800	-0.1628	6.2434
26.3000	-0.1635	6.2635
26.3200	-0.1635	6.2835
26.3400	-0.1642	6.3035
26.3600	-0.1649	6.3234
26.3800	-0.1659	6.3434
26.4000	-0.1666	6.3635
26.4200	-0.1675	6.3835
26.4400	-0.1684	6.4035
26.4600	-0.1692	6.4235
26.4800	-0.1701	6.4435
26.5000	-0.1706	6.4635
26.5200	-0.1715	6.4835
26.5400	-0.1722	6.5035
26.5600	-0.1727	6.5235
26.5800	-0.1733	6.5435
26.6000	-0.1736	6.5635
26.6200	-0.1748	6.5835
26.6400	-0.1757	6.6035
26.6600	-0.1757	6.6235
26.6800	-0.1764	6.6435
26.7000	-0.1772	6.6635
26.7200	-0.1784	6.6835
26.7400	-0.1789	6.7035
26.7600	-0.1799	6.7234
26.7800	-0.1805	6.7435
26.8000	-0.1809	6.7635
26.8200	-0.1823	6.7835
26.8400	-0.1826	6.8035
26.8600	-0.1828	6.8235
26.8800	-0.1839	6.8435
26.9000	-0.1850	6.8635
26.9200	-0.1855	6.8835
26.9400	-0.1857	6.9035
26.9600	-0.1870	6.9234
26.9800	-0.1875	6.9434
27.0000	-0.1882	6.9635
27.0200	-0.1889	6.9835
27.0400	-0.1893	7.0035
27.0600	-0.1903	7.0235
27.0800	-0.1908	7.0435
27.1000	-0.1919	7.0635
27.1200	-0.1926	7.0835
27.1400	-0.1929	7.1035
27.1600	-0.1934	7.1235
27.1800	-0.1940	7.1435
27.2000	-0.1951	7.1635
27.2200	-0.1957	7.1835
27.2400	-0.1959	7.2034
27.2600	-0.1968	7.2235
27.2800	-0.1969	7.2435
27.3000	-0.1980	7.2635
27.3200	-0.1988	7.2835
27.3400	-0.1994	7.3034
27.3600	-0.1998	7.3234
27.3800	-0.2009	7.3434
27.4000	-0.2020	7.3635
27.4200	-0.2021	7.3835
27.4400	-0.2021	7.4034
27.4600	-0.2030	7.4235
27.4800	-0.2039	7.4435
27.5000	-0.2048	7.4635
27.5200	-0.2045	7.4835
27.5400	-0.2056	7.5035
27.5600	-0.2064	7.5235
27.5800	-0.2069	7.5435
27.6000	-0.2077	7.5635
27.6200	-0.2075	7.5835
27.6400	-0.2090	7.6035
27.6600	-0.2092	7.6235
27.6800	-0.2099	7.6435
27.7000	-0.2103	7.6635
27.7200	-0.2108	7.6834
27.7400	-0.2115	7.7035
27.7600	-0.2119	7.7235
27.7800	-0.2131	7.7435
27.8000	-0.2133	7.7635
27.8200	-0.2137	7.7835
27.8400	-0.2150	7.8035
27.8600	-0.2150	7.8235
27.8800	-0.2159	7.8435
27.9000	-0.2156	7.8635
27.9200	-0.2163	7.8834
27.9400	-0.2169	7.9035
27.9600	-0.2174	7.9234
27.9800	-0.2187	7.9435
28.0000	-0.2187	7.9635
28.0200	-0.2190	7.9835
28.0400	-0.2199	8.0035
28.0600	-0.2203	8.0235
28.0800	-0.2210	8.0435
28.1000	-0.2211	8.0635
28.1200	-0.2214	8.0835
28.1400	-0.2218	8.1035
28.1600	-0.2227	8.1235
28.1800	-0.2238	8.1435
28.2000	-0.2229	8.1635
28.2200	-0.2244	8.1835
28.2400	-0.2245	8.2035
28.2600	-0.2252	8.2235
28.2800	-0.2257	8.2435
28.3000	-0.2257	8.2635
28.3200	-0.2265	8.2835
28.3400	-0.2265	8.3035
28.3600	-0.2269	8.3235
28.3800	-0.2275	8.3435
28.4000	-0.2281	8.3635
28.4200	-0.2285	8.3835
28.4400	-0.2286	8.4035
28.4600	-0.2289	8.4235
28.4800	-0.2299	8.4435
28.5000	-0.2301	8.4634
28.5200	-0.2309	8.4835
28.5400	-0.2305	8.5035
28.5600	-0.2314	8.5235
28.5800	-0.2314	8.5435
28.6000	-0.2318	8.5634
28.6200	-0.2322	8.5835
28.6400	-0.2324	8.6035
28.6600	-0.2331	8.6235
28.6800	-0.2331	8.6434
28.7000	-0.2332	8.6634
28.7200	-0.2329	8.6834
28.7400	-0.2339	8.7035
28.7600	-0.2344	8.7235
28.7800	-0.2342	8.7435
28.8000	-0.2346	8.7635
28.8200	-0.2347	8.7835
28.8400	-0.2355	8.8035
28.8600	-0.2357	8.8235
28.8800	-0.2359	8.8435
28.9000	-0.2366	8.8635
28.9200	-0.2359	8.8835
28.9400	-0.2366	8.9035
28.9600	-0.2370	8.9235
28.9800	-0.2365	8.9435
29.0000	-0.2367	8.9635
29.0200	-0.2371	8.9835
29.0400	-0.2373	9.0035
29.0600	-0.2370	9.0235
29.0800	-0.2371	9.0434
29.1000	-0.2383	9.0635
29.1200	-0.2378	9.0835
29.1400	-0.2388	9.1035
29.1600	-0.2384	9.1235
29.1800	-0.2383	9.1434
29.2000	-0.2385	9.1635
29.2200	-0.2388	9.1835
29.2400	-0.2396	9.2036
29.2600	-0.2388	9.2235
29.2800	-0.2386	9.2434
29.3000	-0.2387	9.2634
29.3200	-0.2392	9.2835
29.3400	-0.2399	9.3035
29.3600	-0.2391	9.3234
29.3800	-0.2393	9.3434
29.4000	-0.2394	9.3635
29.4200	-0.2395	9.3835
29.4400	-0.2402	9.4035
29.4600	-0.2386	9.4234
29.4800	-0.2398	9.4435
29.5000	-0.2397	9.4635
29.5200	-0.2393	9.4835
29.5400	-0.2398	9.5035
29.5600	-0.2397	9.5235
29.5800	-0.2398	9.5435
29.6000	-0.2393	9.5635
29.6200	-0.2396	9.5835
29.6400	-0.2397	9.6035
29.6600	-0.2389	9.6234
29.6800	-0.2390	9.6435
29.7000	-0.2384	9.6635
29.7200	-0.2394	9.6835
29.7400	-0.2388	9.7035
29.7600	-0.2384	9.7234
29.7800	-0.2390	9.7435
29.8000	-0.2382	9.7635
29.8200	-0.2387	9.7835
29.8400	-0.2379	9.8035
29.8600	-0.2379	9.8235
29.8800	-0.2377	9.8435
29.9000	-0.2370	9.8635
29.9200	-0.2378	9.8835
29.9400	-0.2368	9.9034
29.9600	-0.2370	9.9234
29.9800	-0.2372	9.9434
30.0000	-0.2364	9.9635
30.0200	-0.2369	9.9835
30.0400	-0.2360	10.0035
30.0600	-0.2360	10.0235
30.0800	-0.2360	10.0435
30.1000	-0.2358	10.0635
30.1200	-0.2352	10.0835
30.1400	-0.2348	10.1035
30.1600	-0.2348	10.1235
30.1800	-0.2341	10.1435
30.2000	-0.2335	10.1635
30.2200	-0.2334	10.1835
30.2400	-0.2329	10.2034
30.2600	-0.2336	10.2235
30.2800	-0.2321	10.2435
30.3000	-0.2323	10.2635
30.3200	-0.2324	10.2835
30.3400	-0.2315	10.3035
30.3600	-0.2314	10.3235
30.3800	-0.2308	10.3435
30.4000	-0.2307	10.3635
30.4200	-0.2301	10.3835
30.4400	-0.2295	10.4034
30.4600	-0.2294	10.4234
30.4800	-0.2283	10.4435
30.5000	-0.2286	10.4635
30.5200	-0.2277	10.4835
30.5400	-0.2273	10.5034
30.5600	-0.2271	10.5235
30.5800	-0.2262	10.5435
30.6000	-0.2263	10.5635
30.6200	-0.2245	10.5835
30.6400	-0.2248	10.6035
30.6600	-0.2243	10.6235
30.6800	-0.2237	10.6435
30.7000	-0.2237	10.6635
30.7200	-0.2230	10.6834
30.7400	-0.2226	10.7035
30.7600	-0.2217	10.7235
30.7800	-0.2212	10.7435
30.8000	-0.2210	10.7635
30.8200	-0.2199	10.7834
30.8400	-0.2194	10.8035
30.8600	-0.2188	10.8235
30.8800	-0.2181	10.8435
30.9000	-0.2180	10.8635
30.9200	-0.2165	10.8835
30.9400	-0.2169	10.9035
30.9600	-0.2155	10.9235
30.9800	-0.2159	10.9435
31.0000	-0.2148	10.9635
31.0200	-0.2140	10.9834
31.0400	-0.2132	11.0035
31.0600	-0.2125	11.0234
31.0800	-0.2127	11.0435
31.1000	-0.2112	11.0635
31.1200	-0.2101	11.0835
31.1400	-0.2104	11.1035
31.1600	-0.2089	11.1235
31.1800	-0.2088	11.1435
31.2000	-0.2070	11.1635
31.2200	-0.2065	11.1835
31.2400	-0.2060	11.2035
31.2600	-0.2054	11.2235
31.2800	-0.2046	11.2435
31.3000	-0.2037	11.2635
31.3200	-0.2032	11.2835
31.3400	-0.2023	11.3035
31.3600	-0.2015	11.3235
31.3800	-0.2006	11.3435
31.4000	-0.1993	11.3635
31.4200	-0.1993	11.3834
31.4400	-0.1976	11.4035
31.4600	-0.1970	11.4235
31.4800	-0.1969	11.4435
31.5000	-0.1953	11.4634
31.5200	-0.1944	11.4835
31.5400	-0.1932	11.5035
31.5600	-0.1929	11.5235
31.5800	-0.1917	11.5435
31.6000	-0.1906	11.5634
31.6200	-0.1902	11.5835
31.6400	-0.1895	11.6035
31.6600	-0.1889	11.6235
31.6800	-0.1869	11.6434
31.7000	-0.1862	11.6635
31.7200	-0.1860	11.6835
31.7400	-0.1846	11.7035
31.7600	-0.1838	11.7235
31.7800	-0.1822	11.7434
31.8000	-0.1820	11.7634
31.8200	-0.1811	11.7835
31.8400	-0.1795	11.8035
31.8600	-0.1787	11.8235
31.8800	-0.1776	11.8435
31.9000	-0.1763	11.8635
31.9200	-0.1758	11.8835
31.9400	-0.1748	11.9035
31.9600	-0.1738	11.9235
31.9800	-0.1726	11.9435
32.0000	-0.1719	11.9635
32.0200	-0.1708	11.9835
32.0400	-0.1695	12.0035
32.0600	-0.1692	12.0235
32.0800	-0.1675	12.0434
32.1000	-0.1669	12.0635
32.1200	-0.1649	12.0835
32.1400	-0.1640	12.1035
32.1600	-0.1632	12.1235
32.1800	-0.1618	12.1435
32.2000	-0.1610	12.1635
32.2200	-0.1596	12.1835
32.2400	-0.1591	12.2035
32.2600	-0.1580	12.2235
32.2800	-0.1563	12.2435
32.3000	-0.1554	12.2635
32.3200	-0.1543	12.2835
32.3400	-0.1537	12.3035
32.3600	-0.1517	12.3235
32.3800	-0.1503	12.3435
32.4000	-0.1497	12.3635
32.4200	-0.1483	12.3835
32.4400	-0.1472	12.4035
32.4600	-0.1455	12.4235
32.4800	-0.1450	12.4435
32.5000	-0.1435	12.4635
32.5200	-0.1423	12.4835
32.5400	-0.1418	12.5035
32.5600	-0.1401	12.5235
32.5800	-0.1389	12.5435
32.6000	-0.1376	12.5635
32.6200	-0.1363	12.5835
32.6400	-0.1354	12.6035
32.6600	-0.1340	12.6235
32.6800	-0.1327	12.6435
32.7000	-0.1311	12.6635
32.7200	-0.1302	12.6835
32.7400	-0.1290	12.7035
32.7600	-0.1274	12.7234
32.7800	-0.1265	12.7434
32.8000	-0.1249	12.7635
32.8200	-0.1241	12.7835
32.8400	-0.1228	12.8035
32.8600	-0.1212	12.8234
32.8800	-0.1201	12.8435
32.9000	-0.1185	12.8635
32.9200	-0.1173	12.8835
32.9400	-0.1160	12.9034
32.9600	-0.1145	12.9234
32.9800	-0.1137	12.9435
33.0000	-0.1124	12.9635
33.0200	-0.1111	12.9835
33.0400	-0.1094	13.0035
33.0600	-0.1079	13.0235
33.0800	-0.1068	13.0435
33.1000	-0.1055	13.0635
33.1200	-0.1043	13.0835
33.1400	-0.1028	13.1035
33.1600	-0.1014	13.1235
33.1800	-0.1001	13.1435
33.2000	-0.0984	13.1635
33.2200	-0.0977	13.1835
33.2400	-0.0962	13.2035
33.2600	-0.0949	13.2235
33.2800	-0.0932	13.2435
33.3000	-0.0918	13.2635
33.3200	-0.0904	13.2835
33.3400	-0.0888	13.3035
33.3600	-0.0879	13.3235
33.3800	-0.0868	13.3435
33.4000	-0.0852	13.3635
33.4200	-0.0837	13.3834
33.4400	-0.0816	13.4034
33.4600	-0.0807	13.4234
33.4800	-0.0794	13.4435
33.5000	-0.0786	13.4635
33.5200	-0.0768	13.4835
33.5400	-0.0752	13.5034
33.5600	-0.0741	13.5234
33.5800	-0.0734	13.5435
33.6000	-0.0715	13.5635
33.6200	-0.0695	13.5835
33.6400	-0.0683	13.6035
33.6600	-0.0672	13.6235
33.6800	-0.0661	13.6435
33.7000	-0.0645	13.6635
33.7200	-0.0628	13.6835
33.7400	-0.0614	13.7035
33.7600	-0.0602	13.7235
33.7800	-0.0590	13.7435
33.8000	-0.0570	13.7635
33.8200	-0.0560	13.7834
33.8400	-0.0546	13.8035
33.8600	-0.0533	13.8235
33.8800	-0.0515	13.8435
33.9000	-0.0504	13.8635
33.9200	-0.0483	13.8835
33.9400	-0.0473	13.9035
33.9600	-0.0455	13.9235
33.9800	-0.0442	13.9435
34.0000	-0.0437	13.9635
34.0200	-0.0420	13.9834
34.0400	-0.0397	14.0034
34.0600	-0.0385	14.0235
34.0800	-0.0376	14.0435
34.1000	-0.0361	14.0635
34.1200	-0.0345	14.0834
34.1400	-0.0328	14.1035
34.1600	-0.0313	14.1235
34.1800	-0.0304	14.1435
34.2000	-0.0282	14.1635
34.2200	-0.0269	14.1835
34.2400	-0.0261	14.2035
34.2600	-0.0241	14.2235
34.2800	-0.0226	14.2435
34.3000	-0.0214	14.2634
34.3200	-0.0204	14.2835
34.3400	-0.0183	14.3035
34.3600	-0.0169	14.3235
34.3800	-0.0156	14.3435
34.4000	-0.0140	14.3635
34.4200	-0.0125	14.3835
34.4400	-0.0110	14.4035
34.4600	-0.0097	14.4235
34.4800	-0.0080	14.4435
34.5000	-0.0068	14.4635
34.5200	-0.0053	14.4835
34.5400	-0.0034	14.5034
34.5600	-0.0027	14.5235
34.5800	-0.0010	14.5435
34.6000	0.0009	14.5634
34.6200	0.0024	14.5835
34.6400	0.0035	14.6034
34.6600	0.0048	14.6235
34.6800	0.0066	14.6435
34.7000	0.0078	14.6635
34.7200	0.0091	14.6835
34.7400	0.0109	14.7035
34.7600	0.0123	14.7235
34.7800	0.0141	14.7435
34.8000	0.0155	14.7635
34.8200	0.0169	14.7835
34.8400	0.0181	14.8035
34.8600	0.0198	14.8235
34.8800	0.0216	14.8434
34.9000	0.0229	14.8634
34.9200	0.0240	14.8835
34.9400	0.0256	14.9035
34.9600	0.0269	14.9235
34.9800	0.0285	14.9435
35.0000	0.0297	14.9635
35.0200	0.0314	14.9835
35.0400	0.0326	15.0035
35.0600	0.0341	15.0235
35.0800	0.0359	15.0435
35.1000	0.0370	15.0635
35.1200	0.0388	15.0835
35.1400	0.0400	15.1035
35.1600	0.0417	15.1235
35.1800	0.0432	15.1434
35.2000	0.0441	15.1635
35.2200	0.0462	15.1835
35.2400	0.0474	15.2035
35.2600	0.0491	15.2235
35.2800	0.0505	15.2435
35.3000	0.0520	15.2635
35.3200	0.0532	15.2835
35.3400	0.0544	15.3035
35.3600	0.0567	15.3235
35.3800	0.0577	15.3434
35.4000	0.0594	15.3635
35.4200	0.0608	15.3835
35.4400	0.0619	15.4035
35.4600	0.0635	15.4235
35.4800	0.0643	15.4435
35.5000	0.0664	15.4635
35.5200	0.0675	15.4835
35.5400	0.0683	15.5035
35.5600	0.0702	15.5235
35.5800	0.0716	15.5435
35.6000	0.0738	15.5635
35.6200	0.0745	15.5835
35.6400	0.0761	15.6035
35.6600	0.0774	15.6235
35.6800	0.0789	15.6435
35.7000	0.0805	15.6635
35.7200	0.0823	15.6835
35.7400	0.0836	15.7035
35.7600	0.0846	15.7234
35.7800	0.0861	15.7435
35.8000	0.0877	15.7635
35.8200	0.0882	15.7835
35.8400	0.0906	15.8035
35.8600	0.0917	15.8235
35.8800	0.0934	15.8435
35.9000	0.0949	15.8635
35.9200	0.0953	15.8835
35.9400	0.0973	15.9035
35.9600	0.0990	15.9235
35.9800	0.1002	15.9435
36.0000	0.1018	15.9635
36.0200	0.1027	15.9835
36.0400	0.1048	16.0035
36.0600	0.1054	16.0235
36.0800	0.1067	16.0435
36.1000	0.1086	16.0635
36.1200	0.1097	16.0835
36.1400	0.1114	16.1035
36.1600	0.1126	16.1235
36.1800	0.1143	16.1435
36.2000	0.1154	16.1635
36.2200	0.1167	16.1835
36.2400	0.1181	16.2034
36.2600	0.1191	16.2235
36.2800	0.1212	16.2435
36.3000	0.1220	16.2635
36.3200	0.1234	16.2835
36.3400	0.1250	16.3034
36.3600	0.1261	16.3234
36.3800	0.1281	16.3435
36.4000	0.1284	16.3635
36.4200	0.1301	16.3835
36.4400	0.1315	16.4034
36.4600	0.1327	16.4235
36.4800	0.1341	16.4435
36.5000	0.1353	16.4635
36.5200	0.1373	16.4835
36.5400	0.1382	16.5034
36.5600	0.1392	16.5235
36.5800	0.1411	16.5435
36.6000	0.1421	16.5635
36.6200	0.1439	16.5835
36.6400	0.1447	16.6035
36.6600	0.1461	16.6235
36.6800	0.1475	16.6435
36.7000	0.1487	16.6635
36.7200	0.1506	16.6835
36.7400	0.1513	16.7035
36.7600	0.1527	16.7235
36.7800	0.1538	16.7435
36.8000	0.1548	16.7635
36.8200	0.1567	16.7834
36.8400	0.1575	16.8035
36.8600	0.1592	16.8235
36.8800	0.1603	16.8435
36.9000	0.1615	16.8635
36.9200	0.1628	16.8834
36.9400	0.1639	16.9034
36.9600	0.1655	16.9235
36.9800	0.1660	16.9435
37.0000	0.1675	16.9635
37.0200	0.1694	16.9834
37.0400	0.1701	17.0035
37.0600	0.1720	17.0235
37.0800	0.1727	17.0435
37.1000	0.1741	17.0635
37.1200	0.1757	17.0834
37.1400	0.1767	17.1034
37.1600	0.1778	17.1235
37.1800	0.1787	17.1435
37.2000	0.1807	17.1635
37.2200	0.1813	17.1835
37.2400	0.1826	17.2035
37.2600	0.1840	17.2235
37.2800	0.1847	17.2435
37.3000	0.1867	17.2635
37.3200	0.1871	17.2835
37.3400	0.1889	17.3035
37.3600	0.1898	17.3235
37.3800	0.1911	17.3435
37.4000	0.1927	17.3635
37.4200	0.1933	17.3835
37.4400	0.1948	17.4035
37.4600	0.1961	17.4235
37.4800	0.1971	17.4435
37.5000	0.1989	17.4634
37.5200	0.1995	17.4834
37.5400	0.2011	17.5034
37.5600	0.2022	17.5235
37.5800	0.2033	17.5435
37.6000	0.2044	17.5634
37.6200	0.2052	17.5834
37.6400	0.2070	17.6035
37.6600	0.2075	17.6235
37.6800	0.2087	17.6435
37.7000	0.2099	17.6634
37.7200	0.2109	17.6835
37.7400	0.2126	17.7035
37.7600	0.2132	17.7235
37.7800	0.2147	17.7435
37.8000	0.2159	17.7635
37.8200	0.2168	17.7835
37.8400	0.2183	17.8035
37.8600	0.2188	17.8235
37.8800	0.2207	17.8434
37.9000	0.2209	17.8635
37.9200	0.2224	17.8835
37.9400	0.2241	17.9035
37.9600	0.2242	17.9235
37.9800	0.2264	17.9435
38.0000	0.2268	17.9635
38.0200	0.2281	17.9835
38.0400	0.2289	18.0035
38.0600	0.2301	18.0235
38.0800	0.2315	18.0435
38.1000	0.2321	18.0635
38.1200	0.2342	18.0835
38.1400	0.2350	18.1035
38.1600	0.2350	18.1235
38.1800	0.2372	18.1434
38.2000	0.2384	18.1634
38.2200	0.2397	18.1834
38.2400	0.2398	18.2035
38.2600	0.2408	18.2235
38.2800	0.2428	18.2435
38.3000	0.2433	18.2635
38.3200	0.2442	18.2835
38.3400	0.2455	18.3035
38.3600	0.2470	18.3235
38.3800	0.2477	18.3435
38.4000	0.2482	18.3635
38.4200	0.2497	18.3835
38.4400	0.2502	18.4035
38.4600	0.2520	18.4235
38.4800	0.2531	18.4434
38.5000	0.2534	18.4635
38.5200	0.2545	18.4835
38.5400	0.2551	18.5036
38.5600	0.2568	18.5235
38.5800	0.2578	18.5435
38.6000	0.2590	18.5635
38.6200	0.2601	18.5835
38.6400	0.2606	18.6035
38.6600	0.2623	18.6234
38.6800	0.2629	18.6434
38.7000	0.2642	18.6635
38.7200	0.2654	18.6835
38.7400	0.2664	18.7035
38.7600	0.2677	18.7235
38.7800	0.2679	18.7435
38.8000	0.2696	18.7635
38.8200	0.2705	18.7835
38.8400	0.2711	18.8035
38.8600	0.2718	18.8234
38.8800	0.2722	18.8435
38.9000	0.2754	18.8635
38.9200	0.2755	18.8835
38.9400	0.2755	18.9035
38.9600	0.2768	18.9234
38.9800	0.2779	18.9435
39.0000	0.2794	18.9635
39.0200	0.2799	18.9835
39.0400	0.2811	19.0035
39.0600	0.2816	19.0235
39.0800	0.2825	19.0435
39.1000	0.2839	19.0635
39.1200	0.2843	19.0835
39.1400	0.2863	19.1035
39.1600	0.2863	19.1235
39.1800	0.2876	19.1435
39.2000	0.2882	19.1635
39.2200	0.2895	19.1835
39.2400	0.2911	19.2034
39.2600	0.2916	19.2235
39.2800	0.2926	19.2435
39.3000	0.2934	19.2635
39.3200	0.2943	19.2835
39.3400	0.2954	19.3034
39.3600	0.2959	19.3235
39.3800	0.2976	19.3435
39.4000	0.2979	19.3635
39.4200	0.2985	19.3835
39.4400	0.3000	19.4034
39.4600	0.3015	19.4235
39.4800	0.3019	19.4435
39.5000	0.3023	19.4635
39.5200	0.3035	19.4835
39.5400	0.3051	19.5034
39.5600	0.3054	19.5234
39.5800	0.3067	19.5435
39.6000	0.3069	19.5635
39.6200	0.3083	19.5835
39.6400	0.3096	19.6035
39.6600	0.3099	19.6235
39.6800	0.3112	19.6435
39.7000	0.3115	19.6636
39.7200	0.3128	19.6835
39.7400	0.3133	19.7035
39.7600	0.3146	19.7235
39.7800	0.3151	19.7435
39.8000	0.3158	19.7635
39.8200	0.3175	19.7834
39.8400	0.3178	19.8035
39.8600	0.3186	19.8235
39.8800	0.3200	19.8435
39.9000	0.3201	19.8635
39.9200	0.3221	19.8834
39.9400	0.3226	19.9035
[truncated: 5 more rows]
