# Supplementary material for: Dynamic stabilization of a mechanical oscillator in the absence of any stable feature
Source: Nat Commun. 2026 Mar 10;17:6024. doi: 10.1038/s41467-026-70493-1 (PMC13346612; doi:10.1038/s41467-026-70493-1)
Supplement: Supplementary file 17 — Source Data [file 41467_2026_70493_MOESM17_ESM.zip › Source Data/Fig3b&S5c Trial3-0V.csv]

Time	100N Loadcell	Displacement
(s)	(N)	(mm)
0.0000	-0.3631	-19.9984
0.0200	-0.3496	-19.9978
0.0400	-0.3427	-19.9903
0.0600	-0.3555	-19.9747
0.0800	-0.3556	-19.9558
0.1000	-0.3590	-19.9348
0.1200	-0.3581	-19.9137
0.1400	-0.3571	-19.8933
0.1600	-0.3553	-19.8731
0.1800	-0.3541	-19.8530
0.2000	-0.3531	-19.8330
0.2200	-0.3520	-19.8130
0.2400	-0.3514	-19.7929
0.2600	-0.3508	-19.7729
0.2800	-0.3494	-19.7529
0.3000	-0.3489	-19.7329
0.3200	-0.3472	-19.7129
0.3400	-0.3468	-19.6928
0.3600	-0.3464	-19.6729
0.3800	-0.3454	-19.6529
0.4000	-0.3441	-19.6329
0.4200	-0.3424	-19.6129
0.4400	-0.3421	-19.5928
0.4600	-0.3413	-19.5728
0.4800	-0.3407	-19.5529
0.5000	-0.3397	-19.5328
0.5200	-0.3389	-19.5128
0.5400	-0.3385	-19.4928
0.5600	-0.3367	-19.4728
0.5800	-0.3358	-19.4529
0.6000	-0.3356	-19.4328
0.6200	-0.3346	-19.4128
0.6400	-0.3336	-19.3928
0.6600	-0.3320	-19.3729
0.6800	-0.3322	-19.3529
0.7000	-0.3313	-19.3329
0.7200	-0.3304	-19.3129
0.7400	-0.3300	-19.2929
0.7600	-0.3283	-19.2729
0.7800	-0.3279	-19.2528
0.8000	-0.3269	-19.2328
0.8200	-0.3263	-19.2129
0.8400	-0.3261	-19.1929
0.8600	-0.3247	-19.1729
0.8800	-0.3241	-19.1528
0.9000	-0.3231	-19.1329
0.9200	-0.3221	-19.1129
0.9400	-0.3217	-19.0929
0.9600	-0.3206	-19.0729
0.9800	-0.3202	-19.0529
1.0000	-0.3187	-19.0329
1.0200	-0.3186	-19.0128
1.0400	-0.3169	-18.9928
1.0600	-0.3162	-18.9729
1.0800	-0.3155	-18.9529
1.1000	-0.3148	-18.9329
1.1200	-0.3142	-18.9128
1.1400	-0.3136	-18.8928
1.1600	-0.3123	-18.8729
1.1800	-0.3116	-18.8529
1.2000	-0.3112	-18.8328
1.2200	-0.3106	-18.8128
1.2400	-0.3096	-18.7928
1.2600	-0.3096	-18.7728
1.2800	-0.3088	-18.7529
1.3000	-0.3077	-18.7328
1.3200	-0.3075	-18.7128
1.3400	-0.3057	-18.6929
1.3600	-0.3055	-18.6729
1.3800	-0.3054	-18.6529
1.4000	-0.3048	-18.6328
1.4200	-0.3042	-18.6128
1.4400	-0.3028	-18.5929
1.4600	-0.3026	-18.5729
1.4800	-0.3019	-18.5529
1.5000	-0.3013	-18.5328
1.5200	-0.3007	-18.5129
1.5400	-0.2998	-18.4929
1.5600	-0.2992	-18.4729
1.5800	-0.2979	-18.4528
1.6000	-0.2983	-18.4328
1.6200	-0.2979	-18.4129
1.6400	-0.2964	-18.3929
1.6600	-0.2960	-18.3728
1.6800	-0.2949	-18.3528
1.7000	-0.2947	-18.3328
1.7200	-0.2934	-18.3128
1.7400	-0.2928	-18.2929
1.7600	-0.2923	-18.2729
1.7800	-0.2913	-18.2529
1.8000	-0.2912	-18.2328
1.8200	-0.2895	-18.2129
1.8400	-0.2894	-18.1928
1.8600	-0.2892	-18.1728
1.8800	-0.2879	-18.1529
1.9000	-0.2878	-18.1328
1.9200	-0.2865	-18.1129
1.9400	-0.2864	-18.0928
1.9600	-0.2859	-18.0728
1.9800	-0.2850	-18.0528
2.0000	-0.2851	-18.0328
2.0200	-0.2834	-18.0129
2.0400	-0.2835	-17.9928
2.0600	-0.2826	-17.9729
2.0800	-0.2816	-17.9529
2.1000	-0.2814	-17.9329
2.1200	-0.2803	-17.9129
2.1400	-0.2801	-17.8929
2.1600	-0.2792	-17.8729
2.1800	-0.2785	-17.8528
2.2000	-0.2783	-17.8328
2.2200	-0.2769	-17.8129
2.2400	-0.2771	-17.7929
2.2600	-0.2766	-17.7728
2.2800	-0.2760	-17.7528
2.3000	-0.2748	-17.7328
2.3200	-0.2737	-17.7129
2.3400	-0.2738	-17.6929
2.3600	-0.2730	-17.6729
2.3800	-0.2729	-17.6528
2.4000	-0.2720	-17.6329
2.4200	-0.2708	-17.6129
2.4400	-0.2709	-17.5928
2.4600	-0.2694	-17.5728
2.4800	-0.2699	-17.5528
2.5000	-0.2682	-17.5329
2.5200	-0.2674	-17.5129
2.5400	-0.2670	-17.4928
2.5600	-0.2661	-17.4728
2.5800	-0.2659	-17.4528
2.6000	-0.2649	-17.4329
2.6200	-0.2644	-17.4129
2.6400	-0.2635	-17.3929
2.6600	-0.2631	-17.3728
2.6800	-0.2631	-17.3528
2.7000	-0.2616	-17.3329
2.7200	-0.2611	-17.3129
2.7400	-0.2604	-17.2929
2.7600	-0.2598	-17.2728
2.7800	-0.2591	-17.2528
2.8000	-0.2588	-17.2329
2.8200	-0.2582	-17.2128
2.8400	-0.2574	-17.1928
2.8600	-0.2568	-17.1728
2.8800	-0.2568	-17.1529
2.9000	-0.2558	-17.1329
2.9200	-0.2549	-17.1128
2.9400	-0.2548	-17.0928
2.9600	-0.2545	-17.0728
2.9800	-0.2535	-17.0529
3.0000	-0.2519	-17.0328
3.0200	-0.2522	-17.0128
3.0400	-0.2514	-16.9928
3.0600	-0.2513	-16.9728
3.0800	-0.2506	-16.9529
3.1000	-0.2496	-16.9329
3.1200	-0.2494	-16.9129
3.1400	-0.2487	-16.8929
3.1600	-0.2481	-16.8728
3.1800	-0.2475	-16.8529
3.2000	-0.2471	-16.8329
3.2200	-0.2462	-16.8129
3.2400	-0.2454	-16.7929
3.2600	-0.2451	-16.7729
3.2800	-0.2440	-16.7529
3.3000	-0.2442	-16.7329
3.3200	-0.2437	-16.7129
3.3400	-0.2429	-16.6928
3.3600	-0.2426	-16.6728
3.3800	-0.2412	-16.6529
3.4000	-0.2409	-16.6328
3.4200	-0.2402	-16.6129
3.4400	-0.2398	-16.5928
3.4600	-0.2395	-16.5728
3.4800	-0.2387	-16.5529
3.5000	-0.2380	-16.5328
3.5200	-0.2378	-16.5128
3.5400	-0.2378	-16.4928
3.5600	-0.2364	-16.4728
3.5800	-0.2362	-16.4529
3.6000	-0.2357	-16.4328
3.6200	-0.2347	-16.4128
3.6400	-0.2343	-16.3928
3.6600	-0.2334	-16.3729
3.6800	-0.2328	-16.3529
3.7000	-0.2324	-16.3329
3.7200	-0.2321	-16.3128
3.7400	-0.2318	-16.2928
3.7600	-0.2304	-16.2729
3.7800	-0.2308	-16.2529
3.8000	-0.2293	-16.2329
3.8200	-0.2291	-16.2129
3.8400	-0.2282	-16.1929
3.8600	-0.2279	-16.1729
3.8800	-0.2271	-16.1529
3.9000	-0.2260	-16.1329
3.9200	-0.2258	-16.1128
3.9400	-0.2261	-16.0928
3.9600	-0.2253	-16.0729
3.9800	-0.2248	-16.0529
4.0000	-0.2241	-16.0329
4.0200	-0.2237	-16.0128
4.0400	-0.2231	-15.9928
4.0600	-0.2229	-15.9729
4.0800	-0.2220	-15.9529
4.1000	-0.2207	-15.9328
4.1200	-0.2205	-15.9128
4.1400	-0.2203	-15.8928
4.1600	-0.2199	-15.8729
4.1800	-0.2196	-15.8528
4.2000	-0.2189	-15.8328
4.2200	-0.2184	-15.8128
4.2400	-0.2179	-15.7929
4.2600	-0.2171	-15.7728
4.2800	-0.2165	-15.7528
4.3000	-0.2158	-15.7328
4.3200	-0.2156	-15.7128
4.3400	-0.2147	-15.6929
4.3600	-0.2148	-15.6728
4.3800	-0.2138	-15.6528
4.4000	-0.2136	-15.6328
4.4200	-0.2129	-15.6128
4.4400	-0.2120	-15.5929
4.4600	-0.2117	-15.5729
4.4800	-0.2114	-15.5529
4.5000	-0.2110	-15.5329
4.5200	-0.2107	-15.5129
4.5400	-0.2096	-15.4929
4.5600	-0.2091	-15.4729
4.5800	-0.2081	-15.4529
4.6000	-0.2086	-15.4328
4.6200	-0.2074	-15.4129
4.6400	-0.2073	-15.3929
4.6600	-0.2067	-15.3729
4.6800	-0.2059	-15.3529
4.7000	-0.2059	-15.3328
4.7200	-0.2050	-15.3128
4.7400	-0.2047	-15.2928
4.7600	-0.2036	-15.2729
4.7800	-0.2033	-15.2529
4.8000	-0.2037	-15.2328
4.8200	-0.2029	-15.2128
4.8400	-0.2024	-15.1928
4.8600	-0.2017	-15.1729
4.8800	-0.2012	-15.1528
4.9000	-0.2011	-15.1328
4.9200	-0.1997	-15.1128
4.9400	-0.2000	-15.0929
4.9600	-0.1992	-15.0729
4.9800	-0.1988	-15.0528
5.0000	-0.1980	-15.0328
5.0200	-0.1976	-15.0129
5.0400	-0.1971	-14.9929
5.0600	-0.1962	-14.9729
5.0800	-0.1962	-14.9528
5.1000	-0.1957	-14.9328
5.1200	-0.1948	-14.9129
5.1400	-0.1947	-14.8929
5.1600	-0.1944	-14.8729
5.1800	-0.1943	-14.8528
5.2000	-0.1938	-14.8329
5.2200	-0.1929	-14.8129
5.2400	-0.1931	-14.7929
5.2600	-0.1919	-14.7728
5.2800	-0.1922	-14.7528
5.3000	-0.1916	-14.7328
5.3200	-0.1908	-14.7129
5.3400	-0.1903	-14.6928
5.3600	-0.1896	-14.6729
5.3800	-0.1897	-14.6528
5.4000	-0.1887	-14.6329
5.4200	-0.1884	-14.6128
5.4400	-0.1881	-14.5928
5.4600	-0.1868	-14.5728
5.4800	-0.1869	-14.5528
5.5000	-0.1860	-14.5329
5.5200	-0.1866	-14.5129
5.5400	-0.1858	-14.4928
5.5600	-0.1852	-14.4728
5.5800	-0.1849	-14.4528
5.6000	-0.1835	-14.4329
5.6200	-0.1838	-14.4129
5.6400	-0.1833	-14.3929
5.6600	-0.1828	-14.3728
5.6800	-0.1825	-14.3528
5.7000	-0.1814	-14.3329
5.7200	-0.1815	-14.3129
5.7400	-0.1802	-14.2929
5.7600	-0.1805	-14.2728
5.7800	-0.1802	-14.2528
5.8000	-0.1793	-14.2328
5.8200	-0.1791	-14.2129
5.8400	-0.1783	-14.1929
5.8600	-0.1788	-14.1728
5.8800	-0.1776	-14.1528
5.9000	-0.1771	-14.1328
5.9200	-0.1766	-14.1128
5.9400	-0.1759	-14.0929
5.9600	-0.1763	-14.0728
5.9800	-0.1759	-14.0528
6.0000	-0.1745	-14.0329
6.0200	-0.1746	-14.0128
6.0400	-0.1743	-13.9928
6.0600	-0.1739	-13.9728
6.0800	-0.1728	-13.9528
6.1000	-0.1728	-13.9329
6.1200	-0.1724	-13.9128
6.1400	-0.1714	-13.8928
6.1600	-0.1712	-13.8728
6.1800	-0.1702	-13.8529
6.2000	-0.1704	-13.8329
6.2200	-0.1699	-13.8129
6.2400	-0.1695	-13.7928
6.2600	-0.1693	-13.7728
6.2800	-0.1681	-13.7529
6.3000	-0.1678	-13.7329
6.3200	-0.1667	-13.7129
6.3400	-0.1665	-13.6928
6.3600	-0.1674	-13.6728
6.3800	-0.1658	-13.6529
6.4000	-0.1660	-13.6329
6.4200	-0.1649	-13.6129
6.4400	-0.1652	-13.5928
6.4600	-0.1646	-13.5729
6.4800	-0.1643	-13.5529
6.5000	-0.1642	-13.5328
6.5200	-0.1636	-13.5128
6.5400	-0.1635	-13.4928
6.5600	-0.1623	-13.4729
6.5800	-0.1618	-13.4529
6.6000	-0.1618	-13.4328
6.6200	-0.1613	-13.4128
6.6400	-0.1618	-13.3928
6.6600	-0.1607	-13.3728
6.6800	-0.1600	-13.3529
6.7000	-0.1599	-13.3328
6.7200	-0.1595	-13.3128
6.7400	-0.1599	-13.2928
6.7600	-0.1584	-13.2729
6.7800	-0.1580	-13.2529
6.8000	-0.1570	-13.2329
6.8200	-0.1574	-13.2129
6.8400	-0.1574	-13.1928
6.8600	-0.1560	-13.1729
6.8800	-0.1559	-13.1529
6.9000	-0.1556	-13.1329
6.9200	-0.1553	-13.1128
6.9400	-0.1550	-13.0928
6.9600	-0.1547	-13.0729
6.9800	-0.1548	-13.0529
7.0000	-0.1540	-13.0329
7.0200	-0.1538	-13.0128
7.0400	-0.1540	-12.9928
7.0600	-0.1527	-12.9729
7.0800	-0.1526	-12.9529
7.1000	-0.1519	-12.9328
7.1200	-0.1524	-12.9128
7.1400	-0.1516	-12.8928
7.1600	-0.1508	-12.8728
7.1800	-0.1508	-12.8528
7.2000	-0.1499	-12.8328
7.2200	-0.1502	-12.8128
7.2400	-0.1493	-12.7929
7.2600	-0.1491	-12.7729
7.2800	-0.1491	-12.7529
7.3000	-0.1475	-12.7328
7.3200	-0.1479	-12.7128
7.3400	-0.1469	-12.6929
7.3600	-0.1469	-12.6729
7.3800	-0.1464	-12.6529
7.4000	-0.1455	-12.6328
7.4200	-0.1456	-12.6128
7.4400	-0.1451	-12.5929
7.4600	-0.1452	-12.5728
7.4800	-0.1444	-12.5528
7.5000	-0.1439	-12.5328
7.5200	-0.1438	-12.5128
7.5400	-0.1432	-12.4929
7.5600	-0.1430	-12.4729
7.5800	-0.1422	-12.4529
7.6000	-0.1415	-12.4328
7.6200	-0.1414	-12.4129
7.6400	-0.1408	-12.3929
7.6600	-0.1405	-12.3729
7.6800	-0.1391	-12.3529
7.7000	-0.1392	-12.3328
7.7200	-0.1391	-12.3128
7.7400	-0.1385	-12.2928
7.7600	-0.1383	-12.2728
7.7800	-0.1380	-12.2528
7.8000	-0.1382	-12.2328
7.8200	-0.1375	-12.2128
7.8400	-0.1370	-12.1928
7.8600	-0.1369	-12.1728
7.8800	-0.1365	-12.1528
7.9000	-0.1362	-12.1328
7.9200	-0.1354	-12.1129
7.9400	-0.1353	-12.0929
7.9600	-0.1353	-12.0729
7.9800	-0.1346	-12.0528
8.0000	-0.1338	-12.0328
8.0200	-0.1330	-12.0129
8.0400	-0.1331	-11.9928
8.0600	-0.1325	-11.9729
8.0800	-0.1322	-11.9529
8.1000	-0.1320	-11.9328
8.1200	-0.1309	-11.9129
8.1400	-0.1311	-11.8929
8.1600	-0.1308	-11.8729
8.1800	-0.1299	-11.8528
8.2000	-0.1301	-11.8329
8.2200	-0.1291	-11.8129
8.2400	-0.1290	-11.7929
8.2600	-0.1281	-11.7729
8.2800	-0.1285	-11.7528
8.3000	-0.1281	-11.7328
8.3200	-0.1272	-11.7129
8.3400	-0.1271	-11.6929
8.3600	-0.1263	-11.6729
8.3800	-0.1266	-11.6528
8.4000	-0.1258	-11.6328
8.4200	-0.1255	-11.6128
8.4400	-0.1256	-11.5928
8.4600	-0.1253	-11.5728
8.4800	-0.1250	-11.5528
8.5000	-0.1239	-11.5329
8.5200	-0.1238	-11.5129
8.5400	-0.1234	-11.4929
8.5600	-0.1232	-11.4728
8.5800	-0.1232	-11.4528
8.6000	-0.1221	-11.4329
8.6200	-0.1216	-11.4129
8.6400	-0.1213	-11.3929
8.6600	-0.1214	-11.3728
8.6800	-0.1212	-11.3528
8.7000	-0.1205	-11.3329
8.7200	-0.1197	-11.3129
8.7400	-0.1193	-11.2928
8.7600	-0.1185	-11.2728
8.7800	-0.1183	-11.2528
8.8000	-0.1181	-11.2329
8.8200	-0.1185	-11.2128
8.8400	-0.1176	-11.1929
8.8600	-0.1179	-11.1728
8.8800	-0.1176	-11.1528
8.9000	-0.1166	-11.1328
8.9200	-0.1162	-11.1128
8.9400	-0.1156	-11.0929
8.9600	-0.1162	-11.0728
8.9800	-0.1153	-11.0528
9.0000	-0.1143	-11.0329
9.0200	-0.1142	-11.0128
9.0400	-0.1141	-10.9928
9.0600	-0.1135	-10.9728
9.0800	-0.1127	-10.9529
9.1000	-0.1125	-10.9328
9.1200	-0.1129	-10.9128
9.1400	-0.1118	-10.8928
9.1600	-0.1126	-10.8728
9.1800	-0.1110	-10.8529
9.2000	-0.1116	-10.8329
9.2200	-0.1110	-10.8129
9.2400	-0.1102	-10.7929
9.2600	-0.1101	-10.7728
9.2800	-0.1097	-10.7529
9.3000	-0.1093	-10.7329
9.3200	-0.1090	-10.7129
9.3400	-0.1084	-10.6928
9.3600	-0.1085	-10.6728
9.3800	-0.1080	-10.6529
9.4000	-0.1078	-10.6329
9.4200	-0.1069	-10.6129
9.4400	-0.1069	-10.5928
9.4600	-0.1068	-10.5728
9.4800	-0.1062	-10.5528
9.5000	-0.1060	-10.5328
9.5200	-0.1050	-10.5128
9.5400	-0.1050	-10.4928
9.5600	-0.1051	-10.4728
9.5800	-0.1049	-10.4529
9.6000	-0.1043	-10.4328
9.6200	-0.1038	-10.4128
9.6400	-0.1037	-10.3928
9.6600	-0.1033	-10.3729
9.6800	-0.1031	-10.3529
9.7000	-0.1024	-10.3329
9.7200	-0.1018	-10.3128
9.7400	-0.1019	-10.2928
9.7600	-0.1013	-10.2729
9.7800	-0.1010	-10.2529
9.8000	-0.1010	-10.2329
9.8200	-0.1003	-10.2128
9.8400	-0.0995	-10.1928
9.8600	-0.0991	-10.1729
9.8800	-0.0993	-10.1529
9.9000	-0.0988	-10.1329
9.9200	-0.0985	-10.1129
9.9400	-0.0980	-10.0929
9.9600	-0.0971	-10.0729
9.9800	-0.0980	-10.0529
10.0000	-0.0974	-10.0329
10.0200	-0.0973	-10.0129
10.0400	-0.0970	-9.9929
10.0600	-0.0958	-9.9729
10.0800	-0.0957	-9.9528
10.1000	-0.0955	-9.9328
10.1200	-0.0960	-9.9128
10.1400	-0.0954	-9.8928
10.1600	-0.0945	-9.8728
10.1800	-0.0942	-9.8528
10.2000	-0.0939	-9.8328
10.2200	-0.0942	-9.8128
10.2400	-0.0932	-9.7928
10.2600	-0.0932	-9.7729
10.2800	-0.0930	-9.7529
10.3000	-0.0924	-9.7329
10.3200	-0.0925	-9.7128
10.3400	-0.0919	-9.6929
10.3600	-0.0913	-9.6729
10.3800	-0.0908	-9.6529
10.4000	-0.0907	-9.6328
10.4200	-0.0905	-9.6128
10.4400	-0.0901	-9.5929
10.4600	-0.0900	-9.5729
10.4800	-0.0894	-9.5529
10.5000	-0.0895	-9.5329
10.5200	-0.0894	-9.5128
10.5400	-0.0887	-9.4929
10.5600	-0.0886	-9.4729
10.5800	-0.0882	-9.4529
10.6000	-0.0883	-9.4328
10.6200	-0.0881	-9.4129
10.6400	-0.0873	-9.3929
10.6600	-0.0874	-9.3729
10.6800	-0.0866	-9.3528
10.7000	-0.0865	-9.3328
10.7200	-0.0859	-9.3128
10.7400	-0.0860	-9.2929
10.7600	-0.0855	-9.2728
10.7800	-0.0852	-9.2528
10.8000	-0.0854	-9.2328
10.8200	-0.0841	-9.2129
10.8400	-0.0838	-9.1929
10.8600	-0.0839	-9.1728
10.8800	-0.0839	-9.1528
10.9000	-0.0838	-9.1328
10.9200	-0.0831	-9.1129
10.9400	-0.0831	-9.0929
10.9600	-0.0826	-9.0728
10.9800	-0.0827	-9.0528
11.0000	-0.0823	-9.0328
11.0200	-0.0815	-9.0129
11.0400	-0.0817	-8.9929
11.0600	-0.0814	-8.9729
11.0800	-0.0812	-8.9529
11.1000	-0.0808	-8.9329
11.1200	-0.0802	-8.9129
11.1400	-0.0804	-8.8929
11.1600	-0.0797	-8.8729
11.1800	-0.0793	-8.8528
11.2000	-0.0794	-8.8328
11.2200	-0.0785	-8.8129
11.2400	-0.0783	-8.7928
11.2600	-0.0779	-8.7728
11.2800	-0.0783	-8.7528
11.3000	-0.0777	-8.7328
11.3200	-0.0776	-8.7129
11.3400	-0.0774	-8.6929
11.3600	-0.0768	-8.6728
11.3800	-0.0771	-8.6528
11.4000	-0.0764	-8.6328
11.4200	-0.0761	-8.6129
11.4400	-0.0758	-8.5929
11.4600	-0.0756	-8.5729
11.4800	-0.0759	-8.5528
11.5000	-0.0747	-8.5329
11.5200	-0.0745	-8.5129
11.5400	-0.0747	-8.4928
11.5600	-0.0746	-8.4728
11.5800	-0.0746	-8.4528
11.6000	-0.0729	-8.4329
11.6200	-0.0736	-8.4129
11.6400	-0.0732	-8.3929
11.6600	-0.0733	-8.3729
11.6800	-0.0731	-8.3529
11.7000	-0.0726	-8.3329
11.7200	-0.0728	-8.3129
11.7400	-0.0718	-8.2929
11.7600	-0.0722	-8.2728
11.7800	-0.0719	-8.2528
11.8000	-0.0711	-8.2329
11.8200	-0.0715	-8.2128
11.8400	-0.0705	-8.1928
11.8600	-0.0710	-8.1728
11.8800	-0.0706	-8.1528
11.9000	-0.0706	-8.1328
11.9200	-0.0701	-8.1128
11.9400	-0.0693	-8.0928
11.9600	-0.0699	-8.0728
11.9800	-0.0694	-8.0528
12.0000	-0.0691	-8.0329
12.0200	-0.0686	-8.0128
12.0400	-0.0678	-7.9929
12.0600	-0.0683	-7.9728
12.0800	-0.0678	-7.9529
12.1000	-0.0674	-7.9329
12.1200	-0.0674	-7.9128
12.1400	-0.0674	-7.8928
12.1600	-0.0675	-7.8728
12.1800	-0.0665	-7.8529
12.2000	-0.0669	-7.8329
12.2200	-0.0663	-7.8129
12.2400	-0.0660	-7.7929
12.2600	-0.0661	-7.7729
12.2800	-0.0652	-7.7529
12.3000	-0.0658	-7.7329
12.3200	-0.0648	-7.7129
12.3400	-0.0649	-7.6928
12.3600	-0.0650	-7.6728
12.3800	-0.0643	-7.6529
12.4000	-0.0640	-7.6329
12.4200	-0.0636	-7.6129
12.4400	-0.0636	-7.5928
12.4600	-0.0634	-7.5728
12.4800	-0.0628	-7.5528
12.5000	-0.0634	-7.5328
12.5200	-0.0625	-7.5128
12.5400	-0.0625	-7.4928
12.5600	-0.0619	-7.4728
12.5800	-0.0618	-7.4528
12.6000	-0.0620	-7.4328
12.6200	-0.0614	-7.4128
12.6400	-0.0615	-7.3928
12.6600	-0.0611	-7.3729
12.6800	-0.0606	-7.3529
12.7000	-0.0603	-7.3329
12.7200	-0.0605	-7.3129
12.7400	-0.0607	-7.2928
12.7600	-0.0593	-7.2729
12.7800	-0.0598	-7.2529
12.8000	-0.0596	-7.2329
12.8200	-0.0587	-7.2128
12.8400	-0.0590	-7.1928
12.8600	-0.0582	-7.1729
12.8800	-0.0585	-7.1529
12.9000	-0.0581	-7.1329
12.9200	-0.0582	-7.1128
12.9400	-0.0580	-7.0928
12.9600	-0.0573	-7.0729
12.9800	-0.0580	-7.0529
13.0000	-0.0573	-7.0329
13.0200	-0.0577	-7.0128
13.0400	-0.0574	-6.9928
13.0600	-0.0561	-6.9729
13.0800	-0.0565	-6.9528
13.1000	-0.0556	-6.9328
13.1200	-0.0564	-6.9128
13.1400	-0.0557	-6.8929
13.1600	-0.0553	-6.8729
13.1800	-0.0555	-6.8528
13.2000	-0.0556	-6.8328
13.2200	-0.0554	-6.8128
13.2400	-0.0545	-6.7929
13.2600	-0.0539	-6.7729
13.2800	-0.0544	-6.7528
13.3000	-0.0539	-6.7328
13.3200	-0.0541	-6.7128
13.3400	-0.0532	-6.6929
13.3600	-0.0534	-6.6729
13.3800	-0.0534	-6.6529
13.4000	-0.0527	-6.6329
13.4200	-0.0530	-6.6129
13.4400	-0.0519	-6.5929
13.4600	-0.0523	-6.5729
13.4800	-0.0520	-6.5529
13.5000	-0.0514	-6.5328
13.5200	-0.0518	-6.5128
13.5400	-0.0509	-6.4929
13.5600	-0.0516	-6.4728
13.5800	-0.0510	-6.4528
13.6000	-0.0510	-6.4328
13.6200	-0.0510	-6.4128
13.6400	-0.0506	-6.3929
13.6600	-0.0510	-6.3728
13.6800	-0.0500	-6.3528
13.7000	-0.0503	-6.3328
13.7200	-0.0496	-6.3128
13.7400	-0.0488	-6.2929
13.7600	-0.0489	-6.2728
13.7800	-0.0487	-6.2528
13.8000	-0.0492	-6.2328
13.8200	-0.0483	-6.2128
13.8400	-0.0478	-6.1929
13.8600	-0.0480	-6.1729
13.8800	-0.0476	-6.1529
13.9000	-0.0485	-6.1328
13.9200	-0.0476	-6.1128
13.9400	-0.0471	-6.0929
13.9600	-0.0479	-6.0728
13.9800	-0.0469	-6.0528
14.0000	-0.0471	-6.0328
14.0200	-0.0464	-6.0129
14.0400	-0.0465	-5.9929
14.0600	-0.0466	-5.9729
14.0800	-0.0468	-5.9529
14.1000	-0.0465	-5.9328
14.1200	-0.0455	-5.9129
14.1400	-0.0454	-5.8929
14.1600	-0.0451	-5.8729
14.1800	-0.0449	-5.8528
14.2000	-0.0454	-5.8328
14.2200	-0.0446	-5.8129
14.2400	-0.0446	-5.7929
14.2600	-0.0438	-5.7728
14.2800	-0.0438	-5.7528
14.3000	-0.0443	-5.7328
14.3200	-0.0433	-5.7129
14.3400	-0.0439	-5.6928
14.3600	-0.0432	-5.6728
14.3800	-0.0435	-5.6528
14.4000	-0.0434	-5.6329
14.4200	-0.0429	-5.6129
14.4400	-0.0433	-5.5928
14.4600	-0.0427	-5.5728
14.4800	-0.0427	-5.5528
14.5000	-0.0423	-5.5329
14.5200	-0.0418	-5.5129
14.5400	-0.0422	-5.4928
14.5600	-0.0415	-5.4728
14.5800	-0.0415	-5.4528
14.6000	-0.0411	-5.4329
14.6200	-0.0412	-5.4129
14.6400	-0.0416	-5.3929
14.6600	-0.0410	-5.3729
14.6800	-0.0407	-5.3529
14.7000	-0.0401	-5.3329
14.7200	-0.0400	-5.3129
14.7400	-0.0403	-5.2929
14.7600	-0.0396	-5.2729
14.7800	-0.0395	-5.2528
14.8000	-0.0394	-5.2329
14.8200	-0.0393	-5.2128
14.8400	-0.0387	-5.1929
14.8600	-0.0386	-5.1728
14.8800	-0.0392	-5.1528
14.9000	-0.0384	-5.1329
14.9200	-0.0380	-5.1128
14.9400	-0.0381	-5.0928
14.9600	-0.0381	-5.0728
14.9800	-0.0378	-5.0528
15.0000	-0.0372	-5.0329
15.0200	-0.0373	-5.0128
15.0400	-0.0378	-4.9928
15.0600	-0.0377	-4.9728
15.0800	-0.0368	-4.9528
15.1000	-0.0362	-4.9329
15.1200	-0.0368	-4.9128
15.1400	-0.0360	-4.8928
15.1600	-0.0358	-4.8728
15.1800	-0.0358	-4.8529
15.2000	-0.0360	-4.8329
15.2200	-0.0364	-4.8129
15.2400	-0.0355	-4.7928
15.2600	-0.0352	-4.7728
15.2800	-0.0349	-4.7529
15.3000	-0.0354	-4.7329
15.3200	-0.0346	-4.7129
15.3400	-0.0344	-4.6928
15.3600	-0.0347	-4.6728
15.3800	-0.0340	-4.6529
15.4000	-0.0337	-4.6329
15.4200	-0.0341	-4.6129
15.4400	-0.0339	-4.5928
15.4600	-0.0333	-4.5728
15.4800	-0.0330	-4.5529
15.5000	-0.0333	-4.5328
15.5200	-0.0331	-4.5128
15.5400	-0.0331	-4.4928
15.5600	-0.0325	-4.4728
15.5800	-0.0325	-4.4528
15.6000	-0.0322	-4.4328
15.6200	-0.0316	-4.4128
15.6400	-0.0321	-4.3928
15.6600	-0.0318	-4.3728
15.6800	-0.0312	-4.3529
15.7000	-0.0312	-4.3328
15.7200	-0.0313	-4.3128
15.7400	-0.0312	-4.2928
15.7600	-0.0304	-4.2729
15.7800	-0.0306	-4.2529
15.8000	-0.0301	-4.2329
15.8200	-0.0302	-4.2128
15.8400	-0.0302	-4.1928
15.8600	-0.0297	-4.1729
15.8800	-0.0298	-4.1529
15.9000	-0.0296	-4.1328
15.9200	-0.0293	-4.1128
15.9400	-0.0289	-4.0928
15.9600	-0.0287	-4.0729
15.9800	-0.0290	-4.0529
16.0000	-0.0286	-4.0329
16.0200	-0.0286	-4.0128
16.0400	-0.0285	-3.9928
16.0600	-0.0282	-3.9729
16.0800	-0.0277	-3.9528
16.1000	-0.0277	-3.9329
16.1200	-0.0278	-3.9128
16.1400	-0.0273	-3.8929
16.1600	-0.0274	-3.8729
16.1800	-0.0274	-3.8528
16.2000	-0.0270	-3.8328
16.2200	-0.0274	-3.8128
16.2400	-0.0266	-3.7928
16.2600	-0.0268	-3.7729
16.2800	-0.0265	-3.7529
16.3000	-0.0261	-3.7328
16.3200	-0.0260	-3.7128
16.3400	-0.0257	-3.6929
16.3600	-0.0257	-3.6729
16.3800	-0.0253	-3.6529
16.4000	-0.0257	-3.6329
16.4200	-0.0251	-3.6128
16.4400	-0.0243	-3.5929
16.4600	-0.0248	-3.5729
16.4800	-0.0241	-3.5529
16.5000	-0.0240	-3.5328
16.5200	-0.0246	-3.5128
16.5400	-0.0241	-3.4929
16.5600	-0.0244	-3.4729
16.5800	-0.0235	-3.4529
16.6000	-0.0237	-3.4328
16.6200	-0.0235	-3.4128
16.6400	-0.0230	-3.3929
16.6600	-0.0232	-3.3728
16.6800	-0.0222	-3.3528
16.7000	-0.0225	-3.3328
16.7200	-0.0222	-3.3128
16.7400	-0.0221	-3.2929
16.7600	-0.0221	-3.2729
16.7800	-0.0216	-3.2528
16.8000	-0.0224	-3.2328
16.8200	-0.0216	-3.2129
16.8400	-0.0212	-3.1929
16.8600	-0.0208	-3.1729
16.8800	-0.0208	-3.1528
16.9000	-0.0211	-3.1328
16.9200	-0.0205	-3.1129
16.9400	-0.0205	-3.0929
16.9600	-0.0203	-3.0729
16.9800	-0.0203	-3.0528
17.0000	-0.0201	-3.0328
17.0200	-0.0195	-3.0129
17.0400	-0.0195	-2.9929
17.0600	-0.0193	-2.9729
17.0800	-0.0192	-2.9529
17.1000	-0.0193	-2.9328
17.1200	-0.0184	-2.9129
17.1400	-0.0187	-2.8929
17.1600	-0.0185	-2.8729
17.1800	-0.0185	-2.8528
17.2000	-0.0186	-2.8328
17.2200	-0.0180	-2.8129
17.2400	-0.0177	-2.7928
17.2600	-0.0173	-2.7728
17.2800	-0.0180	-2.7528
17.3000	-0.0177	-2.7328
17.3200	-0.0164	-2.7129
17.3400	-0.0164	-2.6928
17.3600	-0.0157	-2.6728
17.3800	-0.0171	-2.6528
17.4000	-0.0163	-2.6328
17.4200	-0.0162	-2.6129
17.4400	-0.0160	-2.5929
17.4600	-0.0155	-2.5728
17.4800	-0.0157	-2.5528
17.5000	-0.0152	-2.5329
17.5200	-0.0156	-2.5129
17.5400	-0.0153	-2.4929
17.5600	-0.0146	-2.4729
17.5800	-0.0153	-2.4528
17.6000	-0.0143	-2.4328
17.6200	-0.0150	-2.4129
17.6400	-0.0144	-2.3929
17.6600	-0.0139	-2.3728
17.6800	-0.0137	-2.3528
17.7000	-0.0131	-2.3329
17.7200	-0.0140	-2.3129
17.7400	-0.0136	-2.2929
17.7600	-0.0134	-2.2728
17.7800	-0.0127	-2.2528
17.8000	-0.0123	-2.2329
17.8200	-0.0127	-2.2129
17.8400	-0.0122	-2.1928
17.8600	-0.0124	-2.1728
17.8800	-0.0127	-2.1528
17.9000	-0.0119	-2.1329
17.9200	-0.0120	-2.1129
17.9400	-0.0117	-2.0928
17.9600	-0.0123	-2.0728
17.9800	-0.0116	-2.0528
18.0000	-0.0112	-2.0329
18.0200	-0.0111	-2.0128
18.0400	-0.0110	-1.9928
18.0600	-0.0111	-1.9728
18.0800	-0.0100	-1.9528
18.1000	-0.0104	-1.9329
18.1200	-0.0109	-1.9128
18.1400	-0.0098	-1.8929
18.1600	-0.0099	-1.8729
18.1800	-0.0096	-1.8529
18.2000	-0.0095	-1.8329
18.2200	-0.0098	-1.8129
18.2400	-0.0091	-1.7929
18.2600	-0.0092	-1.7728
18.2800	-0.0082	-1.7529
18.3000	-0.0086	-1.7329
18.3200	-0.0078	-1.7129
18.3400	-0.0082	-1.6929
18.3600	-0.0085	-1.6728
18.3800	-0.0076	-1.6529
18.4000	-0.0081	-1.6329
18.4200	-0.0078	-1.6129
18.4400	-0.0078	-1.5928
18.4600	-0.0081	-1.5728
18.4800	-0.0073	-1.5529
18.5000	-0.0072	-1.5329
18.5200	-0.0064	-1.5129
18.5400	-0.0069	-1.4928
18.5600	-0.0067	-1.4728
18.5800	-0.0060	-1.4529
18.6000	-0.0065	-1.4328
18.6200	-0.0057	-1.4128
18.6400	-0.0055	-1.3928
18.6600	-0.0051	-1.3728
18.6800	-0.0054	-1.3529
18.7000	-0.0059	-1.3329
18.7200	-0.0052	-1.3128
18.7400	-0.0054	-1.2928
18.7600	-0.0046	-1.2729
18.7800	-0.0045	-1.2529
18.8000	-0.0046	-1.2329
18.8200	-0.0042	-1.2128
18.8400	-0.0050	-1.1928
18.8600	-0.0040	-1.1729
18.8800	-0.0041	-1.1529
18.9000	-0.0035	-1.1329
18.9200	-0.0034	-1.1128
18.9400	-0.0037	-1.0928
18.9600	-0.0034	-1.0729
18.9800	-0.0033	-1.0529
19.0000	-0.0030	-1.0328
19.0200	-0.0024	-1.0128
19.0400	-0.0029	-0.9928
19.0600	-0.0020	-0.9729
19.0800	-0.0024	-0.9528
19.1000	-0.0025	-0.9328
19.1200	-0.0023	-0.9128
19.1400	-0.0023	-0.8928
19.1600	-0.0010	-0.8728
19.1800	-0.0018	-0.8528
19.2000	-0.0008	-0.8328
19.2200	-0.0011	-0.8128
19.2400	-0.0009	-0.7929
19.2600	-0.0009	-0.7729
19.2800	-0.0011	-0.7529
19.3000	0.0003	-0.7329
19.3200	-0.0003	-0.7128
19.3400	-0.0002	-0.6929
19.3600	0.0002	-0.6729
19.3800	0.0000	-0.6529
19.4000	0.0002	-0.6328
19.4200	-0.0004	-0.6128
19.4400	0.0004	-0.5928
19.4600	0.0004	-0.5729
19.4800	0.0009	-0.5529
19.5000	0.0016	-0.5329
19.5200	0.0015	-0.5128
19.5400	0.0021	-0.4929
19.5600	0.0018	-0.4729
19.5800	0.0013	-0.4529
19.6000	0.0018	-0.4328
19.6200	0.0017	-0.4128
19.6400	0.0021	-0.3928
19.6600	0.0023	-0.3728
19.6800	0.0023	-0.3528
19.7000	0.0025	-0.3328
19.7200	0.0025	-0.3128
19.7400	0.0033	-0.2929
19.7600	0.0032	-0.2728
19.7800	0.0039	-0.2528
19.8000	0.0032	-0.2328
19.8200	0.0040	-0.2129
19.8400	0.0042	-0.1929
19.8600	0.0035	-0.1729
19.8800	0.0040	-0.1529
19.9000	0.0042	-0.1328
19.9200	0.0044	-0.1129
19.9400	0.0044	-0.0929
19.9600	0.0045	-0.0729
19.9800	0.0050	-0.0528
20.0000	0.0047	-0.0328
20.0200	0.0051	-0.0129
20.0400	0.0057	0.0071
20.0600	0.0057	0.0271
20.0800	0.0060	0.0472
20.1000	0.0056	0.0672
20.1200	0.0057	0.0871
20.1400	0.0058	0.1072
20.1600	0.0061	0.1272
20.1800	0.0065	0.1472
20.2000	0.0062	0.1672
20.2200	0.0071	0.1871
20.2400	0.0067	0.2072
20.2600	0.0069	0.2272
20.2800	0.0071	0.2472
20.3000	0.0071	0.2672
20.3200	0.0077	0.2871
20.3400	0.0078	0.3072
20.3600	0.0083	0.3272
20.3800	0.0080	0.3472
20.4000	0.0078	0.3672
20.4200	0.0086	0.3871
20.4400	0.0085	0.4071
20.4600	0.0084	0.4271
20.4800	0.0081	0.4472
20.5000	0.0086	0.4671
20.5200	0.0089	0.4871
20.5400	0.0094	0.5072
20.5600	0.0096	0.5271
20.5800	0.0091	0.5472
20.6000	0.0095	0.5672
20.6200	0.0098	0.5871
20.6400	0.0100	0.6071
20.6600	0.0101	0.6271
20.6800	0.0100	0.6471
20.7000	0.0109	0.6671
20.7200	0.0109	0.6871
20.7400	0.0108	0.7071
20.7600	0.0108	0.7272
20.7800	0.0112	0.7472
20.8000	0.0114	0.7671
20.8200	0.0119	0.7872
20.8400	0.0118	0.8072
20.8600	0.0117	0.8272
20.8800	0.0119	0.8472
20.9000	0.0128	0.8671
20.9200	0.0121	0.8871
20.9400	0.0125	0.9072
20.9600	0.0127	0.9272
20.9800	0.0126	0.9472
21.0000	0.0129	0.9671
21.0200	0.0131	0.9871
21.0400	0.0131	1.0072
21.0600	0.0133	1.0272
21.0800	0.0136	1.0471
21.1000	0.0135	1.0671
21.1200	0.0138	1.0872
21.1400	0.0146	1.1072
21.1600	0.0142	1.1272
21.1800	0.0146	1.1472
21.2000	0.0146	1.1671
21.2200	0.0147	1.1871
21.2400	0.0153	1.2071
21.2600	0.0149	1.2271
21.2800	0.0159	1.2471
21.3000	0.0158	1.2671
21.3200	0.0154	1.2871
21.3400	0.0154	1.3072
21.3600	0.0157	1.3272
21.3800	0.0164	1.3471
21.4000	0.0161	1.3672
21.4200	0.0166	1.3872
21.4400	0.0166	1.4072
21.4600	0.0166	1.4272
21.4800	0.0168	1.4472
21.5000	0.0166	1.4672
21.5200	0.0173	1.4871
21.5400	0.0172	1.5072
21.5600	0.0176	1.5271
21.5800	0.0178	1.5471
21.6000	0.0178	1.5672
21.6200	0.0184	1.5871
21.6400	0.0177	1.6072
21.6600	0.0182	1.6272
21.6800	0.0185	1.6472
21.7000	0.0187	1.6672
21.7200	0.0190	1.6872
21.7400	0.0189	1.7072
21.7600	0.0192	1.7271
21.7800	0.0194	1.7471
21.8000	0.0195	1.7671
21.8200	0.0194	1.7871
21.8400	0.0196	1.8072
21.8600	0.0203	1.8271
21.8800	0.0198	1.8471
21.9000	0.0200	1.8671
21.9200	0.0201	1.8872
21.9400	0.0206	1.9072
21.9600	0.0213	1.9271
21.9800	0.0209	1.9471
22.0000	0.0212	1.9671
22.0200	0.0211	1.9872
22.0400	0.0212	2.0072
22.0600	0.0220	2.0271
22.0800	0.0220	2.0471
22.1000	0.0223	2.0671
22.1200	0.0216	2.0872
22.1400	0.0220	2.1072
22.1600	0.0225	2.1271
22.1800	0.0224	2.1472
22.2000	0.0232	2.1672
22.2200	0.0229	2.1872
22.2400	0.0232	2.2071
22.2600	0.0233	2.2271
22.2800	0.0234	2.2471
22.3000	0.0239	2.2672
22.3200	0.0238	2.2872
22.3400	0.0241	2.3071
22.3600	0.0241	2.3271
22.3800	0.0243	2.3472
22.4000	0.0245	2.3672
22.4200	0.0247	2.3872
22.4400	0.0248	2.4071
22.4600	0.0247	2.4271
22.4800	0.0247	2.4472
22.5000	0.0251	2.4672
22.5200	0.0247	2.4872
22.5400	0.0260	2.5071
22.5600	0.0257	2.5271
22.5800	0.0260	2.5472
22.6000	0.0255	2.5672
22.6200	0.0261	2.5872
22.6400	0.0269	2.6071
22.6600	0.0262	2.6272
22.6800	0.0266	2.6472
22.7000	0.0268	2.6672
22.7200	0.0270	2.6872
22.7400	0.0274	2.7071
22.7600	0.0266	2.7272
22.7800	0.0276	2.7472
22.8000	0.0271	2.7672
22.8200	0.0282	2.7872
22.8400	0.0280	2.8071
22.8600	0.0283	2.8272
22.8800	0.0290	2.8472
22.9000	0.0280	2.8672
22.9200	0.0290	2.8872
22.9400	0.0293	2.9071
22.9600	0.0290	2.9271
22.9800	0.0295	2.9471
23.0000	0.0293	2.9672
23.0200	0.0296	2.9871
23.0400	0.0297	3.0071
23.0600	0.0303	3.0271
23.0800	0.0307	3.0472
23.1000	0.0297	3.0672
23.1200	0.0307	3.0871
23.1400	0.0306	3.1071
23.1600	0.0309	3.1271
23.1800	0.0311	3.1472
23.2000	0.0312	3.1672
23.2200	0.0319	3.1872
23.2400	0.0312	3.2072
23.2600	0.0320	3.2272
23.2800	0.0319	3.2472
23.3000	0.0320	3.2672
23.3200	0.0324	3.2871
23.3400	0.0321	3.3071
23.3600	0.0329	3.3272
23.3800	0.0325	3.3472
23.4000	0.0330	3.3672
23.4200	0.0336	3.3871
23.4400	0.0333	3.4072
23.4600	0.0339	3.4272
23.4800	0.0333	3.4472
23.5000	0.0339	3.4672
23.5200	0.0337	3.4871
23.5400	0.0345	3.5072
23.5600	0.0350	3.5272
23.5800	0.0345	3.5472
23.6000	0.0350	3.5671
23.6200	0.0352	3.5871
23.6400	0.0351	3.6071
23.6600	0.0354	3.6271
23.6800	0.0351	3.6472
23.7000	0.0360	3.6671
23.7200	0.0356	3.6872
23.7400	0.0365	3.7072
23.7600	0.0369	3.7272
23.7800	0.0365	3.7472
23.8000	0.0368	3.7671
23.8200	0.0369	3.7872
23.8400	0.0375	3.8072
23.8600	0.0374	3.8272
23.8800	0.0374	3.8472
23.9000	0.0383	3.8671
23.9200	0.0374	3.8871
23.9400	0.0384	3.9071
23.9600	0.0378	3.9272
23.9800	0.0382	3.9472
24.0000	0.0389	3.9671
24.0200	0.0385	3.9871
24.0400	0.0392	4.0072
24.0600	0.0388	4.0272
24.0800	0.0394	4.0472
24.1000	0.0396	4.0671
24.1200	0.0394	4.0872
24.1400	0.0403	4.1071
24.1600	0.0398	4.1272
24.1800	0.0404	4.1471
24.2000	0.0404	4.1671
24.2200	0.0407	4.1871
24.2400	0.0415	4.2071
24.2600	0.0412	4.2272
24.2800	0.0417	4.2471
24.3000	0.0418	4.2671
24.3200	0.0420	4.2871
24.3400	0.0421	4.3072
24.3600	0.0417	4.3272
24.3800	0.0426	4.3471
24.4000	0.0425	4.3671
24.4200	0.0427	4.3872
24.4400	0.0430	4.4072
24.4600	0.0427	4.4272
24.4800	0.0439	4.4471
24.5000	0.0436	4.4671
24.5200	0.0440	4.4872
24.5400	0.0438	4.5072
24.5600	0.0438	4.5272
24.5800	0.0443	4.5471
24.6000	0.0442	4.5672
24.6200	0.0452	4.5872
24.6400	0.0450	4.6072
24.6600	0.0453	4.6272
24.6800	0.0454	4.6471
24.7000	0.0453	4.6671
24.7200	0.0456	4.6871
24.7400	0.0456	4.7072
24.7600	0.0463	4.7271
24.7800	0.0468	4.7471
24.8000	0.0464	4.7671
24.8200	0.0473	4.7872
24.8400	0.0465	4.8072
24.8600	0.0471	4.8271
24.8800	0.0471	4.8471
24.9000	0.0476	4.8672
24.9200	0.0479	4.8872
24.9400	0.0474	4.9072
24.9600	0.0483	4.9271
24.9800	0.0485	4.9471
25.0000	0.0492	4.9671
25.0200	0.0487	4.9872
25.0400	0.0484	5.0072
25.0600	0.0492	5.0271
25.0800	0.0488	5.0472
25.1000	0.0499	5.0672
25.1200	0.0503	5.0872
25.1400	0.0500	5.1072
25.1600	0.0506	5.1271
25.1800	0.0506	5.1472
25.2000	0.0508	5.1672
25.2200	0.0507	5.1872
25.2400	0.0510	5.2072
25.2600	0.0515	5.2271
25.2800	0.0509	5.2471
25.3000	0.0519	5.2671
25.3200	0.0519	5.2872
25.3400	0.0523	5.3071
25.3600	0.0523	5.3271
25.3800	0.0520	5.3471
25.4000	0.0526	5.3671
25.4200	0.0525	5.3872
25.4400	0.0534	5.4071
25.4600	0.0537	5.4271
25.4800	0.0535	5.4471
25.5000	0.0540	5.4672
25.5200	0.0541	5.4872
25.5400	0.0547	5.5071
25.5600	0.0540	5.5271
25.5800	0.0543	5.5471
25.6000	0.0553	5.5672
25.6200	0.0554	5.5872
25.6400	0.0561	5.6071
25.6600	0.0556	5.6271
25.6800	0.0558	5.6471
25.7000	0.0562	5.6672
25.7200	0.0561	5.6872
25.7400	0.0568	5.7071
25.7600	0.0566	5.7272
25.7800	0.0570	5.7472
25.8000	0.0571	5.7672
25.8200	0.0569	5.7872
25.8400	0.0581	5.8071
25.8600	0.0582	5.8271
25.8800	0.0585	5.8472
25.9000	0.0580	5.8672
25.9200	0.0587	5.8871
25.9400	0.0594	5.9071
25.9600	0.0588	5.9271
25.9800	0.0590	5.9472
26.0000	0.0597	5.9672
26.0200	0.0599	5.9871
26.0400	0.0604	6.0071
26.0600	0.0597	6.0271
26.0800	0.0609	6.0471
26.1000	0.0605	6.0672
26.1200	0.0610	6.0871
26.1400	0.0609	6.1071
26.1600	0.0612	6.1271
26.1800	0.0612	6.1472
26.2000	0.0613	6.1672
26.2200	0.0619	6.1871
26.2400	0.0620	6.2072
26.2600	0.0622	6.2272
26.2800	0.0626	6.2472
26.3000	0.0626	6.2672
26.3200	0.0634	6.2871
26.3400	0.0634	6.3072
26.3600	0.0638	6.3272
26.3800	0.0639	6.3472
26.4000	0.0637	6.3672
26.4200	0.0649	6.3871
26.4400	0.0647	6.4072
26.4600	0.0648	6.4271
26.4800	0.0646	6.4472
26.5000	0.0655	6.4671
26.5200	0.0660	6.4871
26.5400	0.0658	6.5071
26.5600	0.0657	6.5271
26.5800	0.0660	6.5472
26.6000	0.0667	6.5672
26.6200	0.0670	6.5871
26.6400	0.0668	6.6071
26.6600	0.0670	6.6272
26.6800	0.0673	6.6472
26.7000	0.0682	6.6671
26.7200	0.0675	6.6871
26.7400	0.0678	6.7071
26.7600	0.0683	6.7272
26.7800	0.0683	6.7472
26.8000	0.0687	6.7671
26.8200	0.0688	6.7872
26.8400	0.0694	6.8072
26.8600	0.0697	6.8272
26.8800	0.0694	6.8472
26.9000	0.0696	6.8671
26.9200	0.0702	6.8871
26.9400	0.0708	6.9072
26.9600	0.0709	6.9272
26.9800	0.0710	6.9472
27.0000	0.0719	6.9671
27.0200	0.0713	6.9871
27.0400	0.0719	7.0072
27.0600	0.0713	7.0272
27.0800	0.0720	7.0471
27.1000	0.0725	7.0671
27.1200	0.0728	7.0871
27.1400	0.0729	7.1071
27.1600	0.0728	7.1272
27.1800	0.0733	7.1471
27.2000	0.0737	7.1671
27.2200	0.0738	7.1871
27.2400	0.0741	7.2072
27.2600	0.0739	7.2272
27.2800	0.0749	7.2471
27.3000	0.0749	7.2671
27.3200	0.0749	7.2872
27.3400	0.0753	7.3072
27.3600	0.0753	7.3272
27.3800	0.0759	7.3471
27.4000	0.0753	7.3672
27.4200	0.0758	7.3872
27.4400	0.0765	7.4072
27.4600	0.0768	7.4272
27.4800	0.0771	7.4471
27.5000	0.0771	7.4671
27.5200	0.0774	7.4871
27.5400	0.0774	7.5072
27.5600	0.0772	7.5272
27.5800	0.0780	7.5471
27.6000	0.0784	7.5672
27.6200	0.0789	7.5871
27.6400	0.0785	7.6072
27.6600	0.0792	7.6272
27.6800	0.0800	7.6471
27.7000	0.0799	7.6671
27.7200	0.0797	7.6871
27.7400	0.0796	7.7072
27.7600	0.0802	7.7271
27.7800	0.0805	7.7471
27.8000	0.0807	7.7671
27.8200	0.0811	7.7871
27.8400	0.0812	7.8072
27.8600	0.0819	7.8271
27.8800	0.0815	7.8471
27.9000	0.0816	7.8671
27.9200	0.0821	7.8872
27.9400	0.0825	7.9072
27.9600	0.0835	7.9271
27.9800	0.0828	7.9471
28.0000	0.0833	7.9672
28.0200	0.0834	7.9872
28.0400	0.0835	8.0072
28.0600	0.0840	8.0271
28.0800	0.0841	8.0471
28.1000	0.0845	8.0672
28.1200	0.0851	8.0872
28.1400	0.0846	8.1072
28.1600	0.0854	8.1271
28.1800	0.0852	8.1472
28.2000	0.0861	8.1672
28.2200	0.0855	8.1872
28.2400	0.0862	8.2072
28.2600	0.0864	8.2271
28.2800	0.0865	8.2471
28.3000	0.0871	8.2671
28.3200	0.0868	8.2872
28.3400	0.0873	8.3071
28.3600	0.0877	8.3271
28.3800	0.0879	8.3471
28.4000	0.0884	8.3671
28.4200	0.0880	8.3872
28.4400	0.0887	8.4071
28.4600	0.0887	8.4271
28.4800	0.0894	8.4471
28.5000	0.0893	8.4671
28.5200	0.0894	8.4872
28.5400	0.0901	8.5071
28.5600	0.0900	8.5271
28.5800	0.0909	8.5471
28.6000	0.0908	8.5672
28.6200	0.0911	8.5872
28.6400	0.0913	8.6072
28.6600	0.0905	8.6272
28.6800	0.0918	8.6472
28.7000	0.0923	8.6672
28.7200	0.0922	8.6872
28.7400	0.0929	8.7072
28.7600	0.0927	8.7272
28.7800	0.0932	8.7472
28.8000	0.0930	8.7672
28.8200	0.0936	8.7872
28.8400	0.0940	8.8071
28.8600	0.0941	8.8271
28.8800	0.0941	8.8471
28.9000	0.0941	8.8672
28.9200	0.0954	8.8871
28.9400	0.0956	8.9071
28.9600	0.0955	8.9272
28.9800	0.0957	8.9472
29.0000	0.0952	8.9672
29.0200	0.0964	8.9871
29.0400	0.0962	9.0071
29.0600	0.0962	9.0271
29.0800	0.0969	9.0471
29.1000	0.0976	9.0672
29.1200	0.0981	9.0871
29.1400	0.0976	9.1071
29.1600	0.0974	9.1271
29.1800	0.0974	9.1472
29.2000	0.0978	9.1672
29.2200	0.0992	9.1871
29.2400	0.0986	9.2072
29.2600	0.0991	9.2272
29.2800	0.0992	9.2472
29.3000	0.0995	9.2672
29.3200	0.1007	9.2872
29.3400	0.1001	9.3072
29.3600	0.1009	9.3272
29.3800	0.1009	9.3472
29.4000	0.1010	9.3672
29.4200	0.1015	9.3871
29.4400	0.1015	9.4071
29.4600	0.1021	9.4271
29.4800	0.1018	9.4472
29.5000	0.1024	9.4671
29.5200	0.1036	9.4871
29.5400	0.1033	9.5071
29.5600	0.1038	9.5272
29.5800	0.1033	9.5472
29.6000	0.1043	9.5672
29.6200	0.1047	9.5871
29.6400	0.1046	9.6071
29.6600	0.1051	9.6271
29.6800	0.1046	9.6472
29.7000	0.1053	9.6671
29.7200	0.1054	9.6871
29.7400	0.1059	9.7071
29.7600	0.1063	9.7271
29.7800	0.1063	9.7472
29.8000	0.1071	9.7671
29.8200	0.1064	9.7871
29.8400	0.1072	9.8072
29.8600	0.1077	9.8272
29.8800	0.1082	9.8472
29.9000	0.1088	9.8672
29.9200	0.1087	9.8872
29.9400	0.1083	9.9072
29.9600	0.1091	9.9272
29.9800	0.1091	9.9472
30.0000	0.1101	9.9671
30.0200	0.1096	9.9871
30.0400	0.1106	10.0071
30.0600	0.1099	10.0272
30.0800	0.1101	10.0472
30.1000	0.1110	10.0671
30.1200	0.1110	10.0871
30.1400	0.1118	10.1071
30.1600	0.1115	10.1272
30.1800	0.1122	10.1472
30.2000	0.1127	10.1671
30.2200	0.1127	10.1871
30.2400	0.1132	10.2071
30.2600	0.1130	10.2272
30.2800	0.1139	10.2471
30.3000	0.1140	10.2671
30.3200	0.1142	10.2871
30.3400	0.1142	10.3072
30.3600	0.1142	10.3272
30.3800	0.1158	10.3472
30.4000	0.1149	10.3672
30.4200	0.1155	10.3872
30.4400	0.1165	10.4072
30.4600	0.1159	10.4272
30.4800	0.1163	10.4471
30.5000	0.1166	10.4671
30.5200	0.1170	10.4872
30.5400	0.1173	10.5072
30.5600	0.1171	10.5272
30.5800	0.1181	10.5471
30.6000	0.1188	10.5671
30.6200	0.1189	10.5871
30.6400	0.1188	10.6072
30.6600	0.1186	10.6272
30.6800	0.1200	10.6471
30.7000	0.1195	10.6671
30.7200	0.1210	10.6871
30.7400	0.1203	10.7072
30.7600	0.1207	10.7271
30.7800	0.1213	10.7471
30.8000	0.1214	10.7671
30.8200	0.1217	10.7871
30.8400	0.1220	10.8072
30.8600	0.1222	10.8271
30.8800	0.1224	10.8471
30.9000	0.1225	10.8672
30.9200	0.1238	10.8872
30.9400	0.1232	10.9072
30.9600	0.1233	10.9272
30.9800	0.1236	10.9472
31.0000	0.1241	10.9672
31.0200	0.1247	10.9872
31.0400	0.1247	11.0072
31.0600	0.1254	11.0271
31.0800	0.1255	11.0471
31.1000	0.1255	11.0671
31.1200	0.1260	11.0872
31.1400	0.1263	11.1072
31.1600	0.1268	11.1271
31.1800	0.1266	11.1471
31.2000	0.1273	11.1671
31.2200	0.1279	11.1872
31.2400	0.1277	11.2072
31.2600	0.1287	11.2271
31.2800	0.1285	11.2471
31.3000	0.1295	11.2671
31.3200	0.1292	11.2872
31.3400	0.1300	11.3071
31.3600	0.1301	11.3271
31.3800	0.1308	11.3471
31.4000	0.1308	11.3671
31.4200	0.1311	11.3872
31.4400	0.1321	11.4071
31.4600	0.1325	11.4271
31.4800	0.1323	11.4471
31.5000	0.1325	11.4672
31.5200	0.1322	11.4872
31.5400	0.1338	11.5071
31.5600	0.1339	11.5271
31.5800	0.1344	11.5472
31.6000	0.1346	11.5672
31.6200	0.1342	11.5872
31.6400	0.1346	11.6072
31.6600	0.1351	11.6271
31.6800	0.1355	11.6472
31.7000	0.1361	11.6672
31.7200	0.1362	11.6872
31.7400	0.1368	11.7072
31.7600	0.1367	11.7272
31.7800	0.1373	11.7472
31.8000	0.1377	11.7672
31.8200	0.1378	11.7872
31.8400	0.1385	11.8071
31.8600	0.1389	11.8271
31.8800	0.1392	11.8471
31.9000	0.1391	11.8672
31.9200	0.1395	11.8872
31.9400	0.1400	11.9071
31.9600	0.1406	11.9271
31.9800	0.1409	11.9471
32.0000	0.1410	11.9672
32.0200	0.1416	11.9871
32.0400	0.1417	12.0071
32.0600	0.1422	12.0271
32.0800	0.1433	12.0471
32.1000	0.1427	12.0672
32.1200	0.1433	12.0871
32.1400	0.1439	12.1071
32.1600	0.1438	12.1271
32.1800	0.1439	12.1472
32.2000	0.1447	12.1672
32.2200	0.1456	12.1872
32.2400	0.1455	12.2071
32.2600	0.1461	12.2271
32.2800	0.1462	12.2472
32.3000	0.1465	12.2672
32.3200	0.1471	12.2871
32.3400	0.1476	12.3071
32.3600	0.1476	12.3271
32.3800	0.1481	12.3472
32.4000	0.1483	12.3672
32.4200	0.1495	12.3871
32.4400	0.1499	12.4071
32.4600	0.1502	12.4272
32.4800	0.1496	12.4472
32.5000	0.1506	12.4672
32.5200	0.1512	12.4871
32.5400	0.1516	12.5071
32.5600	0.1514	12.5271
32.5800	0.1513	12.5472
32.6000	0.1525	12.5671
32.6200	0.1531	12.5871
32.6400	0.1533	12.6072
32.6600	0.1533	12.6272
32.6800	0.1536	12.6472
32.7000	0.1540	12.6671
32.7200	0.1546	12.6871
32.7400	0.1552	12.7072
32.7600	0.1556	12.7272
32.7800	0.1558	12.7472
32.8000	0.1566	12.7671
32.8200	0.1567	12.7872
32.8400	0.1569	12.8072
32.8600	0.1572	12.8272
32.8800	0.1577	12.8472
32.9000	0.1581	12.8671
32.9200	0.1584	12.8872
32.9400	0.1586	12.9072
32.9600	0.1591	12.9272
32.9800	0.1593	12.9472
33.0000	0.1602	12.9671
33.0200	0.1602	12.9871
33.0400	0.1608	13.0071
33.0600	0.1609	13.0272
33.0800	0.1618	13.0472
33.1000	0.1622	13.0671
33.1200	0.1626	13.0871
33.1400	0.1631	13.1071
33.1600	0.1632	13.1272
33.1800	0.1639	13.1471
33.2000	0.1642	13.1671
33.2200	0.1648	13.1871
33.2400	0.1649	13.2071
33.2600	0.1650	13.2272
33.2800	0.1665	13.2471
33.3000	0.1666	13.2671
33.3200	0.1673	13.2871
33.3400	0.1676	13.3072
33.3600	0.1679	13.3272
33.3800	0.1684	13.3472
33.4000	0.1682	13.3672
33.4200	0.1691	13.3872
33.4400	0.1693	13.4072
33.4600	0.1695	13.4272
33.4800	0.1701	13.4471
33.5000	0.1703	13.4671
33.5200	0.1709	13.4872
33.5400	0.1714	13.5072
33.5600	0.1719	13.5272
33.5800	0.1724	13.5471
33.6000	0.1727	13.5671
33.6200	0.1732	13.5872
33.6400	0.1733	13.6072
33.6600	0.1743	13.6272
33.6800	0.1748	13.6471
33.7000	0.1749	13.6671
33.7200	0.1759	13.6871
33.7400	0.1761	13.7072
33.7600	0.1766	13.7271
33.7800	0.1770	13.7471
33.8000	0.1775	13.7671
33.8200	0.1778	13.7871
33.8400	0.1781	13.8072
33.8600	0.1792	13.8271
33.8800	0.1791	13.8471
33.9000	0.1798	13.8671
33.9200	0.1801	13.8871
33.9400	0.1803	13.9072
33.9600	0.1813	13.9271
33.9800	0.1813	13.9472
34.0000	0.1818	13.9672
34.0200	0.1824	13.9872
34.0400	0.1825	14.0072
34.0600	0.1834	14.0271
34.0800	0.1831	14.0471
34.1000	0.1843	14.0672
34.1200	0.1845	14.0872
34.1400	0.1848	14.1072
34.1600	0.1860	14.1271
34.1800	0.1861	14.1472
34.2000	0.1867	14.1672
34.2200	0.1862	14.1872
34.2400	0.1869	14.2072
34.2600	0.1879	14.2271
34.2800	0.1879	14.2471
34.3000	0.1891	14.2671
34.3200	0.1886	14.2871
34.3400	0.1893	14.3071
34.3600	0.1903	14.3271
34.3800	0.1910	14.3471
34.4000	0.1917	14.3671
34.4200	0.1913	14.3872
34.4400	0.1924	14.4072
34.4600	0.1931	14.4272
34.4800	0.1929	14.4472
34.5000	0.1938	14.4672
34.5200	0.1938	14.4872
34.5400	0.1955	14.5071
34.5600	0.1953	14.5271
34.5800	0.1961	14.5471
34.6000	0.1968	14.5672
34.6200	0.1975	14.5872
34.6400	0.1987	14.6071
34.6600	0.1986	14.6271
34.6800	0.1992	14.6471
34.7000	0.1999	14.6672
34.7200	0.1999	14.6872
34.7400	0.2014	14.7072
34.7600	0.2014	14.7272
34.7800	0.2022	14.7472
34.8000	0.2027	14.7672
34.8200	0.2029	14.7872
34.8400	0.2038	14.8071
34.8600	0.2038	14.8271
34.8800	0.2047	14.8471
34.9000	0.2050	14.8672
34.9200	0.2058	14.8871
34.9400	0.2061	14.9071
34.9600	0.2063	14.9271
34.9800	0.2073	14.9471
35.0000	0.2071	14.9672
35.0200	0.2085	14.9871
35.0400	0.2088	15.0071
35.0600	0.2093	15.0272
35.0800	0.2101	15.0472
35.1000	0.2096	15.0672
35.1200	0.2112	15.0871
35.1400	0.2117	15.1071
35.1600	0.2120	15.1272
35.1800	0.2130	15.1472
35.2000	0.2133	15.1672
35.2200	0.2140	15.1871
35.2400	0.2141	15.2071
35.2600	0.2149	15.2271
35.2800	0.2155	15.2472
35.3000	0.2157	15.2672
35.3200	0.2166	15.2872
35.3400	0.2162	15.3072
35.3600	0.2172	15.3272
35.3800	0.2177	15.3472
35.4000	0.2185	15.3672
35.4200	0.2194	15.3871
35.4400	0.2196	15.4072
35.4600	0.2202	15.4271
35.4800	0.2207	15.4472
35.5000	0.2212	15.4671
35.5200	0.2221	15.4871
35.5400	0.2223	15.5071
35.5600	0.2232	15.5271
35.5800	0.2229	15.5472
35.6000	0.2244	15.5671
35.6200	0.2253	15.5871
35.6400	0.2257	15.6071
35.6600	0.2263	15.6271
35.6800	0.2259	15.6472
35.7000	0.2267	15.6671
35.7200	0.2277	15.6871
35.7400	0.2278	15.7071
35.7600	0.2290	15.7272
35.7800	0.2288	15.7472
35.8000	0.2300	15.7672
35.8200	0.2304	15.7872
35.8400	0.2309	15.8072
35.8600	0.2311	15.8272
35.8800	0.2317	15.8472
35.9000	0.2330	15.8671
35.9200	0.2331	15.8871
35.9400	0.2338	15.9071
35.9600	0.2340	15.9272
35.9800	0.2346	15.9472
36.0000	0.2359	15.9671
36.0200	0.2360	15.9871
36.0400	0.2370	16.0071
36.0600	0.2372	16.0272
36.0800	0.2374	16.0472
36.1000	0.2388	16.0671
36.1200	0.2389	16.0871
36.1400	0.2399	16.1071
36.1600	0.2394	16.1272
36.1800	0.2405	16.1471
36.2000	0.2413	16.1671
36.2200	0.2418	16.1871
36.2400	0.2427	16.2072
36.2600	0.2429	16.2272
36.2800	0.2437	16.2471
36.3000	0.2446	16.2671
36.3200	0.2442	16.2871
36.3400	0.2452	16.3072
36.3600	0.2457	16.3272
36.3800	0.2465	16.3471
36.4000	0.2466	16.3672
36.4200	0.2473	16.3872
36.4400	0.2483	16.4072
36.4600	0.2482	16.4272
36.4800	0.2493	16.4471
36.5000	0.2495	16.4672
36.5200	0.2500	16.4872
36.5400	0.2506	16.5072
36.5600	0.2515	16.5272
36.5800	0.2526	16.5471
36.6000	0.2524	16.5671
36.6200	0.2532	16.5871
36.6400	0.2540	16.6072
36.6600	0.2541	16.6272
36.6800	0.2550	16.6471
36.7000	0.2559	16.6671
36.7200	0.2560	16.6871
36.7400	0.2558	16.7072
36.7600	0.2571	16.7271
36.7800	0.2579	16.7471
36.8000	0.2578	16.7671
36.8200	0.2590	16.7871
36.8400	0.2594	16.8072
36.8600	0.2598	16.8271
36.8800	0.2608	16.8471
36.9000	0.2608	16.8671
36.9200	0.2615	16.8871
36.9400	0.2618	16.9072
36.9600	0.2633	16.9271
36.9800	0.2638	16.9471
37.0000	0.2640	16.9672
37.0200	0.2644	16.9872
37.0400	0.2646	17.0072
37.0600	0.2664	17.0271
37.0800	0.2665	17.0471
37.1000	0.2670	17.0672
37.1200	0.2675	17.0872
37.1400	0.2680	17.1072
37.1600	0.2690	17.1271
37.1800	0.2696	17.1472
37.2000	0.2698	17.1672
37.2200	0.2703	17.1872
37.2400	0.2711	17.2072
37.2600	0.2720	17.2271
37.2800	0.2721	17.2471
37.3000	0.2735	17.2671
37.3200	0.2734	17.2872
37.3400	0.2737	17.3071
37.3600	0.2747	17.3271
37.3800	0.2752	17.3471
37.4000	0.2756	17.3671
37.4200	0.2759	17.3872
37.4400	0.2767	17.4071
37.4600	0.2776	17.4271
37.4800	0.2777	17.4471
37.5000	0.2782	17.4672
37.5200	0.2788	17.4872
37.5400	0.2798	17.5071
37.5600	0.2807	17.5271
37.5800	0.2808	17.5472
37.6000	0.2817	17.5672
37.6200	0.2817	17.5872
37.6400	0.2827	17.6071
37.6600	0.2837	17.6271
37.6800	0.2842	17.6472
37.7000	0.2846	17.6672
37.7200	0.2848	17.6872
37.7400	0.2858	17.7071
37.7600	0.2863	17.7272
37.7800	0.2869	17.7472
37.8000	0.2881	17.7672
37.8200	0.2883	17.7872
37.8400	0.2890	17.8071
37.8600	0.2892	17.8271
37.8800	0.2903	17.8471
37.9000	0.2900	17.8671
37.9200	0.2907	17.8872
37.9400	0.2921	17.9071
37.9600	0.2928	17.9271
37.9800	0.2932	17.9471
38.0000	0.2937	17.9672
38.0200	0.2945	17.9872
38.0400	0.2949	18.0071
38.0600	0.2956	18.0272
38.0800	0.2960	18.0472
38.1000	0.2967	18.0672
38.1200	0.2975	18.0871
38.1400	0.2978	18.1071
38.1600	0.2977	18.1271
38.1800	0.2987	18.1472
38.2000	0.2992	18.1672
38.2200	0.3005	18.1871
38.2400	0.3010	18.2071
38.2600	0.3014	18.2271
38.2800	0.3022	18.2472
38.3000	0.3029	18.2672
38.3200	0.3032	18.2872
38.3400	0.3038	18.3071
38.3600	0.3045	18.3271
38.3800	0.3049	18.3472
38.4000	0.3052	18.3672
38.4200	0.3067	18.3871
38.4400	0.3065	18.4071
38.4600	0.3073	18.4271
38.4800	0.3075	18.4472
38.5000	0.3079	18.4672
38.5200	0.3088	18.4871
38.5400	0.3093	18.5072
38.5600	0.3104	18.5272
38.5800	0.3106	18.5472
38.6000	0.3113	18.5671
38.6200	0.3118	18.5871
38.6400	0.3122	18.6071
38.6600	0.3136	18.6271
38.6800	0.3137	18.6472
38.7000	0.3142	18.6671
38.7200	0.3149	18.6871
38.7400	0.3153	18.7071
38.7600	0.3158	18.7272
38.7800	0.3157	18.7472
38.8000	0.3171	18.7672
38.8200	0.3176	18.7872
38.8400	0.3185	18.8072
38.8600	0.3194	18.8272
38.8800	0.3199	18.8472
38.9000	0.3206	18.8672
38.9200	0.3208	18.8872
38.9400	0.3226	18.9072
38.9600	0.3229	18.9272
38.9800	0.3243	18.9472
39.0000	0.3252	18.9671
39.0200	0.3259	18.9871
39.0400	0.3266	19.0071
39.0600	0.3274	19.0272
39.0800	0.3277	19.0472
39.1000	0.3286	19.0671
39.1200	0.3288	19.0871
39.1400	0.3298	19.1071
39.1600	0.3300	19.1272
39.1800	0.3305	19.1472
39.2000	0.3321	19.1671
39.2200	0.3326	19.1871
39.2400	0.3327	19.2071
39.2600	0.3330	19.2272
39.2800	0.3347	19.2472
39.3000	0.3354	19.2671
39.3200	0.3361	19.2871
39.3400	0.3364	19.3071
39.3600	0.3369	19.3272
39.3800	0.3382	19.3471
39.4000	0.3390	19.3671
39.4200	0.3398	19.3872
39.4400	0.3403	19.4072
39.4600	0.3406	19.4272
39.4800	0.3417	19.4472
39.5000	0.3421	19.4671
39.5200	0.3435	19.4872
39.5400	0.3437	19.5072
39.5600	0.3439	19.5272
39.5800	0.3451	19.5471
39.6000	0.3462	19.5671
39.6200	0.3464	19.5872
39.6400	0.3466	19.6072
39.6600	0.3474	19.6272
39.6800	0.3488	19.6471
39.7000	0.3498	19.6671
39.7200	0.3507	19.6871
39.7400	0.3507	19.7072
39.7600	0.3514	19.7271
39.7800	0.3524	19.7471
39.8000	0.3530	19.7671
39.8200	0.3544	19.7871
39.8400	0.3544	19.8071
39.8600	0.3551	19.8271
39.8800	0.3563	19.8471
39.9000	0.3571	19.8672
39.9200	0.3577	19.8872
39.9400	0.3575	19.9072
[truncated: 5 more rows]
