# Supplementary material for: Dynamic stabilization of a mechanical oscillator in the absence of any stable feature
Source: Nat Commun. 2026 Mar 10;17:6024. doi: 10.1038/s41467-026-70493-1 (PMC13346612; doi:10.1038/s41467-026-70493-1)
Supplement: Supplementary file 17 — Source Data [file 41467_2026_70493_MOESM17_ESM.zip › Source Data/Fig3b&S5c Trial3-24V.csv]

Time	100N Loadcell	Displacement
(s)	(N)	(mm)
0.0000	-0.3065	-20.0026
0.0200	-0.2929	-20.0021
0.0400	-0.2854	-19.9945
0.0600	-0.2993	-19.9791
0.0800	-0.2986	-19.9603
0.1000	-0.3024	-19.9391
0.1200	-0.3019	-19.9179
0.1400	-0.2994	-19.8975
0.1600	-0.2978	-19.8773
0.1800	-0.2960	-19.8572
0.2000	-0.2942	-19.8371
0.2200	-0.2938	-19.8170
0.2400	-0.2923	-19.7970
0.2600	-0.2906	-19.7770
0.2800	-0.2902	-19.7570
0.3000	-0.2885	-19.7370
0.3200	-0.2870	-19.7169
0.3400	-0.2864	-19.6969
0.3600	-0.2850	-19.6770
0.3800	-0.2839	-19.6569
0.4000	-0.2818	-19.6370
0.4200	-0.2807	-19.6169
0.4400	-0.2792	-19.5969
0.4600	-0.2783	-19.5770
0.4800	-0.2777	-19.5570
0.5000	-0.2758	-19.5370
0.5200	-0.2750	-19.5169
0.5400	-0.2734	-19.4970
0.5600	-0.2725	-19.4770
0.5800	-0.2713	-19.4570
0.6000	-0.2698	-19.4369
0.6200	-0.2693	-19.4169
0.6400	-0.2670	-19.3970
0.6600	-0.2661	-19.3770
0.6800	-0.2656	-19.3569
0.7000	-0.2652	-19.3369
0.7200	-0.2634	-19.3169
0.7400	-0.2612	-19.2970
0.7600	-0.2610	-19.2770
0.7800	-0.2597	-19.2570
0.8000	-0.2588	-19.2370
0.8200	-0.2578	-19.2170
0.8400	-0.2560	-19.1970
0.8600	-0.2557	-19.1770
0.8800	-0.2537	-19.1570
0.9000	-0.2530	-19.1370
0.9200	-0.2516	-19.1169
0.9400	-0.2508	-19.0970
0.9600	-0.2499	-19.0769
0.9800	-0.2483	-19.0570
1.0000	-0.2473	-19.0369
1.0200	-0.2468	-19.0170
1.0400	-0.2455	-18.9970
1.0600	-0.2444	-18.9770
1.0800	-0.2429	-18.9570
1.1000	-0.2424	-18.9369
1.1200	-0.2401	-18.9170
1.1400	-0.2393	-18.8970
1.1600	-0.2383	-18.8770
1.1800	-0.2369	-18.8570
1.2000	-0.2362	-18.8369
1.2200	-0.2348	-18.8169
1.2400	-0.2334	-18.7969
1.2600	-0.2327	-18.7770
1.2800	-0.2319	-18.7569
1.3000	-0.2309	-18.7369
1.3200	-0.2291	-18.7169
1.3400	-0.2285	-18.6969
1.3600	-0.2272	-18.6770
1.3800	-0.2264	-18.6569
1.4000	-0.2255	-18.6369
1.4200	-0.2234	-18.6170
1.4400	-0.2223	-18.5970
1.4600	-0.2213	-18.5770
1.4800	-0.2201	-18.5569
1.5000	-0.2187	-18.5369
1.5200	-0.2170	-18.5170
1.5400	-0.2168	-18.4970
1.5600	-0.2153	-18.4770
1.5800	-0.2146	-18.4569
1.6000	-0.2128	-18.4370
1.6200	-0.2119	-18.4170
1.6400	-0.2112	-18.3970
1.6600	-0.2089	-18.3770
1.6800	-0.2084	-18.3569
1.7000	-0.2069	-18.3370
1.7200	-0.2054	-18.3170
1.7400	-0.2045	-18.2969
1.7600	-0.2026	-18.2769
1.7800	-0.2025	-18.2569
1.8000	-0.2004	-18.2369
1.8200	-0.1996	-18.2170
1.8400	-0.1984	-18.1969
1.8600	-0.1963	-18.1769
1.8800	-0.1961	-18.1569
1.9000	-0.1942	-18.1370
1.9200	-0.1932	-18.1169
1.9400	-0.1922	-18.0969
1.9600	-0.1907	-18.0770
1.9800	-0.1896	-18.0569
2.0000	-0.1874	-18.0370
2.0200	-0.1874	-18.0170
2.0400	-0.1857	-17.9969
2.0600	-0.1847	-17.9769
2.0800	-0.1843	-17.9569
2.1000	-0.1821	-17.9370
2.1200	-0.1815	-17.9170
2.1400	-0.1801	-17.8970
2.1600	-0.1787	-17.8770
2.1800	-0.1775	-17.8570
2.2000	-0.1760	-17.8370
2.2200	-0.1759	-17.8170
2.2400	-0.1741	-17.7970
2.2600	-0.1727	-17.7769
2.2800	-0.1719	-17.7569
2.3000	-0.1705	-17.7370
2.3200	-0.1694	-17.7170
2.3400	-0.1674	-17.6969
2.3600	-0.1668	-17.6769
2.3800	-0.1651	-17.6569
2.4000	-0.1640	-17.6369
2.4200	-0.1631	-17.6170
2.4400	-0.1616	-17.5970
2.4600	-0.1609	-17.5769
2.4800	-0.1589	-17.5570
2.5000	-0.1576	-17.5370
2.5200	-0.1571	-17.5170
2.5400	-0.1551	-17.4969
2.5600	-0.1546	-17.4769
2.5800	-0.1528	-17.4570
2.6000	-0.1520	-17.4370
2.6200	-0.1504	-17.4170
2.6400	-0.1487	-17.3969
2.6600	-0.1485	-17.3769
2.6800	-0.1462	-17.3570
2.7000	-0.1457	-17.3370
2.7200	-0.1439	-17.3170
2.7400	-0.1425	-17.2969
2.7600	-0.1417	-17.2769
2.7800	-0.1400	-17.2570
2.8000	-0.1395	-17.2370
2.8200	-0.1373	-17.2170
2.8400	-0.1360	-17.1969
2.8600	-0.1349	-17.1769
2.8800	-0.1342	-17.1570
2.9000	-0.1333	-17.1369
2.9200	-0.1310	-17.1169
2.9400	-0.1303	-17.0969
2.9600	-0.1288	-17.0769
2.9800	-0.1271	-17.0570
3.0000	-0.1259	-17.0369
3.0200	-0.1249	-17.0169
3.0400	-0.1240	-16.9969
3.0600	-0.1225	-16.9770
3.0800	-0.1206	-16.9569
3.1000	-0.1202	-16.9369
3.1200	-0.1183	-16.9169
3.1400	-0.1174	-16.8969
3.1600	-0.1160	-16.8770
3.1800	-0.1142	-16.8570
3.2000	-0.1131	-16.8370
3.2200	-0.1117	-16.8170
3.2400	-0.1110	-16.7969
3.2600	-0.1092	-16.7770
3.2800	-0.1079	-16.7570
3.3000	-0.1065	-16.7370
3.3200	-0.1051	-16.7170
3.3400	-0.1042	-16.6970
3.3600	-0.1027	-16.6770
3.3800	-0.1023	-16.6570
3.4000	-0.1004	-16.6370
3.4200	-0.0988	-16.6169
3.4400	-0.0979	-16.5969
3.4600	-0.0958	-16.5770
3.4800	-0.0954	-16.5569
3.5000	-0.0933	-16.5369
3.5200	-0.0924	-16.5169
3.5400	-0.0912	-16.4969
3.5600	-0.0892	-16.4770
3.5800	-0.0882	-16.4570
3.6000	-0.0871	-16.4369
3.6200	-0.0860	-16.4169
3.6400	-0.0841	-16.3969
3.6600	-0.0828	-16.3770
3.6800	-0.0817	-16.3570
3.7000	-0.0801	-16.3369
3.7200	-0.0791	-16.3169
3.7400	-0.0770	-16.2969
3.7600	-0.0757	-16.2770
3.7800	-0.0750	-16.2570
3.8000	-0.0732	-16.2369
3.8200	-0.0726	-16.2169
3.8400	-0.0703	-16.1969
3.8600	-0.0697	-16.1770
3.8800	-0.0678	-16.1570
3.9000	-0.0665	-16.1370
3.9200	-0.0656	-16.1170
3.9400	-0.0636	-16.0970
3.9600	-0.0627	-16.0770
3.9800	-0.0610	-16.0570
4.0000	-0.0592	-16.0369
4.0200	-0.0583	-16.0169
4.0400	-0.0567	-15.9970
4.0600	-0.0555	-15.9770
4.0800	-0.0538	-15.9570
4.1000	-0.0529	-15.9369
4.1200	-0.0514	-15.9169
4.1400	-0.0498	-15.8970
4.1600	-0.0483	-15.8770
4.1800	-0.0471	-15.8569
4.2000	-0.0462	-15.8369
4.2200	-0.0444	-15.8169
4.2400	-0.0426	-15.7970
4.2600	-0.0417	-15.7769
4.2800	-0.0402	-15.7569
4.3000	-0.0389	-15.7369
4.3200	-0.0373	-15.7170
4.3400	-0.0361	-15.6969
4.3600	-0.0350	-15.6769
4.3800	-0.0338	-15.6569
4.4000	-0.0328	-15.6369
4.4200	-0.0309	-15.6170
4.4400	-0.0293	-15.5969
4.4600	-0.0282	-15.5769
4.4800	-0.0263	-15.5569
4.5000	-0.0244	-15.5369
4.5200	-0.0233	-15.5170
4.5400	-0.0221	-15.4970
4.5600	-0.0208	-15.4770
4.5800	-0.0185	-15.4570
4.6000	-0.0179	-15.4369
4.6200	-0.0162	-15.4170
4.6400	-0.0148	-15.3970
4.6600	-0.0130	-15.3770
4.6800	-0.0118	-15.3569
4.7000	-0.0103	-15.3370
4.7200	-0.0089	-15.3170
4.7400	-0.0078	-15.2970
4.7600	-0.0064	-15.2770
4.7800	-0.0052	-15.2569
4.8000	-0.0037	-15.2369
4.8200	-0.0020	-15.2170
4.8400	-0.0003	-15.1969
4.8600	0.0009	-15.1770
4.8800	0.0018	-15.1569
4.9000	0.0032	-15.1369
4.9200	0.0050	-15.1169
4.9400	0.0062	-15.0970
4.9600	0.0076	-15.0769
4.9800	0.0085	-15.0569
5.0000	0.0102	-15.0370
5.0200	0.0118	-15.0170
5.0400	0.0136	-14.9970
5.0600	0.0150	-14.9769
5.0800	0.0167	-14.9569
5.1000	0.0185	-14.9370
5.1200	0.0194	-14.9170
5.1400	0.0207	-14.8970
5.1600	0.0224	-14.8769
5.1800	0.0237	-14.8569
5.2000	0.0250	-14.8370
5.2200	0.0268	-14.8170
5.2400	0.0281	-14.7970
5.2600	0.0298	-14.7769
5.2800	0.0313	-14.7570
5.3000	0.0326	-14.7370
5.3200	0.0335	-14.7170
5.3400	0.0356	-14.6969
5.3600	0.0368	-14.6769
5.3800	0.0382	-14.6569
5.4000	0.0395	-14.6370
5.4200	0.0413	-14.6169
5.4400	0.0428	-14.5970
5.4600	0.0440	-14.5769
5.4800	0.0454	-14.5570
5.5000	0.0473	-14.5370
5.5200	0.0482	-14.5169
5.5400	0.0498	-14.4969
5.5600	0.0513	-14.4769
5.5800	0.0533	-14.4570
5.6000	0.0542	-14.4370
5.6200	0.0556	-14.4169
5.6400	0.0571	-14.3969
5.6600	0.0585	-14.3769
5.6800	0.0605	-14.3570
5.7000	0.0620	-14.3370
5.7200	0.0628	-14.3170
5.7400	0.0643	-14.2970
5.7600	0.0654	-14.2769
5.7800	0.0675	-14.2570
5.8000	0.0688	-14.2370
5.8200	0.0703	-14.2169
5.8400	0.0712	-14.1969
5.8600	0.0725	-14.1769
5.8800	0.0742	-14.1569
5.9000	0.0762	-14.1370
5.9200	0.0780	-14.1170
5.9400	0.0784	-14.0969
5.9600	0.0806	-14.0769
5.9800	0.0819	-14.0569
6.0000	0.0837	-14.0369
6.0200	0.0846	-14.0170
6.0400	0.0860	-13.9969
6.0600	0.0882	-13.9769
6.0800	0.0894	-13.9570
6.1000	0.0904	-13.9369
6.1200	0.0923	-13.9169
6.1400	0.0933	-13.8969
6.1600	0.0949	-13.8769
6.1800	0.0966	-13.8570
6.2000	0.0978	-13.8369
6.2200	0.0989	-13.8169
6.2400	0.1004	-13.7969
6.2600	0.1023	-13.7770
6.2800	0.1035	-13.7570
6.3000	0.1049	-13.7370
6.3200	0.1066	-13.7169
6.3400	0.1078	-13.6969
6.3600	0.1097	-13.6770
6.3800	0.1114	-13.6570
6.4000	0.1128	-13.6370
6.4200	0.1138	-13.6169
6.4400	0.1154	-13.5969
6.4600	0.1167	-13.5770
6.4800	0.1180	-13.5570
6.5000	0.1200	-13.5370
6.5200	0.1210	-13.5169
6.5400	0.1226	-13.4970
6.5600	0.1238	-13.4770
6.5800	0.1249	-13.4569
6.6000	0.1265	-13.4369
6.6200	0.1277	-13.4169
6.6400	0.1293	-13.3970
6.6600	0.1307	-13.3770
6.6800	0.1316	-13.3569
6.7000	0.1331	-13.3369
6.7200	0.1340	-13.3169
6.7400	0.1362	-13.2969
6.7600	0.1377	-13.2770
6.7800	0.1394	-13.2569
6.8000	0.1406	-13.2369
6.8200	0.1420	-13.2169
6.8400	0.1437	-13.1970
6.8600	0.1445	-13.1770
6.8800	0.1465	-13.1570
6.9000	0.1470	-13.1370
6.9200	0.1484	-13.1169
6.9400	0.1508	-13.0970
6.9600	0.1517	-13.0770
6.9800	0.1533	-13.0570
7.0000	0.1546	-13.0369
7.0200	0.1559	-13.0169
7.0400	0.1573	-12.9970
7.0600	0.1585	-12.9770
7.0800	0.1599	-12.9570
7.1000	0.1612	-12.9369
7.1200	0.1621	-12.9169
7.1400	0.1642	-12.8970
7.1600	0.1651	-12.8770
7.1800	0.1666	-12.8569
7.2000	0.1673	-12.8369
7.2200	0.1694	-12.8169
7.2400	0.1704	-12.7969
7.2600	0.1716	-12.7769
7.2800	0.1732	-12.7569
7.3000	0.1741	-12.7369
7.3200	0.1757	-12.7169
7.3400	0.1773	-12.6970
7.3600	0.1782	-12.6770
7.3800	0.1796	-12.6569
7.4000	0.1808	-12.6369
7.4200	0.1827	-12.6170
7.4400	0.1833	-12.5970
7.4600	0.1849	-12.5770
7.4800	0.1861	-12.5569
7.5000	0.1872	-12.5369
7.5200	0.1888	-12.5170
7.5400	0.1895	-12.4970
7.5600	0.1912	-12.4769
7.5800	0.1929	-12.4569
7.6000	0.1938	-12.4369
7.6200	0.1947	-12.4170
7.6400	0.1959	-12.3970
7.6600	0.1982	-12.3770
7.6800	0.1990	-12.3569
7.7000	0.1996	-12.3370
7.7200	0.2013	-12.3170
7.7400	0.2022	-12.2970
7.7600	0.2040	-12.2770
7.7800	0.2046	-12.2569
7.8000	0.2062	-12.2369
7.8200	0.2077	-12.2169
7.8400	0.2085	-12.1969
7.8600	0.2098	-12.1769
7.8800	0.2105	-12.1569
7.9000	0.2124	-12.1369
7.9200	0.2133	-12.1169
7.9400	0.2147	-12.0969
7.9600	0.2155	-12.0769
7.9800	0.2160	-12.0569
8.0000	0.2185	-12.0370
8.0200	0.2194	-12.0170
8.0400	0.2201	-11.9970
8.0600	0.2210	-11.9770
8.0800	0.2221	-11.9569
8.1000	0.2242	-11.9370
8.1200	0.2247	-11.9169
8.1400	0.2263	-11.8969
8.1600	0.2270	-11.8769
8.1800	0.2284	-11.8569
8.2000	0.2300	-11.8370
8.2200	0.2305	-11.8170
8.2400	0.2319	-11.7970
8.2600	0.2328	-11.7770
8.2800	0.2334	-11.7570
8.3000	0.2348	-11.7370
8.3200	0.2352	-11.7170
8.3400	0.2373	-11.6970
8.3600	0.2377	-11.6769
8.3800	0.2391	-11.6569
8.4000	0.2399	-11.6370
8.4200	0.2404	-11.6170
8.4400	0.2424	-11.5970
8.4600	0.2428	-11.5769
8.4800	0.2443	-11.5569
8.5000	0.2452	-11.5369
8.5200	0.2457	-11.5169
8.5400	0.2471	-11.4969
8.5600	0.2478	-11.4769
8.5800	0.2493	-11.4570
8.6000	0.2502	-11.4370
8.6200	0.2507	-11.4170
8.6400	0.2520	-11.3969
8.6600	0.2521	-11.3769
8.6800	0.2542	-11.3570
8.7000	0.2546	-11.3370
8.7200	0.2552	-11.3170
8.7400	0.2566	-11.2969
8.7600	0.2573	-11.2769
8.7800	0.2584	-11.2570
8.8000	0.2592	-11.2370
8.8200	0.2602	-11.2169
8.8400	0.2615	-11.1969
8.8600	0.2614	-11.1770
8.8800	0.2630	-11.1570
8.9000	0.2632	-11.1369
8.9200	0.2645	-11.1170
8.9400	0.2649	-11.0969
8.9600	0.2658	-11.0769
8.9800	0.2670	-11.0569
9.0000	0.2674	-11.0369
9.0200	0.2688	-11.0170
9.0400	0.2692	-10.9969
9.0600	0.2704	-10.9769
9.0800	0.2714	-10.9570
9.1000	0.2716	-10.9369
9.1200	0.2722	-10.9169
9.1400	0.2730	-10.8969
9.1600	0.2741	-10.8770
9.1800	0.2747	-10.8569
9.2000	0.2752	-10.8369
9.2200	0.2769	-10.8169
9.2400	0.2764	-10.7969
9.2600	0.2781	-10.7770
9.2800	0.2783	-10.7570
9.3000	0.2785	-10.7370
9.3200	0.2798	-10.7170
9.3400	0.2803	-10.6969
9.3600	0.2812	-10.6770
9.3800	0.2818	-10.6570
9.4000	0.2823	-10.6370
9.4200	0.2832	-10.6169
9.4400	0.2834	-10.5969
9.4600	0.2844	-10.5770
9.4800	0.2845	-10.5570
9.5000	0.2861	-10.5370
9.5200	0.2864	-10.5169
9.5400	0.2862	-10.4969
9.5600	0.2871	-10.4769
9.5800	0.2876	-10.4569
9.6000	0.2888	-10.4369
9.6200	0.2889	-10.4169
9.6400	0.2888	-10.3969
9.6600	0.2902	-10.3770
9.6800	0.2904	-10.3569
9.7000	0.2910	-10.3369
9.7200	0.2915	-10.3169
9.7400	0.2918	-10.2970
9.7600	0.2920	-10.2770
9.7800	0.2925	-10.2570
9.8000	0.2938	-10.2369
9.8200	0.2936	-10.2169
9.8400	0.2947	-10.1970
9.8600	0.2948	-10.1770
9.8800	0.2945	-10.1570
9.9000	0.2958	-10.1369
9.9200	0.2961	-10.1169
9.9400	0.2966	-10.0970
9.9600	0.2970	-10.0770
9.9800	0.2975	-10.0570
10.0000	0.2976	-10.0370
10.0200	0.2975	-10.0170
10.0400	0.2987	-9.9970
10.0600	0.2986	-9.9770
10.0800	0.2990	-9.9570
10.1000	0.2988	-9.9369
10.1200	0.2989	-9.9170
10.1400	0.2996	-9.8970
10.1600	0.2994	-9.8769
10.1800	0.3000	-9.8569
10.2000	0.3001	-9.8369
10.2200	0.3004	-9.8169
10.2400	0.3010	-9.7969
10.2600	0.3015	-9.7769
10.2800	0.3014	-9.7569
10.3000	0.3012	-9.7369
10.3200	0.3018	-9.7169
10.3400	0.3024	-9.6970
10.3600	0.3026	-9.6770
10.3800	0.3027	-9.6570
10.4000	0.3027	-9.6369
10.4200	0.3031	-9.6170
10.4400	0.3032	-9.5970
10.4600	0.3035	-9.5770
10.4800	0.3035	-9.5569
10.5000	0.3037	-9.5369
10.5200	0.3037	-9.5170
10.5400	0.3033	-9.4970
10.5600	0.3038	-9.4770
10.5800	0.3042	-9.4569
10.6000	0.3041	-9.4369
10.6200	0.3042	-9.4170
10.6400	0.3042	-9.3970
10.6600	0.3043	-9.3770
10.6800	0.3043	-9.3569
10.7000	0.3043	-9.3370
10.7200	0.3048	-9.3170
10.7400	0.3044	-9.2970
10.7600	0.3047	-9.2769
10.7800	0.3048	-9.2569
10.8000	0.3049	-9.2369
10.8200	0.3047	-9.2170
10.8400	0.3050	-9.1969
10.8600	0.3047	-9.1769
10.8800	0.3042	-9.1569
10.9000	0.3048	-9.1370
10.9200	0.3047	-9.1170
10.9400	0.3046	-9.0969
10.9600	0.3044	-9.0769
10.9800	0.3041	-9.0569
11.0000	0.3046	-9.0370
11.0200	0.3040	-9.0170
11.0400	0.3035	-8.9969
11.0600	0.3037	-8.9769
11.0800	0.3042	-8.9569
11.1000	0.3039	-8.9370
11.1200	0.3034	-8.9170
11.1400	0.3035	-8.8970
11.1600	0.3033	-8.8770
11.1800	0.3031	-8.8570
11.2000	0.3030	-8.8370
11.2200	0.3028	-8.8170
11.2400	0.3029	-8.7970
11.2600	0.3026	-8.7769
11.2800	0.3019	-8.7569
11.3000	0.3018	-8.7370
11.3200	0.3020	-8.7169
11.3400	0.3019	-8.6969
11.3600	0.3012	-8.6769
11.3800	0.3010	-8.6569
11.4000	0.3006	-8.6370
11.4200	0.3007	-8.6170
11.4400	0.3006	-8.5969
11.4600	0.2997	-8.5769
11.4800	0.2996	-8.5569
11.5000	0.2996	-8.5370
11.5200	0.2993	-8.5170
11.5400	0.2987	-8.4970
11.5600	0.2982	-8.4769
11.5800	0.2985	-8.4570
11.6000	0.2980	-8.4370
11.6200	0.2974	-8.4169
11.6400	0.2972	-8.3969
11.6600	0.2970	-8.3769
11.6800	0.2973	-8.3570
11.7000	0.2961	-8.3370
11.7200	0.2960	-8.3170
11.7400	0.2955	-8.2970
11.7600	0.2952	-8.2770
11.7800	0.2946	-8.2570
11.8000	0.2935	-8.2370
11.8200	0.2940	-8.2170
11.8400	0.2929	-8.1969
11.8600	0.2921	-8.1769
11.8800	0.2927	-8.1570
11.9000	0.2920	-8.1369
11.9200	0.2916	-8.1169
11.9400	0.2907	-8.0969
11.9600	0.2907	-8.0769
11.9800	0.2902	-8.0569
12.0000	0.2893	-8.0369
12.0200	0.2896	-8.0169
12.0400	0.2885	-7.9969
12.0600	0.2887	-7.9770
12.0800	0.2873	-7.9570
12.1000	0.2871	-7.9369
12.1200	0.2869	-7.9170
12.1400	0.2858	-7.8969
12.1600	0.2859	-7.8770
12.1800	0.2852	-7.8570
12.2000	0.2847	-7.8369
12.2200	0.2838	-7.8169
12.2400	0.2830	-7.7969
12.2600	0.2836	-7.7770
12.2800	0.2825	-7.7570
12.3000	0.2822	-7.7370
12.3200	0.2814	-7.7170
12.3400	0.2800	-7.6969
12.3600	0.2805	-7.6770
12.3800	0.2790	-7.6570
12.4000	0.2787	-7.6370
12.4200	0.2778	-7.6169
12.4400	0.2775	-7.5969
12.4600	0.2769	-7.5770
12.4800	0.2757	-7.5570
12.5000	0.2760	-7.5370
12.5200	0.2752	-7.5169
12.5400	0.2742	-7.4969
12.5600	0.2736	-7.4769
12.5800	0.2730	-7.4569
12.6000	0.2728	-7.4369
12.6200	0.2709	-7.4169
12.6400	0.2708	-7.3969
12.6600	0.2705	-7.3770
12.6800	0.2692	-7.3569
12.7000	0.2690	-7.3369
12.7200	0.2683	-7.3169
12.7400	0.2682	-7.2970
12.7600	0.2670	-7.2770
12.7800	0.2663	-7.2570
12.8000	0.2657	-7.2370
12.8200	0.2642	-7.2169
12.8400	0.2645	-7.1970
12.8600	0.2632	-7.1770
12.8800	0.2625	-7.1570
12.9000	0.2618	-7.1370
12.9200	0.2610	-7.1169
12.9400	0.2612	-7.0970
12.9600	0.2600	-7.0770
12.9800	0.2594	-7.0570
13.0000	0.2584	-7.0369
13.0200	0.2575	-7.0169
13.0400	0.2571	-6.9969
13.0600	0.2554	-6.9770
13.0800	0.2555	-6.9570
13.1000	0.2543	-6.9369
13.1200	0.2538	-6.9169
13.1400	0.2533	-6.8970
13.1600	0.2513	-6.8769
13.1800	0.2511	-6.8569
13.2000	0.2503	-6.8369
13.2200	0.2500	-6.8170
13.2400	0.2489	-6.7970
13.2600	0.2479	-6.7769
13.2800	0.2473	-6.7569
13.3000	0.2461	-6.7369
13.3200	0.2456	-6.7170
13.3400	0.2452	-6.6970
13.3600	0.2439	-6.6769
13.3800	0.2430	-6.6569
13.4000	0.2415	-6.6369
13.4200	0.2418	-6.6170
13.4400	0.2412	-6.5970
13.4600	0.2396	-6.5770
13.4800	0.2394	-6.5570
13.5000	0.2378	-6.5370
13.5200	0.2376	-6.5170
13.5400	0.2365	-6.4970
13.5600	0.2362	-6.4770
13.5800	0.2353	-6.4569
13.6000	0.2340	-6.4369
13.6200	0.2340	-6.4170
13.6400	0.2322	-6.3969
13.6600	0.2317	-6.3769
13.6800	0.2311	-6.3569
13.7000	0.2295	-6.3369
13.7200	0.2295	-6.3170
13.7400	0.2279	-6.2969
13.7600	0.2277	-6.2769
13.7800	0.2264	-6.2569
13.8000	0.2255	-6.2369
13.8200	0.2254	-6.2170
13.8400	0.2242	-6.1969
13.8600	0.2232	-6.1769
13.8800	0.2217	-6.1569
13.9000	0.2214	-6.1369
13.9200	0.2205	-6.1170
13.9400	0.2196	-6.0970
13.9600	0.2191	-6.0770
13.9800	0.2174	-6.0569
14.0000	0.2171	-6.0369
14.0200	0.2164	-6.0170
14.0400	0.2148	-5.9970
14.0600	0.2143	-5.9769
14.0800	0.2130	-5.9569
14.1000	0.2128	-5.9370
14.1200	0.2121	-5.9170
14.1400	0.2114	-5.8970
14.1600	0.2106	-5.8770
14.1800	0.2096	-5.8569
14.2000	0.2087	-5.8370
14.2200	0.2078	-5.8170
14.2400	0.2069	-5.7970
14.2600	0.2059	-5.7769
14.2800	0.2048	-5.7569
14.3000	0.2046	-5.7370
14.3200	0.2031	-5.7170
14.3400	0.2026	-5.6969
14.3600	0.2018	-5.6769
14.3800	0.2005	-5.6569
14.4000	0.1995	-5.6370
14.4200	0.1984	-5.6169
14.4400	0.1985	-5.5969
14.4600	0.1973	-5.5769
14.4800	0.1965	-5.5570
14.5000	0.1957	-5.5370
14.5200	0.1947	-5.5169
14.5400	0.1938	-5.4969
14.5600	0.1925	-5.4769
14.5800	0.1920	-5.4570
14.6000	0.1914	-5.4370
14.6200	0.1900	-5.4169
14.6400	0.1892	-5.3969
14.6600	0.1882	-5.3769
14.6800	0.1880	-5.3570
14.7000	0.1870	-5.3370
14.7200	0.1858	-5.3170
14.7400	0.1854	-5.2970
14.7600	0.1840	-5.2770
14.7800	0.1838	-5.2570
14.8000	0.1826	-5.2370
14.8200	0.1821	-5.2170
14.8400	0.1814	-5.1970
14.8600	0.1800	-5.1769
14.8800	0.1793	-5.1570
14.9000	0.1780	-5.1369
14.9200	0.1774	-5.1170
14.9400	0.1764	-5.0969
14.9600	0.1754	-5.0769
14.9800	0.1752	-5.0570
15.0000	0.1745	-5.0369
15.0200	0.1738	-5.0169
15.0400	0.1724	-4.9969
15.0600	0.1713	-4.9769
15.0800	0.1710	-4.9570
15.1000	0.1702	-4.9369
15.1200	0.1689	-4.9169
15.1400	0.1676	-4.8969
15.1600	0.1678	-4.8769
15.1800	0.1672	-4.8570
15.2000	0.1657	-4.8369
15.2200	0.1649	-4.8169
15.2400	0.1641	-4.7969
15.2600	0.1636	-4.7770
15.2800	0.1622	-4.7570
15.3000	0.1616	-4.7370
15.3200	0.1609	-4.7169
15.3400	0.1598	-4.6969
15.3600	0.1596	-4.6770
15.3800	0.1579	-4.6570
15.4000	0.1573	-4.6370
15.4200	0.1569	-4.6169
15.4400	0.1553	-4.5969
15.4600	0.1549	-4.5770
15.4800	0.1541	-4.5570
15.5000	0.1531	-4.5370
15.5200	0.1529	-4.5169
15.5400	0.1518	-4.4969
15.5600	0.1511	-4.4770
15.5800	0.1501	-4.4569
15.6000	0.1495	-4.4369
15.6200	0.1482	-4.4169
15.6400	0.1476	-4.3969
15.6600	0.1471	-4.3769
15.6800	0.1464	-4.3569
15.7000	0.1456	-4.3369
15.7200	0.1441	-4.3169
15.7400	0.1438	-4.2969
15.7600	0.1435	-4.2770
15.7800	0.1424	-4.2569
15.8000	0.1415	-4.2369
15.8200	0.1403	-4.2169
15.8400	0.1401	-4.1970
15.8600	0.1389	-4.1770
15.8800	0.1382	-4.1570
15.9000	0.1376	-4.1370
15.9200	0.1359	-4.1169
15.9400	0.1359	-4.0970
15.9600	0.1352	-4.0770
15.9800	0.1348	-4.0569
16.0000	0.1336	-4.0369
16.0200	0.1326	-4.0169
16.0400	0.1318	-3.9970
16.0600	0.1312	-3.9770
16.0800	0.1306	-3.9570
16.1000	0.1296	-3.9369
16.1200	0.1289	-3.9169
16.1400	0.1284	-3.8970
16.1600	0.1277	-3.8769
16.1800	0.1268	-3.8570
16.2000	0.1261	-3.8370
16.2200	0.1251	-3.8170
16.2400	0.1244	-3.7970
16.2600	0.1239	-3.7769
16.2800	0.1236	-3.7569
16.3000	0.1218	-3.7369
16.3200	0.1217	-3.7169
16.3400	0.1210	-3.6970
16.3600	0.1203	-3.6769
16.3800	0.1190	-3.6569
16.4000	0.1182	-3.6369
16.4200	0.1178	-3.6170
16.4400	0.1172	-3.5970
16.4600	0.1163	-3.5770
16.4800	0.1157	-3.5570
16.5000	0.1150	-3.5369
16.5200	0.1143	-3.5170
16.5400	0.1136	-3.4970
16.5600	0.1128	-3.4770
16.5800	0.1120	-3.4569
16.6000	0.1111	-3.4369
16.6200	0.1110	-3.4170
16.6400	0.1099	-3.3970
16.6600	0.1094	-3.3770
16.6800	0.1083	-3.3569
16.7000	0.1076	-3.3369
16.7200	0.1073	-3.3170
16.7400	0.1061	-3.2969
16.7600	0.1062	-3.2769
16.7800	0.1052	-3.2569
16.8000	0.1046	-3.2369
16.8200	0.1037	-3.2170
16.8400	0.1031	-3.1970
16.8600	0.1027	-3.1769
16.8800	0.1014	-3.1569
16.9000	0.1010	-3.1369
16.9200	0.1002	-3.1170
16.9400	0.0997	-3.0970
16.9600	0.0985	-3.0769
16.9800	0.0975	-3.0569
17.0000	0.0978	-3.0370
17.0200	0.0971	-3.0170
17.0400	0.0967	-2.9970
17.0600	0.0962	-2.9770
17.0800	0.0950	-2.9569
17.1000	0.0945	-2.9370
17.1200	0.0937	-2.9170
17.1400	0.0933	-2.8970
17.1600	0.0922	-2.8770
17.1800	0.0913	-2.8569
17.2000	0.0914	-2.8370
17.2200	0.0904	-2.8170
17.2400	0.0900	-2.7970
17.2600	0.0892	-2.7769
17.2800	0.0887	-2.7569
17.3000	0.0873	-2.7370
17.3200	0.0872	-2.7169
17.3400	0.0867	-2.6969
17.3600	0.0860	-2.6769
17.3800	0.0851	-2.6569
17.4000	0.0852	-2.6370
17.4200	0.0840	-2.6169
17.4400	0.0840	-2.5969
17.4600	0.0820	-2.5769
17.4800	0.0821	-2.5569
17.5000	0.0817	-2.5370
17.5200	0.0809	-2.5170
17.5400	0.0799	-2.4970
17.5600	0.0792	-2.4769
17.5800	0.0790	-2.4570
17.6000	0.0782	-2.4370
17.6200	0.0772	-2.4170
17.6400	0.0772	-2.3970
17.6600	0.0763	-2.3769
17.6800	0.0763	-2.3570
17.7000	0.0748	-2.3370
17.7200	0.0743	-2.3170
17.7400	0.0736	-2.2969
17.7600	0.0730	-2.2769
17.7800	0.0732	-2.2570
17.8000	0.0719	-2.2370
17.8200	0.0710	-2.2170
17.8400	0.0703	-2.1969
17.8600	0.0701	-2.1769
17.8800	0.0697	-2.1570
17.9000	0.0687	-2.1370
17.9200	0.0688	-2.1169
17.9400	0.0678	-2.0969
17.9600	0.0669	-2.0769
17.9800	0.0671	-2.0570
18.0000	0.0667	-2.0370
18.0200	0.0660	-2.0169
18.0400	0.0642	-1.9969
18.0600	0.0644	-1.9769
18.0800	0.0636	-1.9570
18.1000	0.0629	-1.9369
18.1200	0.0629	-1.9169
18.1400	0.0617	-1.8969
18.1600	0.0615	-1.8769
18.1800	0.0611	-1.8570
18.2000	0.0604	-1.8369
18.2200	0.0598	-1.8170
18.2400	0.0588	-1.7969
18.2600	0.0590	-1.7770
18.2800	0.0579	-1.7570
18.3000	0.0575	-1.7370
18.3200	0.0568	-1.7170
18.3400	0.0560	-1.6969
18.3600	0.0557	-1.6770
18.3800	0.0547	-1.6570
18.4000	0.0547	-1.6370
18.4200	0.0540	-1.6170
18.4400	0.0528	-1.5969
18.4600	0.0525	-1.5770
18.4800	0.0514	-1.5570
18.5000	0.0514	-1.5370
18.5200	0.0512	-1.5169
18.5400	0.0501	-1.4969
18.5600	0.0496	-1.4770
18.5800	0.0488	-1.4570
18.6000	0.0487	-1.4370
18.6200	0.0472	-1.4169
18.6400	0.0468	-1.3969
18.6600	0.0471	-1.3770
18.6800	0.0460	-1.3569
18.7000	0.0456	-1.3369
18.7200	0.0447	-1.3169
18.7400	0.0451	-1.2969
18.7600	0.0437	-1.2770
18.7800	0.0428	-1.2570
18.8000	0.0429	-1.2369
18.8200	0.0421	-1.2169
18.8400	0.0418	-1.1970
18.8600	0.0407	-1.1770
18.8800	0.0405	-1.1570
18.9000	0.0401	-1.1369
18.9200	0.0388	-1.1169
18.9400	0.0394	-1.0970
18.9600	0.0380	-1.0770
18.9800	0.0377	-1.0570
19.0000	0.0370	-1.0369
19.0200	0.0358	-1.0169
19.0400	0.0360	-0.9970
19.0600	0.0352	-0.9770
19.0800	0.0353	-0.9569
19.1000	0.0345	-0.9369
19.1200	0.0338	-0.9169
19.1400	0.0339	-0.8970
19.1600	0.0327	-0.8769
19.1800	0.0329	-0.8569
19.2000	0.0319	-0.8369
19.2200	0.0314	-0.8169
19.2400	0.0313	-0.7970
19.2600	0.0298	-0.7769
19.2800	0.0299	-0.7569
19.3000	0.0287	-0.7369
19.3200	0.0283	-0.7170
19.3400	0.0283	-0.6970
19.3600	0.0273	-0.6770
19.3800	0.0270	-0.6570
19.4000	0.0262	-0.6369
19.4200	0.0258	-0.6170
19.4400	0.0256	-0.5970
19.4600	0.0250	-0.5770
19.4800	0.0248	-0.5569
19.5000	0.0234	-0.5369
19.5200	0.0232	-0.5169
19.5400	0.0223	-0.4970
19.5600	0.0219	-0.4770
19.5800	0.0222	-0.4570
19.6000	0.0210	-0.4369
19.6200	0.0213	-0.4170
19.6400	0.0202	-0.3970
19.6600	0.0195	-0.3770
19.6800	0.0186	-0.3569
19.7000	0.0179	-0.3369
19.7200	0.0183	-0.3169
19.7400	0.0174	-0.2969
19.7600	0.0175	-0.2769
19.7800	0.0163	-0.2569
19.8000	0.0153	-0.2369
19.8200	0.0155	-0.2170
19.8400	0.0143	-0.1969
19.8600	0.0142	-0.1769
19.8800	0.0134	-0.1569
19.9000	0.0130	-0.1369
19.9200	0.0132	-0.1170
19.9400	0.0118	-0.0970
19.9600	0.0117	-0.0770
19.9800	0.0110	-0.0569
20.0000	0.0107	-0.0370
20.0200	0.0095	-0.0170
20.0400	0.0095	0.0030
20.0600	0.0088	0.0231
20.0800	0.0079	0.0431
20.1000	0.0081	0.0630
20.1200	0.0075	0.0830
20.1400	0.0067	0.1030
20.1600	0.0062	0.1231
20.1800	0.0052	0.1431
20.2000	0.0058	0.1630
20.2200	0.0048	0.1831
20.2400	0.0043	0.2031
20.2600	0.0039	0.2231
20.2800	0.0023	0.2431
20.3000	0.0027	0.2630
20.3200	0.0022	0.2831
20.3400	0.0017	0.3031
20.3600	0.0011	0.3231
20.3800	0.0002	0.3431
20.4000	0.0002	0.3630
20.4200	-0.0005	0.3831
20.4400	-0.0010	0.4031
20.4600	-0.0019	0.4231
20.4800	-0.0024	0.4431
20.5000	-0.0020	0.4630
20.5200	-0.0034	0.4830
20.5400	-0.0038	0.5030
20.5600	-0.0043	0.5231
20.5800	-0.0043	0.5430
20.6000	-0.0055	0.5630
20.6200	-0.0064	0.5830
20.6400	-0.0064	0.6030
20.6600	-0.0074	0.6231
20.6800	-0.0075	0.6431
20.7000	-0.0080	0.6630
20.7200	-0.0088	0.6830
20.7400	-0.0086	0.7030
20.7600	-0.0097	0.7230
20.7800	-0.0097	0.7430
20.8000	-0.0104	0.7630
20.8200	-0.0111	0.7830
20.8400	-0.0117	0.8031
20.8600	-0.0125	0.8231
20.8800	-0.0130	0.8430
20.9000	-0.0134	0.8631
20.9200	-0.0141	0.8831
20.9400	-0.0145	0.9031
20.9600	-0.0147	0.9231
20.9800	-0.0147	0.9430
21.0000	-0.0161	0.9630
21.0200	-0.0163	0.9831
21.0400	-0.0171	1.0031
21.0600	-0.0175	1.0231
21.0800	-0.0176	1.0430
21.1000	-0.0185	1.0631
21.1200	-0.0189	1.0831
21.1400	-0.0200	1.1031
21.1600	-0.0205	1.1230
21.1800	-0.0209	1.1430
21.2000	-0.0213	1.1631
21.2200	-0.0214	1.1831
21.2400	-0.0220	1.2031
21.2600	-0.0228	1.2231
21.2800	-0.0233	1.2430
21.3000	-0.0238	1.2630
21.3200	-0.0241	1.2830
21.3400	-0.0248	1.3030
21.3600	-0.0253	1.3230
21.3800	-0.0257	1.3430
21.4000	-0.0266	1.3630
21.4200	-0.0270	1.3831
21.4400	-0.0279	1.4031
21.4600	-0.0283	1.4230
21.4800	-0.0296	1.4431
21.5000	-0.0297	1.4631
21.5200	-0.0300	1.4831
21.5400	-0.0309	1.5031
21.5600	-0.0311	1.5231
21.5800	-0.0318	1.5431
21.6000	-0.0323	1.5630
21.6200	-0.0328	1.5831
21.6400	-0.0337	1.6030
21.6600	-0.0336	1.6230
21.6800	-0.0344	1.6431
21.7000	-0.0343	1.6630
21.7200	-0.0355	1.6831
21.7400	-0.0358	1.7031
21.7600	-0.0365	1.7231
21.7800	-0.0374	1.7431
21.8000	-0.0377	1.7631
21.8200	-0.0382	1.7831
21.8400	-0.0385	1.8030
21.8600	-0.0395	1.8230
21.8800	-0.0399	1.8430
21.9000	-0.0403	1.8630
21.9200	-0.0412	1.8831
21.9400	-0.0417	1.9030
21.9600	-0.0424	1.9230
21.9800	-0.0428	1.9430
22.0000	-0.0434	1.9630
22.0200	-0.0437	1.9831
22.0400	-0.0440	2.0030
22.0600	-0.0455	2.0230
22.0800	-0.0459	2.0430
22.1000	-0.0463	2.0631
22.1200	-0.0469	2.0831
22.1400	-0.0475	2.1030
22.1600	-0.0482	2.1231
22.1800	-0.0486	2.1430
22.2000	-0.0492	2.1631
22.2200	-0.0497	2.1831
22.2400	-0.0504	2.2030
22.2600	-0.0511	2.2231
22.2800	-0.0516	2.2431
22.3000	-0.0525	2.2631
22.3200	-0.0528	2.2830
22.3400	-0.0534	2.3030
22.3600	-0.0543	2.3230
22.3800	-0.0546	2.3431
22.4000	-0.0557	2.3631
22.4200	-0.0559	2.3830
22.4400	-0.0566	2.4030
22.4600	-0.0570	2.4231
22.4800	-0.0577	2.4431
22.5000	-0.0581	2.4631
22.5200	-0.0587	2.4830
22.5400	-0.0592	2.5030
22.5600	-0.0601	2.5231
22.5800	-0.0608	2.5431
22.6000	-0.0619	2.5631
22.6200	-0.0617	2.5830
22.6400	-0.0624	2.6030
22.6600	-0.0629	2.6231
22.6800	-0.0640	2.6431
22.7000	-0.0648	2.6631
22.7200	-0.0651	2.6831
22.7400	-0.0655	2.7031
22.7600	-0.0660	2.7231
22.7800	-0.0666	2.7431
22.8000	-0.0678	2.7631
22.8200	-0.0672	2.7830
22.8400	-0.0686	2.8031
22.8600	-0.0690	2.8231
22.8800	-0.0701	2.8431
22.9000	-0.0701	2.8631
22.9200	-0.0711	2.8830
22.9400	-0.0715	2.9031
22.9600	-0.0719	2.9231
22.9800	-0.0735	2.9431
23.0000	-0.0738	2.9631
23.0200	-0.0742	2.9830
23.0400	-0.0745	3.0030
23.0600	-0.0751	3.0230
23.0800	-0.0764	3.0431
23.1000	-0.0767	3.0630
23.1200	-0.0775	3.0830
23.1400	-0.0776	3.1030
23.1600	-0.0786	3.1231
23.1800	-0.0797	3.1431
23.2000	-0.0794	3.1630
23.2200	-0.0808	3.1830
23.2400	-0.0815	3.2030
23.2600	-0.0822	3.2231
23.2800	-0.0830	3.2431
23.3000	-0.0834	3.2631
23.3200	-0.0844	3.2831
23.3400	-0.0844	3.3031
23.3600	-0.0851	3.3231
23.3800	-0.0862	3.3431
23.4000	-0.0862	3.3630
23.4200	-0.0875	3.3830
23.4400	-0.0878	3.4031
23.4600	-0.0890	3.4231
23.4800	-0.0890	3.4431
23.5000	-0.0893	3.4630
23.5200	-0.0904	3.4831
23.5400	-0.0908	3.5031
23.5600	-0.0923	3.5231
23.5800	-0.0925	3.5431
23.6000	-0.0934	3.5630
23.6200	-0.0938	3.5830
23.6400	-0.0945	3.6031
23.6600	-0.0958	3.6231
23.6800	-0.0957	3.6430
23.7000	-0.0967	3.6630
23.7200	-0.0970	3.6830
23.7400	-0.0974	3.7030
23.7600	-0.0991	3.7231
23.7800	-0.0993	3.7430
23.8000	-0.1003	3.7630
23.8200	-0.1005	3.7830
23.8400	-0.1016	3.8030
23.8600	-0.1030	3.8231
23.8800	-0.1027	3.8430
23.9000	-0.1042	3.8631
23.9200	-0.1046	3.8831
23.9400	-0.1053	3.9031
23.9600	-0.1060	3.9231
23.9800	-0.1064	3.9430
24.0000	-0.1076	3.9630
24.0200	-0.1075	3.9830
24.0400	-0.1092	4.0031
24.0600	-0.1095	4.0231
24.0800	-0.1097	4.0430
24.1000	-0.1107	4.0630
24.1200	-0.1110	4.0831
24.1400	-0.1127	4.1031
24.1600	-0.1129	4.1231
24.1800	-0.1140	4.1430
24.2000	-0.1149	4.1631
24.2200	-0.1149	4.1831
24.2400	-0.1157	4.2031
24.2600	-0.1159	4.2230
24.2800	-0.1168	4.2430
24.3000	-0.1180	4.2630
24.3200	-0.1183	4.2830
24.3400	-0.1195	4.3031
24.3600	-0.1200	4.3230
24.3800	-0.1213	4.3430
24.4000	-0.1220	4.3630
24.4200	-0.1221	4.3831
24.4400	-0.1238	4.4031
24.4600	-0.1240	4.4230
24.4800	-0.1251	4.4430
24.5000	-0.1257	4.4631
24.5200	-0.1264	4.4831
24.5400	-0.1275	4.5031
24.5600	-0.1272	4.5230
24.5800	-0.1285	4.5430
24.6000	-0.1290	4.5631
24.6200	-0.1300	4.5831
24.6400	-0.1312	4.6031
24.6600	-0.1312	4.6230
24.6800	-0.1328	4.6430
24.7000	-0.1333	4.6631
24.7200	-0.1343	4.6831
24.7400	-0.1346	4.7031
24.7600	-0.1355	4.7230
24.7800	-0.1363	4.7430
24.8000	-0.1367	4.7630
24.8200	-0.1381	4.7831
24.8400	-0.1382	4.8030
24.8600	-0.1389	4.8230
24.8800	-0.1406	4.8430
24.9000	-0.1405	4.8631
24.9200	-0.1417	4.8831
24.9400	-0.1418	4.9030
24.9600	-0.1431	4.9230
24.9800	-0.1440	4.9431
25.0000	-0.1446	4.9631
25.0200	-0.1459	4.9831
25.0400	-0.1461	5.0030
25.0600	-0.1470	5.0230
25.0800	-0.1474	5.0431
25.1000	-0.1481	5.0631
25.1200	-0.1496	5.0831
25.1400	-0.1501	5.1030
25.1600	-0.1511	5.1230
25.1800	-0.1514	5.1430
25.2000	-0.1517	5.1631
25.2200	-0.1535	5.1831
25.2400	-0.1545	5.2030
25.2600	-0.1553	5.2231
25.2800	-0.1559	5.2431
25.3000	-0.1569	5.2631
25.3200	-0.1576	5.2831
25.3400	-0.1579	5.3030
25.3600	-0.1592	5.3231
25.3800	-0.1595	5.3430
25.4000	-0.1608	5.3631
25.4200	-0.1612	5.3830
25.4400	-0.1621	5.4030
25.4600	-0.1632	5.4230
25.4800	-0.1639	5.4430
25.5000	-0.1650	5.4631
25.5200	-0.1652	5.4830
25.5400	-0.1658	5.5030
25.5600	-0.1675	5.5230
25.5800	-0.1680	5.5431
25.6000	-0.1687	5.5631
25.6200	-0.1691	5.5830
25.6400	-0.1707	5.6030
25.6600	-0.1713	5.6230
25.6800	-0.1714	5.6431
25.7000	-0.1731	5.6631
25.7200	-0.1737	5.6830
25.7400	-0.1746	5.7030
25.7600	-0.1753	5.7230
25.7800	-0.1764	5.7431
25.8000	-0.1776	5.7631
25.8200	-0.1777	5.7830
25.8400	-0.1787	5.8030
25.8600	-0.1795	5.8231
25.8800	-0.1807	5.8431
25.9000	-0.1816	5.8631
25.9200	-0.1819	5.8830
25.9400	-0.1828	5.9030
25.9600	-0.1829	5.9231
25.9800	-0.1846	5.9431
26.0000	-0.1849	5.9630
26.0200	-0.1853	5.9830
26.0400	-0.1865	6.0030
26.0600	-0.1877	6.0231
26.0800	-0.1887	6.0431
26.1000	-0.1890	6.0630
26.1200	-0.1896	6.0830
26.1400	-0.1912	6.1030
26.1600	-0.1919	6.1231
26.1800	-0.1929	6.1431
26.2000	-0.1930	6.1630
26.2200	-0.1944	6.1830
26.2400	-0.1954	6.2030
26.2600	-0.1959	6.2231
26.2800	-0.1965	6.2431
26.3000	-0.1973	6.2630
26.3200	-0.1986	6.2831
26.3400	-0.1993	6.3031
26.3600	-0.1996	6.3231
26.3800	-0.2008	6.3431
26.4000	-0.2013	6.3630
26.4200	-0.2023	6.3831
26.4400	-0.2031	6.4031
26.4600	-0.2040	6.4231
26.4800	-0.2054	6.4431
26.5000	-0.2052	6.4630
26.5200	-0.2059	6.4831
26.5400	-0.2070	6.5030
26.5600	-0.2081	6.5231
26.5800	-0.2088	6.5430
26.6000	-0.2093	6.5630
26.6200	-0.2103	6.5830
26.6400	-0.2111	6.6030
26.6600	-0.2124	6.6231
26.6800	-0.2129	6.6431
26.7000	-0.2133	6.6630
26.7200	-0.2145	6.6830
26.7400	-0.2152	6.7031
26.7600	-0.2164	6.7231
26.7800	-0.2171	6.7430
26.8000	-0.2181	6.7630
26.8200	-0.2185	6.7830
26.8400	-0.2190	6.8031
26.8600	-0.2201	6.8231
26.8800	-0.2201	6.8430
26.9000	-0.2213	6.8631
26.9200	-0.2224	6.8831
26.9400	-0.2235	6.9031
26.9600	-0.2239	6.9231
26.9800	-0.2247	6.9430
27.0000	-0.2263	6.9630
27.0200	-0.2266	6.9831
27.0400	-0.2270	7.0031
27.0600	-0.2281	7.0231
27.0800	-0.2285	7.0430
27.1000	-0.2298	7.0630
27.1200	-0.2299	7.0831
27.1400	-0.2316	7.1031
27.1600	-0.2321	7.1230
27.1800	-0.2327	7.1430
27.2000	-0.2329	7.1630
27.2200	-0.2336	7.1830
27.2400	-0.2349	7.2031
27.2600	-0.2354	7.2230
27.2800	-0.2360	7.2430
27.3000	-0.2372	7.2630
27.3200	-0.2375	7.2831
27.3400	-0.2388	7.3031
27.3600	-0.2391	7.3230
27.3800	-0.2400	7.3430
27.4000	-0.2404	7.3631
27.4200	-0.2407	7.3831
27.4400	-0.2417	7.4031
27.4600	-0.2422	7.4230
27.4800	-0.2437	7.4431
27.5000	-0.2443	7.4631
27.5200	-0.2451	7.4831
27.5400	-0.2459	7.5031
27.5600	-0.2466	7.5230
27.5800	-0.2470	7.5430
27.6000	-0.2472	7.5630
27.6200	-0.2482	7.5831
27.6400	-0.2492	7.6031
27.6600	-0.2496	7.6230
27.6800	-0.2502	7.6431
27.7000	-0.2504	7.6630
27.7200	-0.2517	7.6831
27.7400	-0.2521	7.7031
27.7600	-0.2526	7.7230
27.7800	-0.2531	7.7430
27.8000	-0.2533	7.7630
27.8200	-0.2546	7.7831
27.8400	-0.2553	7.8030
27.8600	-0.2558	7.8230
27.8800	-0.2564	7.8430
27.9000	-0.2572	7.8630
27.9200	-0.2579	7.8831
27.9400	-0.2581	7.9030
27.9600	-0.2592	7.9230
27.9800	-0.2592	7.9430
28.0000	-0.2606	7.9631
28.0200	-0.2613	7.9831
28.0400	-0.2607	8.0030
28.0600	-0.2620	8.0230
28.0800	-0.2624	8.0431
28.1000	-0.2634	8.0631
28.1200	-0.2638	8.0831
28.1400	-0.2641	8.1030
28.1600	-0.2646	8.1230
28.1800	-0.2645	8.1431
28.2000	-0.2655	8.1631
28.2200	-0.2663	8.1831
28.2400	-0.2667	8.2030
28.2600	-0.2669	8.2230
28.2800	-0.2672	8.2431
28.3000	-0.2686	8.2631
28.3200	-0.2689	8.2831
28.3400	-0.2695	8.3030
28.3600	-0.2704	8.3230
28.3800	-0.2704	8.3431
28.4000	-0.2708	8.3631
28.4200	-0.2708	8.3830
28.4400	-0.2719	8.4030
28.4600	-0.2722	8.4230
28.4800	-0.2722	8.4430
28.5000	-0.2732	8.4631
28.5200	-0.2730	8.4830
28.5400	-0.2734	8.5030
28.5600	-0.2736	8.5230
28.5800	-0.2742	8.5430
28.6000	-0.2751	8.5631
28.6200	-0.2754	8.5830
28.6400	-0.2763	8.6030
28.6600	-0.2763	8.6230
28.6800	-0.2769	8.6431
28.7000	-0.2772	8.6631
28.7200	-0.2770	8.6831
28.7400	-0.2780	8.7031
28.7600	-0.2773	8.7231
28.7800	-0.2781	8.7431
28.8000	-0.2790	8.7631
28.8200	-0.2790	8.7831
28.8400	-0.2799	8.8031
28.8600	-0.2797	8.8231
28.8800	-0.2804	8.8431
28.9000	-0.2801	8.8631
28.9200	-0.2803	8.8830
28.9400	-0.2811	8.9030
28.9600	-0.2807	8.9230
28.9800	-0.2818	8.9431
29.0000	-0.2811	8.9630
29.0200	-0.2815	8.9830
29.0400	-0.2816	9.0030
29.0600	-0.2821	9.0231
29.0800	-0.2830	9.0431
29.1000	-0.2825	9.0630
29.1200	-0.2824	9.0830
29.1400	-0.2829	9.1030
29.1600	-0.2833	9.1230
29.1800	-0.2835	9.1431
29.2000	-0.2829	9.1630
29.2200	-0.2834	9.1830
29.2400	-0.2837	9.2030
29.2600	-0.2841	9.2231
29.2800	-0.2847	9.2431
29.3000	-0.2841	9.2630
29.3200	-0.2850	9.2830
29.3400	-0.2845	9.3031
29.3600	-0.2844	9.3231
29.3800	-0.2848	9.3431
29.4000	-0.2844	9.3631
29.4200	-0.2848	9.3831
29.4400	-0.2847	9.4031
29.4600	-0.2848	9.4231
29.4800	-0.2850	9.4431
29.5000	-0.2847	9.4630
29.5200	-0.2849	9.4830
29.5400	-0.2845	9.5030
29.5600	-0.2851	9.5231
29.5800	-0.2849	9.5430
29.6000	-0.2844	9.5630
29.6200	-0.2850	9.5830
29.6400	-0.2846	9.6031
29.6600	-0.2854	9.6231
29.6800	-0.2848	9.6431
29.7000	-0.2849	9.6630
29.7200	-0.2849	9.6830
29.7400	-0.2844	9.7030
29.7600	-0.2849	9.7231
29.7800	-0.2841	9.7430
29.8000	-0.2845	9.7630
29.8200	-0.2842	9.7830
29.8400	-0.2841	9.8030
29.8600	-0.2848	9.8231
29.8800	-0.2837	9.8430
29.9000	-0.2838	9.8630
29.9200	-0.2834	9.8831
29.9400	-0.2834	9.9031
29.9600	-0.2833	9.9231
29.9800	-0.2830	9.9431
30.0000	-0.2830	9.9631
30.0200	-0.2829	9.9831
30.0400	-0.2826	10.0031
30.0600	-0.2824	10.0231
30.0800	-0.2820	10.0430
30.1000	-0.2824	10.0630
30.1200	-0.2812	10.0830
30.1400	-0.2814	10.1031
30.1600	-0.2813	10.1231
30.1800	-0.2807	10.1430
30.2000	-0.2805	10.1630
30.2200	-0.2799	10.1830
30.2400	-0.2802	10.2031
30.2600	-0.2800	10.2231
30.2800	-0.2794	10.2430
30.3000	-0.2789	10.2630
30.3200	-0.2786	10.2830
30.3400	-0.2785	10.3031
30.3600	-0.2778	10.3230
30.3800	-0.2777	10.3430
30.4000	-0.2771	10.3630
30.4200	-0.2768	10.3831
30.4400	-0.2765	10.4031
30.4600	-0.2757	10.4231
30.4800	-0.2758	10.4431
30.5000	-0.2749	10.4631
30.5200	-0.2747	10.4831
30.5400	-0.2748	10.5031
30.5600	-0.2737	10.5230
30.5800	-0.2733	10.5430
30.6000	-0.2732	10.5631
30.6200	-0.2724	10.5831
30.6400	-0.2719	10.6031
30.6600	-0.2711	10.6230
30.6800	-0.2708	10.6430
30.7000	-0.2700	10.6630
30.7200	-0.2697	10.6831
30.7400	-0.2699	10.7031
30.7600	-0.2682	10.7230
30.7800	-0.2685	10.7431
30.8000	-0.2667	10.7630
30.8200	-0.2678	10.7831
30.8400	-0.2669	10.8030
30.8600	-0.2661	10.8230
30.8800	-0.2650	10.8430
30.9000	-0.2645	10.8630
30.9200	-0.2646	10.8831
30.9400	-0.2634	10.9030
30.9600	-0.2628	10.9230
30.9800	-0.2626	10.9431
31.0000	-0.2613	10.9630
31.0200	-0.2613	10.9831
31.0400	-0.2598	11.0031
31.0600	-0.2596	11.0231
31.0800	-0.2594	11.0431
31.1000	-0.2585	11.0631
31.1200	-0.2578	11.0831
31.1400	-0.2569	11.1030
31.1600	-0.2562	11.1230
31.1800	-0.2557	11.1430
31.2000	-0.2547	11.1631
31.2200	-0.2541	11.1831
31.2400	-0.2531	11.2030
31.2600	-0.2531	11.2230
31.2800	-0.2515	11.2430
31.3000	-0.2509	11.2631
31.3200	-0.2506	11.2831
31.3400	-0.2487	11.3030
31.3600	-0.2489	11.3230
31.3800	-0.2483	11.3430
31.4000	-0.2479	11.3631
31.4200	-0.2460	11.3830
31.4400	-0.2455	11.4030
31.4600	-0.2448	11.4230
31.4800	-0.2434	11.4430
31.5000	-0.2431	11.4631
31.5200	-0.2420	11.4830
31.5400	-0.2407	11.5030
31.5600	-0.2405	11.5231
31.5800	-0.2392	11.5431
31.6000	-0.2390	11.5631
31.6200	-0.2373	11.5830
31.6400	-0.2366	11.6030
31.6600	-0.2355	11.6231
31.6800	-0.2341	11.6431
31.7000	-0.2336	11.6631
31.7200	-0.2330	11.6831
31.7400	-0.2315	11.7030
31.7600	-0.2306	11.7231
31.7800	-0.2298	11.7431
31.8000	-0.2292	11.7631
31.8200	-0.2278	11.7831
31.8400	-0.2273	11.8031
31.8600	-0.2259	11.8231
31.8800	-0.2247	11.8431
31.9000	-0.2243	11.8631
31.9200	-0.2228	11.8830
31.9400	-0.2222	11.9030
31.9600	-0.2207	11.9230
31.9800	-0.2198	11.9431
32.0000	-0.2190	11.9631
32.0200	-0.2178	11.9830
32.0400	-0.2165	12.0030
32.0600	-0.2154	12.0230
32.0800	-0.2148	12.0431
32.1000	-0.2132	12.0630
32.1200	-0.2125	12.0830
32.1400	-0.2112	12.1030
32.1600	-0.2100	12.1230
32.1800	-0.2096	12.1431
32.2000	-0.2077	12.1631
32.2200	-0.2066	12.1830
32.2400	-0.2063	12.2030
32.2600	-0.2053	12.2231
32.2800	-0.2037	12.2431
32.3000	-0.2024	12.2631
32.3200	-0.2013	12.2831
32.3400	-0.2000	12.3030
32.3600	-0.1988	12.3231
32.3800	-0.1978	12.3431
32.4000	-0.1968	12.3630
32.4200	-0.1955	12.3831
32.4400	-0.1948	12.4031
32.4600	-0.1932	12.4231
32.4800	-0.1917	12.4431
32.5000	-0.1898	12.4630
32.5200	-0.1893	12.4831
32.5400	-0.1880	12.5031
32.5600	-0.1871	12.5231
32.5800	-0.1857	12.5431
32.6000	-0.1844	12.5630
32.6200	-0.1831	12.5830
32.6400	-0.1817	12.6030
32.6600	-0.1807	12.6231
32.6800	-0.1793	12.6430
32.7000	-0.1779	12.6630
32.7200	-0.1770	12.6831
32.7400	-0.1758	12.7031
32.7600	-0.1748	12.7231
32.7800	-0.1734	12.7430
32.8000	-0.1723	12.7630
32.8200	-0.1709	12.7831
32.8400	-0.1696	12.8031
32.8600	-0.1682	12.8231
32.8800	-0.1661	12.8430
32.9000	-0.1650	12.8631
32.9200	-0.1645	12.8831
32.9400	-0.1632	12.9031
32.9600	-0.1612	12.9231
32.9800	-0.1599	12.9430
33.0000	-0.1592	12.9631
33.0200	-0.1574	12.9831
33.0400	-0.1560	13.0031
33.0600	-0.1549	13.0231
33.0800	-0.1534	13.0430
33.1000	-0.1520	13.0630
33.1200	-0.1505	13.0830
33.1400	-0.1497	13.1031
33.1600	-0.1481	13.1231
33.1800	-0.1462	13.1430
33.2000	-0.1448	13.1630
33.2200	-0.1437	13.1830
33.2400	-0.1429	13.2031
33.2600	-0.1413	13.2230
33.2800	-0.1395	13.2430
33.3000	-0.1385	13.2630
33.3200	-0.1370	13.2830
33.3400	-0.1357	13.3031
33.3600	-0.1338	13.3230
33.3800	-0.1324	13.3430
33.4000	-0.1312	13.3630
33.4200	-0.1298	13.3831
33.4400	-0.1282	13.4031
33.4600	-0.1266	13.4231
33.4800	-0.1259	13.4431
33.5000	-0.1244	13.4631
33.5200	-0.1227	13.4831
33.5400	-0.1209	13.5031
33.5600	-0.1198	13.5230
33.5800	-0.1188	13.5430
33.6000	-0.1173	13.5631
33.6200	-0.1158	13.5831
33.6400	-0.1137	13.6031
33.6600	-0.1125	13.6230
33.6800	-0.1114	13.6430
33.7000	-0.1100	13.6630
33.7200	-0.1088	13.6831
33.7400	-0.1068	13.7031
33.7600	-0.1050	13.7230
33.7800	-0.1039	13.7430
33.8000	-0.1024	13.7630
33.8200	-0.1008	13.7831
33.8400	-0.1001	13.8030
33.8600	-0.0985	13.8230
33.8800	-0.0967	13.8430
33.9000	-0.0951	13.8630
33.9200	-0.0942	13.8831
33.9400	-0.0927	13.9030
33.9600	-0.0913	13.9230
33.9800	-0.0893	13.9430
34.0000	-0.0879	13.9630
34.0200	-0.0871	13.9831
34.0400	-0.0848	14.0030
34.0600	-0.0836	14.0231
34.0800	-0.0825	14.0431
34.1000	-0.0808	14.0631
34.1200	-0.0793	14.0831
34.1400	-0.0777	14.1030
34.1600	-0.0770	14.1230
34.1800	-0.0749	14.1431
34.2000	-0.0732	14.1631
34.2200	-0.0722	14.1831
34.2400	-0.0706	14.2030
34.2600	-0.0690	14.2231
34.2800	-0.0672	14.2431
34.3000	-0.0664	14.2631
34.3200	-0.0643	14.2831
34.3400	-0.0626	14.3030
34.3600	-0.0615	14.3230
34.3800	-0.0593	14.3430
34.4000	-0.0588	14.3630
34.4200	-0.0577	14.3830
34.4400	-0.0560	14.4030
34.4600	-0.0544	14.4230
34.4800	-0.0528	14.4430
34.5000	-0.0518	14.4631
34.5200	-0.0495	14.4831
34.5400	-0.0482	14.5031
34.5600	-0.0472	14.5231
34.5800	-0.0456	14.5431
34.6000	-0.0447	14.5631
34.6200	-0.0426	14.5830
34.6400	-0.0412	14.6030
34.6600	-0.0403	14.6231
34.6800	-0.0387	14.6431
34.7000	-0.0371	14.6631
34.7200	-0.0353	14.6830
34.7400	-0.0340	14.7030
34.7600	-0.0330	14.7230
34.7800	-0.0314	14.7431
34.8000	-0.0296	14.7631
34.8200	-0.0279	14.7831
34.8400	-0.0266	14.8031
34.8600	-0.0248	14.8231
34.8800	-0.0234	14.8431
34.9000	-0.0218	14.8631
34.9200	-0.0203	14.8830
34.9400	-0.0195	14.9030
34.9600	-0.0177	14.9230
34.9800	-0.0166	14.9431
35.0000	-0.0143	14.9630
35.0200	-0.0130	14.9830
35.0400	-0.0117	15.0030
35.0600	-0.0096	15.0230
35.0800	-0.0088	15.0431
35.1000	-0.0070	15.0630
35.1200	-0.0056	15.0830
35.1400	-0.0037	15.1031
35.1600	-0.0022	15.1231
35.1800	-0.0015	15.1431
35.2000	0.0010	15.1630
35.2200	0.0024	15.1830
35.2400	0.0034	15.2031
35.2600	0.0045	15.2231
35.2800	0.0056	15.2431
35.3000	0.0075	15.2630
35.3200	0.0087	15.2830
35.3400	0.0112	15.3030
35.3600	0.0120	15.3231
35.3800	0.0132	15.3431
35.4000	0.0151	15.3631
35.4200	0.0159	15.3831
35.4400	0.0181	15.4031
35.4600	0.0192	15.4231
35.4800	0.0208	15.4431
35.5000	0.0225	15.4630
35.5200	0.0240	15.4831
35.5400	0.0254	15.5031
35.5600	0.0260	15.5231
35.5800	0.0276	15.5430
35.6000	0.0297	15.5630
35.6200	0.0304	15.5830
35.6400	0.0326	15.6030
35.6600	0.0339	15.6231
35.6800	0.0359	15.6430
35.7000	0.0370	15.6630
35.7200	0.0386	15.6830
35.7400	0.0401	15.7030
35.7600	0.0409	15.7231
35.7800	0.0427	15.7430
35.8000	0.0450	15.7630
35.8200	0.0461	15.7830
35.8400	0.0482	15.8030
35.8600	0.0499	15.8231
35.8800	0.0520	15.8431
35.9000	0.0526	15.8631
35.9200	0.0539	15.8831
35.9400	0.0560	15.9031
35.9600	0.0575	15.9231
35.9800	0.0596	15.9430
36.0000	0.0603	15.9630
36.0200	0.0619	15.9830
36.0400	0.0633	16.0031
36.0600	0.0648	16.0231
36.0800	0.0667	16.0430
36.1000	0.0680	16.0630
36.1200	0.0692	16.0830
36.1400	0.0709	16.1031
36.1600	0.0721	16.1231
36.1800	0.0741	16.1430
36.2000	0.0750	16.1630
36.2200	0.0774	16.1831
36.2400	0.0778	16.2031
36.2600	0.0791	16.2230
36.2800	0.0814	16.2430
36.3000	0.0828	16.2630
36.3200	0.0840	16.2831
36.3400	0.0853	16.3031
36.3600	0.0870	16.3230
36.3800	0.0887	16.3430
36.4000	0.0891	16.3630
36.4200	0.0912	16.3831
36.4400	0.0922	16.4031
36.4600	0.0943	16.4230
36.4800	0.0953	16.4431
36.5000	0.0969	16.4631
36.5200	0.0990	16.4831
36.5400	0.0994	16.5031
36.5600	0.1010	16.5231
36.5800	0.1024	16.5431
36.6000	0.1044	16.5631
36.6200	0.1059	16.5831
36.6400	0.1066	16.6031
36.6600	0.1085	16.6230
36.6800	0.1097	16.6430
36.7000	0.1109	16.6630
36.7200	0.1123	16.6831
36.7400	0.1135	16.7031
36.7600	0.1151	16.7230
36.7800	0.1160	16.7430
36.8000	0.1182	16.7630
36.8200	0.1193	16.7831
36.8400	0.1212	16.8031
36.8600	0.1229	16.8230
36.8800	0.1237	16.8430
36.9000	0.1255	16.8630
36.9200	0.1262	16.8831
36.9400	0.1278	16.9030
36.9600	0.1297	16.9230
36.9800	0.1308	16.9430
37.0000	0.1320	16.9630
37.0200	0.1327	16.9831
37.0400	0.1349	17.0030
37.0600	0.1358	17.0230
37.0800	0.1371	17.0431
37.1000	0.1385	17.0631
37.1200	0.1398	17.0831
37.1400	0.1423	17.1030
37.1600	0.1426	17.1230
37.1800	0.1441	17.1431
37.2000	0.1459	17.1631
37.2200	0.1467	17.1831
37.2400	0.1484	17.2030
37.2600	0.1495	17.2230
37.2800	0.1509	17.2431
37.3000	0.1522	17.2631
37.3200	0.1532	17.2831
37.3400	0.1552	17.3030
37.3600	0.1559	17.3230
37.3800	0.1573	17.3430
37.4000	0.1583	17.3631
37.4200	0.1597	17.3830
37.4400	0.1614	17.4030
37.4600	0.1621	17.4230
37.4800	0.1638	17.4430
37.5000	0.1650	17.4631
37.5200	0.1655	17.4830
37.5400	0.1672	17.5030
37.5600	0.1684	17.5230
37.5800	0.1698	17.5431
37.6000	0.1706	17.5631
37.6200	0.1722	17.5830
37.6400	0.1736	17.6030
37.6600	0.1743	17.6231
37.6800	0.1761	17.6431
37.7000	0.1766	17.6631
37.7200	0.1788	17.6830
37.7400	0.1799	17.7030
37.7600	0.1811	17.7231
37.7800	0.1827	17.7431
37.8000	0.1835	17.7631
37.8200	0.1853	17.7830
37.8400	0.1860	17.8031
37.8600	0.1870	17.8231
37.8800	0.1885	17.8431
37.9000	0.1898	17.8631
37.9200	0.1917	17.8830
37.9400	0.1921	17.9030
37.9600	0.1942	17.9230
37.9800	0.1949	17.9430
38.0000	0.1957	17.9631
38.0200	0.1973	17.9830
38.0400	0.1983	18.0030
38.0600	0.1997	18.0230
38.0800	0.2007	18.0431
38.1000	0.2016	18.0631
38.1200	0.2032	18.0830
38.1400	0.2046	18.1031
38.1600	0.2051	18.1231
38.1800	0.2065	18.1431
38.2000	0.2081	18.1630
38.2200	0.2096	18.1830
38.2400	0.2105	18.2030
38.2600	0.2113	18.2231
38.2800	0.2125	18.2431
38.3000	0.2143	18.2630
38.3200	0.2152	18.2830
38.3400	0.2158	18.3030
38.3600	0.2174	18.3231
38.3800	0.2186	18.3431
38.4000	0.2195	18.3631
38.4200	0.2208	18.3830
38.4400	0.2219	18.4030
38.4600	0.2228	18.4231
38.4800	0.2240	18.4431
38.5000	0.2254	18.4630
38.5200	0.2261	18.4830
38.5400	0.2270	18.5030
38.5600	0.2283	18.5231
38.5800	0.2295	18.5431
38.6000	0.2314	18.5630
38.6200	0.2323	18.5831
38.6400	0.2333	18.6031
38.6600	0.2341	18.6231
38.6800	0.2351	18.6430
38.7000	0.2364	18.6630
38.7200	0.2374	18.6831
38.7400	0.2390	18.7030
38.7600	0.2392	18.7231
38.7800	0.2405	18.7430
38.8000	0.2417	18.7630
38.8200	0.2431	18.7830
38.8400	0.2442	18.8031
38.8600	0.2449	18.8231
38.8800	0.2462	18.8431
38.9000	0.2470	18.8631
38.9200	0.2483	18.8831
38.9400	0.2496	18.9031
38.9600	0.2505	18.9231
38.9800	0.2517	18.9431
39.0000	0.2520	18.9631
39.0200	0.2535	18.9831
39.0400	0.2543	19.0031
39.0600	0.2560	19.0231
39.0800	0.2568	19.0430
39.1000	0.2579	19.0630
39.1200	0.2589	19.0830
39.1400	0.2599	19.1031
39.1600	0.2609	19.1231
39.1800	0.2620	19.1430
39.2000	0.2632	19.1630
39.2200	0.2646	19.1830
39.2400	0.2646	19.2031
39.2600	0.2659	19.2231
39.2800	0.2669	19.2430
39.3000	0.2683	19.2630
39.3200	0.2694	19.2830
39.3400	0.2701	19.3031
39.3600	0.2714	19.3231
39.3800	0.2727	19.3430
39.4000	0.2734	19.3630
39.4200	0.2745	19.3830
39.4400	0.2755	19.4031
39.4600	0.2770	19.4230
39.4800	0.2787	19.4430
39.5000	0.2803	19.4631
39.5200	0.2813	19.4831
39.5400	0.2821	19.5031
39.5600	0.2836	19.5231
39.5800	0.2844	19.5430
39.6000	0.2863	19.5631
39.6200	0.2866	19.5831
39.6400	0.2881	19.6031
39.6600	0.2895	19.6230
39.6800	0.2899	19.6430
39.7000	0.2914	19.6631
39.7200	0.2924	19.6831
39.7400	0.2933	19.7031
39.7600	0.2945	19.7230
39.7800	0.2956	19.7430
39.8000	0.2971	19.7631
39.8200	0.2977	19.7831
39.8400	0.2990	19.8031
39.8600	0.3001	19.8230
39.8800	0.3015	19.8430
39.9000	0.3032	19.8630
39.9200	0.3030	19.8830
39.9400	0.3048	19.9030
[truncated: 5 more rows]
