# Supplementary material for: Dynamic stabilization of a mechanical oscillator in the absence of any stable feature
Source: Nat Commun. 2026 Mar 10;17:6024. doi: 10.1038/s41467-026-70493-1 (PMC13346612; doi:10.1038/s41467-026-70493-1)
Supplement: Supplementary file 17 — Source Data [file 41467_2026_70493_MOESM17_ESM.zip › Source Data/FigS5c Trial1-12V.csv]

Time	100N Loadcell	Displacement
(s)	(N)	(mm)
0.0000	-0.4157	-19.9974
0.0200	-0.4019	-19.9968
0.0400	-0.3950	-19.9892
0.0600	-0.4088	-19.9737
0.0800	-0.4067	-19.9549
0.1000	-0.4114	-19.9338
0.1200	-0.4105	-19.9127
0.1400	-0.4074	-19.8923
0.1600	-0.4059	-19.8721
0.1800	-0.4036	-19.8520
0.2000	-0.4029	-19.8319
0.2200	-0.4016	-19.8118
0.2400	-0.4003	-19.7918
0.2600	-0.3985	-19.7718
0.2800	-0.3976	-19.7518
0.3000	-0.3974	-19.7318
0.3200	-0.3948	-19.7118
0.3400	-0.3942	-19.6918
0.3600	-0.3936	-19.6718
0.3800	-0.3919	-19.6517
0.4000	-0.3910	-19.6317
0.4200	-0.3892	-19.6118
0.4400	-0.3882	-19.5918
0.4600	-0.3872	-19.5718
0.4800	-0.3863	-19.5518
0.5000	-0.3854	-19.5317
0.5200	-0.3839	-19.5118
0.5400	-0.3832	-19.4918
0.5600	-0.3818	-19.4718
0.5800	-0.3806	-19.4518
0.6000	-0.3799	-19.4317
0.6200	-0.3782	-19.4118
0.6400	-0.3777	-19.3918
0.6600	-0.3755	-19.3718
0.6800	-0.3751	-19.3518
0.7000	-0.3741	-19.3318
0.7200	-0.3734	-19.3119
0.7400	-0.3728	-19.2918
0.7600	-0.3714	-19.2718
0.7800	-0.3715	-19.2518
0.8000	-0.3696	-19.2318
0.8200	-0.3682	-19.2118
0.8400	-0.3676	-19.1918
0.8600	-0.3670	-19.1718
0.8800	-0.3664	-19.1517
0.9000	-0.3648	-19.1318
0.9200	-0.3633	-19.1118
0.9400	-0.3628	-19.0917
0.9600	-0.3616	-19.0717
0.9800	-0.3611	-19.0517
1.0000	-0.3595	-19.0318
1.0200	-0.3588	-19.0118
1.0400	-0.3578	-18.9918
1.0600	-0.3570	-18.9718
1.0800	-0.3561	-18.9518
1.1000	-0.3546	-18.9318
1.1200	-0.3546	-18.9118
1.1400	-0.3527	-18.8918
1.1600	-0.3517	-18.8718
1.1800	-0.3514	-18.8518
1.2000	-0.3501	-18.8318
1.2200	-0.3492	-18.8118
1.2400	-0.3477	-18.7918
1.2600	-0.3472	-18.7718
1.2800	-0.3464	-18.7518
1.3000	-0.3448	-18.7318
1.3200	-0.3442	-18.7118
1.3400	-0.3424	-18.6918
1.3600	-0.3419	-18.6718
1.3800	-0.3408	-18.6518
1.4000	-0.3397	-18.6318
1.4200	-0.3385	-18.6118
1.4400	-0.3375	-18.5918
1.4600	-0.3373	-18.5717
1.4800	-0.3361	-18.5518
1.5000	-0.3339	-18.5318
1.5200	-0.3336	-18.5118
1.5400	-0.3327	-18.4918
1.5600	-0.3318	-18.4717
1.5800	-0.3306	-18.4517
1.6000	-0.3296	-18.4318
1.6200	-0.3290	-18.4118
1.6400	-0.3275	-18.3918
1.6600	-0.3272	-18.3717
1.6800	-0.3248	-18.3518
1.7000	-0.3252	-18.3318
1.7200	-0.3239	-18.3118
1.7400	-0.3225	-18.2917
1.7600	-0.3213	-18.2717
1.7800	-0.3199	-18.2518
1.8000	-0.3201	-18.2318
1.8200	-0.3190	-18.2118
1.8400	-0.3179	-18.1918
1.8600	-0.3174	-18.1718
1.8800	-0.3157	-18.1519
1.9000	-0.3150	-18.1318
1.9200	-0.3133	-18.1118
1.9400	-0.3131	-18.0917
1.9600	-0.3117	-18.0718
1.9800	-0.3108	-18.0518
2.0000	-0.3098	-18.0318
2.0200	-0.3088	-18.0117
2.0400	-0.3080	-17.9917
2.0600	-0.3065	-17.9718
2.0800	-0.3049	-17.9518
2.1000	-0.3047	-17.9318
2.1200	-0.3035	-17.9118
2.1400	-0.3027	-17.8918
2.1600	-0.3011	-17.8718
2.1800	-0.3003	-17.8518
2.2000	-0.2997	-17.8318
2.2200	-0.2983	-17.8118
2.2400	-0.2978	-17.7918
2.2600	-0.2963	-17.7718
2.2800	-0.2956	-17.7518
2.3000	-0.2947	-17.7318
2.3200	-0.2937	-17.7117
2.3400	-0.2927	-17.6917
2.3600	-0.2912	-17.6718
2.3800	-0.2908	-17.6518
2.4000	-0.2897	-17.6318
2.4200	-0.2889	-17.6118
2.4400	-0.2888	-17.5918
2.4600	-0.2873	-17.5718
2.4800	-0.2843	-17.5518
2.5000	-0.2835	-17.5318
2.5200	-0.2843	-17.5117
2.5400	-0.2832	-17.4917
2.5600	-0.2818	-17.4718
2.5800	-0.2809	-17.4518
2.6000	-0.2796	-17.4318
2.6200	-0.2787	-17.4117
2.6400	-0.2782	-17.3917
2.6600	-0.2771	-17.3718
2.6800	-0.2761	-17.3518
2.7000	-0.2754	-17.3318
2.7200	-0.2747	-17.3118
2.7400	-0.2728	-17.2918
2.7600	-0.2716	-17.2718
2.7800	-0.2716	-17.2518
2.8000	-0.2700	-17.2318
2.8200	-0.2691	-17.2118
2.8400	-0.2679	-17.1918
2.8600	-0.2672	-17.1718
2.8800	-0.2660	-17.1518
2.9000	-0.2649	-17.1318
2.9200	-0.2641	-17.1117
2.9400	-0.2630	-17.0918
2.9600	-0.2621	-17.0718
2.9800	-0.2611	-17.0518
3.0000	-0.2600	-17.0317
3.0200	-0.2595	-17.0118
3.0400	-0.2582	-16.9918
3.0600	-0.2570	-16.9718
3.0800	-0.2558	-16.9518
3.1000	-0.2554	-16.9317
3.1200	-0.2543	-16.9118
3.1400	-0.2531	-16.8918
3.1600	-0.2518	-16.8718
3.1800	-0.2513	-16.8518
3.2000	-0.2502	-16.8317
3.2200	-0.2489	-16.8118
3.2400	-0.2486	-16.7918
3.2600	-0.2474	-16.7717
3.2800	-0.2467	-16.7517
3.3000	-0.2454	-16.7317
3.3200	-0.2445	-16.7118
3.3400	-0.2428	-16.6918
3.3600	-0.2423	-16.6717
3.3800	-0.2414	-16.6517
3.4000	-0.2414	-16.6317
3.4200	-0.2393	-16.6118
3.4400	-0.2384	-16.5918
3.4600	-0.2372	-16.5718
3.4800	-0.2359	-16.5518
3.5000	-0.2355	-16.5318
3.5200	-0.2348	-16.5118
3.5400	-0.2335	-16.4918
3.5600	-0.2327	-16.4718
3.5800	-0.2313	-16.4518
3.6000	-0.2307	-16.4318
3.6200	-0.2296	-16.4118
3.6400	-0.2288	-16.3918
3.6600	-0.2272	-16.3718
3.6800	-0.2268	-16.3518
3.7000	-0.2255	-16.3318
3.7200	-0.2244	-16.3118
3.7400	-0.2240	-16.2918
3.7600	-0.2226	-16.2718
3.7800	-0.2225	-16.2517
3.8000	-0.2217	-16.2318
3.8200	-0.2201	-16.2118
3.8400	-0.2183	-16.1918
3.8600	-0.2177	-16.1718
3.8800	-0.2171	-16.1517
3.9000	-0.2155	-16.1318
3.9200	-0.2151	-16.1118
3.9400	-0.2143	-16.0918
3.9600	-0.2130	-16.0717
3.9800	-0.2121	-16.0517
4.0000	-0.2104	-16.0318
4.0200	-0.2099	-16.0118
4.0400	-0.2090	-15.9918
4.0600	-0.2076	-15.9717
4.0800	-0.2066	-15.9517
4.1000	-0.2057	-15.9318
4.1200	-0.2050	-15.9118
4.1400	-0.2037	-15.8918
4.1600	-0.2031	-15.8718
4.1800	-0.2014	-15.8518
4.2000	-0.2009	-15.8319
4.2200	-0.1999	-15.8118
4.2400	-0.1989	-15.7918
4.2600	-0.1980	-15.7718
4.2800	-0.1974	-15.7518
4.3000	-0.1963	-15.7318
4.3200	-0.1952	-15.7118
4.3400	-0.1942	-15.6918
4.3600	-0.1933	-15.6717
4.3800	-0.1926	-15.6518
4.4000	-0.1917	-15.6318
4.4200	-0.1900	-15.6118
4.4400	-0.1892	-15.5918
4.4600	-0.1887	-15.5717
4.4800	-0.1874	-15.5518
4.5000	-0.1866	-15.5318
4.5200	-0.1852	-15.5117
4.5400	-0.1841	-15.4917
4.5600	-0.1835	-15.4717
4.5800	-0.1822	-15.4518
4.6000	-0.1817	-15.4318
4.6200	-0.1809	-15.4118
4.6400	-0.1798	-15.3917
4.6600	-0.1786	-15.3717
4.6800	-0.1771	-15.3518
4.7000	-0.1769	-15.3318
4.7200	-0.1754	-15.3118
4.7400	-0.1749	-15.2918
4.7600	-0.1738	-15.2718
4.7800	-0.1729	-15.2518
4.8000	-0.1715	-15.2318
4.8200	-0.1704	-15.2118
4.8400	-0.1695	-15.1918
4.8600	-0.1687	-15.1718
4.8800	-0.1674	-15.1518
4.9000	-0.1669	-15.1318
4.9200	-0.1652	-15.1118
4.9400	-0.1652	-15.0918
4.9600	-0.1635	-15.0718
4.9800	-0.1628	-15.0518
5.0000	-0.1613	-15.0318
5.0200	-0.1604	-15.0118
5.0400	-0.1603	-14.9917
5.0600	-0.1590	-14.9717
5.0800	-0.1580	-14.9518
5.1000	-0.1567	-14.9318
5.1200	-0.1558	-14.9118
5.1400	-0.1554	-14.8917
5.1600	-0.1536	-14.8718
5.1800	-0.1527	-14.8518
5.2000	-0.1519	-14.8318
5.2200	-0.1512	-14.8118
5.2400	-0.1507	-14.7917
5.2600	-0.1485	-14.7718
5.2800	-0.1480	-14.7518
5.3000	-0.1468	-14.7318
5.3200	-0.1460	-14.7117
5.3400	-0.1450	-14.6917
5.3600	-0.1440	-14.6718
5.3800	-0.1435	-14.6518
5.4000	-0.1419	-14.6318
5.4200	-0.1407	-14.6117
5.4400	-0.1398	-14.5918
5.4600	-0.1389	-14.5718
5.4800	-0.1377	-14.5518
5.5000	-0.1368	-14.5318
5.5200	-0.1362	-14.5118
5.5400	-0.1346	-14.4918
5.5600	-0.1337	-14.4719
5.5800	-0.1331	-14.4518
5.6000	-0.1317	-14.4318
5.6200	-0.1311	-14.4117
5.6400	-0.1301	-14.3918
5.6600	-0.1289	-14.3718
5.6800	-0.1278	-14.3518
5.7000	-0.1267	-14.3318
5.7200	-0.1268	-14.3117
5.7400	-0.1248	-14.2918
5.7600	-0.1238	-14.2718
5.7800	-0.1233	-14.2518
5.8000	-0.1222	-14.2318
5.8200	-0.1218	-14.2117
5.8400	-0.1200	-14.1918
5.8600	-0.1196	-14.1718
5.8800	-0.1181	-14.1518
5.9000	-0.1175	-14.1318
5.9200	-0.1163	-14.1118
5.9400	-0.1145	-14.0918
5.9600	-0.1141	-14.0718
5.9800	-0.1131	-14.0518
6.0000	-0.1123	-14.0318
6.0200	-0.1113	-14.0118
6.0400	-0.1094	-13.9918
6.0600	-0.1091	-13.9718
6.0800	-0.1073	-13.9518
6.1000	-0.1077	-13.9317
6.1200	-0.1065	-13.9117
6.1400	-0.1049	-13.8918
6.1600	-0.1035	-13.8718
6.1800	-0.1026	-13.8518
6.2000	-0.1026	-13.8317
6.2200	-0.1012	-13.8118
6.2400	-0.1002	-13.7918
6.2600	-0.0987	-13.7718
6.2800	-0.0979	-13.7518
6.3000	-0.0970	-13.7318
6.3200	-0.0957	-13.7118
6.3400	-0.0949	-13.6918
6.3600	-0.0942	-13.6718
6.3800	-0.0930	-13.6518
6.4000	-0.0927	-13.6317
6.4200	-0.0906	-13.6118
6.4400	-0.0901	-13.5918
6.4600	-0.0895	-13.5718
6.4800	-0.0880	-13.5518
6.5000	-0.0872	-13.5317
6.5200	-0.0855	-13.5118
6.5400	-0.0850	-13.4918
6.5600	-0.0838	-13.4718
6.5800	-0.0834	-13.4518
6.6000	-0.0822	-13.4318
6.6200	-0.0807	-13.4118
6.6400	-0.0804	-13.3918
6.6600	-0.0787	-13.3718
6.6800	-0.0781	-13.3517
6.7000	-0.0771	-13.3317
6.7200	-0.0759	-13.3118
6.7400	-0.0760	-13.2918
6.7600	-0.0737	-13.2718
6.7800	-0.0737	-13.2518
6.8000	-0.0722	-13.2318
6.8200	-0.0712	-13.2118
6.8400	-0.0700	-13.1918
6.8600	-0.0693	-13.1718
6.8800	-0.0693	-13.1517
6.9000	-0.0675	-13.1318
6.9200	-0.0664	-13.1118
6.9400	-0.0652	-13.0918
6.9600	-0.0646	-13.0717
6.9800	-0.0647	-13.0517
7.0000	-0.0625	-13.0318
7.0200	-0.0620	-13.0118
7.0400	-0.0606	-12.9918
7.0600	-0.0596	-12.9718
7.0800	-0.0592	-12.9517
7.1000	-0.0577	-12.9318
7.1200	-0.0574	-12.9118
7.1400	-0.0562	-12.8918
7.1600	-0.0553	-12.8718
7.1800	-0.0542	-12.8518
7.2000	-0.0526	-12.8318
7.2200	-0.0523	-12.8118
7.2400	-0.0507	-12.7918
7.2600	-0.0502	-12.7718
7.2800	-0.0494	-12.7518
7.3000	-0.0481	-12.7318
7.3200	-0.0474	-12.7118
7.3400	-0.0459	-12.6918
7.3600	-0.0459	-12.6718
7.3800	-0.0448	-12.6518
7.4000	-0.0431	-12.6318
7.4200	-0.0425	-12.6118
7.4400	-0.0414	-12.5918
7.4600	-0.0412	-12.5717
7.4800	-0.0396	-12.5517
7.5000	-0.0387	-12.5318
7.5200	-0.0378	-12.5118
7.5400	-0.0364	-12.4918
7.5600	-0.0362	-12.4717
7.5800	-0.0347	-12.4518
7.6000	-0.0342	-12.4318
7.6200	-0.0333	-12.4118
7.6400	-0.0322	-12.3918
7.6600	-0.0318	-12.3717
7.6800	-0.0299	-12.3518
7.7000	-0.0297	-12.3318
7.7200	-0.0285	-12.3118
7.7400	-0.0274	-12.2918
7.7600	-0.0267	-12.2718
7.7800	-0.0253	-12.2518
7.8000	-0.0251	-12.2318
7.8200	-0.0237	-12.2118
7.8400	-0.0226	-12.1917
7.8600	-0.0221	-12.1718
7.8800	-0.0207	-12.1518
7.9000	-0.0208	-12.1318
7.9200	-0.0193	-12.1118
7.9400	-0.0186	-12.0918
7.9600	-0.0182	-12.0718
7.9800	-0.0166	-12.0518
8.0000	-0.0163	-12.0318
8.0200	-0.0148	-12.0118
8.0400	-0.0146	-11.9917
8.0600	-0.0132	-11.9717
8.0800	-0.0119	-11.9518
8.1000	-0.0111	-11.9318
8.1200	-0.0102	-11.9117
8.1400	-0.0096	-11.8917
8.1600	-0.0083	-11.8718
8.1800	-0.0080	-11.8518
8.2000	-0.0072	-11.8318
8.2200	-0.0063	-11.8118
8.2400	-0.0057	-11.7918
8.2600	-0.0041	-11.7718
8.2800	-0.0038	-11.7518
8.3000	-0.0030	-11.7318
8.3200	-0.0015	-11.7118
8.3400	-0.0009	-11.6918
8.3600	0.0001	-11.6718
8.3800	0.0004	-11.6518
8.4000	0.0013	-11.6318
8.4200	0.0024	-11.6118
8.4400	0.0025	-11.5918
8.4600	0.0042	-11.5718
8.4800	0.0047	-11.5518
8.5000	0.0060	-11.5318
8.5200	0.0067	-11.5118
8.5400	0.0065	-11.4918
8.5600	0.0080	-11.4718
8.5800	0.0088	-11.4518
8.6000	0.0103	-11.4318
8.6200	0.0103	-11.4117
8.6400	0.0111	-11.3917
8.6600	0.0122	-11.3718
8.6800	0.0128	-11.3518
8.7000	0.0142	-11.3318
8.7200	0.0143	-11.3117
8.7400	0.0155	-11.2917
8.7600	0.0161	-11.2718
8.7800	0.0161	-11.2518
8.8000	0.0174	-11.2318
8.8200	0.0176	-11.2117
8.8400	0.0193	-11.1918
8.8600	0.0198	-11.1718
8.8800	0.0204	-11.1518
8.9000	0.0210	-11.1318
8.9200	0.0217	-11.1118
8.9400	0.0228	-11.0918
8.9600	0.0232	-11.0718
8.9800	0.0240	-11.0518
9.0000	0.0251	-11.0318
9.0200	0.0256	-11.0118
9.0400	0.0262	-10.9918
9.0600	0.0267	-10.9718
9.0800	0.0278	-10.9518
9.1000	0.0285	-10.9318
9.1200	0.0289	-10.9118
9.1400	0.0301	-10.8918
9.1600	0.0306	-10.8718
9.1800	0.0314	-10.8518
9.2000	0.0320	-10.8317
9.2200	0.0329	-10.8117
9.2400	0.0338	-10.7918
9.2600	0.0340	-10.7717
9.2800	0.0351	-10.7518
9.3000	0.0350	-10.7318
9.3200	0.0357	-10.7118
9.3400	0.0366	-10.6918
9.3600	0.0369	-10.6718
9.3800	0.0380	-10.6518
9.4000	0.0387	-10.6318
9.4200	0.0395	-10.6118
9.4400	0.0400	-10.5918
9.4600	0.0403	-10.5718
9.4800	0.0414	-10.5518
9.5000	0.0415	-10.5317
9.5200	0.0433	-10.5118
9.5400	0.0433	-10.4918
9.5600	0.0436	-10.4718
9.5800	0.0441	-10.4518
9.6000	0.0446	-10.4318
9.6200	0.0457	-10.4118
9.6400	0.0458	-10.3918
9.6600	0.0463	-10.3718
9.6800	0.0472	-10.3518
9.7000	0.0473	-10.3318
9.7200	0.0487	-10.3118
9.7400	0.0487	-10.2918
9.7600	0.0496	-10.2718
9.7800	0.0498	-10.2517
9.8000	0.0501	-10.2318
9.8200	0.0512	-10.2118
9.8400	0.0515	-10.1918
9.8600	0.0521	-10.1718
9.8800	0.0520	-10.1517
9.9000	0.0531	-10.1318
9.9200	0.0543	-10.1118
9.9400	0.0542	-10.0917
9.9600	0.0543	-10.0717
9.9800	0.0552	-10.0517
10.0000	0.0557	-10.0318
10.0200	0.0561	-10.0118
10.0400	0.0566	-9.9918
10.0600	0.0576	-9.9718
10.0800	0.0575	-9.9518
10.1000	0.0581	-9.9318
10.1200	0.0580	-9.9118
10.1400	0.0589	-9.8918
10.1600	0.0595	-9.8717
10.1800	0.0600	-9.8517
10.2000	0.0605	-9.8318
10.2200	0.0609	-9.8118
10.2400	0.0617	-9.7918
10.2600	0.0623	-9.7718
10.2800	0.0627	-9.7518
10.3000	0.0641	-9.7318
10.3200	0.0628	-9.7118
10.3400	0.0636	-9.6918
10.3600	0.0640	-9.6718
10.3800	0.0642	-9.6518
10.4000	0.0649	-9.6318
10.4200	0.0652	-9.6118
10.4400	0.0657	-9.5918
10.4600	0.0654	-9.5717
10.4800	0.0664	-9.5518
10.5000	0.0671	-9.5318
10.5200	0.0667	-9.5117
10.5400	0.0671	-9.4918
10.5600	0.0674	-9.4717
10.5800	0.0680	-9.4518
10.6000	0.0682	-9.4318
10.6200	0.0683	-9.4118
10.6400	0.0692	-9.3918
10.6600	0.0689	-9.3717
10.6800	0.0695	-9.3518
10.7000	0.0699	-9.3318
10.7200	0.0702	-9.3118
10.7400	0.0707	-9.2918
10.7600	0.0709	-9.2717
10.7800	0.0718	-9.2518
10.8000	0.0718	-9.2318
10.8200	0.0723	-9.2118
10.8400	0.0726	-9.1918
10.8600	0.0724	-9.1718
10.8800	0.0730	-9.1518
10.9000	0.0730	-9.1318
10.9200	0.0736	-9.1118
10.9400	0.0740	-9.0918
10.9600	0.0741	-9.0718
10.9800	0.0744	-9.0518
11.0000	0.0746	-9.0318
11.0200	0.0750	-9.0118
11.0400	0.0747	-8.9917
11.0600	0.0751	-8.9718
11.0800	0.0755	-8.9518
11.1000	0.0754	-8.9318
11.1200	0.0757	-8.9117
11.1400	0.0763	-8.8917
11.1600	0.0769	-8.8718
11.1800	0.0766	-8.8518
11.2000	0.0770	-8.8318
11.2200	0.0770	-8.8118
11.2400	0.0769	-8.7918
11.2600	0.0777	-8.7718
11.2800	0.0777	-8.7518
11.3000	0.0777	-8.7317
11.3200	0.0779	-8.7118
11.3400	0.0783	-8.6917
11.3600	0.0781	-8.6718
11.3800	0.0776	-8.6518
11.4000	0.0781	-8.6318
11.4200	0.0789	-8.6118
11.4400	0.0788	-8.5918
11.4600	0.0795	-8.5718
11.4800	0.0795	-8.5518
11.5000	0.0795	-8.5318
11.5200	0.0796	-8.5118
11.5400	0.0795	-8.4918
11.5600	0.0801	-8.4718
11.5800	0.0791	-8.4518
11.6000	0.0801	-8.4318
11.6200	0.0801	-8.4117
11.6400	0.0805	-8.3918
11.6600	0.0807	-8.3718
11.6800	0.0810	-8.3518
11.7000	0.0809	-8.3318
11.7200	0.0803	-8.3117
11.7400	0.0808	-8.2918
11.7600	0.0811	-8.2718
11.7800	0.0808	-8.2518
11.8000	0.0807	-8.2318
11.8200	0.0809	-8.2117
11.8400	0.0818	-8.1918
11.8600	0.0815	-8.1718
11.8800	0.0810	-8.1518
11.9000	0.0811	-8.1317
11.9200	0.0814	-8.1117
11.9400	0.0821	-8.0918
11.9600	0.0813	-8.0718
11.9800	0.0814	-8.0518
12.0000	0.0818	-8.0318
12.0200	0.0820	-8.0118
12.0400	0.0815	-7.9918
12.0600	0.0815	-7.9718
12.0800	0.0819	-7.9518
12.1000	0.0818	-7.9318
12.1200	0.0818	-7.9118
12.1400	0.0821	-7.8918
12.1600	0.0816	-7.8718
12.1800	0.0820	-7.8518
12.2000	0.0811	-7.8317
12.2200	0.0822	-7.8117
12.2400	0.0817	-7.7918
12.2600	0.0817	-7.7717
12.2800	0.0821	-7.7518
12.3000	0.0811	-7.7317
12.3200	0.0811	-7.7118
12.3400	0.0817	-7.6918
12.3600	0.0814	-7.6718
12.3800	0.0817	-7.6518
12.4000	0.0812	-7.6318
12.4200	0.0815	-7.6118
12.4400	0.0811	-7.5918
12.4600	0.0813	-7.5718
12.4800	0.0812	-7.5517
12.5000	0.0810	-7.5317
12.5200	0.0817	-7.5118
12.5400	0.0811	-7.4918
12.5600	0.0815	-7.4718
12.5800	0.0812	-7.4518
12.6000	0.0810	-7.4318
12.6200	0.0817	-7.4118
12.6400	0.0808	-7.3918
12.6600	0.0812	-7.3718
12.6800	0.0805	-7.3518
12.7000	0.0806	-7.3318
12.7200	0.0806	-7.3118
12.7400	0.0799	-7.2918
12.7600	0.0803	-7.2718
12.7800	0.0801	-7.2517
12.8000	0.0800	-7.2317
12.8200	0.0803	-7.2118
12.8400	0.0797	-7.1917
12.8600	0.0809	-7.1718
12.8800	0.0795	-7.1518
12.9000	0.0799	-7.1318
12.9200	0.0797	-7.1118
12.9400	0.0795	-7.0917
12.9600	0.0793	-7.0718
12.9800	0.0791	-7.0517
13.0000	0.0791	-7.0318
13.0200	0.0797	-7.0118
13.0400	0.0789	-6.9918
13.0600	0.0782	-6.9718
13.0800	0.0777	-6.9517
13.1000	0.0785	-6.9318
13.1200	0.0779	-6.9118
13.1400	0.0782	-6.8918
13.1600	0.0777	-6.8718
13.1800	0.0776	-6.8518
13.2000	0.0780	-6.8318
13.2200	0.0771	-6.8118
13.2400	0.0770	-6.7918
13.2600	0.0770	-6.7717
13.2800	0.0768	-6.7517
13.3000	0.0772	-6.7318
13.3200	0.0765	-6.7118
13.3400	0.0770	-6.6918
13.3600	0.0762	-6.6717
13.3800	0.0758	-6.6518
13.4000	0.0756	-6.6318
13.4200	0.0756	-6.6118
13.4400	0.0756	-6.5918
13.4600	0.0749	-6.5718
13.4800	0.0758	-6.5518
13.5000	0.0754	-6.5318
13.5200	0.0746	-6.5118
13.5400	0.0746	-6.4917
13.5600	0.0742	-6.4717
13.5800	0.0743	-6.4518
13.6000	0.0742	-6.4318
13.6200	0.0737	-6.4118
13.6400	0.0736	-6.3918
13.6600	0.0730	-6.3717
13.6800	0.0739	-6.3518
13.7000	0.0727	-6.3318
13.7200	0.0727	-6.3118
13.7400	0.0729	-6.2918
13.7600	0.0724	-6.2718
13.7800	0.0727	-6.2518
13.8000	0.0720	-6.2318
13.8200	0.0724	-6.2118
13.8400	0.0720	-6.1918
13.8600	0.0716	-6.1717
13.8800	0.0717	-6.1518
13.9000	0.0704	-6.1318
13.9200	0.0711	-6.1118
13.9400	0.0706	-6.0918
13.9600	0.0706	-6.0718
13.9800	0.0704	-6.0518
14.0000	0.0699	-6.0318
14.0200	0.0704	-6.0118
14.0400	0.0692	-5.9917
14.0600	0.0691	-5.9718
14.0800	0.0693	-5.9518
14.1000	0.0688	-5.9318
14.1200	0.0683	-5.9118
14.1400	0.0681	-5.8917
14.1600	0.0682	-5.8718
14.1800	0.0679	-5.8518
14.2000	0.0676	-5.8318
14.2200	0.0674	-5.8118
14.2400	0.0669	-5.7917
14.2600	0.0676	-5.7718
14.2800	0.0669	-5.7518
14.3000	0.0659	-5.7318
14.3200	0.0659	-5.7118
14.3400	0.0659	-5.6918
14.3600	0.0662	-5.6718
14.3800	0.0651	-5.6518
14.4000	0.0650	-5.6318
14.4200	0.0646	-5.6118
14.4400	0.0643	-5.5918
14.4600	0.0648	-5.5718
14.4800	0.0639	-5.5518
14.5000	0.0640	-5.5318
14.5200	0.0635	-5.5117
14.5400	0.0633	-5.4918
14.5600	0.0635	-5.4718
14.5800	0.0629	-5.4518
14.6000	0.0634	-5.4318
14.6200	0.0623	-5.4117
14.6400	0.0620	-5.3917
14.6600	0.0622	-5.3718
14.6800	0.0613	-5.3518
14.7000	0.0619	-5.3318
14.7200	0.0611	-5.3117
14.7400	0.0613	-5.2918
14.7600	0.0606	-5.2718
14.7800	0.0604	-5.2518
14.8000	0.0609	-5.2318
14.8200	0.0600	-5.2117
14.8400	0.0601	-5.1918
14.8600	0.0599	-5.1718
14.8800	0.0593	-5.1518
14.9000	0.0596	-5.1318
14.9200	0.0584	-5.1118
14.9400	0.0593	-5.0918
14.9600	0.0582	-5.0718
14.9800	0.0580	-5.0518
15.0000	0.0581	-5.0318
15.0200	0.0580	-5.0118
15.0400	0.0575	-4.9918
15.0600	0.0567	-4.9718
15.0800	0.0573	-4.9518
15.1000	0.0568	-4.9318
15.1200	0.0560	-4.9118
15.1400	0.0565	-4.8918
15.1600	0.0556	-4.8718
15.1800	0.0562	-4.8518
15.2000	0.0551	-4.8318
15.2200	0.0549	-4.8117
15.2400	0.0556	-4.7918
15.2600	0.0550	-4.7718
15.2800	0.0547	-4.7518
15.3000	0.0535	-4.7317
15.3200	0.0543	-4.7118
15.3400	0.0545	-4.6918
15.3600	0.0530	-4.6718
15.3800	0.0527	-4.6518
15.4000	0.0523	-4.6317
15.4200	0.0529	-4.6118
15.4400	0.0533	-4.5918
15.4600	0.0520	-4.5718
15.4800	0.0524	-4.5518
15.5000	0.0515	-4.5318
15.5200	0.0520	-4.5118
15.5400	0.0512	-4.4918
15.5600	0.0510	-4.4718
15.5800	0.0510	-4.4518
15.6000	0.0503	-4.4318
15.6200	0.0502	-4.4118
15.6400	0.0493	-4.3918
15.6600	0.0502	-4.3718
15.6800	0.0500	-4.3517
15.7000	0.0489	-4.3318
15.7200	0.0495	-4.3118
15.7400	0.0486	-4.2918
15.7600	0.0490	-4.2718
15.7800	0.0487	-4.2518
15.8000	0.0485	-4.2318
15.8200	0.0485	-4.2118
15.8400	0.0478	-4.1918
15.8600	0.0482	-4.1718
15.8800	0.0469	-4.1517
15.9000	0.0470	-4.1318
15.9200	0.0473	-4.1118
15.9400	0.0466	-4.0917
15.9600	0.0467	-4.0718
15.9800	0.0457	-4.0517
16.0000	0.0461	-4.0318
16.0200	0.0463	-4.0118
16.0400	0.0458	-3.9918
16.0600	0.0458	-3.9718
16.0800	0.0446	-3.9517
16.1000	0.0449	-3.9318
16.1200	0.0447	-3.9118
16.1400	0.0445	-3.8918
16.1600	0.0444	-3.8718
16.1800	0.0438	-3.8518
16.2000	0.0444	-3.8318
16.2200	0.0435	-3.8118
16.2400	0.0429	-3.7918
16.2600	0.0430	-3.7717
16.2800	0.0427	-3.7517
16.3000	0.0426	-3.7318
16.3200	0.0421	-3.7118
16.3400	0.0421	-3.6918
16.3600	0.0425	-3.6718
16.3800	0.0415	-3.6518
16.4000	0.0422	-3.6318
16.4200	0.0416	-3.6118
16.4400	0.0416	-3.5918
16.4600	0.0408	-3.5718
16.4800	0.0405	-3.5518
16.5000	0.0406	-3.5318
16.5200	0.0400	-3.5118
16.5400	0.0402	-3.4918
16.5600	0.0397	-3.4717
16.5800	0.0398	-3.4518
16.6000	0.0398	-3.4318
16.6200	0.0387	-3.4118
16.6400	0.0393	-3.3918
16.6600	0.0389	-3.3717
16.6800	0.0392	-3.3518
16.7000	0.0389	-3.3318
16.7200	0.0380	-3.3118
16.7400	0.0380	-3.2918
16.7600	0.0379	-3.2717
16.7800	0.0386	-3.2518
16.8000	0.0380	-3.2318
16.8200	0.0374	-3.2118
16.8400	0.0382	-3.1917
16.8600	0.0364	-3.1717
16.8800	0.0366	-3.1518
16.9000	0.0367	-3.1318
16.9200	0.0370	-3.1118
16.9400	0.0369	-3.0917
16.9600	0.0361	-3.0718
16.9800	0.0359	-3.0518
17.0000	0.0356	-3.0318
17.0200	0.0360	-3.0117
17.0400	0.0348	-2.9917
17.0600	0.0348	-2.9718
17.0800	0.0352	-2.9518
17.1000	0.0350	-2.9318
17.1200	0.0345	-2.9118
17.1400	0.0342	-2.8917
17.1600	0.0343	-2.8718
17.1800	0.0345	-2.8518
17.2000	0.0339	-2.8318
17.2200	0.0334	-2.8118
17.2400	0.0335	-2.7918
17.2600	0.0338	-2.7718
17.2800	0.0332	-2.7518
17.3000	0.0327	-2.7318
17.3200	0.0329	-2.7118
17.3400	0.0326	-2.6917
17.3600	0.0329	-2.6718
17.3800	0.0325	-2.6518
17.4000	0.0323	-2.6318
17.4200	0.0327	-2.6118
17.4400	0.0317	-2.5917
17.4600	0.0318	-2.5718
17.4800	0.0318	-2.5518
17.5000	0.0314	-2.5318
17.5200	0.0311	-2.5118
17.5400	0.0301	-2.4918
17.5600	0.0308	-2.4718
17.5800	0.0302	-2.4518
17.6000	0.0305	-2.4317
17.6200	0.0302	-2.4117
17.6400	0.0301	-2.3917
17.6600	0.0306	-2.3718
17.6800	0.0304	-2.3518
17.7000	0.0294	-2.3318
17.7200	0.0285	-2.3117
17.7400	0.0290	-2.2917
17.7600	0.0299	-2.2718
17.7800	0.0295	-2.2518
17.8000	0.0283	-2.2318
17.8200	0.0284	-2.2117
17.8400	0.0286	-2.1918
17.8600	0.0286	-2.1718
17.8800	0.0278	-2.1518
17.9000	0.0283	-2.1318
17.9200	0.0275	-2.1118
17.9400	0.0278	-2.0918
17.9600	0.0277	-2.0718
17.9800	0.0277	-2.0518
18.0000	0.0276	-2.0318
18.0200	0.0273	-2.0117
18.0400	0.0274	-1.9918
18.0600	0.0270	-1.9718
18.0800	0.0269	-1.9518
18.1000	0.0268	-1.9318
18.1200	0.0268	-1.9118
18.1400	0.0262	-1.8918
18.1600	0.0267	-1.8718
18.1800	0.0266	-1.8518
18.2000	0.0260	-1.8317
18.2200	0.0252	-1.8117
18.2400	0.0258	-1.7918
18.2600	0.0256	-1.7718
18.2800	0.0254	-1.7518
18.3000	0.0247	-1.7317
18.3200	0.0257	-1.7118
18.3400	0.0249	-1.6918
18.3600	0.0246	-1.6717
18.3800	0.0246	-1.6517
18.4000	0.0244	-1.6317
18.4200	0.0246	-1.6118
18.4400	0.0244	-1.5918
18.4600	0.0241	-1.5718
18.4800	0.0241	-1.5518
18.5000	0.0240	-1.5318
18.5200	0.0240	-1.5118
18.5400	0.0235	-1.4918
18.5600	0.0232	-1.4718
18.5800	0.0233	-1.4518
18.6000	0.0232	-1.4318
18.6200	0.0227	-1.4118
18.6400	0.0229	-1.3918
18.6600	0.0231	-1.3718
18.6800	0.0226	-1.3518
18.7000	0.0226	-1.3318
18.7200	0.0228	-1.3118
18.7400	0.0227	-1.2918
18.7600	0.0223	-1.2718
18.7800	0.0218	-1.2518
18.8000	0.0221	-1.2317
18.8200	0.0221	-1.2118
18.8400	0.0220	-1.1918
18.8600	0.0222	-1.1718
18.8800	0.0210	-1.1517
18.9000	0.0209	-1.1317
18.9200	0.0212	-1.1118
18.9400	0.0211	-1.0918
18.9600	0.0201	-1.0718
18.9800	0.0206	-1.0517
19.0000	0.0208	-1.0318
19.0200	0.0205	-1.0118
19.0400	0.0203	-0.9918
19.0600	0.0205	-0.9718
19.0800	0.0200	-0.9517
19.1000	0.0202	-0.9318
19.1200	0.0196	-0.9118
19.1400	0.0196	-0.8918
19.1600	0.0199	-0.8718
19.1800	0.0195	-0.8518
19.2000	0.0196	-0.8318
19.2200	0.0188	-0.8118
19.2400	0.0194	-0.7918
19.2600	0.0191	-0.7718
19.2800	0.0192	-0.7518
19.3000	0.0190	-0.7318
19.3200	0.0182	-0.7118
19.3400	0.0187	-0.6918
19.3600	0.0184	-0.6718
19.3800	0.0183	-0.6517
19.4000	0.0187	-0.6318
19.4200	0.0184	-0.6117
19.4400	0.0178	-0.5918
19.4600	0.0177	-0.5717
19.4800	0.0178	-0.5518
19.5000	0.0180	-0.5318
19.5200	0.0172	-0.5117
19.5400	0.0172	-0.4918
19.5600	0.0174	-0.4718
19.5800	0.0177	-0.4518
19.6000	0.0168	-0.4318
19.6200	0.0166	-0.4118
19.6400	0.0170	-0.3918
19.6600	0.0167	-0.3718
19.6800	0.0171	-0.3518
19.7000	0.0165	-0.3318
19.7200	0.0167	-0.3118
19.7400	0.0168	-0.2918
19.7600	0.0160	-0.2717
19.7800	0.0163	-0.2518
19.8000	0.0156	-0.2318
19.8200	0.0164	-0.2118
19.8400	0.0157	-0.1918
19.8600	0.0156	-0.1718
19.8800	0.0160	-0.1518
19.9000	0.0153	-0.1318
19.9200	0.0155	-0.1118
19.9400	0.0152	-0.0918
19.9600	0.0151	-0.0717
19.9800	0.0152	-0.0518
20.0000	0.0143	-0.0318
20.0200	0.0147	-0.0118
20.0400	0.0144	0.0083
20.0600	0.0146	0.0282
20.0800	0.0149	0.0482
20.1000	0.0143	0.0682
20.1200	0.0146	0.0883
20.1400	0.0139	0.1083
20.1600	0.0146	0.1282
20.1800	0.0140	0.1482
20.2000	0.0137	0.1682
20.2200	0.0141	0.1882
20.2400	0.0135	0.2083
20.2600	0.0136	0.2282
20.2800	0.0136	0.2482
20.3000	0.0135	0.2682
20.3200	0.0130	0.2882
20.3400	0.0127	0.3083
20.3600	0.0131	0.3282
20.3800	0.0128	0.3482
20.4000	0.0132	0.3682
20.4200	0.0125	0.3882
20.4400	0.0121	0.4082
20.4600	0.0123	0.4282
20.4800	0.0125	0.4482
20.5000	0.0124	0.4682
20.5200	0.0124	0.4882
20.5400	0.0120	0.5082
20.5600	0.0124	0.5282
20.5800	0.0118	0.5482
20.6000	0.0121	0.5682
20.6200	0.0118	0.5882
20.6400	0.0120	0.6082
20.6600	0.0120	0.6282
20.6800	0.0114	0.6482
20.7000	0.0116	0.6683
20.7200	0.0107	0.6883
20.7400	0.0116	0.7082
20.7600	0.0112	0.7282
20.7800	0.0102	0.7482
20.8000	0.0110	0.7682
20.8200	0.0106	0.7883
20.8400	0.0109	0.8082
20.8600	0.0100	0.8282
20.8800	0.0106	0.8482
20.9000	0.0103	0.8682
20.9200	0.0095	0.8883
20.9400	0.0102	0.9082
20.9600	0.0096	0.9282
20.9800	0.0101	0.9482
21.0000	0.0104	0.9682
21.0200	0.0096	0.9882
21.0400	0.0098	1.0082
21.0600	0.0096	1.0282
21.0800	0.0090	1.0482
21.1000	0.0095	1.0682
21.1200	0.0091	1.0883
21.1400	0.0093	1.1082
21.1600	0.0090	1.1282
21.1800	0.0090	1.1482
21.2000	0.0085	1.1683
21.2200	0.0087	1.1883
21.2400	0.0091	1.2082
21.2600	0.0079	1.2282
21.2800	0.0085	1.2482
21.3000	0.0081	1.2683
21.3200	0.0084	1.2882
21.3400	0.0084	1.3082
21.3600	0.0074	1.3282
21.3800	0.0077	1.3482
21.4000	0.0075	1.3683
21.4200	0.0080	1.3882
21.4400	0.0073	1.4082
21.4600	0.0069	1.4282
21.4800	0.0078	1.4483
21.5000	0.0069	1.4683
21.5200	0.0072	1.4882
21.5400	0.0070	1.5082
21.5600	0.0071	1.5282
21.5800	0.0071	1.5482
21.6000	0.0066	1.5682
21.6200	0.0074	1.5882
21.6400	0.0068	1.6082
21.6600	0.0063	1.6282
21.6800	0.0063	1.6482
21.7000	0.0059	1.6682
21.7200	0.0056	1.6882
21.7400	0.0054	1.7082
21.7600	0.0058	1.7282
21.7800	0.0055	1.7483
21.8000	0.0055	1.7683
21.8200	0.0063	1.7882
21.8400	0.0051	1.8082
21.8600	0.0050	1.8282
21.8800	0.0046	1.8482
21.9000	0.0048	1.8682
21.9200	0.0050	1.8882
21.9400	0.0043	1.9082
21.9600	0.0047	1.9282
21.9800	0.0040	1.9482
22.0000	0.0042	1.9682
22.0200	0.0045	1.9882
22.0400	0.0047	2.0082
22.0600	0.0046	2.0282
22.0800	0.0033	2.0483
22.1000	0.0041	2.0682
22.1200	0.0037	2.0882
22.1400	0.0035	2.1082
22.1600	0.0038	2.1282
22.1800	0.0029	2.1482
22.2000	0.0033	2.1682
22.2200	0.0033	2.1882
22.2400	0.0032	2.2082
22.2600	0.0031	2.2282
22.2800	0.0025	2.2483
22.3000	0.0031	2.2682
22.3200	0.0022	2.2882
22.3400	0.0026	2.3082
22.3600	0.0023	2.3283
22.3800	0.0017	2.3483
22.4000	0.0027	2.3682
22.4200	0.0021	2.3882
22.4400	0.0021	2.4082
22.4600	0.0016	2.4283
22.4800	0.0016	2.4483
22.5000	0.0023	2.4682
22.5200	0.0014	2.4882
22.5400	0.0009	2.5082
22.5600	0.0008	2.5283
22.5800	0.0010	2.5482
22.6000	0.0008	2.5682
22.6200	0.0003	2.5882
22.6400	0.0015	2.6082
22.6600	0.0005	2.6283
22.6800	0.0007	2.6482
22.7000	0.0004	2.6682
22.7200	0.0004	2.6882
22.7400	0.0007	2.7082
22.7600	0.0001	2.7282
22.7800	0.0004	2.7482
22.8000	-0.0001	2.7682
22.8200	-0.0007	2.7882
22.8400	-0.0002	2.8082
22.8600	-0.0012	2.8282
22.8800	-0.0003	2.8482
22.9000	-0.0011	2.8682
22.9200	-0.0012	2.8882
22.9400	-0.0017	2.9082
22.9600	-0.0020	2.9283
22.9800	-0.0015	2.9482
23.0000	-0.0016	2.9683
23.0200	-0.0020	2.9883
23.0400	-0.0019	3.0083
23.0600	-0.0020	3.0282
23.0800	-0.0016	3.0482
23.1000	-0.0032	3.0683
23.1200	-0.0023	3.0882
23.1400	-0.0031	3.1082
23.1600	-0.0024	3.1282
23.1800	-0.0026	3.1482
23.2000	-0.0034	3.1682
23.2200	-0.0029	3.1882
23.2400	-0.0033	3.2083
23.2600	-0.0031	3.2282
23.2800	-0.0029	3.2482
23.3000	-0.0037	3.2682
23.3200	-0.0035	3.2882
23.3400	-0.0038	3.3082
23.3600	-0.0043	3.3282
23.3800	-0.0045	3.3482
23.4000	-0.0045	3.3682
23.4200	-0.0038	3.3882
23.4400	-0.0050	3.4083
23.4600	-0.0044	3.4282
23.4800	-0.0053	3.4482
23.5000	-0.0047	3.4682
23.5200	-0.0047	3.4883
23.5400	-0.0056	3.5083
23.5600	-0.0049	3.5282
23.5800	-0.0057	3.5482
23.6000	-0.0057	3.5683
23.6200	-0.0059	3.5883
23.6400	-0.0063	3.6082
23.6600	-0.0061	3.6282
23.6800	-0.0068	3.6482
23.7000	-0.0069	3.6683
23.7200	-0.0070	3.6883
23.7400	-0.0068	3.7082
23.7600	-0.0067	3.7282
23.7800	-0.0071	3.7482
23.8000	-0.0072	3.7682
23.8200	-0.0076	3.7883
23.8400	-0.0082	3.8082
23.8600	-0.0078	3.8282
23.8800	-0.0082	3.8482
23.9000	-0.0084	3.8682
23.9200	-0.0085	3.8882
23.9400	-0.0083	3.9082
23.9600	-0.0082	3.9282
23.9800	-0.0086	3.9482
24.0000	-0.0083	3.9682
24.0200	-0.0093	3.9882
24.0400	-0.0094	4.0082
24.0600	-0.0094	4.0282
24.0800	-0.0099	4.0482
24.1000	-0.0092	4.0682
24.1200	-0.0095	4.0882
24.1400	-0.0095	4.1082
24.1600	-0.0097	4.1282
24.1800	-0.0102	4.1483
24.2000	-0.0101	4.1683
24.2200	-0.0108	4.1882
24.2400	-0.0102	4.2082
24.2600	-0.0107	4.2282
24.2800	-0.0107	4.2482
24.3000	-0.0112	4.2683
24.3200	-0.0115	4.2882
24.3400	-0.0110	4.3082
24.3600	-0.0115	4.3282
24.3800	-0.0119	4.3482
24.4000	-0.0122	4.3683
24.4200	-0.0116	4.3882
24.4400	-0.0119	4.4082
24.4600	-0.0124	4.4282
24.4800	-0.0127	4.4482
24.5000	-0.0130	4.4683
24.5200	-0.0130	4.4882
24.5400	-0.0128	4.5082
24.5600	-0.0130	4.5282
24.5800	-0.0132	4.5482
24.6000	-0.0142	4.5682
24.6200	-0.0138	4.5882
24.6400	-0.0137	4.6082
24.6600	-0.0138	4.6282
24.6800	-0.0143	4.6482
24.7000	-0.0150	4.6682
24.7200	-0.0147	4.6882
24.7400	-0.0148	4.7082
24.7600	-0.0155	4.7282
24.7800	-0.0158	4.7483
24.8000	-0.0158	4.7683
24.8200	-0.0155	4.7882
24.8400	-0.0157	4.8082
24.8600	-0.0159	4.8282
24.8800	-0.0165	4.8483
24.9000	-0.0168	4.8683
24.9200	-0.0159	4.8882
24.9400	-0.0167	4.9082
24.9600	-0.0165	4.9282
24.9800	-0.0168	4.9483
25.0000	-0.0170	4.9682
25.0200	-0.0175	4.9882
25.0400	-0.0176	5.0082
25.0600	-0.0181	5.0282
25.0800	-0.0180	5.0482
25.1000	-0.0180	5.0682
25.1200	-0.0183	5.0882
25.1400	-0.0188	5.1082
25.1600	-0.0186	5.1282
25.1800	-0.0191	5.1483
25.2000	-0.0193	5.1682
25.2200	-0.0197	5.1882
25.2400	-0.0195	5.2082
25.2600	-0.0199	5.2283
25.2800	-0.0200	5.2483
25.3000	-0.0201	5.2682
25.3200	-0.0200	5.2882
25.3400	-0.0205	5.3082
25.3600	-0.0211	5.3283
25.3800	-0.0209	5.3482
25.4000	-0.0207	5.3682
25.4200	-0.0211	5.3882
25.4400	-0.0217	5.4082
25.4600	-0.0218	5.4282
25.4800	-0.0218	5.4482
25.5000	-0.0218	5.4682
25.5200	-0.0222	5.4882
25.5400	-0.0222	5.5083
25.5600	-0.0226	5.5283
25.5800	-0.0227	5.5482
25.6000	-0.0231	5.5682
25.6200	-0.0238	5.5882
25.6400	-0.0237	5.6082
25.6600	-0.0238	5.6282
25.6800	-0.0234	5.6482
25.7000	-0.0241	5.6682
25.7200	-0.0244	5.6882
25.7400	-0.0247	5.7082
25.7600	-0.0249	5.7282
25.7800	-0.0248	5.7482
25.8000	-0.0249	5.7682
25.8200	-0.0249	5.7882
25.8400	-0.0255	5.8082
25.8600	-0.0258	5.8283
25.8800	-0.0259	5.8482
25.9000	-0.0265	5.8682
25.9200	-0.0262	5.8882
25.9400	-0.0264	5.9082
25.9600	-0.0269	5.9282
25.9800	-0.0271	5.9482
26.0000	-0.0271	5.9682
26.0200	-0.0271	5.9882
26.0400	-0.0281	6.0082
26.0600	-0.0278	6.0282
26.0800	-0.0275	6.0482
26.1000	-0.0280	6.0682
26.1200	-0.0283	6.0883
26.1400	-0.0292	6.1083
26.1600	-0.0289	6.1282
26.1800	-0.0284	6.1482
26.2000	-0.0287	6.1682
26.2200	-0.0293	6.1882
26.2400	-0.0300	6.2083
26.2600	-0.0295	6.2282
26.2800	-0.0303	6.2482
26.3000	-0.0307	6.2682
26.3200	-0.0300	6.2882
26.3400	-0.0303	6.3083
26.3600	-0.0306	6.3282
26.3800	-0.0315	6.3482
26.4000	-0.0316	6.3682
26.4200	-0.0315	6.3882
26.4400	-0.0322	6.4082
26.4600	-0.0318	6.4282
26.4800	-0.0326	6.4482
26.5000	-0.0322	6.4682
26.5200	-0.0328	6.4882
26.5400	-0.0324	6.5082
26.5600	-0.0329	6.5282
26.5800	-0.0336	6.5483
26.6000	-0.0329	6.5683
26.6200	-0.0340	6.5883
26.6400	-0.0344	6.6082
26.6600	-0.0339	6.6282
26.6800	-0.0340	6.6482
26.7000	-0.0344	6.6682
26.7200	-0.0349	6.6883
26.7400	-0.0347	6.7082
26.7600	-0.0351	6.7282
26.7800	-0.0354	6.7482
26.8000	-0.0357	6.7682
26.8200	-0.0364	6.7882
26.8400	-0.0359	6.8082
26.8600	-0.0361	6.8282
26.8800	-0.0366	6.8482
26.9000	-0.0370	6.8682
26.9200	-0.0374	6.8883
26.9400	-0.0369	6.9082
26.9600	-0.0372	6.9282
26.9800	-0.0374	6.9482
27.0000	-0.0378	6.9682
27.0200	-0.0382	6.9883
27.0400	-0.0379	7.0082
27.0600	-0.0389	7.0282
27.0800	-0.0384	7.0482
27.1000	-0.0388	7.0682
27.1200	-0.0393	7.0883
27.1400	-0.0390	7.1082
27.1600	-0.0400	7.1282
27.1800	-0.0394	7.1482
27.2000	-0.0397	7.1683
27.2200	-0.0401	7.1883
27.2400	-0.0405	7.2082
27.2600	-0.0407	7.2282
27.2800	-0.0406	7.2482
27.3000	-0.0412	7.2683
27.3200	-0.0411	7.2882
27.3400	-0.0408	7.3082
27.3600	-0.0419	7.3282
27.3800	-0.0417	7.3482
27.4000	-0.0421	7.3683
27.4200	-0.0420	7.3882
27.4400	-0.0431	7.4082
27.4600	-0.0430	7.4282
27.4800	-0.0431	7.4482
27.5000	-0.0434	7.4683
27.5200	-0.0427	7.4882
27.5400	-0.0434	7.5082
27.5600	-0.0439	7.5282
27.5800	-0.0440	7.5482
27.6000	-0.0444	7.5683
27.6200	-0.0443	7.5882
27.6400	-0.0452	7.6082
27.6600	-0.0447	7.6282
27.6800	-0.0451	7.6482
27.7000	-0.0454	7.6682
27.7200	-0.0447	7.6882
27.7400	-0.0456	7.7082
27.7600	-0.0459	7.7282
27.7800	-0.0462	7.7483
27.8000	-0.0465	7.7682
27.8200	-0.0460	7.7882
27.8400	-0.0466	7.8082
27.8600	-0.0462	7.8282
27.8800	-0.0471	7.8483
27.9000	-0.0470	7.8683
27.9200	-0.0468	7.8882
27.9400	-0.0474	7.9082
27.9600	-0.0474	7.9282
27.9800	-0.0486	7.9483
28.0000	-0.0480	7.9682
28.0200	-0.0477	7.9882
28.0400	-0.0478	8.0082
28.0600	-0.0483	8.0282
28.0800	-0.0489	8.0482
28.1000	-0.0481	8.0682
28.1200	-0.0488	8.0882
28.1400	-0.0493	8.1082
28.1600	-0.0492	8.1282
28.1800	-0.0496	8.1482
28.2000	-0.0492	8.1682
28.2200	-0.0500	8.1882
28.2400	-0.0499	8.2082
28.2600	-0.0502	8.2282
28.2800	-0.0506	8.2483
28.3000	-0.0498	8.2682
28.3200	-0.0514	8.2882
28.3400	-0.0509	8.3082
28.3600	-0.0509	8.3283
28.3800	-0.0510	8.3483
28.4000	-0.0506	8.3682
28.4200	-0.0514	8.3882
28.4400	-0.0510	8.4082
28.4600	-0.0511	8.4283
28.4800	-0.0522	8.4483
28.5000	-0.0520	8.4682
28.5200	-0.0525	8.4882
28.5400	-0.0512	8.5082
28.5600	-0.0529	8.5283
28.5800	-0.0526	8.5482
28.6000	-0.0523	8.5682
28.6200	-0.0527	8.5882
28.6400	-0.0522	8.6082
28.6600	-0.0527	8.6282
28.6800	-0.0531	8.6482
28.7000	-0.0527	8.6682
28.7200	-0.0528	8.6882
28.7400	-0.0528	8.7082
28.7600	-0.0537	8.7282
28.7800	-0.0527	8.7482
28.8000	-0.0534	8.7682
28.8200	-0.0537	8.7882
28.8400	-0.0534	8.8082
28.8600	-0.0538	8.8282
28.8800	-0.0538	8.8482
28.9000	-0.0545	8.8682
28.9200	-0.0535	8.8882
28.9400	-0.0536	8.9082
28.9600	-0.0548	8.9283
28.9800	-0.0544	8.9482
29.0000	-0.0549	8.9682
29.0200	-0.0543	8.9882
29.0400	-0.0544	9.0083
29.0600	-0.0553	9.0283
29.0800	-0.0548	9.0482
29.1000	-0.0553	9.0682
29.1200	-0.0544	9.0882
29.1400	-0.0548	9.1083
29.1600	-0.0549	9.1282
29.1800	-0.0540	9.1482
29.2000	-0.0549	9.1682
29.2200	-0.0548	9.1882
29.2400	-0.0554	9.2083
29.2600	-0.0548	9.2282
29.2800	-0.0547	9.2482
29.3000	-0.0554	9.2682
29.3200	-0.0547	9.2883
29.3400	-0.0556	9.3083
29.3600	-0.0550	9.3282
29.3800	-0.0551	9.3482
29.4000	-0.0558	9.3682
29.4200	-0.0552	9.3882
29.4400	-0.0550	9.4082
29.4600	-0.0546	9.4282
29.4800	-0.0553	9.4482
29.5000	-0.0554	9.4682
29.5200	-0.0551	9.4882
29.5400	-0.0551	9.5082
29.5600	-0.0548	9.5282
29.5800	-0.0555	9.5482
29.6000	-0.0551	9.5682
29.6200	-0.0550	9.5883
29.6400	-0.0550	9.6083
29.6600	-0.0547	9.6282
29.6800	-0.0552	9.6483
29.7000	-0.0547	9.6683
29.7200	-0.0549	9.6883
29.7400	-0.0547	9.7082
29.7600	-0.0543	9.7282
29.7800	-0.0550	9.7482
29.8000	-0.0548	9.7682
29.8200	-0.0551	9.7882
29.8400	-0.0549	9.8082
29.8600	-0.0542	9.8282
29.8800	-0.0546	9.8482
29.9000	-0.0547	9.8683
29.9200	-0.0546	9.8883
29.9400	-0.0542	9.9082
29.9600	-0.0537	9.9282
29.9800	-0.0538	9.9482
30.0000	-0.0535	9.9682
30.0200	-0.0536	9.9882
30.0400	-0.0530	10.0082
30.0600	-0.0536	10.0282
30.0800	-0.0535	10.0482
30.1000	-0.0529	10.0682
30.1200	-0.0529	10.0882
30.1400	-0.0526	10.1082
30.1600	-0.0529	10.1282
30.1800	-0.0526	10.1482
30.2000	-0.0522	10.1683
30.2200	-0.0524	10.1883
30.2400	-0.0521	10.2082
30.2600	-0.0525	10.2282
30.2800	-0.0528	10.2482
30.3000	-0.0521	10.2683
30.3200	-0.0519	10.2882
30.3400	-0.0510	10.3082
30.3600	-0.0515	10.3282
30.3800	-0.0508	10.3482
30.4000	-0.0515	10.3683
30.4200	-0.0508	10.3882
30.4400	-0.0500	10.4082
30.4600	-0.0498	10.4282
30.4800	-0.0498	10.4482
30.5000	-0.0503	10.4683
30.5200	-0.0498	10.4882
30.5400	-0.0487	10.5082
30.5600	-0.0490	10.5282
30.5800	-0.0485	10.5482
30.6000	-0.0486	10.5683
30.6200	-0.0481	10.5882
30.6400	-0.0480	10.6082
30.6600	-0.0479	10.6282
30.6800	-0.0473	10.6483
30.7000	-0.0470	10.6683
30.7200	-0.0464	10.6882
30.7400	-0.0473	10.7082
30.7600	-0.0468	10.7282
30.7800	-0.0457	10.7483
30.8000	-0.0461	10.7682
30.8200	-0.0455	10.7882
30.8400	-0.0452	10.8082
30.8600	-0.0452	10.8282
30.8800	-0.0448	10.8483
30.9000	-0.0444	10.8682
30.9200	-0.0437	10.8882
30.9400	-0.0434	10.9082
30.9600	-0.0426	10.9282
30.9800	-0.0430	10.9482
31.0000	-0.0432	10.9682
31.0200	-0.0416	10.9882
31.0400	-0.0419	11.0082
31.0600	-0.0417	11.0282
31.0800	-0.0421	11.0483
31.1000	-0.0407	11.0682
31.1200	-0.0397	11.0882
31.1400	-0.0400	11.1082
31.1600	-0.0400	11.1282
31.1800	-0.0397	11.1482
31.2000	-0.0389	11.1682
31.2200	-0.0388	11.1882
31.2400	-0.0380	11.2082
31.2600	-0.0377	11.2282
31.2800	-0.0377	11.2483
31.3000	-0.0369	11.2682
31.3200	-0.0363	11.2882
31.3400	-0.0360	11.3082
31.3600	-0.0354	11.3283
31.3800	-0.0348	11.3483
31.4000	-0.0344	11.3682
31.4200	-0.0344	11.3882
31.4400	-0.0333	11.4082
31.4600	-0.0325	11.4283
31.4800	-0.0327	11.4483
31.5000	-0.0324	11.4682
31.5200	-0.0317	11.4882
31.5400	-0.0312	11.5082
31.5600	-0.0310	11.5283
31.5800	-0.0303	11.5482
31.6000	-0.0296	11.5682
31.6200	-0.0298	11.5882
31.6400	-0.0283	11.6082
31.6600	-0.0279	11.6283
31.6800	-0.0276	11.6482
31.7000	-0.0270	11.6682
31.7200	-0.0262	11.6882
31.7400	-0.0263	11.7082
31.7600	-0.0257	11.7282
31.7800	-0.0249	11.7482
31.8000	-0.0241	11.7682
31.8200	-0.0237	11.7882
31.8400	-0.0235	11.8082
31.8600	-0.0234	11.8283
31.8800	-0.0219	11.8482
31.9000	-0.0217	11.8682
31.9200	-0.0207	11.8882
31.9400	-0.0206	11.9083
31.9600	-0.0203	11.9283
31.9800	-0.0197	11.9482
32.0000	-0.0189	11.9682
32.0200	-0.0184	11.9882
32.0400	-0.0177	12.0083
32.0600	-0.0171	12.0283
32.0800	-0.0166	12.0482
32.1000	-0.0159	12.0683
32.1200	-0.0154	12.0882
32.1400	-0.0146	12.1082
32.1600	-0.0141	12.1282
32.1800	-0.0132	12.1482
32.2000	-0.0123	12.1682
32.2200	-0.0114	12.1882
32.2400	-0.0119	12.2082
32.2600	-0.0108	12.2282
32.2800	-0.0100	12.2482
32.3000	-0.0090	12.2682
32.3200	-0.0085	12.2882
32.3400	-0.0083	12.3082
32.3600	-0.0072	12.3282
32.3800	-0.0068	12.3482
32.4000	-0.0060	12.3682
32.4200	-0.0050	12.3882
32.4400	-0.0046	12.4083
32.4600	-0.0038	12.4282
32.4800	-0.0033	12.4482
32.5000	-0.0027	12.4682
32.5200	-0.0018	12.4882
32.5400	-0.0012	12.5083
32.5600	-0.0004	12.5282
32.5800	0.0000	12.5482
32.6000	0.0011	12.5682
32.6200	0.0016	12.5883
32.6400	0.0025	12.6083
32.6600	0.0034	12.6282
32.6800	0.0042	12.6482
32.7000	0.0051	12.6682
32.7200	0.0054	12.6883
32.7400	0.0067	12.7083
32.7600	0.0071	12.7282
32.7800	0.0081	12.7482
32.8000	0.0090	12.7682
32.8200	0.0092	12.7883
32.8400	0.0105	12.8082
32.8600	0.0107	12.8282
32.8800	0.0120	12.8482
32.9000	0.0122	12.8682
32.9200	0.0129	12.8883
32.9400	0.0140	12.9082
32.9600	0.0150	12.9282
32.9800	0.0153	12.9482
33.0000	0.0162	12.9682
33.0200	0.0173	12.9882
33.0400	0.0184	13.0082
33.0600	0.0189	13.0282
33.0800	0.0200	13.0482
33.1000	0.0207	13.0683
33.1200	0.0214	13.0883
33.1400	0.0224	13.1082
33.1600	0.0232	13.1282
33.1800	0.0244	13.1483
33.2000	0.0251	13.1683
33.2200	0.0257	13.1883
33.2400	0.0266	13.2082
33.2600	0.0271	13.2282
33.2800	0.0288	13.2482
33.3000	0.0295	13.2683
33.3200	0.0296	13.2882
33.3400	0.0309	13.3082
33.3600	0.0319	13.3282
33.3800	0.0328	13.3482
33.4000	0.0332	13.3683
33.4200	0.0348	13.3883
33.4400	0.0354	13.4082
33.4600	0.0366	13.4282
33.4800	0.0372	13.4482
33.5000	0.0378	13.4682
33.5200	0.0393	13.4882
33.5400	0.0400	13.5082
33.5600	0.0410	13.5282
33.5800	0.0421	13.5482
33.6000	0.0422	13.5682
33.6200	0.0434	13.5882
33.6400	0.0444	13.6082
33.6600	0.0456	13.6282
33.6800	0.0463	13.6482
33.7000	0.0469	13.6683
33.7200	0.0483	13.6882
33.7400	0.0485	13.7082
33.7600	0.0501	13.7283
33.7800	0.0507	13.7483
33.8000	0.0520	13.7683
33.8200	0.0528	13.7882
33.8400	0.0533	13.8082
33.8600	0.0543	13.8282
33.8800	0.0563	13.8483
33.9000	0.0570	13.8682
33.9200	0.0575	13.8882
33.9400	0.0583	13.9082
33.9600	0.0599	13.9282
33.9800	0.0604	13.9483
34.0000	0.0616	13.9682
34.0200	0.0629	13.9882
34.0400	0.0640	14.0082
34.0600	0.0642	14.0282
34.0800	0.0648	14.0482
34.1000	0.0665	14.0682
34.1200	0.0674	14.0882
34.1400	0.0681	14.1082
34.1600	0.0695	14.1282
34.1800	0.0701	14.1482
34.2000	0.0719	14.1682
34.2200	0.0722	14.1882
34.2400	0.0731	14.2082
34.2600	0.0740	14.2282
34.2800	0.0748	14.2483
34.3000	0.0769	14.2682
34.3200	0.0769	14.2882
34.3400	0.0780	14.3083
34.3600	0.0791	14.3283
34.3800	0.0801	14.3483
34.4000	0.0816	14.3682
34.4200	0.0821	14.3882
34.4400	0.0835	14.4082
34.4600	0.0841	14.4283
34.4800	0.0853	14.4483
34.5000	0.0866	14.4682
34.5200	0.0872	14.4882
34.5400	0.0885	14.5082
34.5600	0.0886	14.5283
34.5800	0.0906	14.5483
34.6000	0.0919	14.5682
34.6200	0.0922	14.5882
34.6400	0.0940	14.6082
34.6600	0.0943	14.6282
34.6800	0.0956	14.6482
34.7000	0.0965	14.6682
34.7200	0.0977	14.6882
34.7400	0.0995	14.7082
34.7600	0.0996	14.7283
34.7800	0.1008	14.7482
34.8000	0.1019	14.7682
34.8200	0.1029	14.7883
34.8400	0.1036	14.8082
34.8600	0.1046	14.8283
34.8800	0.1069	14.8482
34.9000	0.1069	14.8682
34.9200	0.1081	14.8882
34.9400	0.1092	14.9082
34.9600	0.1103	14.9283
34.9800	0.1120	14.9482
35.0000	0.1124	14.9682
35.0200	0.1134	14.9882
35.0400	0.1146	15.0083
35.0600	0.1151	15.0283
35.0800	0.1169	15.0482
35.1000	0.1172	15.0682
35.1200	0.1190	15.0882
35.1400	0.1195	15.1083
35.1600	0.1207	15.1283
35.1800	0.1222	15.1482
35.2000	0.1229	15.1682
35.2200	0.1243	15.1882
35.2400	0.1247	15.2083
35.2600	0.1264	15.2282
35.2800	0.1275	15.2482
35.3000	0.1281	15.2682
35.3200	0.1295	15.2882
35.3400	0.1303	15.3082
35.3600	0.1320	15.3282
35.3800	0.1321	15.3482
35.4000	0.1335	15.3682
35.4200	0.1352	15.3882
35.4400	0.1351	15.4083
35.4600	0.1371	15.4282
35.4800	0.1374	15.4482
35.5000	0.1387	15.4682
35.5200	0.1398	15.4883
35.5400	0.1409	15.5083
35.5600	0.1422	15.5282
35.5800	0.1426	15.5482
35.6000	0.1441	15.5682
35.6200	0.1453	15.5882
35.6400	0.1461	15.6083
35.6600	0.1479	15.6282
35.6800	0.1481	15.6482
35.7000	0.1499	15.6683
35.7200	0.1508	15.6883
35.7400	0.1518	15.7082
35.7600	0.1528	15.7282
35.7800	0.1534	15.7482
35.8000	0.1554	15.7682
35.8200	0.1555	15.7882
35.8400	0.1564	15.8082
35.8600	0.1581	15.8282
35.8800	0.1591	15.8482
35.9000	0.1602	15.8682
35.9200	0.1607	15.8882
35.9400	0.1623	15.9082
35.9600	0.1635	15.9282
35.9800	0.1645	15.9482
36.0000	0.1662	15.9682
36.0200	0.1664	15.9883
36.0400	0.1681	16.0082
36.0600	0.1690	16.0282
36.0800	0.1694	16.0482
36.1000	0.1710	16.0682
36.1200	0.1718	16.0883
36.1400	0.1735	16.1082
36.1600	0.1738	16.1282
36.1800	0.1749	16.1482
36.2000	0.1764	16.1682
36.2200	0.1773	16.1883
36.2400	0.1788	16.2082
36.2600	0.1792	16.2282
36.2800	0.1806	16.2482
36.3000	0.1815	16.2683
36.3200	0.1827	16.2882
36.3400	0.1841	16.3082
36.3600	0.1841	16.3282
36.3800	0.1855	16.3482
36.4000	0.1868	16.3682
36.4200	0.1876	16.3882
36.4400	0.1892	16.4082
36.4600	0.1894	16.4282
36.4800	0.1911	16.4482
36.5000	0.1915	16.4683
36.5200	0.1932	16.4882
36.5400	0.1943	16.5082
36.5600	0.1949	16.5282
36.5800	0.1961	16.5482
36.6000	0.1966	16.5683
36.6200	0.1984	16.5882
36.6400	0.1993	16.6082
36.6600	0.2001	16.6282
36.6800	0.2013	16.6482
36.7000	0.2018	16.6682
36.7200	0.2035	16.6882
36.7400	0.2044	16.7082
36.7600	0.2052	16.7283
36.7800	0.2061	16.7483
36.8000	0.2075	16.7683
36.8200	0.2089	16.7882
36.8400	0.2095	16.8082
36.8600	0.2107	16.8283
36.8800	0.2119	16.8483
36.9000	0.2122	16.8683
36.9200	0.2138	16.8882
36.9400	0.2145	16.9082
36.9600	0.2157	16.9282
36.9800	0.2166	16.9482
37.0000	0.2174	16.9682
37.0200	0.2192	16.9882
37.0400	0.2197	17.0082
37.0600	0.2209	17.0282
37.0800	0.2213	17.0483
37.1000	0.2224	17.0682
37.1200	0.2233	17.0882
37.1400	0.2242	17.1082
37.1600	0.2259	17.1282
37.1800	0.2264	17.1483
37.2000	0.2276	17.1682
37.2200	0.2287	17.1882
37.2400	0.2292	17.2082
37.2600	0.2308	17.2282
37.2800	0.2309	17.2483
37.3000	0.2330	17.2682
37.3200	0.2334	17.2882
37.3400	0.2343	17.3082
37.3600	0.2355	17.3283
37.3800	0.2360	17.3483
37.4000	0.2378	17.3682
37.4200	0.2386	17.3882
37.4400	0.2394	17.4083
37.4600	0.2400	17.4283
37.4800	0.2414	17.4483
37.5000	0.2425	17.4682
37.5200	0.2427	17.4882
37.5400	0.2439	17.5082
37.5600	0.2449	17.5283
37.5800	0.2461	17.5482
37.6000	0.2470	17.5682
37.6200	0.2476	17.5882
37.6400	0.2494	17.6082
37.6600	0.2498	17.6282
37.6800	0.2505	17.6482
37.7000	0.2518	17.6682
37.7200	0.2528	17.6882
37.7400	0.2537	17.7082
37.7600	0.2544	17.7283
37.7800	0.2556	17.7482
37.8000	0.2569	17.7682
37.8200	0.2574	17.7882
37.8400	0.2589	17.8082
37.8600	0.2595	17.8283
37.8800	0.2608	17.8482
37.9000	0.2617	17.8682
37.9200	0.2620	17.8883
37.9400	0.2631	17.9083
37.9600	0.2634	17.9283
37.9800	0.2656	17.9482
38.0000	0.2658	17.9682
38.0200	0.2665	17.9882
38.0400	0.2678	18.0083
38.0600	0.2685	18.0283
38.0800	0.2694	18.0482
38.1000	0.2698	18.0682
38.1200	0.2713	18.0882
38.1400	0.2724	18.1083
38.1600	0.2730	18.1282
38.1800	0.2747	18.1482
38.2000	0.2751	18.1682
38.2200	0.2766	18.1882
38.2400	0.2769	18.2082
38.2600	0.2776	18.2282
38.2800	0.2793	18.2482
38.3000	0.2800	18.2682
38.3200	0.2807	18.2882
38.3400	0.2813	18.3082
38.3600	0.2823	18.3282
38.3800	0.2836	18.3482
38.4000	0.2843	18.3682
38.4200	0.2848	18.3882
38.4400	0.2860	18.4083
38.4600	0.2872	18.4282
38.4800	0.2882	18.4482
38.5000	0.2889	18.4682
38.5200	0.2897	18.4883
38.5400	0.2900	18.5083
38.5600	0.2921	18.5282
38.5800	0.2931	18.5482
38.6000	0.2935	18.5682
38.6200	0.2944	18.5883
38.6400	0.2954	18.6083
38.6600	0.2964	18.6282
38.6800	0.2972	18.6482
38.7000	0.2980	18.6682
38.7200	0.2994	18.6882
38.7400	0.3001	18.7082
38.7600	0.3011	18.7282
38.7800	0.3019	18.7482
38.8000	0.3030	18.7682
38.8200	0.3035	18.7883
38.8400	0.3038	18.8082
38.8600	0.3050	18.8282
38.8800	0.3062	18.8482
38.9000	0.3073	18.8682
38.9200	0.3074	18.8883
38.9400	0.3088	18.9082
38.9600	0.3100	18.9282
38.9800	0.3106	18.9482
39.0000	0.3122	18.9682
39.0200	0.3120	18.9882
39.0400	0.3132	19.0082
39.0600	0.3144	19.0282
39.0800	0.3148	19.0482
39.1000	0.3157	19.0682
39.1200	0.3161	19.0883
39.1400	0.3177	19.1082
39.1600	0.3187	19.1282
39.1800	0.3197	19.1482
39.2000	0.3202	19.1683
39.2200	0.3210	19.1883
39.2400	0.3215	19.2082
39.2600	0.3222	19.2283
39.2800	0.3234	19.2482
39.3000	0.3242	19.2682
39.3200	0.3248	19.2882
39.3400	0.3260	19.3082
39.3600	0.3266	19.3282
39.3800	0.3279	19.3482
39.4000	0.3286	19.3682
39.4200	0.3298	19.3882
39.4400	0.3311	19.4082
39.4600	0.3310	19.4282
39.4800	0.3318	19.4482
39.5000	0.3326	19.4683
39.5200	0.3336	19.4882
39.5400	0.3345	19.5082
39.5600	0.3358	19.5282
39.5800	0.3366	19.5482
39.6000	0.3365	19.5683
39.6200	0.3379	19.5882
39.6400	0.3393	19.6082
39.6600	0.3398	19.6282
39.6800	0.3402	19.6482
39.7000	0.3411	19.6683
39.7200	0.3422	19.6882
39.7400	0.3432	19.7082
39.7600	0.3444	19.7282
39.7800	0.3450	19.7483
39.8000	0.3452	19.7683
39.8200	0.3468	19.7882
39.8400	0.3475	19.8082
39.8600	0.3486	19.8282
39.8800	0.3491	19.8483
39.9000	0.3498	19.8683
39.9200	0.3509	19.8882
39.9400	0.3515	19.9082
[truncated: 5 more rows]
