# Supplementary material for: Dynamic stabilization of a mechanical oscillator in the absence of any stable feature
Source: Nat Commun. 2026 Mar 10;17:6024. doi: 10.1038/s41467-026-70493-1 (PMC13346612; doi:10.1038/s41467-026-70493-1)
Supplement: Supplementary file 17 — Source Data [file 41467_2026_70493_MOESM17_ESM.zip › Source Data/FigS5c Trial1-16V.csv]

Time	100N Loadcell	Displacement
(s)	(N)	(mm)
0.0000	-0.4032	-19.9990
0.0200	-0.3882	-19.9984
0.0400	-0.3847	-19.9909
0.0600	-0.3954	-19.9757
0.0800	-0.3951	-19.9567
0.1000	-0.3978	-19.9355
0.1200	-0.3975	-19.9143
0.1400	-0.3951	-19.8938
0.1600	-0.3934	-19.8736
0.1800	-0.3922	-19.8534
0.2000	-0.3898	-19.8333
0.2200	-0.3876	-19.8133
0.2400	-0.3871	-19.7933
0.2600	-0.3851	-19.7732
0.2800	-0.3847	-19.7531
0.3000	-0.3831	-19.7332
0.3200	-0.3819	-19.7132
0.3400	-0.3808	-19.6932
0.3600	-0.3796	-19.6732
0.3800	-0.3787	-19.6531
0.4000	-0.3769	-19.6332
0.4200	-0.3760	-19.6132
0.4400	-0.3748	-19.5932
0.4600	-0.3735	-19.5731
0.4800	-0.3729	-19.5532
0.5000	-0.3710	-19.5332
0.5200	-0.3708	-19.5132
0.5400	-0.3689	-19.4932
0.5600	-0.3679	-19.4732
0.5800	-0.3675	-19.4532
0.6000	-0.3657	-19.4332
0.6200	-0.3656	-19.4132
0.6400	-0.3644	-19.3932
0.6600	-0.3638	-19.3731
0.6800	-0.3624	-19.3532
0.7000	-0.3609	-19.3332
0.7200	-0.3603	-19.3131
0.7400	-0.3590	-19.2931
0.7600	-0.3582	-19.2731
0.7800	-0.3570	-19.2532
0.8000	-0.3559	-19.2332
0.8200	-0.3552	-19.2132
0.8400	-0.3541	-19.1932
0.8600	-0.3535	-19.1732
0.8800	-0.3520	-19.1532
0.9000	-0.3503	-19.1332
0.9200	-0.3497	-19.1132
0.9400	-0.3482	-19.0932
0.9600	-0.3481	-19.0732
0.9800	-0.3464	-19.0532
1.0000	-0.3453	-19.0332
1.0200	-0.3442	-19.0132
1.0400	-0.3437	-18.9932
1.0600	-0.3423	-18.9732
1.0800	-0.3413	-18.9532
1.1000	-0.3409	-18.9332
1.1200	-0.3394	-18.9132
1.1400	-0.3380	-18.8932
1.1600	-0.3372	-18.8732
1.1800	-0.3358	-18.8532
1.2000	-0.3352	-18.8332
1.2200	-0.3338	-18.8132
1.2400	-0.3329	-18.7931
1.2600	-0.3318	-18.7731
1.2800	-0.3304	-18.7532
1.3000	-0.3290	-18.7332
1.3200	-0.3282	-18.7132
1.3400	-0.3277	-18.6931
1.3600	-0.3265	-18.6731
1.3800	-0.3245	-18.6532
1.4000	-0.3240	-18.6332
1.4200	-0.3227	-18.6132
1.4400	-0.3222	-18.5931
1.4600	-0.3210	-18.5732
1.4800	-0.3193	-18.5532
1.5000	-0.3185	-18.5332
1.5200	-0.3173	-18.5131
1.5400	-0.3165	-18.4931
1.5600	-0.3147	-18.4732
1.5800	-0.3139	-18.4532
1.6000	-0.3137	-18.4332
1.6200	-0.3120	-18.4132
1.6400	-0.3106	-18.3932
1.6600	-0.3088	-18.3732
1.6800	-0.3090	-18.3532
1.7000	-0.3076	-18.3332
1.7200	-0.3065	-18.3131
1.7400	-0.3056	-18.2932
1.7600	-0.3043	-18.2732
1.7800	-0.3033	-18.2532
1.8000	-0.3020	-18.2331
1.8200	-0.3011	-18.2131
1.8400	-0.3000	-18.1932
1.8600	-0.2987	-18.1732
1.8800	-0.2974	-18.1532
1.9000	-0.2962	-18.1332
1.9200	-0.2955	-18.1131
1.9400	-0.2943	-18.0932
1.9600	-0.2932	-18.0732
1.9800	-0.2922	-18.0532
2.0000	-0.2909	-18.0332
2.0200	-0.2901	-18.0132
2.0400	-0.2887	-17.9932
2.0600	-0.2874	-17.9732
2.0800	-0.2865	-17.9532
2.1000	-0.2857	-17.9331
2.1200	-0.2851	-17.9131
2.1400	-0.2835	-17.8932
2.1600	-0.2827	-17.8732
2.1800	-0.2817	-17.8532
2.2000	-0.2803	-17.8332
2.2200	-0.2793	-17.8132
2.2400	-0.2778	-17.7932
2.2600	-0.2770	-17.7732
2.2800	-0.2760	-17.7532
2.3000	-0.2750	-17.7331
2.3200	-0.2740	-17.7131
2.3400	-0.2728	-17.6932
2.3600	-0.2723	-17.6732
2.3800	-0.2712	-17.6532
2.4000	-0.2697	-17.6331
2.4200	-0.2688	-17.6131
2.4400	-0.2675	-17.5932
2.4600	-0.2667	-17.5732
2.4800	-0.2654	-17.5532
2.5000	-0.2645	-17.5332
2.5200	-0.2636	-17.5132
2.5400	-0.2622	-17.4932
2.5600	-0.2611	-17.4732
2.5800	-0.2598	-17.4532
2.6000	-0.2590	-17.4332
2.6200	-0.2579	-17.4132
2.6400	-0.2565	-17.3932
2.6600	-0.2552	-17.3732
2.6800	-0.2546	-17.3532
2.7000	-0.2542	-17.3331
2.7200	-0.2521	-17.3132
2.7400	-0.2506	-17.2932
2.7600	-0.2500	-17.2732
2.7800	-0.2492	-17.2531
2.8000	-0.2479	-17.2332
2.8200	-0.2466	-17.2132
2.8400	-0.2461	-17.1932
2.8600	-0.2448	-17.1732
2.8800	-0.2435	-17.1531
2.9000	-0.2427	-17.1331
2.9200	-0.2419	-17.1132
2.9400	-0.2408	-17.0932
2.9600	-0.2392	-17.0732
2.9800	-0.2384	-17.0531
3.0000	-0.2373	-17.0332
3.0200	-0.2365	-17.0132
3.0400	-0.2350	-16.9932
3.0600	-0.2339	-16.9731
3.0800	-0.2328	-16.9531
3.1000	-0.2316	-16.9332
3.1200	-0.2305	-16.9132
3.1400	-0.2293	-16.8931
3.1600	-0.2284	-16.8731
3.1800	-0.2275	-16.8531
3.2000	-0.2261	-16.8332
3.2200	-0.2249	-16.8132
3.2400	-0.2237	-16.7932
3.2600	-0.2223	-16.7732
3.2800	-0.2223	-16.7531
3.3000	-0.2207	-16.7332
3.3200	-0.2195	-16.7132
3.3400	-0.2183	-16.6932
3.3600	-0.2171	-16.6732
3.3800	-0.2165	-16.6532
3.4000	-0.2145	-16.6332
3.4200	-0.2136	-16.6132
3.4400	-0.2128	-16.5932
3.4600	-0.2115	-16.5732
3.4800	-0.2105	-16.5531
3.5000	-0.2097	-16.5332
3.5200	-0.2091	-16.5132
3.5400	-0.2073	-16.4932
3.5600	-0.2066	-16.4731
3.5800	-0.2055	-16.4531
3.6000	-0.2037	-16.4332
3.6200	-0.2032	-16.4132
3.6400	-0.2018	-16.3932
3.6600	-0.2007	-16.3731
3.6800	-0.1995	-16.3532
3.7000	-0.1982	-16.3332
3.7200	-0.1973	-16.3132
3.7400	-0.1959	-16.2932
3.7600	-0.1957	-16.2731
3.7800	-0.1940	-16.2531
3.8000	-0.1928	-16.2332
3.8200	-0.1913	-16.2132
3.8400	-0.1911	-16.1932
3.8600	-0.1901	-16.1731
3.8800	-0.1882	-16.1532
3.9000	-0.1869	-16.1332
3.9200	-0.1866	-16.1132
3.9400	-0.1852	-16.0932
3.9600	-0.1846	-16.0732
3.9800	-0.1822	-16.0532
4.0000	-0.1819	-16.0332
4.0200	-0.1803	-16.0132
4.0400	-0.1796	-15.9932
4.0600	-0.1784	-15.9731
4.0800	-0.1775	-15.9532
4.1000	-0.1764	-15.9332
4.1200	-0.1746	-15.9132
4.1400	-0.1738	-15.8932
4.1600	-0.1731	-15.8732
4.1800	-0.1718	-15.8532
4.2000	-0.1706	-15.8332
4.2200	-0.1694	-15.8132
4.2400	-0.1689	-15.7931
4.2600	-0.1682	-15.7731
4.2800	-0.1661	-15.7532
4.3000	-0.1649	-15.7331
4.3200	-0.1634	-15.7131
4.3400	-0.1627	-15.6931
4.3600	-0.1610	-15.6732
4.3800	-0.1608	-15.6532
4.4000	-0.1594	-15.6331
4.4200	-0.1580	-15.6132
4.4400	-0.1571	-15.5931
4.4600	-0.1558	-15.5732
4.4800	-0.1543	-15.5532
4.5000	-0.1535	-15.5331
4.5200	-0.1521	-15.5132
4.5400	-0.1518	-15.4932
4.5600	-0.1498	-15.4732
4.5800	-0.1489	-15.4532
4.6000	-0.1473	-15.4332
4.6200	-0.1466	-15.4132
4.6400	-0.1452	-15.3932
4.6600	-0.1440	-15.3732
4.6800	-0.1432	-15.3532
4.7000	-0.1417	-15.3332
4.7200	-0.1411	-15.3132
4.7400	-0.1402	-15.2932
4.7600	-0.1382	-15.2732
4.7800	-0.1376	-15.2532
4.8000	-0.1358	-15.2332
4.8200	-0.1354	-15.2131
4.8400	-0.1342	-15.1931
4.8600	-0.1327	-15.1732
4.8800	-0.1317	-15.1532
4.9000	-0.1300	-15.1332
4.9200	-0.1297	-15.1131
4.9400	-0.1285	-15.0931
4.9600	-0.1279	-15.0732
4.9800	-0.1263	-15.0532
5.0000	-0.1250	-15.0332
5.0200	-0.1242	-15.0131
5.0400	-0.1224	-14.9932
5.0600	-0.1216	-14.9732
5.0800	-0.1206	-14.9532
5.1000	-0.1194	-14.9331
5.1200	-0.1184	-14.9131
5.1400	-0.1163	-14.8932
5.1600	-0.1156	-14.8732
5.1800	-0.1145	-14.8532
5.2000	-0.1134	-14.8331
5.2200	-0.1129	-14.8131
5.2400	-0.1109	-14.7932
5.2600	-0.1099	-14.7732
5.2800	-0.1083	-14.7532
5.3000	-0.1071	-14.7332
5.3200	-0.1065	-14.7132
5.3400	-0.1050	-14.6932
5.3600	-0.1045	-14.6732
5.3800	-0.1030	-14.6532
5.4000	-0.1012	-14.6331
5.4200	-0.1007	-14.6131
5.4400	-0.0992	-14.5932
5.4600	-0.0982	-14.5732
5.4800	-0.0964	-14.5532
5.5000	-0.0965	-14.5331
5.5200	-0.0946	-14.5132
5.5400	-0.0932	-14.4932
5.5600	-0.0924	-14.4731
5.5800	-0.0912	-14.4532
5.6000	-0.0901	-14.4331
5.6200	-0.0888	-14.4132
5.6400	-0.0875	-14.3932
5.6600	-0.0860	-14.3732
5.6800	-0.0851	-14.3532
5.7000	-0.0850	-14.3332
5.7200	-0.0830	-14.3132
5.7400	-0.0819	-14.2932
5.7600	-0.0803	-14.2732
5.7800	-0.0786	-14.2532
5.8000	-0.0783	-14.2332
5.8200	-0.0768	-14.2132
5.8400	-0.0766	-14.1932
5.8600	-0.0745	-14.1732
5.8800	-0.0733	-14.1531
5.9000	-0.0729	-14.1331
5.9200	-0.0710	-14.1132
5.9400	-0.0703	-14.0932
5.9600	-0.0691	-14.0732
5.9800	-0.0678	-14.0532
6.0000	-0.0669	-14.0331
6.0200	-0.0654	-14.0132
6.0400	-0.0650	-13.9932
6.0600	-0.0629	-13.9732
6.0800	-0.0622	-13.9532
6.1000	-0.0605	-13.9332
6.1200	-0.0589	-13.9132
6.1400	-0.0585	-13.8932
6.1600	-0.0572	-13.8732
6.1800	-0.0558	-13.8531
6.2000	-0.0548	-13.8332
6.2200	-0.0534	-13.8132
6.2400	-0.0528	-13.7932
6.2600	-0.0510	-13.7732
6.2800	-0.0502	-13.7531
6.3000	-0.0491	-13.7332
6.3200	-0.0473	-13.7132
6.3400	-0.0466	-13.6932
6.3600	-0.0456	-13.6732
6.3800	-0.0447	-13.6531
6.4000	-0.0425	-13.6332
6.4200	-0.0415	-13.6132
6.4400	-0.0407	-13.5932
6.4600	-0.0395	-13.5731
6.4800	-0.0390	-13.5531
6.5000	-0.0373	-13.5332
6.5200	-0.0366	-13.5132
6.5400	-0.0350	-13.4932
6.5600	-0.0335	-13.4731
6.5800	-0.0334	-13.4532
6.6000	-0.0316	-13.4332
6.6200	-0.0309	-13.4132
6.6400	-0.0287	-13.3932
6.6600	-0.0280	-13.3731
6.6800	-0.0273	-13.3532
6.7000	-0.0258	-13.3332
6.7200	-0.0245	-13.3132
6.7400	-0.0236	-13.2931
6.7600	-0.0230	-13.2731
6.7800	-0.0215	-13.2531
6.8000	-0.0199	-13.2332
6.8200	-0.0192	-13.2132
6.8400	-0.0176	-13.1932
6.8600	-0.0174	-13.1731
6.8800	-0.0155	-13.1532
6.9000	-0.0143	-13.1332
6.9200	-0.0132	-13.1132
6.9400	-0.0123	-13.0932
6.9600	-0.0112	-13.0732
6.9800	-0.0095	-13.0532
7.0000	-0.0088	-13.0332
7.0200	-0.0083	-13.0132
7.0400	-0.0066	-12.9932
7.0600	-0.0055	-12.9731
7.0800	-0.0041	-12.9532
7.1000	-0.0031	-12.9332
7.1200	-0.0015	-12.9132
7.1400	-0.0006	-12.8932
7.1600	0.0006	-12.8732
7.1800	0.0024	-12.8532
7.2000	0.0025	-12.8332
7.2200	0.0032	-12.8132
7.2400	0.0049	-12.7931
7.2600	0.0055	-12.7731
7.2800	0.0073	-12.7532
7.3000	0.0078	-12.7332
7.3200	0.0096	-12.7132
7.3400	0.0100	-12.6931
7.3600	0.0110	-12.6732
7.3800	0.0126	-12.6532
7.4000	0.0138	-12.6332
7.4200	0.0147	-12.6132
7.4400	0.0154	-12.5931
7.4600	0.0165	-12.5732
7.4800	0.0178	-12.5532
7.5000	0.0187	-12.5332
7.5200	0.0204	-12.5132
7.5400	0.0208	-12.4931
7.5600	0.0219	-12.4732
7.5800	0.0233	-12.4532
7.6000	0.0243	-12.4332
7.6200	0.0257	-12.4131
7.6400	0.0268	-12.3931
7.6600	0.0283	-12.3732
7.6800	0.0282	-12.3532
7.7000	0.0295	-12.3332
7.7200	0.0314	-12.3132
7.7400	0.0321	-12.2932
7.7600	0.0334	-12.2732
7.7800	0.0339	-12.2532
7.8000	0.0347	-12.2332
7.8200	0.0357	-12.2131
7.8400	0.0369	-12.1931
7.8600	0.0385	-12.1732
7.8800	0.0393	-12.1531
7.9000	0.0404	-12.1331
7.9200	0.0414	-12.1131
7.9400	0.0423	-12.0931
7.9600	0.0441	-12.0732
7.9800	0.0444	-12.0532
8.0000	0.0452	-12.0332
8.0200	0.0464	-12.0132
8.0400	0.0479	-11.9932
8.0600	0.0486	-11.9732
8.0800	0.0493	-11.9532
8.1000	0.0505	-11.9332
8.1200	0.0512	-11.9132
8.1400	0.0524	-11.8932
8.1600	0.0537	-11.8732
8.1800	0.0543	-11.8532
8.2000	0.0551	-11.8332
8.2200	0.0560	-11.8131
8.2400	0.0574	-11.7932
8.2600	0.0584	-11.7732
8.2800	0.0590	-11.7532
8.3000	0.0602	-11.7332
8.3200	0.0610	-11.7132
8.3400	0.0623	-11.6932
8.3600	0.0627	-11.6732
8.3800	0.0637	-11.6532
8.4000	0.0651	-11.6331
8.4200	0.0655	-11.6131
8.4400	0.0667	-11.5932
8.4600	0.0680	-11.5732
8.4800	0.0694	-11.5532
8.5000	0.0696	-11.5331
8.5200	0.0699	-11.5131
8.5400	0.0714	-11.4932
8.5600	0.0724	-11.4732
8.5800	0.0733	-11.4532
8.6000	0.0739	-11.4331
8.6200	0.0741	-11.4132
8.6400	0.0751	-11.3932
8.6600	0.0763	-11.3732
8.6800	0.0770	-11.3532
8.7000	0.0779	-11.3331
8.7200	0.0793	-11.3132
8.7400	0.0797	-11.2932
8.7600	0.0809	-11.2732
8.7800	0.0817	-11.2532
8.8000	0.0824	-11.2331
8.8200	0.0832	-11.2132
8.8400	0.0842	-11.1932
8.8600	0.0853	-11.1732
8.8800	0.0858	-11.1532
8.9000	0.0868	-11.1332
8.9200	0.0875	-11.1132
8.9400	0.0877	-11.0932
8.9600	0.0889	-11.0732
8.9800	0.0902	-11.0531
9.0000	0.0905	-11.0331
9.0200	0.0918	-11.0132
9.0400	0.0927	-10.9931
9.0600	0.0935	-10.9732
9.0800	0.0940	-10.9532
9.1000	0.0944	-10.9332
9.1200	0.0954	-10.9132
9.1400	0.0960	-10.8932
9.1600	0.0967	-10.8732
9.1800	0.0976	-10.8531
9.2000	0.0985	-10.8332
9.2200	0.0990	-10.8132
9.2400	0.1001	-10.7931
9.2600	0.1000	-10.7732
9.2800	0.1007	-10.7531
9.3000	0.1014	-10.7332
9.3200	0.1031	-10.7132
9.3400	0.1028	-10.6932
9.3600	0.1038	-10.6732
9.3800	0.1044	-10.6532
9.4000	0.1058	-10.6332
9.4200	0.1058	-10.6132
9.4400	0.1067	-10.5932
9.4600	0.1072	-10.5732
9.4800	0.1071	-10.5531
9.5000	0.1082	-10.5332
9.5200	0.1088	-10.5132
9.5400	0.1097	-10.4932
9.5600	0.1104	-10.4731
9.5800	0.1108	-10.4531
9.6000	0.1116	-10.4332
9.6200	0.1121	-10.4132
9.6400	0.1134	-10.3932
9.6600	0.1133	-10.3731
9.6800	0.1144	-10.3532
9.7000	0.1153	-10.3332
9.7200	0.1155	-10.3132
9.7400	0.1162	-10.2931
9.7600	0.1161	-10.2731
9.7800	0.1169	-10.2532
9.8000	0.1175	-10.2332
9.8200	0.1182	-10.2132
9.8400	0.1183	-10.1932
9.8600	0.1190	-10.1732
9.8800	0.1199	-10.1532
9.9000	0.1202	-10.1332
9.9200	0.1210	-10.1132
9.9400	0.1215	-10.0932
9.9600	0.1216	-10.0731
9.9800	0.1224	-10.0532
10.0000	0.1224	-10.0332
10.0200	0.1232	-10.0132
10.0400	0.1238	-9.9932
10.0600	0.1242	-9.9732
10.0800	0.1253	-9.9532
10.1000	0.1253	-9.9332
10.1200	0.1250	-9.9132
10.1400	0.1256	-9.8932
10.1600	0.1263	-9.8732
10.1800	0.1273	-9.8532
10.2000	0.1275	-9.8332
10.2200	0.1280	-9.8132
10.2400	0.1279	-9.7931
10.2600	0.1287	-9.7731
10.2800	0.1291	-9.7532
10.3000	0.1293	-9.7331
10.3200	0.1302	-9.7132
10.3400	0.1297	-9.6931
10.3600	0.1307	-9.6731
10.3800	0.1308	-9.6532
10.4000	0.1315	-9.6332
10.4200	0.1320	-9.6132
10.4400	0.1320	-9.5931
10.4600	0.1324	-9.5732
10.4800	0.1325	-9.5532
10.5000	0.1334	-9.5332
10.5200	0.1335	-9.5132
10.5400	0.1336	-9.4931
10.5600	0.1347	-9.4732
10.5800	0.1345	-9.4532
10.6000	0.1345	-9.4332
10.6200	0.1350	-9.4132
10.6400	0.1350	-9.3931
10.6600	0.1361	-9.3732
10.6800	0.1359	-9.3532
10.7000	0.1367	-9.3332
10.7200	0.1368	-9.3132
10.7400	0.1369	-9.2932
10.7600	0.1373	-9.2732
10.7800	0.1371	-9.2532
10.8000	0.1382	-9.2332
10.8200	0.1378	-9.2131
10.8400	0.1382	-9.1931
10.8600	0.1383	-9.1732
10.8800	0.1384	-9.1532
10.9000	0.1393	-9.1331
10.9200	0.1390	-9.1131
10.9400	0.1392	-9.0932
10.9600	0.1390	-9.0732
10.9800	0.1386	-9.0532
11.0000	0.1393	-9.0332
11.0200	0.1396	-9.0131
11.0400	0.1404	-8.9932
11.0600	0.1401	-8.9732
11.0800	0.1400	-8.9531
11.1000	0.1406	-8.9331
11.1200	0.1400	-8.9131
11.1400	0.1407	-8.8932
11.1600	0.1407	-8.8732
11.1800	0.1403	-8.8532
11.2000	0.1408	-8.8332
11.2200	0.1410	-8.8132
11.2400	0.1413	-8.7932
11.2600	0.1409	-8.7732
11.2800	0.1416	-8.7532
11.3000	0.1411	-8.7332
11.3200	0.1411	-8.7131
11.3400	0.1422	-8.6932
11.3600	0.1417	-8.6731
11.3800	0.1418	-8.6532
11.4000	0.1417	-8.6331
11.4200	0.1422	-8.6131
11.4400	0.1421	-8.5932
11.4600	0.1415	-8.5732
11.4800	0.1420	-8.5532
11.5000	0.1416	-8.5331
11.5200	0.1420	-8.5131
11.5400	0.1423	-8.4932
11.5600	0.1418	-8.4732
11.5800	0.1424	-8.4532
11.6000	0.1411	-8.4331
11.6200	0.1419	-8.4132
11.6400	0.1416	-8.3932
11.6600	0.1420	-8.3732
11.6800	0.1420	-8.3531
11.7000	0.1415	-8.3331
11.7200	0.1421	-8.3132
11.7400	0.1417	-8.2932
11.7600	0.1420	-8.2732
11.7800	0.1415	-8.2532
11.8000	0.1411	-8.2332
11.8200	0.1421	-8.2132
11.8400	0.1417	-8.1932
11.8600	0.1419	-8.1732
11.8800	0.1419	-8.1532
11.9000	0.1417	-8.1332
11.9200	0.1415	-8.1132
11.9400	0.1404	-8.0932
11.9600	0.1417	-8.0731
11.9800	0.1412	-8.0531
12.0000	0.1402	-8.0331
12.0200	0.1409	-8.0132
12.0400	0.1409	-7.9931
12.0600	0.1412	-7.9732
12.0800	0.1403	-7.9531
12.1000	0.1402	-7.9332
12.1200	0.1399	-7.9132
12.1400	0.1397	-7.8932
12.1600	0.1405	-7.8732
12.1800	0.1399	-7.8532
12.2000	0.1403	-7.8332
12.2200	0.1400	-7.8132
12.2400	0.1397	-7.7932
12.2600	0.1396	-7.7731
12.2800	0.1384	-7.7531
12.3000	0.1388	-7.7332
12.3200	0.1390	-7.7132
12.3400	0.1388	-7.6932
12.3600	0.1384	-7.6732
12.3800	0.1376	-7.6532
12.4000	0.1386	-7.6332
12.4200	0.1377	-7.6132
12.4400	0.1374	-7.5932
12.4600	0.1377	-7.5732
12.4800	0.1367	-7.5531
12.5000	0.1374	-7.5332
12.5200	0.1363	-7.5132
12.5400	0.1368	-7.4932
12.5600	0.1365	-7.4732
12.5800	0.1355	-7.4531
12.6000	0.1358	-7.4332
12.6200	0.1354	-7.4131
12.6400	0.1354	-7.3932
12.6600	0.1350	-7.3732
12.6800	0.1342	-7.3531
12.7000	0.1349	-7.3332
12.7200	0.1341	-7.3131
12.7400	0.1343	-7.2931
12.7600	0.1333	-7.2731
12.7800	0.1336	-7.2532
12.8000	0.1338	-7.2332
12.8200	0.1329	-7.2132
12.8400	0.1327	-7.1932
12.8600	0.1318	-7.1731
12.8800	0.1320	-7.1532
12.9000	0.1323	-7.1332
12.9200	0.1314	-7.1132
12.9400	0.1312	-7.0932
12.9600	0.1303	-7.0732
12.9800	0.1307	-7.0532
13.0000	0.1308	-7.0332
13.0200	0.1304	-7.0132
13.0400	0.1299	-6.9931
13.0600	0.1290	-6.9731
13.0800	0.1294	-6.9532
13.1000	0.1284	-6.9332
13.1200	0.1286	-6.9132
13.1400	0.1281	-6.8931
13.1600	0.1273	-6.8731
13.1800	0.1278	-6.8532
13.2000	0.1267	-6.8332
13.2200	0.1269	-6.8132
13.2400	0.1262	-6.7931
13.2600	0.1257	-6.7732
13.2800	0.1264	-6.7532
13.3000	0.1251	-6.7332
13.3200	0.1251	-6.7131
13.3400	0.1254	-6.6931
13.3600	0.1242	-6.6732
13.3800	0.1244	-6.6532
13.4000	0.1238	-6.6332
13.4200	0.1235	-6.6131
13.4400	0.1225	-6.5931
13.4600	0.1221	-6.5732
13.4800	0.1229	-6.5532
13.5000	0.1220	-6.5332
13.5200	0.1221	-6.5132
13.5400	0.1212	-6.4932
13.5600	0.1214	-6.4732
13.5800	0.1210	-6.4532
13.6000	0.1200	-6.4332
13.6200	0.1197	-6.4132
13.6400	0.1189	-6.3931
13.6600	0.1195	-6.3732
13.6800	0.1183	-6.3532
13.7000	0.1178	-6.3332
13.7200	0.1182	-6.3132
13.7400	0.1176	-6.2931
13.7600	0.1175	-6.2732
13.7800	0.1167	-6.2532
13.8000	0.1165	-6.2332
13.8200	0.1158	-6.2131
13.8400	0.1153	-6.1931
13.8600	0.1154	-6.1732
13.8800	0.1146	-6.1532
13.9000	0.1142	-6.1332
13.9200	0.1136	-6.1131
13.9400	0.1131	-6.0931
13.9600	0.1134	-6.0732
13.9800	0.1124	-6.0532
14.0000	0.1124	-6.0332
14.0200	0.1121	-6.0131
14.0400	0.1117	-5.9932
14.0600	0.1109	-5.9732
14.0800	0.1107	-5.9532
14.1000	0.1105	-5.9332
14.1200	0.1098	-5.9131
14.1400	0.1098	-5.8932
14.1600	0.1095	-5.8732
14.1800	0.1084	-5.8532
14.2000	0.1082	-5.8332
14.2200	0.1077	-5.8132
14.2400	0.1077	-5.7932
14.2600	0.1072	-5.7732
14.2800	0.1063	-5.7532
14.3000	0.1055	-5.7332
14.3200	0.1055	-5.7131
14.3400	0.1051	-5.6932
14.3600	0.1046	-5.6732
14.3800	0.1043	-5.6532
14.4000	0.1040	-5.6331
14.4200	0.1032	-5.6131
14.4400	0.1029	-5.5932
14.4600	0.1024	-5.5732
14.4800	0.1028	-5.5532
14.5000	0.1024	-5.5331
14.5200	0.1012	-5.5132
14.5400	0.1007	-5.4932
14.5600	0.1004	-5.4732
14.5800	0.1009	-5.4532
14.6000	0.1000	-5.4331
14.6200	0.0991	-5.4132
14.6400	0.0990	-5.3932
14.6600	0.0986	-5.3731
14.6800	0.0979	-5.3532
14.7000	0.0971	-5.3332
14.7200	0.0973	-5.3132
14.7400	0.0967	-5.2932
14.7600	0.0961	-5.2732
14.7800	0.0958	-5.2532
14.8000	0.0957	-5.2332
14.8200	0.0955	-5.2132
14.8400	0.0943	-5.1932
14.8600	0.0941	-5.1732
14.8800	0.0938	-5.1532
14.9000	0.0939	-5.1332
14.9200	0.0936	-5.1132
14.9400	0.0925	-5.0932
14.9600	0.0919	-5.0732
14.9800	0.0918	-5.0532
15.0000	0.0916	-5.0331
15.0200	0.0910	-5.0132
15.0400	0.0902	-4.9932
15.0600	0.0903	-4.9732
15.0800	0.0901	-4.9531
15.1000	0.0893	-4.9331
15.1200	0.0896	-4.9132
15.1400	0.0885	-4.8932
15.1600	0.0879	-4.8732
15.1800	0.0876	-4.8531
15.2000	0.0869	-4.8331
15.2200	0.0870	-4.8132
15.2400	0.0868	-4.7932
15.2600	0.0861	-4.7732
15.2800	0.0849	-4.7531
15.3000	0.0852	-4.7332
15.3200	0.0853	-4.7132
15.3400	0.0848	-4.6932
15.3600	0.0843	-4.6732
15.3800	0.0833	-4.6532
15.4000	0.0831	-4.6332
15.4200	0.0828	-4.6132
15.4400	0.0817	-4.5932
15.4600	0.0816	-4.5731
15.4800	0.0809	-4.5531
15.5000	0.0812	-4.5332
15.5200	0.0806	-4.5132
15.5400	0.0804	-4.4932
15.5600	0.0798	-4.4732
15.5800	0.0798	-4.4531
15.6000	0.0792	-4.4332
15.6200	0.0783	-4.4132
15.6400	0.0786	-4.3932
15.6600	0.0783	-4.3731
15.6800	0.0776	-4.3532
15.7000	0.0768	-4.3332
15.7200	0.0767	-4.3131
15.7400	0.0768	-4.2932
15.7600	0.0755	-4.2731
15.7800	0.0755	-4.2531
15.8000	0.0753	-4.2332
15.8200	0.0753	-4.2131
15.8400	0.0743	-4.1932
15.8600	0.0733	-4.1731
15.8800	0.0737	-4.1532
15.9000	0.0737	-4.1332
15.9200	0.0729	-4.1132
15.9400	0.0723	-4.0932
15.9600	0.0721	-4.0731
15.9800	0.0723	-4.0532
16.0000	0.0714	-4.0332
16.0200	0.0711	-4.0132
16.0400	0.0706	-3.9931
16.0600	0.0704	-3.9731
16.0800	0.0701	-3.9532
16.1000	0.0692	-3.9332
16.1200	0.0688	-3.9132
16.1400	0.0682	-3.8932
16.1600	0.0683	-3.8731
16.1800	0.0682	-3.8532
16.2000	0.0675	-3.8332
16.2200	0.0670	-3.8132
16.2400	0.0666	-3.7932
16.2600	0.0665	-3.7732
16.2800	0.0662	-3.7532
16.3000	0.0657	-3.7332
16.3200	0.0657	-3.7132
16.3400	0.0646	-3.6931
16.3600	0.0643	-3.6731
16.3800	0.0642	-3.6532
16.4000	0.0641	-3.6332
16.4200	0.0640	-3.6132
16.4400	0.0625	-3.5931
16.4600	0.0627	-3.5732
16.4800	0.0629	-3.5532
16.5000	0.0621	-3.5332
16.5200	0.0613	-3.5132
16.5400	0.0611	-3.4931
16.5600	0.0613	-3.4732
16.5800	0.0611	-3.4532
16.6000	0.0603	-3.4332
16.6200	0.0598	-3.4131
16.6400	0.0593	-3.3931
16.6600	0.0597	-3.3732
16.6800	0.0584	-3.3532
16.7000	0.0586	-3.3332
16.7200	0.0584	-3.3132
16.7400	0.0576	-3.2931
16.7600	0.0574	-3.2732
16.7800	0.0565	-3.2532
16.8000	0.0570	-3.2331
16.8200	0.0566	-3.2131
16.8400	0.0564	-3.1931
16.8600	0.0559	-3.1732
16.8800	0.0553	-3.1532
16.9000	0.0559	-3.1332
16.9200	0.0551	-3.1131
16.9400	0.0548	-3.0932
16.9600	0.0542	-3.0732
16.9800	0.0539	-3.0532
17.0000	0.0539	-3.0332
17.0200	0.0531	-3.0132
17.0400	0.0528	-2.9932
17.0600	0.0526	-2.9732
17.0800	0.0526	-2.9532
17.1000	0.0528	-2.9332
17.1200	0.0519	-2.9131
17.1400	0.0518	-2.8932
17.1600	0.0512	-2.8732
17.1800	0.0510	-2.8532
17.2000	0.0509	-2.8332
17.2200	0.0500	-2.8131
17.2400	0.0499	-2.7932
17.2600	0.0493	-2.7732
17.2800	0.0489	-2.7532
17.3000	0.0490	-2.7332
17.3200	0.0483	-2.7132
17.3400	0.0488	-2.6932
17.3600	0.0475	-2.6732
17.3800	0.0479	-2.6531
17.4000	0.0471	-2.6331
17.4200	0.0466	-2.6131
17.4400	0.0468	-2.5932
17.4600	0.0461	-2.5732
17.4800	0.0463	-2.5532
17.5000	0.0452	-2.5331
17.5200	0.0449	-2.5131
17.5400	0.0454	-2.4932
17.5600	0.0447	-2.4732
17.5800	0.0451	-2.4532
17.6000	0.0434	-2.4331
17.6200	0.0440	-2.4132
17.6400	0.0442	-2.3932
17.6600	0.0435	-2.3732
17.6800	0.0434	-2.3532
17.7000	0.0428	-2.3332
17.7200	0.0430	-2.3132
17.7400	0.0426	-2.2932
17.7600	0.0422	-2.2732
17.7800	0.0424	-2.2532
17.8000	0.0412	-2.2331
17.8200	0.0413	-2.2132
17.8400	0.0403	-2.1932
17.8600	0.0404	-2.1732
17.8800	0.0410	-2.1532
17.9000	0.0401	-2.1331
17.9200	0.0403	-2.1132
17.9400	0.0396	-2.0932
17.9600	0.0395	-2.0732
17.9800	0.0390	-2.0531
18.0000	0.0391	-2.0331
18.0200	0.0390	-2.0132
18.0400	0.0385	-1.9932
18.0600	0.0382	-1.9732
18.0800	0.0378	-1.9531
18.1000	0.0370	-1.9331
18.1200	0.0378	-1.9132
18.1400	0.0366	-1.8931
18.1600	0.0371	-1.8731
18.1800	0.0362	-1.8531
18.2000	0.0355	-1.8331
18.2200	0.0359	-1.8132
18.2400	0.0353	-1.7932
18.2600	0.0352	-1.7732
18.2800	0.0345	-1.7532
18.3000	0.0348	-1.7332
18.3200	0.0347	-1.7132
18.3400	0.0339	-1.6932
18.3600	0.0340	-1.6732
18.3800	0.0337	-1.6532
18.4000	0.0337	-1.6332
18.4200	0.0334	-1.6132
18.4400	0.0325	-1.5932
18.4600	0.0329	-1.5732
18.4800	0.0324	-1.5532
18.5000	0.0325	-1.5332
18.5200	0.0317	-1.5132
18.5400	0.0318	-1.4932
18.5600	0.0311	-1.4732
18.5800	0.0306	-1.4531
18.6000	0.0309	-1.4332
18.6200	0.0309	-1.4132
18.6400	0.0315	-1.3932
18.6600	0.0305	-1.3731
18.6800	0.0294	-1.3531
18.7000	0.0303	-1.3332
18.7200	0.0296	-1.3132
18.7400	0.0292	-1.2932
18.7600	0.0283	-1.2731
18.7800	0.0283	-1.2531
18.8000	0.0289	-1.2332
18.8200	0.0278	-1.2132
18.8400	0.0280	-1.1932
18.8600	0.0274	-1.1731
18.8800	0.0273	-1.1532
18.9000	0.0272	-1.1332
18.9200	0.0267	-1.1132
18.9400	0.0268	-1.0932
18.9600	0.0263	-1.0731
18.9800	0.0261	-1.0532
19.0000	0.0260	-1.0332
19.0200	0.0253	-1.0132
19.0400	0.0261	-0.9932
19.0600	0.0252	-0.9732
19.0800	0.0248	-0.9532
19.1000	0.0243	-0.9332
19.1200	0.0240	-0.9132
19.1400	0.0243	-0.8932
19.1600	0.0234	-0.8731
19.1800	0.0240	-0.8532
19.2000	0.0238	-0.8332
19.2200	0.0239	-0.8131
19.2400	0.0237	-0.7931
19.2600	0.0226	-0.7731
19.2800	0.0230	-0.7532
19.3000	0.0226	-0.7331
19.3200	0.0223	-0.7131
19.3400	0.0215	-0.6931
19.3600	0.0217	-0.6732
19.3800	0.0220	-0.6532
19.4000	0.0209	-0.6332
19.4200	0.0215	-0.6132
19.4400	0.0205	-0.5932
19.4600	0.0202	-0.5732
19.4800	0.0209	-0.5532
19.5000	0.0202	-0.5332
19.5200	0.0198	-0.5132
19.5400	0.0195	-0.4931
19.5600	0.0196	-0.4731
19.5800	0.0192	-0.4532
19.6000	0.0188	-0.4332
19.6200	0.0188	-0.4132
19.6400	0.0182	-0.3932
19.6600	0.0181	-0.3732
19.6800	0.0177	-0.3532
19.7000	0.0177	-0.3332
19.7200	0.0174	-0.3132
19.7400	0.0167	-0.2931
19.7600	0.0170	-0.2732
19.7800	0.0172	-0.2532
19.8000	0.0168	-0.2332
19.8200	0.0166	-0.2131
19.8400	0.0161	-0.1931
19.8600	0.0167	-0.1732
19.8800	0.0165	-0.1532
19.9000	0.0155	-0.1331
19.9200	0.0149	-0.1131
19.9400	0.0147	-0.0931
19.9600	0.0150	-0.0732
19.9800	0.0146	-0.0532
20.0000	0.0144	-0.0332
20.0200	0.0138	-0.0131
20.0400	0.0137	0.0068
20.0600	0.0137	0.0268
20.0800	0.0132	0.0468
20.1000	0.0134	0.0668
20.1200	0.0133	0.0869
20.1400	0.0130	0.1068
20.1600	0.0129	0.1268
20.1800	0.0123	0.1468
20.2000	0.0125	0.1668
20.2200	0.0123	0.1869
20.2400	0.0123	0.2068
20.2600	0.0113	0.2268
20.2800	0.0111	0.2468
20.3000	0.0115	0.2668
20.3200	0.0108	0.2868
20.3400	0.0109	0.3068
20.3600	0.0105	0.3268
20.3800	0.0099	0.3468
20.4000	0.0102	0.3668
20.4200	0.0097	0.3868
20.4400	0.0101	0.4068
20.4600	0.0095	0.4269
20.4800	0.0093	0.4469
20.5000	0.0087	0.4669
20.5200	0.0087	0.4869
20.5400	0.0091	0.5068
20.5600	0.0088	0.5268
20.5800	0.0080	0.5468
20.6000	0.0076	0.5669
20.6200	0.0073	0.5868
20.6400	0.0077	0.6068
20.6600	0.0068	0.6268
20.6800	0.0077	0.6468
20.7000	0.0067	0.6669
20.7200	0.0065	0.6869
20.7400	0.0065	0.7068
20.7600	0.0066	0.7268
20.7800	0.0058	0.7468
20.8000	0.0055	0.7668
20.8200	0.0053	0.7868
20.8400	0.0052	0.8068
20.8600	0.0051	0.8268
20.8800	0.0048	0.8468
20.9000	0.0043	0.8669
20.9200	0.0040	0.8868
20.9400	0.0038	0.9068
20.9600	0.0039	0.9268
20.9800	0.0040	0.9469
21.0000	0.0034	0.9669
21.0200	0.0037	0.9868
21.0400	0.0033	1.0068
21.0600	0.0025	1.0268
21.0800	0.0026	1.0469
21.1000	0.0025	1.0669
21.1200	0.0025	1.0868
21.1400	0.0017	1.1068
21.1600	0.0021	1.1268
21.1800	0.0015	1.1469
21.2000	0.0013	1.1668
21.2200	0.0011	1.1868
21.2400	0.0004	1.2068
21.2600	0.0007	1.2269
21.2800	0.0007	1.2469
21.3000	-0.0001	1.2669
21.3200	-0.0003	1.2868
21.3400	-0.0007	1.3068
21.3600	-0.0005	1.3268
21.3800	-0.0007	1.3468
21.4000	-0.0008	1.3668
21.4200	-0.0012	1.3868
21.4400	-0.0016	1.4068
21.4600	-0.0017	1.4268
21.4800	-0.0026	1.4469
21.5000	-0.0016	1.4668
21.5200	-0.0022	1.4868
21.5400	-0.0025	1.5069
21.5600	-0.0031	1.5269
21.5800	-0.0035	1.5469
21.6000	-0.0030	1.5668
21.6200	-0.0036	1.5868
21.6400	-0.0039	1.6068
21.6600	-0.0041	1.6268
21.6800	-0.0042	1.6468
21.7000	-0.0043	1.6668
21.7200	-0.0052	1.6868
21.7400	-0.0050	1.7068
21.7600	-0.0053	1.7268
21.7800	-0.0058	1.7468
21.8000	-0.0055	1.7668
21.8200	-0.0060	1.7869
21.8400	-0.0059	1.8069
21.8600	-0.0065	1.8269
21.8800	-0.0059	1.8468
21.9000	-0.0066	1.8668
21.9200	-0.0069	1.8868
21.9400	-0.0066	1.9068
21.9600	-0.0073	1.9268
21.9800	-0.0078	1.9468
22.0000	-0.0080	1.9668
22.0200	-0.0077	1.9868
22.0400	-0.0080	2.0068
22.0600	-0.0088	2.0269
22.0800	-0.0087	2.0468
22.1000	-0.0089	2.0668
22.1200	-0.0095	2.0868
22.1400	-0.0093	2.1068
22.1600	-0.0099	2.1269
22.1800	-0.0098	2.1468
22.2000	-0.0104	2.1668
22.2200	-0.0103	2.1868
22.2400	-0.0113	2.2069
22.2600	-0.0112	2.2269
22.2800	-0.0109	2.2468
22.3000	-0.0112	2.2668
22.3200	-0.0116	2.2868
22.3400	-0.0123	2.3069
22.3600	-0.0120	2.3268
22.3800	-0.0122	2.3468
22.4000	-0.0126	2.3668
22.4200	-0.0127	2.3868
22.4400	-0.0133	2.4069
22.4600	-0.0133	2.4268
22.4800	-0.0132	2.4468
22.5000	-0.0138	2.4668
22.5200	-0.0138	2.4868
22.5400	-0.0146	2.5068
22.5600	-0.0143	2.5268
22.5800	-0.0151	2.5468
22.6000	-0.0153	2.5668
22.6200	-0.0151	2.5868
22.6400	-0.0157	2.6069
22.6600	-0.0159	2.6268
22.6800	-0.0161	2.6468
22.7000	-0.0162	2.6668
22.7200	-0.0168	2.6868
22.7400	-0.0171	2.7069
22.7600	-0.0164	2.7268
22.7800	-0.0178	2.7469
22.8000	-0.0177	2.7669
22.8200	-0.0183	2.7869
22.8400	-0.0184	2.8069
22.8600	-0.0181	2.8268
22.8800	-0.0188	2.8469
22.9000	-0.0189	2.8669
22.9200	-0.0193	2.8868
22.9400	-0.0200	2.9068
22.9600	-0.0198	2.9268
22.9800	-0.0206	2.9468
23.0000	-0.0206	2.9668
23.0200	-0.0213	2.9869
23.0400	-0.0211	3.0068
23.0600	-0.0211	3.0268
23.0800	-0.0221	3.0468
23.1000	-0.0215	3.0668
23.1200	-0.0224	3.0868
23.1400	-0.0222	3.1068
23.1600	-0.0222	3.1268
23.1800	-0.0226	3.1468
23.2000	-0.0227	3.1668
23.2200	-0.0239	3.1869
23.2400	-0.0238	3.2068
23.2600	-0.0236	3.2268
23.2800	-0.0238	3.2468
23.3000	-0.0244	3.2668
23.3200	-0.0251	3.2869
23.3400	-0.0245	3.3068
23.3600	-0.0262	3.3268
23.3800	-0.0258	3.3469
23.4000	-0.0260	3.3669
23.4200	-0.0264	3.3869
23.4400	-0.0262	3.4068
23.4600	-0.0272	3.4268
23.4800	-0.0270	3.4469
23.5000	-0.0277	3.4669
23.5200	-0.0279	3.4869
23.5400	-0.0278	3.5068
23.5600	-0.0288	3.5268
23.5800	-0.0284	3.5468
23.6000	-0.0290	3.5669
23.6200	-0.0290	3.5869
23.6400	-0.0295	3.6068
23.6600	-0.0298	3.6268
23.6800	-0.0295	3.6468
23.7000	-0.0306	3.6668
23.7200	-0.0303	3.6868
23.7400	-0.0306	3.7068
23.7600	-0.0311	3.7268
23.7800	-0.0312	3.7468
23.8000	-0.0320	3.7669
23.8200	-0.0323	3.7868
23.8400	-0.0325	3.8068
23.8600	-0.0327	3.8268
23.8800	-0.0327	3.8468
23.9000	-0.0337	3.8669
23.9200	-0.0330	3.8868
23.9400	-0.0335	3.9068
23.9600	-0.0341	3.9269
23.9800	-0.0343	3.9469
24.0000	-0.0355	3.9669
24.0200	-0.0346	3.9868
24.0400	-0.0352	4.0068
24.0600	-0.0353	4.0268
24.0800	-0.0363	4.0469
24.1000	-0.0369	4.0669
24.1200	-0.0361	4.0868
24.1400	-0.0369	4.1068
24.1600	-0.0371	4.1268
24.1800	-0.0377	4.1469
24.2000	-0.0375	4.1669
24.2200	-0.0373	4.1868
24.2400	-0.0388	4.2068
24.2600	-0.0386	4.2268
24.2800	-0.0395	4.2469
24.3000	-0.0397	4.2668
24.3200	-0.0394	4.2868
24.3400	-0.0399	4.3068
24.3600	-0.0400	4.3268
24.3800	-0.0410	4.3468
24.4000	-0.0410	4.3668
24.4200	-0.0410	4.3868
24.4400	-0.0421	4.4068
24.4600	-0.0416	4.4268
24.4800	-0.0422	4.4469
24.5000	-0.0424	4.4668
24.5200	-0.0432	4.4868
24.5400	-0.0433	4.5068
24.5600	-0.0432	4.5269
24.5800	-0.0446	4.5469
24.6000	-0.0441	4.5668
24.6200	-0.0449	4.5868
24.6400	-0.0448	4.6068
24.6600	-0.0455	4.6269
24.6800	-0.0463	4.6469
24.7000	-0.0456	4.6668
24.7200	-0.0461	4.6868
24.7400	-0.0464	4.7068
24.7600	-0.0474	4.7269
24.7800	-0.0481	4.7469
24.8000	-0.0473	4.7668
24.8200	-0.0477	4.7868
24.8400	-0.0479	4.8068
24.8600	-0.0488	4.8268
24.8800	-0.0489	4.8468
24.9000	-0.0492	4.8668
24.9200	-0.0501	4.8868
24.9400	-0.0502	4.9068
24.9600	-0.0502	4.9269
24.9800	-0.0508	4.9468
25.0000	-0.0513	4.9668
25.0200	-0.0516	4.9868
25.0400	-0.0516	5.0069
25.0600	-0.0524	5.0269
25.0800	-0.0523	5.0468
25.1000	-0.0530	5.0668
25.1200	-0.0535	5.0868
25.1400	-0.0536	5.1069
25.1600	-0.0542	5.1269
25.1800	-0.0542	5.1468
25.2000	-0.0548	5.1668
25.2200	-0.0549	5.1868
25.2400	-0.0552	5.2068
25.2600	-0.0563	5.2269
25.2800	-0.0560	5.2468
25.3000	-0.0566	5.2668
25.3200	-0.0567	5.2869
25.3400	-0.0573	5.3069
25.3600	-0.0577	5.3269
25.3800	-0.0574	5.3468
25.4000	-0.0580	5.3668
25.4200	-0.0585	5.3868
25.4400	-0.0591	5.4068
25.4600	-0.0596	5.4268
25.4800	-0.0594	5.4468
25.5000	-0.0606	5.4668
25.5200	-0.0601	5.4868
25.5400	-0.0613	5.5068
25.5600	-0.0610	5.5268
25.5800	-0.0617	5.5468
25.6000	-0.0625	5.5668
25.6200	-0.0626	5.5868
25.6400	-0.0630	5.6069
25.6600	-0.0634	5.6268
25.6800	-0.0637	5.6468
25.7000	-0.0646	5.6668
25.7200	-0.0638	5.6868
25.7400	-0.0647	5.7069
25.7600	-0.0653	5.7268
25.7800	-0.0658	5.7468
25.8000	-0.0657	5.7668
25.8200	-0.0662	5.7868
25.8400	-0.0668	5.8069
25.8600	-0.0670	5.8268
25.8800	-0.0669	5.8468
25.9000	-0.0676	5.8669
25.9200	-0.0684	5.8869
25.9400	-0.0684	5.9069
25.9600	-0.0682	5.9268
25.9800	-0.0689	5.9468
26.0000	-0.0696	5.9668
26.0200	-0.0705	5.9869
26.0400	-0.0707	6.0068
26.0600	-0.0702	6.0268
26.0800	-0.0714	6.0468
26.1000	-0.0714	6.0668
26.1200	-0.0727	6.0869
26.1400	-0.0727	6.1068
26.1600	-0.0727	6.1268
26.1800	-0.0727	6.1468
26.2000	-0.0734	6.1668
26.2200	-0.0741	6.1869
26.2400	-0.0743	6.2068
26.2600	-0.0743	6.2268
26.2800	-0.0755	6.2468
26.3000	-0.0753	6.2668
26.3200	-0.0755	6.2868
26.3400	-0.0760	6.3068
26.3600	-0.0768	6.3269
26.3800	-0.0773	6.3469
26.4000	-0.0778	6.3669
26.4200	-0.0781	6.3869
26.4400	-0.0775	6.4068
26.4600	-0.0788	6.4268
26.4800	-0.0793	6.4469
26.5000	-0.0791	6.4669
26.5200	-0.0801	6.4869
26.5400	-0.0800	6.5068
26.5600	-0.0809	6.5268
26.5800	-0.0812	6.5468
26.6000	-0.0815	6.5668
26.6200	-0.0823	6.5868
26.6400	-0.0820	6.6068
26.6600	-0.0823	6.6268
26.6800	-0.0825	6.6468
26.7000	-0.0834	6.6669
26.7200	-0.0833	6.6869
26.7400	-0.0835	6.7068
26.7600	-0.0846	6.7268
26.7800	-0.0853	6.7468
26.8000	-0.0854	6.7669
26.8200	-0.0853	6.7868
26.8400	-0.0859	6.8068
26.8600	-0.0869	6.8268
26.8800	-0.0872	6.8468
26.9000	-0.0875	6.8669
26.9200	-0.0875	6.8868
26.9400	-0.0885	6.9068
26.9600	-0.0887	6.9268
26.9800	-0.0886	6.9469
27.0000	-0.0893	6.9669
27.0200	-0.0900	6.9868
27.0400	-0.0904	7.0068
27.0600	-0.0904	7.0268
27.0800	-0.0906	7.0469
27.1000	-0.0912	7.0669
27.1200	-0.0915	7.0868
27.1400	-0.0918	7.1068
27.1600	-0.0926	7.1268
27.1800	-0.0930	7.1469
27.2000	-0.0932	7.1668
27.2200	-0.0935	7.1868
27.2400	-0.0945	7.2068
27.2600	-0.0941	7.2268
27.2800	-0.0950	7.2469
27.3000	-0.0951	7.2668
27.3200	-0.0952	7.2868
27.3400	-0.0958	7.3068
27.3600	-0.0962	7.3268
27.3800	-0.0972	7.3469
27.4000	-0.0970	7.3668
27.4200	-0.0972	7.3868
27.4400	-0.0983	7.4069
27.4600	-0.0983	7.4268
27.4800	-0.0987	7.4469
27.5000	-0.0980	7.4668
27.5200	-0.0988	7.4868
27.5400	-0.0995	7.5069
27.5600	-0.1002	7.5269
27.5800	-0.1005	7.5469
27.6000	-0.1002	7.5668
27.6200	-0.1009	7.5868
27.6400	-0.1006	7.6068
27.6600	-0.1018	7.6269
27.6800	-0.1019	7.6469
27.7000	-0.1020	7.6668
27.7200	-0.1029	7.6868
27.7400	-0.1031	7.7068
27.7600	-0.1035	7.7269
27.7800	-0.1043	7.7469
27.8000	-0.1040	7.7668
27.8200	-0.1040	7.7868
27.8400	-0.1042	7.8068
27.8600	-0.1056	7.8268
27.8800	-0.1058	7.8468
27.9000	-0.1056	7.8668
27.9200	-0.1060	7.8868
27.9400	-0.1065	7.9068
27.9600	-0.1069	7.9268
27.9800	-0.1069	7.9468
28.0000	-0.1073	7.9668
28.0200	-0.1072	7.9868
28.0400	-0.1081	8.0068
28.0600	-0.1081	8.0269
28.0800	-0.1079	8.0468
28.1000	-0.1088	8.0668
28.1200	-0.1095	8.0868
28.1400	-0.1094	8.1069
28.1600	-0.1099	8.1269
28.1800	-0.1093	8.1468
28.2000	-0.1102	8.1668
28.2200	-0.1106	8.1868
28.2400	-0.1108	8.2069
28.2600	-0.1110	8.2269
28.2800	-0.1116	8.2468
28.3000	-0.1118	8.2668
28.3200	-0.1117	8.2868
28.3400	-0.1122	8.3069
28.3600	-0.1128	8.3269
28.3800	-0.1125	8.3468
28.4000	-0.1131	8.3668
28.4200	-0.1131	8.3868
28.4400	-0.1137	8.4069
28.4600	-0.1142	8.4268
28.4800	-0.1141	8.4468
28.5000	-0.1141	8.4668
28.5200	-0.1140	8.4868
28.5400	-0.1149	8.5068
28.5600	-0.1152	8.5268
28.5800	-0.1153	8.5468
28.6000	-0.1153	8.5668
28.6200	-0.1158	8.5868
28.6400	-0.1165	8.6069
28.6600	-0.1156	8.6268
28.6800	-0.1169	8.6468
28.7000	-0.1168	8.6668
28.7200	-0.1167	8.6868
28.7400	-0.1174	8.7069
28.7600	-0.1167	8.7268
28.7800	-0.1176	8.7468
28.8000	-0.1175	8.7668
28.8200	-0.1177	8.7869
28.8400	-0.1181	8.8069
28.8600	-0.1177	8.8268
28.8800	-0.1182	8.8468
28.9000	-0.1179	8.8668
28.9200	-0.1187	8.8869
28.9400	-0.1189	8.9069
28.9600	-0.1190	8.9268
28.9800	-0.1195	8.9468
29.0000	-0.1193	8.9668
29.0200	-0.1195	8.9869
29.0400	-0.1196	9.0068
29.0600	-0.1197	9.0268
29.0800	-0.1204	9.0468
29.1000	-0.1204	9.0668
29.1200	-0.1208	9.0869
29.1400	-0.1204	9.1069
29.1600	-0.1200	9.1268
29.1800	-0.1205	9.1468
29.2000	-0.1205	9.1668
29.2200	-0.1209	9.1868
29.2400	-0.1206	9.2068
29.2600	-0.1204	9.2268
29.2800	-0.1210	9.2468
29.3000	-0.1211	9.2668
29.3200	-0.1216	9.2868
29.3400	-0.1203	9.3068
29.3600	-0.1208	9.3268
29.3800	-0.1213	9.3468
29.4000	-0.1214	9.3669
29.4200	-0.1216	9.3869
29.4400	-0.1213	9.4068
29.4600	-0.1223	9.4268
29.4800	-0.1219	9.4469
29.5000	-0.1217	9.4669
29.5200	-0.1216	9.4869
29.5400	-0.1217	9.5068
29.5600	-0.1224	9.5268
29.5800	-0.1217	9.5468
29.6000	-0.1220	9.5668
29.6200	-0.1220	9.5868
29.6400	-0.1212	9.6068
29.6600	-0.1216	9.6268
29.6800	-0.1211	9.6468
29.7000	-0.1216	9.6669
29.7200	-0.1215	9.6869
29.7400	-0.1208	9.7068
29.7600	-0.1216	9.7268
29.7800	-0.1219	9.7468
29.8000	-0.1221	9.7668
29.8200	-0.1215	9.7868
29.8400	-0.1218	9.8068
29.8600	-0.1214	9.8268
29.8800	-0.1209	9.8468
29.9000	-0.1215	9.8668
29.9200	-0.1210	9.8868
29.9400	-0.1210	9.9068
29.9600	-0.1207	9.9268
29.9800	-0.1205	9.9469
30.0000	-0.1210	9.9669
30.0200	-0.1203	9.9868
30.0400	-0.1206	10.0068
30.0600	-0.1209	10.0269
30.0800	-0.1203	10.0469
30.1000	-0.1196	10.0669
30.1200	-0.1199	10.0868
30.1400	-0.1202	10.1068
30.1600	-0.1196	10.1268
30.1800	-0.1189	10.1468
30.2000	-0.1200	10.1669
30.2200	-0.1191	10.1868
30.2400	-0.1186	10.2068
30.2600	-0.1185	10.2268
30.2800	-0.1186	10.2469
30.3000	-0.1179	10.2668
30.3200	-0.1177	10.2868
30.3400	-0.1178	10.3068
30.3600	-0.1174	10.3268
30.3800	-0.1181	10.3469
30.4000	-0.1176	10.3668
30.4200	-0.1171	10.3868
30.4400	-0.1172	10.4068
30.4600	-0.1169	10.4268
30.4800	-0.1167	10.4469
30.5000	-0.1157	10.4668
30.5200	-0.1157	10.4868
30.5400	-0.1157	10.5068
30.5600	-0.1149	10.5269
30.5800	-0.1151	10.5469
30.6000	-0.1139	10.5668
30.6200	-0.1142	10.5868
30.6400	-0.1138	10.6068
30.6600	-0.1135	10.6269
30.6800	-0.1136	10.6469
30.7000	-0.1124	10.6668
30.7200	-0.1129	10.6868
30.7400	-0.1122	10.7068
30.7600	-0.1114	10.7268
30.7800	-0.1113	10.7468
30.8000	-0.1116	10.7668
30.8200	-0.1112	10.7868
30.8400	-0.1101	10.8068
30.8600	-0.1099	10.8269
30.8800	-0.1106	10.8469
30.9000	-0.1092	10.8668
30.9200	-0.1093	10.8868
30.9400	-0.1076	10.9068
30.9600	-0.1085	10.9268
30.9800	-0.1078	10.9468
31.0000	-0.1069	10.9668
31.0200	-0.1067	10.9868
31.0400	-0.1066	11.0068
31.0600	-0.1067	11.0269
31.0800	-0.1059	11.0469
31.1000	-0.1050	11.0668
31.1200	-0.1050	11.0868
31.1400	-0.1046	11.1069
31.1600	-0.1040	11.1269
31.1800	-0.1028	11.1468
31.2000	-0.1029	11.1668
31.2200	-0.1025	11.1868
31.2400	-0.1015	11.2068
31.2600	-0.1016	11.2269
31.2800	-0.1005	11.2468
31.3000	-0.1003	11.2668
31.3200	-0.0996	11.2868
31.3400	-0.0988	11.3069
31.3600	-0.0988	11.3269
31.3800	-0.0977	11.3468
31.4000	-0.0977	11.3668
31.4200	-0.0975	11.3868
31.4400	-0.0964	11.4069
31.4600	-0.0957	11.4268
31.4800	-0.0948	11.4468
31.5000	-0.0949	11.4668
31.5200	-0.0941	11.4868
31.5400	-0.0939	11.5068
31.5600	-0.0928	11.5268
31.5800	-0.0917	11.5468
31.6000	-0.0915	11.5668
31.6200	-0.0911	11.5868
31.6400	-0.0913	11.6069
31.6600	-0.0898	11.6268
31.6800	-0.0888	11.6468
31.7000	-0.0884	11.6668
31.7200	-0.0882	11.6869
31.7400	-0.0880	11.7069
31.7600	-0.0866	11.7268
31.7800	-0.0860	11.7468
31.8000	-0.0851	11.7668
31.8200	-0.0841	11.7869
31.8400	-0.0840	11.8069
31.8600	-0.0827	11.8268
31.8800	-0.0824	11.8469
31.9000	-0.0818	11.8668
31.9200	-0.0804	11.8868
31.9400	-0.0800	11.9068
31.9600	-0.0790	11.9268
31.9800	-0.0786	11.9468
32.0000	-0.0776	11.9668
32.0200	-0.0767	11.9868
32.0400	-0.0766	12.0068
32.0600	-0.0757	12.0268
32.0800	-0.0752	12.0468
32.1000	-0.0735	12.0668
32.1200	-0.0733	12.0868
32.1400	-0.0728	12.1068
32.1600	-0.0716	12.1268
32.1800	-0.0712	12.1468
32.2000	-0.0700	12.1668
32.2200	-0.0694	12.1869
32.2400	-0.0686	12.2068
32.2600	-0.0677	12.2268
32.2800	-0.0666	12.2468
32.3000	-0.0656	12.2668
32.3200	-0.0660	12.2869
32.3400	-0.0646	12.3068
32.3600	-0.0633	12.3268
32.3800	-0.0631	12.3468
32.4000	-0.0620	12.3668
32.4200	-0.0615	12.3869
32.4400	-0.0598	12.4068
32.4600	-0.0593	12.4268
32.4800	-0.0584	12.4468
32.5000	-0.0572	12.4669
32.5200	-0.0568	12.4869
32.5400	-0.0561	12.5068
32.5600	-0.0557	12.5268
32.5800	-0.0545	12.5468
32.6000	-0.0534	12.5669
32.6200	-0.0524	12.5869
32.6400	-0.0506	12.6068
32.6600	-0.0506	12.6268
32.6800	-0.0488	12.6468
32.7000	-0.0485	12.6669
32.7200	-0.0476	12.6868
32.7400	-0.0463	12.7068
32.7600	-0.0456	12.7268
32.7800	-0.0450	12.7468
32.8000	-0.0445	12.7669
32.8200	-0.0431	12.7868
32.8400	-0.0422	12.8068
32.8600	-0.0411	12.8268
32.8800	-0.0402	12.8468
32.9000	-0.0397	12.8669
32.9200	-0.0382	12.8868
32.9400	-0.0368	12.9068
32.9600	-0.0362	12.9269
32.9800	-0.0349	12.9469
33.0000	-0.0347	12.9669
33.0200	-0.0330	12.9868
33.0400	-0.0320	13.0068
33.0600	-0.0312	13.0268
33.0800	-0.0306	13.0469
33.1000	-0.0289	13.0669
33.1200	-0.0281	13.0868
33.1400	-0.0273	13.1068
33.1600	-0.0264	13.1268
33.1800	-0.0249	13.1469
33.2000	-0.0244	13.1669
33.2200	-0.0232	13.1868
33.2400	-0.0218	13.2068
33.2600	-0.0202	13.2268
33.2800	-0.0195	13.2468
33.3000	-0.0188	13.2668
33.3200	-0.0173	13.2868
33.3400	-0.0164	13.3068
33.3600	-0.0157	13.3268
33.3800	-0.0149	13.3468
33.4000	-0.0138	13.3668
33.4200	-0.0123	13.3868
33.4400	-0.0111	13.4068
33.4600	-0.0098	13.4268
33.4800	-0.0087	13.4469
33.5000	-0.0074	13.4668
33.5200	-0.0071	13.4868
33.5400	-0.0063	13.5069
33.5600	-0.0047	13.5269
33.5800	-0.0038	13.5469
33.6000	-0.0022	13.5668
33.6200	-0.0013	13.5868
33.6400	-0.0002	13.6068
33.6600	0.0011	13.6269
33.6800	0.0021	13.6469
33.7000	0.0035	13.6668
33.7200	0.0041	13.6868
33.7400	0.0055	13.7068
33.7600	0.0068	13.7269
33.7800	0.0081	13.7469
33.8000	0.0096	13.7668
33.8200	0.0105	13.7868
33.8400	0.0114	13.8068
33.8600	0.0122	13.8268
33.8800	0.0135	13.8468
33.9000	0.0148	13.8668
33.9200	0.0161	13.8868
33.9400	0.0174	13.9068
33.9600	0.0181	13.9268
33.9800	0.0195	13.9468
34.0000	0.0208	13.9668
34.0200	0.0215	13.9868
34.0400	0.0234	14.0068
34.0600	0.0241	14.0269
34.0800	0.0246	14.0468
34.1000	0.0260	14.0668
34.1200	0.0270	14.0869
34.1400	0.0289	14.1069
34.1600	0.0293	14.1269
34.1800	0.0315	14.1468
34.2000	0.0322	14.1668
34.2200	0.0334	14.1868
34.2400	0.0342	14.2069
34.2600	0.0358	14.2269
34.2800	0.0375	14.2468
34.3000	0.0381	14.2668
34.3200	0.0400	14.2868
34.3400	0.0408	14.3069
34.3600	0.0414	14.3269
34.3800	0.0432	14.3468
34.4000	0.0447	14.3668
34.4200	0.0457	14.3868
34.4400	0.0466	14.4068
34.4600	0.0479	14.4268
34.4800	0.0492	14.4468
34.5000	0.0506	14.4668
34.5200	0.0522	14.4868
34.5400	0.0530	14.5068
34.5600	0.0545	14.5269
34.5800	0.0553	14.5468
34.6000	0.0563	14.5669
34.6200	0.0578	14.5868
34.6400	0.0591	14.6069
34.6600	0.0607	14.6268
34.6800	0.0615	14.6468
34.7000	0.0626	14.6668
34.7200	0.0639	14.6868
34.7400	0.0649	14.7069
34.7600	0.0664	14.7268
34.7800	0.0681	14.7468
34.8000	0.0693	14.7668
34.8200	0.0701	14.7868
34.8400	0.0706	14.8069
34.8600	0.0726	14.8268
34.8800	0.0738	14.8468
34.9000	0.0749	14.8668
34.9200	0.0759	14.8869
34.9400	0.0772	14.9069
34.9600	0.0788	14.9268
34.9800	0.0800	14.9468
35.0000	0.0811	14.9668
35.0200	0.0822	14.9869
35.0400	0.0837	15.0068
35.0600	0.0849	15.0268
35.0800	0.0860	15.0468
35.1000	0.0878	15.0668
35.1200	0.0882	15.0868
35.1400	0.0899	15.1068
35.1600	0.0908	15.1268
35.1800	0.0920	15.1468
35.2000	0.0937	15.1668
35.2200	0.0942	15.1869
35.2400	0.0955	15.2068
35.2600	0.0974	15.2268
35.2800	0.0988	15.2468
35.3000	0.0999	15.2669
35.3200	0.1003	15.2869
35.3400	0.1023	15.3068
35.3600	0.1035	15.3268
35.3800	0.1046	15.3468
35.4000	0.1058	15.3668
35.4200	0.1069	15.3869
35.4400	0.1085	15.4068
35.4600	0.1095	15.4268
35.4800	0.1108	15.4469
35.5000	0.1121	15.4669
35.5200	0.1135	15.4869
35.5400	0.1151	15.5068
35.5600	0.1154	15.5268
35.5800	0.1169	15.5468
35.6000	0.1179	15.5668
35.6200	0.1191	15.5868
35.6400	0.1209	15.6068
35.6600	0.1219	15.6268
35.6800	0.1235	15.6468
35.7000	0.1244	15.6669
35.7200	0.1253	15.6868
35.7400	0.1270	15.7068
35.7600	0.1283	15.7268
35.7800	0.1296	15.7468
35.8000	0.1296	15.7669
35.8200	0.1316	15.7868
35.8400	0.1332	15.8068
35.8600	0.1343	15.8268
35.8800	0.1356	15.8468
35.9000	0.1364	15.8669
35.9200	0.1378	15.8868
35.9400	0.1389	15.9068
35.9600	0.1402	15.9268
35.9800	0.1417	15.9468
36.0000	0.1431	15.9669
36.0200	0.1451	15.9868
36.0400	0.1451	16.0068
36.0600	0.1463	16.0268
36.0800	0.1477	16.0469
36.1000	0.1492	16.0669
36.1200	0.1509	16.0868
36.1400	0.1512	16.1068
36.1600	0.1525	16.1268
36.1800	0.1539	16.1469
36.2000	0.1553	16.1668
36.2200	0.1567	16.1868
36.2400	0.1576	16.2068
36.2600	0.1586	16.2268
36.2800	0.1599	16.2469
36.3000	0.1608	16.2668
36.3200	0.1625	16.2868
36.3400	0.1632	16.3068
36.3600	0.1650	16.3268
36.3800	0.1653	16.3469
36.4000	0.1670	16.3668
36.4200	0.1680	16.3868
36.4400	0.1700	16.4068
36.4600	0.1708	16.4268
36.4800	0.1709	16.4469
36.5000	0.1735	16.4668
36.5200	0.1744	16.4868
36.5400	0.1752	16.5069
36.5600	0.1772	16.5269
36.5800	0.1777	16.5469
36.6000	0.1788	16.5668
36.6200	0.1797	16.5868
36.6400	0.1810	16.6069
36.6600	0.1824	16.6269
36.6800	0.1834	16.6469
36.7000	0.1852	16.6668
36.7200	0.1857	16.6868
36.7400	0.1874	16.7068
36.7600	0.1881	16.7268
36.7800	0.1891	16.7468
36.8000	0.1908	16.7668
36.8200	0.1917	16.7868
36.8400	0.1930	16.8068
36.8600	0.1940	16.8269
36.8800	0.1954	16.8468
36.9000	0.1964	16.8668
36.9200	0.1972	16.8868
36.9400	0.1989	16.9068
36.9600	0.1993	16.9268
36.9800	0.2008	16.9468
37.0000	0.2026	16.9668
37.0200	0.2031	16.9868
37.0400	0.2047	17.0068
37.0600	0.2049	17.0269
37.0800	0.2068	17.0468
37.1000	0.2083	17.0668
37.1200	0.2088	17.0868
37.1400	0.2099	17.1069
37.1600	0.2106	17.1269
37.1800	0.2127	17.1468
37.2000	0.2138	17.1668
37.2200	0.2146	17.1868
37.2400	0.2153	17.2069
37.2600	0.2160	17.2269
37.2800	0.2178	17.2468
37.3000	0.2187	17.2668
37.3200	0.2200	17.2868
37.3400	0.2208	17.3069
37.3600	0.2218	17.3269
37.3800	0.2235	17.3468
37.4000	0.2242	17.3668
37.4200	0.2259	17.3868
37.4400	0.2266	17.4068
37.4600	0.2274	17.4268
37.4800	0.2291	17.4468
37.5000	0.2295	17.4668
37.5200	0.2311	17.4868
37.5400	0.2318	17.5069
37.5600	0.2328	17.5268
37.5800	0.2346	17.5468
37.6000	0.2353	17.5668
37.6200	0.2369	17.5868
37.6400	0.2370	17.6069
37.6600	0.2381	17.6268
37.6800	0.2394	17.6468
37.7000	0.2403	17.6669
37.7200	0.2421	17.6869
37.7400	0.2421	17.7069
37.7600	0.2436	17.7268
37.7800	0.2444	17.7468
37.8000	0.2456	17.7668
37.8200	0.2472	17.7869
37.8400	0.2476	17.8069
37.8600	0.2493	17.8268
37.8800	0.2499	17.8468
37.9000	0.2512	17.8668
37.9200	0.2523	17.8869
37.9400	0.2530	17.9069
37.9600	0.2549	17.9268
37.9800	0.2553	17.9468
38.0000	0.2563	17.9668
38.0200	0.2576	17.9868
38.0400	0.2583	18.0068
38.0600	0.2603	18.0268
38.0800	0.2601	18.0468
38.1000	0.2614	18.0668
38.1200	0.2620	18.0868
38.1400	0.2635	18.1068
38.1600	0.2649	18.1268
38.1800	0.2649	18.1468
38.2000	0.2669	18.1668
38.2200	0.2668	18.1869
38.2400	0.2684	18.2068
38.2600	0.2698	18.2268
38.2800	0.2703	18.2468
38.3000	0.2721	18.2669
38.3200	0.2726	18.2869
38.3400	0.2739	18.3068
38.3600	0.2748	18.3268
38.3800	0.2754	18.3468
38.4000	0.2770	18.3669
38.4200	0.2773	18.3869
38.4400	0.2793	18.4069
38.4600	0.2797	18.4268
38.4800	0.2803	18.4468
38.5000	0.2818	18.4668
38.5200	0.2825	18.4869
38.5400	0.2843	18.5068
38.5600	0.2848	18.5268
38.5800	0.2857	18.5468
38.6000	0.2868	18.5668
38.6200	0.2877	18.5868
38.6400	0.2890	18.6068
38.6600	0.2896	18.6268
38.6800	0.2907	18.6468
38.7000	0.2913	18.6669
38.7200	0.2928	18.6868
38.7400	0.2939	18.7068
38.7600	0.2945	18.7268
38.7800	0.2960	18.7468
38.8000	0.2964	18.7668
38.8200	0.2971	18.7868
38.8400	0.2991	18.8068
38.8600	0.2995	18.8268
38.8800	0.3011	18.8468
38.9000	0.3013	18.8669
38.9200	0.3020	18.8868
38.9400	0.3032	18.9068
38.9600	0.3048	18.9268
38.9800	0.3052	18.9468
39.0000	0.3053	18.9669
39.0200	0.3070	18.9869
39.0400	0.3081	19.0069
39.0600	0.3088	19.0269
39.0800	0.3104	19.0468
39.1000	0.3108	19.0669
39.1200	0.3126	19.0868
39.1400	0.3128	19.1068
39.1600	0.3138	19.1268
39.1800	0.3147	19.1468
39.2000	0.3159	19.1668
39.2200	0.3172	19.1868
39.2400	0.3172	19.2068
39.2600	0.3180	19.2268
39.2800	0.3195	19.2469
39.3000	0.3199	19.2669
39.3200	0.3214	19.2868
39.3400	0.3220	19.3068
39.3600	0.3234	19.3268
39.3800	0.3242	19.3469
39.4000	0.3249	19.3669
39.4200	0.3266	19.3868
39.4400	0.3270	19.4068
39.4600	0.3278	19.4268
39.4800	0.3285	19.4469
39.5000	0.3300	19.4668
39.5200	0.3308	19.4868
39.5400	0.3317	19.5068
39.5600	0.3328	19.5269
39.5800	0.3326	19.5469
39.6000	0.3347	19.5668
39.6200	0.3362	19.5868
39.6400	0.3364	19.6068
39.6600	0.3374	19.6269
39.6800	0.3381	19.6469
39.7000	0.3396	19.6668
39.7200	0.3397	19.6868
39.7400	0.3407	19.7068
39.7600	0.3416	19.7269
39.7800	0.3422	19.7469
39.8000	0.3441	19.7668
39.8200	0.3448	19.7868
39.8400	0.3457	19.8068
39.8600	0.3469	19.8269
39.8800	0.3473	19.8468
39.9000	0.3486	19.8668
39.9200	0.3495	19.8868
39.9400	0.3502	19.9068
[truncated: 5 more rows]
