# Supplementary material for: Dynamic stabilization of a mechanical oscillator in the absence of any stable feature
Source: Nat Commun. 2026 Mar 10;17:6024. doi: 10.1038/s41467-026-70493-1 (PMC13346612; doi:10.1038/s41467-026-70493-1)
Supplement: Supplementary file 17 — Source Data [file 41467_2026_70493_MOESM17_ESM.zip › Source Data/FigS5c Trial1-20V.csv]

Time	100N Loadcell	Displacement
(s)	(N)	(mm)
0.0000	-0.3901	-19.9977
0.0200	-0.3755	-19.9971
0.0400	-0.3706	-19.9896
0.0600	-0.3816	-19.9741
0.0800	-0.3822	-19.9551
0.1000	-0.3850	-19.9340
0.1200	-0.3846	-19.9129
0.1400	-0.3807	-19.8926
0.1600	-0.3789	-19.8724
0.1800	-0.3781	-19.8524
0.2000	-0.3755	-19.8323
0.2200	-0.3744	-19.8122
0.2400	-0.3730	-19.7922
0.2600	-0.3715	-19.7722
0.2800	-0.3702	-19.7522
0.3000	-0.3698	-19.7322
0.3200	-0.3682	-19.7122
0.3400	-0.3670	-19.6922
0.3600	-0.3660	-19.6722
0.3800	-0.3645	-19.6522
0.4000	-0.3632	-19.6322
0.4200	-0.3622	-19.6122
0.4400	-0.3612	-19.5922
0.4600	-0.3598	-19.5722
0.4800	-0.3589	-19.5521
0.5000	-0.3583	-19.5321
0.5200	-0.3562	-19.5122
0.5400	-0.3548	-19.4922
0.5600	-0.3542	-19.4721
0.5800	-0.3525	-19.4521
0.6000	-0.3515	-19.4321
0.6200	-0.3498	-19.4122
0.6400	-0.3492	-19.3922
0.6600	-0.3480	-19.3722
0.6800	-0.3470	-19.3522
0.7000	-0.3455	-19.3322
0.7200	-0.3436	-19.3122
0.7400	-0.3432	-19.2922
0.7600	-0.3412	-19.2722
0.7800	-0.3406	-19.2522
0.8000	-0.3394	-19.2322
0.8200	-0.3385	-19.2122
0.8400	-0.3374	-19.1922
0.8600	-0.3366	-19.1722
0.8800	-0.3357	-19.1522
0.9000	-0.3347	-19.1322
0.9200	-0.3333	-19.1122
0.9400	-0.3326	-19.0922
0.9600	-0.3309	-19.0722
0.9800	-0.3305	-19.0522
1.0000	-0.3284	-19.0322
1.0200	-0.3278	-19.0122
1.0400	-0.3261	-18.9922
1.0600	-0.3251	-18.9722
1.0800	-0.3246	-18.9521
1.1000	-0.3231	-18.9321
1.1200	-0.3213	-18.9122
1.1400	-0.3208	-18.8922
1.1600	-0.3200	-18.8722
1.1800	-0.3185	-18.8521
1.2000	-0.3172	-18.8321
1.2200	-0.3165	-18.8122
1.2400	-0.3152	-18.7922
1.2600	-0.3141	-18.7722
1.2800	-0.3128	-18.7521
1.3000	-0.3109	-18.7322
1.3200	-0.3104	-18.7122
1.3400	-0.3095	-18.6922
1.3600	-0.3081	-18.6721
1.3800	-0.3073	-18.6521
1.4000	-0.3056	-18.6322
1.4200	-0.3046	-18.6122
1.4400	-0.3032	-18.5922
1.4600	-0.3027	-18.5722
1.4800	-0.3016	-18.5522
1.5000	-0.2998	-18.5323
1.5200	-0.2992	-18.5122
1.5400	-0.2971	-18.4922
1.5600	-0.2965	-18.4722
1.5800	-0.2951	-18.4522
1.6000	-0.2937	-18.4322
1.6200	-0.2928	-18.4122
1.6400	-0.2917	-18.3921
1.6600	-0.2911	-18.3721
1.6800	-0.2897	-18.3522
1.7000	-0.2883	-18.3322
1.7200	-0.2869	-18.3122
1.7400	-0.2855	-18.2922
1.7600	-0.2849	-18.2722
1.7800	-0.2831	-18.2522
1.8000	-0.2828	-18.2322
1.8200	-0.2818	-18.2122
1.8400	-0.2800	-18.1922
1.8600	-0.2789	-18.1722
1.8800	-0.2773	-18.1522
1.9000	-0.2766	-18.1322
1.9200	-0.2753	-18.1122
1.9400	-0.2739	-18.0921
1.9600	-0.2732	-18.0721
1.9800	-0.2711	-18.0522
2.0000	-0.2705	-18.0322
2.0200	-0.2694	-18.0122
2.0400	-0.2681	-17.9922
2.0600	-0.2672	-17.9722
2.0800	-0.2657	-17.9522
2.1000	-0.2648	-17.9322
2.1200	-0.2637	-17.9122
2.1400	-0.2628	-17.8921
2.1600	-0.2613	-17.8721
2.1800	-0.2602	-17.8522
2.2000	-0.2592	-17.8322
2.2200	-0.2575	-17.8122
2.2400	-0.2572	-17.7921
2.2600	-0.2557	-17.7721
2.2800	-0.2542	-17.7522
2.3000	-0.2531	-17.7322
2.3200	-0.2518	-17.7122
2.3400	-0.2511	-17.6921
2.3600	-0.2492	-17.6722
2.3800	-0.2483	-17.6522
2.4000	-0.2475	-17.6322
2.4200	-0.2456	-17.6122
2.4400	-0.2453	-17.5922
2.4600	-0.2431	-17.5722
2.4800	-0.2426	-17.5522
2.5000	-0.2414	-17.5322
2.5200	-0.2396	-17.5122
2.5400	-0.2386	-17.4921
2.5600	-0.2372	-17.4722
2.5800	-0.2363	-17.4522
2.6000	-0.2349	-17.4322
2.6200	-0.2345	-17.4121
2.6400	-0.2337	-17.3922
2.6600	-0.2315	-17.3722
2.6800	-0.2305	-17.3522
2.7000	-0.2287	-17.3322
2.7200	-0.2284	-17.3121
2.7400	-0.2266	-17.2922
2.7600	-0.2255	-17.2722
2.7800	-0.2246	-17.2522
2.8000	-0.2228	-17.2322
2.8200	-0.2223	-17.2122
2.8400	-0.2210	-17.1922
2.8600	-0.2193	-17.1722
2.8800	-0.2185	-17.1522
2.9000	-0.2177	-17.1321
2.9200	-0.2163	-17.1121
2.9400	-0.2146	-17.0922
2.9600	-0.2128	-17.0722
2.9800	-0.2128	-17.0521
3.0000	-0.2113	-17.0321
3.0200	-0.2107	-17.0121
3.0400	-0.2090	-16.9922
3.0600	-0.2079	-16.9722
3.0800	-0.2064	-16.9522
3.1000	-0.2053	-16.9322
3.1200	-0.2046	-16.9122
3.1400	-0.2031	-16.8922
3.1600	-0.2017	-16.8722
3.1800	-0.2010	-16.8522
3.2000	-0.1993	-16.8322
3.2200	-0.1980	-16.8122
3.2400	-0.1963	-16.7922
3.2600	-0.1959	-16.7722
3.2800	-0.1940	-16.7522
3.3000	-0.1927	-16.7322
3.3200	-0.1919	-16.7122
3.3400	-0.1899	-16.6922
3.3600	-0.1898	-16.6722
3.3800	-0.1880	-16.6522
3.4000	-0.1866	-16.6321
3.4200	-0.1858	-16.6122
3.4400	-0.1843	-16.5922
3.4600	-0.1828	-16.5722
3.4800	-0.1817	-16.5522
3.5000	-0.1813	-16.5321
3.5200	-0.1792	-16.5122
3.5400	-0.1779	-16.4922
3.5600	-0.1773	-16.4722
3.5800	-0.1758	-16.4522
3.6000	-0.1745	-16.4321
3.6200	-0.1732	-16.4122
3.6400	-0.1718	-16.3922
3.6600	-0.1711	-16.3722
3.6800	-0.1698	-16.3522
3.7000	-0.1689	-16.3321
3.7200	-0.1666	-16.3122
3.7400	-0.1654	-16.2922
3.7600	-0.1645	-16.2722
3.7800	-0.1635	-16.2522
3.8000	-0.1619	-16.2322
3.8200	-0.1604	-16.2122
3.8400	-0.1597	-16.1922
3.8600	-0.1582	-16.1722
3.8800	-0.1569	-16.1522
3.9000	-0.1563	-16.1322
3.9200	-0.1544	-16.1122
3.9400	-0.1530	-16.0922
3.9600	-0.1516	-16.0722
3.9800	-0.1507	-16.0521
4.0000	-0.1498	-16.0322
4.0200	-0.1483	-16.0122
4.0400	-0.1472	-15.9922
4.0600	-0.1457	-15.9722
4.0800	-0.1449	-15.9521
4.1000	-0.1433	-15.9322
4.1200	-0.1417	-15.9122
4.1400	-0.1405	-15.8922
4.1600	-0.1388	-15.8722
4.1800	-0.1381	-15.8521
4.2000	-0.1370	-15.8322
4.2200	-0.1353	-15.8122
4.2400	-0.1340	-15.7922
4.2600	-0.1325	-15.7722
4.2800	-0.1319	-15.7521
4.3000	-0.1302	-15.7322
4.3200	-0.1291	-15.7122
4.3400	-0.1281	-15.6922
4.3600	-0.1268	-15.6722
4.3800	-0.1251	-15.6522
4.4000	-0.1236	-15.6322
4.4200	-0.1228	-15.6122
4.4400	-0.1209	-15.5922
4.4600	-0.1198	-15.5722
4.4800	-0.1195	-15.5522
4.5000	-0.1173	-15.5322
4.5200	-0.1161	-15.5122
4.5400	-0.1142	-15.4922
4.5600	-0.1137	-15.4722
4.5800	-0.1123	-15.4522
4.6000	-0.1110	-15.4322
4.6200	-0.1094	-15.4122
4.6400	-0.1075	-15.3922
4.6600	-0.1072	-15.3721
4.6800	-0.1058	-15.3521
4.7000	-0.1043	-15.3322
4.7200	-0.1027	-15.3122
4.7400	-0.1019	-15.2922
4.7600	-0.1007	-15.2721
4.7800	-0.0989	-15.2522
4.8000	-0.0977	-15.2322
4.8200	-0.0969	-15.2122
4.8400	-0.0954	-15.1922
4.8600	-0.0947	-15.1721
4.8800	-0.0926	-15.1522
4.9000	-0.0916	-15.1322
4.9200	-0.0898	-15.1122
4.9400	-0.0885	-15.0922
4.9600	-0.0876	-15.0721
4.9800	-0.0862	-15.0522
5.0000	-0.0848	-15.0322
5.0200	-0.0837	-15.0122
5.0400	-0.0825	-14.9921
5.0600	-0.0803	-14.9722
5.0800	-0.0795	-14.9522
5.1000	-0.0783	-14.9322
5.1200	-0.0770	-14.9122
5.1400	-0.0755	-14.8922
5.1600	-0.0744	-14.8722
5.1800	-0.0724	-14.8523
5.2000	-0.0715	-14.8322
5.2200	-0.0699	-14.8122
5.2400	-0.0692	-14.7921
5.2600	-0.0678	-14.7722
5.2800	-0.0664	-14.7522
5.3000	-0.0653	-14.7322
5.3200	-0.0636	-14.7122
5.3400	-0.0624	-14.6921
5.3600	-0.0610	-14.6722
5.3800	-0.0593	-14.6522
5.4000	-0.0589	-14.6321
5.4200	-0.0567	-14.6122
5.4400	-0.0557	-14.5921
5.4600	-0.0537	-14.5722
5.4800	-0.0530	-14.5522
5.5000	-0.0516	-14.5322
5.5200	-0.0502	-14.5122
5.5400	-0.0491	-14.4922
5.5600	-0.0476	-14.4722
5.5800	-0.0461	-14.4522
5.6000	-0.0448	-14.4322
5.6200	-0.0438	-14.4122
5.6400	-0.0422	-14.3922
5.6600	-0.0405	-14.3722
5.6800	-0.0399	-14.3522
5.7000	-0.0383	-14.3322
5.7200	-0.0370	-14.3121
5.7400	-0.0358	-14.2921
5.7600	-0.0341	-14.2722
5.7800	-0.0331	-14.2522
5.8000	-0.0313	-14.2322
5.8200	-0.0305	-14.2122
5.8400	-0.0293	-14.1922
5.8600	-0.0274	-14.1722
5.8800	-0.0260	-14.1522
5.9000	-0.0251	-14.1322
5.9200	-0.0234	-14.1121
5.9400	-0.0220	-14.0922
5.9600	-0.0208	-14.0722
5.9800	-0.0196	-14.0522
6.0000	-0.0178	-14.0321
6.0200	-0.0165	-14.0121
6.0400	-0.0152	-13.9922
6.0600	-0.0141	-13.9722
6.0800	-0.0129	-13.9522
6.1000	-0.0114	-13.9322
6.1200	-0.0101	-13.9122
6.1400	-0.0085	-13.8922
6.1600	-0.0074	-13.8722
6.1800	-0.0057	-13.8522
6.2000	-0.0046	-13.8322
6.2200	-0.0031	-13.8122
6.2400	-0.0019	-13.7922
6.2600	-0.0007	-13.7722
6.2800	0.0012	-13.7522
6.3000	0.0022	-13.7321
6.3200	0.0032	-13.7121
6.3400	0.0051	-13.6922
6.3600	0.0057	-13.6722
6.3800	0.0078	-13.6522
6.4000	0.0084	-13.6322
6.4200	0.0107	-13.6122
6.4400	0.0114	-13.5922
6.4600	0.0129	-13.5722
6.4800	0.0138	-13.5522
6.5000	0.0145	-13.5321
6.5200	0.0164	-13.5122
6.5400	0.0179	-13.4922
6.5600	0.0192	-13.4722
6.5800	0.0202	-13.4521
6.6000	0.0213	-13.4321
6.6200	0.0233	-13.4122
6.6400	0.0244	-13.3922
6.6600	0.0256	-13.3722
6.6800	0.0269	-13.3522
6.7000	0.0283	-13.3321
6.7200	0.0301	-13.3122
6.7400	0.0309	-13.2922
6.7600	0.0327	-13.2722
6.7800	0.0336	-13.2522
6.8000	0.0348	-13.2322
6.8200	0.0373	-13.2122
6.8400	0.0376	-13.1922
6.8600	0.0388	-13.1722
6.8800	0.0399	-13.1522
6.9000	0.0418	-13.1322
6.9200	0.0428	-13.1122
6.9400	0.0441	-13.0922
6.9600	0.0457	-13.0722
6.9800	0.0469	-13.0522
7.0000	0.0475	-13.0322
7.0200	0.0496	-13.0122
7.0400	0.0505	-12.9922
7.0600	0.0520	-12.9722
7.0800	0.0526	-12.9521
7.1000	0.0544	-12.9321
7.1200	0.0555	-12.9122
7.1400	0.0570	-12.8922
7.1600	0.0588	-12.8722
7.1800	0.0591	-12.8521
7.2000	0.0607	-12.8322
7.2200	0.0620	-12.8122
7.2400	0.0632	-12.7922
7.2600	0.0649	-12.7722
7.2800	0.0656	-12.7522
7.3000	0.0673	-12.7322
7.3200	0.0679	-12.7122
7.3400	0.0693	-12.6922
7.3600	0.0708	-12.6722
7.3800	0.0722	-12.6522
7.4000	0.0732	-12.6322
7.4200	0.0741	-12.6122
7.4400	0.0760	-12.5922
7.4600	0.0768	-12.5721
7.4800	0.0782	-12.5522
7.5000	0.0798	-12.5322
7.5200	0.0805	-12.5122
7.5400	0.0821	-12.4922
7.5600	0.0830	-12.4722
7.5800	0.0839	-12.4522
7.6000	0.0853	-12.4322
7.6200	0.0862	-12.4122
7.6400	0.0884	-12.3922
7.6600	0.0894	-12.3721
7.6800	0.0911	-12.3521
7.7000	0.0918	-12.3322
7.7200	0.0929	-12.3122
7.7400	0.0942	-12.2921
7.7600	0.0948	-12.2721
7.7800	0.0966	-12.2522
7.8000	0.0974	-12.2322
7.8200	0.0986	-12.2122
7.8400	0.1002	-12.1922
7.8600	0.1005	-12.1722
7.8800	0.1023	-12.1522
7.9000	0.1032	-12.1322
7.9200	0.1043	-12.1122
7.9400	0.1053	-12.0922
7.9600	0.1063	-12.0722
7.9800	0.1081	-12.0522
8.0000	0.1086	-12.0322
8.0200	0.1096	-12.0122
8.0400	0.1111	-11.9922
8.0600	0.1121	-11.9721
8.0800	0.1141	-11.9522
8.1000	0.1144	-11.9322
8.1200	0.1157	-11.9122
8.1400	0.1167	-11.8922
8.1600	0.1176	-11.8722
8.1800	0.1193	-11.8522
8.2000	0.1197	-11.8322
8.2200	0.1213	-11.8122
8.2400	0.1214	-11.7921
8.2600	0.1226	-11.7721
8.2800	0.1241	-11.7522
8.3000	0.1251	-11.7322
8.3200	0.1265	-11.7122
8.3400	0.1264	-11.6921
8.3600	0.1284	-11.6722
8.3800	0.1296	-11.6522
8.4000	0.1298	-11.6322
8.4200	0.1310	-11.6122
8.4400	0.1320	-11.5921
8.4600	0.1337	-11.5722
8.4800	0.1340	-11.5522
8.5000	0.1357	-11.5322
8.5200	0.1367	-11.5122
8.5400	0.1369	-11.4922
8.5600	0.1385	-11.4722
8.5800	0.1390	-11.4522
8.6000	0.1406	-11.4322
8.6200	0.1416	-11.4122
8.6400	0.1417	-11.3922
8.6600	0.1432	-11.3722
8.6800	0.1440	-11.3522
8.7000	0.1452	-11.3322
8.7200	0.1462	-11.3122
8.7400	0.1467	-11.2922
8.7600	0.1481	-11.2722
8.7800	0.1483	-11.2522
8.8000	0.1499	-11.2322
8.8200	0.1500	-11.2121
8.8400	0.1511	-11.1921
8.8600	0.1527	-11.1722
8.8800	0.1534	-11.1522
8.9000	0.1546	-11.1322
8.9200	0.1546	-11.1122
8.9400	0.1554	-11.0922
8.9600	0.1571	-11.0722
8.9800	0.1575	-11.0522
9.0000	0.1581	-11.0322
9.0200	0.1589	-11.0122
9.0400	0.1596	-10.9922
9.0600	0.1610	-10.9722
9.0800	0.1613	-10.9522
9.1000	0.1624	-10.9322
9.1200	0.1627	-10.9121
9.1400	0.1649	-10.8922
9.1600	0.1649	-10.8722
9.1800	0.1655	-10.8522
9.2000	0.1667	-10.8322
9.2200	0.1671	-10.8122
9.2400	0.1681	-10.7922
9.2600	0.1685	-10.7722
9.2800	0.1692	-10.7522
9.3000	0.1700	-10.7322
9.3200	0.1703	-10.7122
9.3400	0.1719	-10.6922
9.3600	0.1720	-10.6722
9.3800	0.1734	-10.6522
9.4000	0.1737	-10.6321
9.4200	0.1736	-10.6121
9.4400	0.1755	-10.5922
9.4600	0.1761	-10.5722
9.4800	0.1768	-10.5522
9.5000	0.1771	-10.5321
9.5200	0.1773	-10.5122
9.5400	0.1786	-10.4922
9.5600	0.1790	-10.4721
9.5800	0.1796	-10.4521
9.6000	0.1802	-10.4321
9.6200	0.1810	-10.4122
9.6400	0.1817	-10.3922
9.6600	0.1822	-10.3722
9.6800	0.1834	-10.3522
9.7000	0.1831	-10.3322
9.7200	0.1839	-10.3122
9.7400	0.1848	-10.2922
9.7600	0.1850	-10.2722
9.7800	0.1858	-10.2521
9.8000	0.1862	-10.2321
9.8200	0.1875	-10.2122
9.8400	0.1875	-10.1922
9.8600	0.1877	-10.1722
9.8800	0.1887	-10.1522
9.9000	0.1888	-10.1322
9.9200	0.1902	-10.1122
9.9400	0.1897	-10.0922
9.9600	0.1906	-10.0722
9.9800	0.1912	-10.0522
10.0000	0.1916	-10.0322
10.0200	0.1925	-10.0122
10.0400	0.1928	-9.9922
10.0600	0.1928	-9.9722
10.0800	0.1927	-9.9521
10.1000	0.1938	-9.9322
10.1200	0.1944	-9.9122
10.1400	0.1940	-9.8921
10.1600	0.1951	-9.8722
10.1800	0.1956	-9.8521
10.2000	0.1960	-9.8322
10.2200	0.1969	-9.8122
10.2400	0.1967	-9.7922
10.2600	0.1966	-9.7722
10.2800	0.1971	-9.7522
10.3000	0.1982	-9.7322
10.3200	0.1982	-9.7122
10.3400	0.1985	-9.6922
10.3600	0.1989	-9.6722
10.3800	0.1992	-9.6521
10.4000	0.1996	-9.6322
10.4200	0.1997	-9.6122
10.4400	0.2001	-9.5922
10.4600	0.2004	-9.5722
10.4800	0.2007	-9.5522
10.5000	0.2010	-9.5322
10.5200	0.2013	-9.5122
10.5400	0.2020	-9.4922
10.5600	0.2021	-9.4722
10.5800	0.2020	-9.4522
10.6000	0.2025	-9.4322
10.6200	0.2028	-9.4122
10.6400	0.2031	-9.3922
10.6600	0.2028	-9.3721
10.6800	0.2033	-9.3522
10.7000	0.2041	-9.3322
10.7200	0.2040	-9.3122
10.7400	0.2039	-9.2921
10.7600	0.2042	-9.2721
10.7800	0.2043	-9.2522
10.8000	0.2041	-9.2322
10.8200	0.2048	-9.2122
10.8400	0.2047	-9.1922
10.8600	0.2048	-9.1722
10.8800	0.2050	-9.1522
10.9000	0.2053	-9.1322
10.9200	0.2052	-9.1121
10.9400	0.2052	-9.0922
10.9600	0.2060	-9.0721
10.9800	0.2063	-9.0522
11.0000	0.2055	-9.0322
11.0200	0.2056	-9.0122
11.0400	0.2061	-8.9922
11.0600	0.2062	-8.9722
11.0800	0.2063	-8.9522
11.1000	0.2059	-8.9322
11.1200	0.2064	-8.9122
11.1400	0.2067	-8.8922
11.1600	0.2060	-8.8722
11.1800	0.2063	-8.8522
11.2000	0.2064	-8.8322
11.2200	0.2070	-8.8122
11.2400	0.2058	-8.7921
11.2600	0.2062	-8.7722
11.2800	0.2065	-8.7522
11.3000	0.2068	-8.7322
11.3200	0.2066	-8.7122
11.3400	0.2060	-8.6921
11.3600	0.2066	-8.6722
11.3800	0.2065	-8.6522
11.4000	0.2063	-8.6322
11.4200	0.2066	-8.6122
11.4400	0.2058	-8.5922
11.4600	0.2063	-8.5722
11.4800	0.2058	-8.5522
11.5000	0.2056	-8.5322
11.5200	0.2056	-8.5121
11.5400	0.2051	-8.4921
11.5600	0.2058	-8.4722
11.5800	0.2051	-8.4522
11.6000	0.2058	-8.4322
11.6200	0.2053	-8.4122
11.6400	0.2052	-8.3922
11.6600	0.2052	-8.3722
11.6800	0.2046	-8.3522
11.7000	0.2052	-8.3322
11.7200	0.2041	-8.3122
11.7400	0.2038	-8.2922
11.7600	0.2040	-8.2722
11.7800	0.2036	-8.2522
11.8000	0.2038	-8.2322
11.8200	0.2030	-8.2121
11.8400	0.2032	-8.1921
11.8600	0.2031	-8.1722
11.8800	0.2032	-8.1522
11.9000	0.2032	-8.1322
11.9200	0.2022	-8.1121
11.9400	0.2023	-8.0922
11.9600	0.2014	-8.0722
11.9800	0.2013	-8.0522
12.0000	0.2020	-8.0322
12.0200	0.2012	-8.0122
12.0400	0.2012	-7.9922
12.0600	0.2011	-7.9722
12.0800	0.2009	-7.9522
12.1000	0.1998	-7.9321
12.1200	0.1997	-7.9121
12.1400	0.2004	-7.8922
12.1600	0.1994	-7.8722
12.1800	0.1993	-7.8522
12.2000	0.1988	-7.8322
12.2200	0.1980	-7.8122
12.2400	0.1987	-7.7922
12.2600	0.1978	-7.7722
12.2800	0.1980	-7.7522
12.3000	0.1968	-7.7322
12.3200	0.1968	-7.7122
12.3400	0.1968	-7.6922
12.3600	0.1968	-7.6722
12.3800	0.1964	-7.6522
12.4000	0.1956	-7.6322
12.4200	0.1951	-7.6121
12.4400	0.1955	-7.5922
12.4600	0.1945	-7.5722
12.4800	0.1949	-7.5522
12.5000	0.1936	-7.5322
12.5200	0.1933	-7.5122
12.5400	0.1933	-7.4922
12.5600	0.1925	-7.4721
12.5800	0.1920	-7.4521
12.6000	0.1917	-7.4321
12.6200	0.1917	-7.4122
12.6400	0.1911	-7.3922
12.6600	0.1907	-7.3722
12.6800	0.1904	-7.3522
12.7000	0.1893	-7.3321
12.7200	0.1898	-7.3122
12.7400	0.1890	-7.2922
12.7600	0.1889	-7.2722
12.7800	0.1882	-7.2522
12.8000	0.1874	-7.2322
12.8200	0.1875	-7.2122
12.8400	0.1865	-7.1922
12.8600	0.1860	-7.1722
12.8800	0.1857	-7.1521
12.9000	0.1854	-7.1321
12.9200	0.1852	-7.1122
12.9400	0.1843	-7.0922
12.9600	0.1843	-7.0722
12.9800	0.1836	-7.0521
13.0000	0.1835	-7.0322
13.0200	0.1831	-7.0122
13.0400	0.1813	-6.9922
13.0600	0.1813	-6.9722
13.0800	0.1806	-6.9522
13.1000	0.1803	-6.9322
13.1200	0.1799	-6.9122
13.1400	0.1788	-6.8922
13.1600	0.1782	-6.8721
13.1800	0.1776	-6.8521
13.2000	0.1779	-6.8322
13.2200	0.1779	-6.8122
13.2400	0.1765	-6.7922
13.2600	0.1760	-6.7721
13.2800	0.1750	-6.7521
13.3000	0.1756	-6.7322
13.3200	0.1748	-6.7122
13.3400	0.1740	-6.6922
13.3600	0.1740	-6.6722
13.3800	0.1730	-6.6522
13.4000	0.1731	-6.6322
13.4200	0.1720	-6.6122
13.4400	0.1716	-6.5922
13.4600	0.1712	-6.5722
13.4800	0.1703	-6.5521
13.5000	0.1708	-6.5322
13.5200	0.1691	-6.5122
13.5400	0.1688	-6.4922
13.5600	0.1681	-6.4722
13.5800	0.1669	-6.4522
13.6000	0.1669	-6.4322
13.6200	0.1661	-6.4122
13.6400	0.1659	-6.3922
13.6600	0.1649	-6.3721
13.6800	0.1644	-6.3522
13.7000	0.1645	-6.3322
13.7200	0.1641	-6.3122
13.7400	0.1628	-6.2922
13.7600	0.1622	-6.2721
13.7800	0.1624	-6.2522
13.8000	0.1615	-6.2322
13.8200	0.1607	-6.2122
13.8400	0.1602	-6.1922
13.8600	0.1591	-6.1721
13.8800	0.1593	-6.1522
13.9000	0.1587	-6.1322
13.9200	0.1573	-6.1122
13.9400	0.1572	-6.0922
13.9600	0.1564	-6.0722
13.9800	0.1566	-6.0522
14.0000	0.1556	-6.0322
14.0200	0.1546	-6.0122
14.0400	0.1539	-5.9922
14.0600	0.1532	-5.9722
14.0800	0.1532	-5.9522
14.1000	0.1525	-5.9322
14.1200	0.1521	-5.9122
14.1400	0.1516	-5.8921
14.1600	0.1501	-5.8722
14.1800	0.1502	-5.8522
14.2000	0.1492	-5.8322
14.2200	0.1493	-5.8122
14.2400	0.1485	-5.7921
14.2600	0.1472	-5.7721
14.2800	0.1473	-5.7522
14.3000	0.1468	-5.7322
14.3200	0.1464	-5.7122
14.3400	0.1452	-5.6921
14.3600	0.1447	-5.6722
14.3800	0.1443	-5.6522
14.4000	0.1437	-5.6322
14.4200	0.1431	-5.6122
14.4400	0.1416	-5.5921
14.4600	0.1415	-5.5722
14.4800	0.1412	-5.5522
14.5000	0.1401	-5.5322
14.5200	0.1404	-5.5122
14.5400	0.1387	-5.4922
14.5600	0.1385	-5.4722
14.5800	0.1378	-5.4522
14.6000	0.1375	-5.4322
14.6200	0.1366	-5.4122
14.6400	0.1358	-5.3922
14.6600	0.1358	-5.3722
14.6800	0.1346	-5.3522
14.7000	0.1341	-5.3322
14.7200	0.1341	-5.3122
14.7400	0.1328	-5.2922
14.7600	0.1329	-5.2722
14.7800	0.1318	-5.2522
14.8000	0.1315	-5.2322
14.8200	0.1303	-5.2121
14.8400	0.1294	-5.1921
14.8600	0.1293	-5.1722
14.8800	0.1289	-5.1522
14.9000	0.1283	-5.1322
14.9200	0.1272	-5.1121
14.9400	0.1269	-5.0921
14.9600	0.1273	-5.0722
14.9800	0.1262	-5.0522
15.0000	0.1253	-5.0322
15.0200	0.1241	-5.0121
15.0400	0.1243	-4.9922
15.0600	0.1242	-4.9722
15.0800	0.1227	-4.9522
15.1000	0.1223	-4.9322
15.1200	0.1217	-4.9122
15.1400	0.1219	-4.8922
15.1600	0.1207	-4.8722
15.1800	0.1197	-4.8522
15.2000	0.1195	-4.8322
15.2200	0.1192	-4.8122
15.2400	0.1184	-4.7922
15.2600	0.1170	-4.7722
15.2800	0.1166	-4.7522
15.3000	0.1160	-4.7321
15.3200	0.1157	-4.7121
15.3400	0.1158	-4.6922
15.3600	0.1143	-4.6722
15.3800	0.1142	-4.6522
15.4000	0.1141	-4.6322
15.4200	0.1128	-4.6122
15.4400	0.1126	-4.5922
15.4600	0.1120	-4.5722
15.4800	0.1116	-4.5522
15.5000	0.1102	-4.5321
15.5200	0.1101	-4.5122
15.5400	0.1100	-4.4922
15.5600	0.1089	-4.4721
15.5800	0.1085	-4.4522
15.6000	0.1074	-4.4321
15.6200	0.1072	-4.4122
15.6400	0.1065	-4.3922
15.6600	0.1058	-4.3722
15.6800	0.1053	-4.3522
15.7000	0.1046	-4.3321
15.7200	0.1050	-4.3122
15.7400	0.1038	-4.2922
15.7600	0.1031	-4.2722
15.7800	0.1031	-4.2522
15.8000	0.1023	-4.2322
15.8200	0.1018	-4.2122
15.8400	0.1007	-4.1922
15.8600	0.1002	-4.1722
15.8800	0.1000	-4.1521
15.9000	0.0990	-4.1321
15.9200	0.0991	-4.1122
15.9400	0.0986	-4.0922
15.9600	0.0978	-4.0722
15.9800	0.0971	-4.0522
16.0000	0.0966	-4.0322
16.0200	0.0967	-4.0122
16.0400	0.0956	-3.9922
16.0600	0.0949	-3.9722
16.0800	0.0943	-3.9522
16.1000	0.0943	-3.9322
16.1200	0.0937	-3.9122
16.1400	0.0930	-3.8922
16.1600	0.0926	-3.8722
16.1800	0.0913	-3.8521
16.2000	0.0909	-3.8322
16.2200	0.0914	-3.8122
16.2400	0.0906	-3.7922
16.2600	0.0894	-3.7722
16.2800	0.0885	-3.7521
16.3000	0.0890	-3.7322
16.3200	0.0882	-3.7122
16.3400	0.0876	-3.6922
16.3600	0.0874	-3.6722
16.3800	0.0868	-3.6522
16.4000	0.0868	-3.6322
16.4200	0.0859	-3.6122
16.4400	0.0851	-3.5922
16.4600	0.0853	-3.5722
16.4800	0.0840	-3.5521
16.5000	0.0837	-3.5322
16.5200	0.0831	-3.5122
16.5400	0.0830	-3.4922
16.5600	0.0823	-3.4722
16.5800	0.0815	-3.4522
16.6000	0.0810	-3.4322
16.6200	0.0807	-3.4122
16.6400	0.0808	-3.3921
16.6600	0.0797	-3.3721
16.6800	0.0791	-3.3522
16.7000	0.0787	-3.3322
16.7200	0.0785	-3.3122
16.7400	0.0780	-3.2922
16.7600	0.0776	-3.2721
16.7800	0.0775	-3.2522
16.8000	0.0765	-3.2322
16.8200	0.0758	-3.2122
16.8400	0.0757	-3.1922
16.8600	0.0742	-3.1722
16.8800	0.0743	-3.1522
16.9000	0.0740	-3.1322
16.9200	0.0734	-3.1122
16.9400	0.0732	-3.0922
16.9600	0.0722	-3.0721
16.9800	0.0717	-3.0522
17.0000	0.0716	-3.0322
17.0200	0.0710	-3.0122
17.0400	0.0707	-2.9922
17.0600	0.0696	-2.9721
17.0800	0.0696	-2.9522
17.1000	0.0693	-2.9322
17.1200	0.0685	-2.9122
17.1400	0.0681	-2.8922
17.1600	0.0675	-2.8722
17.1800	0.0677	-2.8522
17.2000	0.0669	-2.8322
17.2200	0.0665	-2.8122
17.2400	0.0655	-2.7921
17.2600	0.0651	-2.7721
17.2800	0.0655	-2.7522
17.3000	0.0651	-2.7322
17.3200	0.0646	-2.7122
17.3400	0.0631	-2.6921
17.3600	0.0636	-2.6721
17.3800	0.0634	-2.6522
17.4000	0.0627	-2.6322
17.4200	0.0619	-2.6122
17.4400	0.0611	-2.5921
17.4600	0.0611	-2.5722
17.4800	0.0604	-2.5522
17.5000	0.0603	-2.5322
17.5200	0.0603	-2.5122
17.5400	0.0595	-2.4922
17.5600	0.0592	-2.4722
17.5800	0.0579	-2.4522
17.6000	0.0578	-2.4322
17.6200	0.0578	-2.4122
17.6400	0.0578	-2.3921
17.6600	0.0574	-2.3722
17.6800	0.0561	-2.3522
17.7000	0.0561	-2.3322
17.7200	0.0556	-2.3122
17.7400	0.0555	-2.2922
17.7600	0.0550	-2.2722
17.7800	0.0545	-2.2522
17.8000	0.0542	-2.2322
17.8200	0.0535	-2.2121
17.8400	0.0530	-2.1922
17.8600	0.0530	-2.1722
17.8800	0.0520	-2.1522
17.9000	0.0517	-2.1322
17.9200	0.0510	-2.1121
17.9400	0.0510	-2.0922
17.9600	0.0504	-2.0722
17.9800	0.0503	-2.0521
18.0000	0.0497	-2.0322
18.0200	0.0488	-2.0121
18.0400	0.0495	-1.9922
18.0600	0.0488	-1.9722
18.0800	0.0480	-1.9522
18.1000	0.0481	-1.9322
18.1200	0.0474	-1.9122
18.1400	0.0474	-1.8922
18.1600	0.0464	-1.8722
18.1800	0.0459	-1.8522
18.2000	0.0460	-1.8322
18.2200	0.0453	-1.8122
18.2400	0.0451	-1.7922
18.2600	0.0444	-1.7722
18.2800	0.0451	-1.7522
18.3000	0.0443	-1.7322
18.3200	0.0429	-1.7122
18.3400	0.0427	-1.6922
18.3600	0.0422	-1.6722
18.3800	0.0425	-1.6522
18.4000	0.0413	-1.6322
18.4200	0.0413	-1.6121
18.4400	0.0418	-1.5922
18.4600	0.0409	-1.5722
18.4800	0.0405	-1.5522
18.5000	0.0396	-1.5321
18.5200	0.0400	-1.5121
18.5400	0.0399	-1.4922
18.5600	0.0390	-1.4722
18.5800	0.0386	-1.4522
18.6000	0.0378	-1.4321
18.6200	0.0380	-1.4122
18.6400	0.0372	-1.3922
18.6600	0.0371	-1.3722
18.6800	0.0370	-1.3522
18.7000	0.0360	-1.3321
18.7200	0.0363	-1.3122
18.7400	0.0356	-1.2922
18.7600	0.0350	-1.2722
18.7800	0.0352	-1.2522
18.8000	0.0344	-1.2322
18.8200	0.0345	-1.2122
18.8400	0.0333	-1.1922
18.8600	0.0334	-1.1722
18.8800	0.0329	-1.1522
18.9000	0.0327	-1.1322
18.9200	0.0325	-1.1122
18.9400	0.0318	-1.0922
18.9600	0.0316	-1.0722
18.9800	0.0312	-1.0522
19.0000	0.0305	-1.0321
19.0200	0.0308	-1.0122
19.0400	0.0301	-0.9922
19.0600	0.0298	-0.9722
19.0800	0.0290	-0.9521
19.1000	0.0285	-0.9322
19.1200	0.0288	-0.9122
19.1400	0.0274	-0.8921
19.1600	0.0275	-0.8721
19.1800	0.0266	-0.8522
19.2000	0.0273	-0.8322
19.2200	0.0268	-0.8122
19.2400	0.0260	-0.7922
19.2600	0.0263	-0.7722
19.2800	0.0258	-0.7522
19.3000	0.0257	-0.7322
19.3200	0.0250	-0.7122
19.3400	0.0247	-0.6922
19.3600	0.0252	-0.6722
19.3800	0.0240	-0.6521
19.4000	0.0240	-0.6322
19.4200	0.0230	-0.6122
19.4400	0.0233	-0.5922
19.4600	0.0231	-0.5722
19.4800	0.0220	-0.5522
19.5000	0.0224	-0.5322
19.5200	0.0219	-0.5122
19.5400	0.0220	-0.4922
19.5600	0.0210	-0.4722
19.5800	0.0201	-0.4521
19.6000	0.0209	-0.4322
19.6200	0.0206	-0.4122
19.6400	0.0192	-0.3922
19.6600	0.0184	-0.3721
19.6800	0.0191	-0.3521
19.7000	0.0195	-0.3322
19.7200	0.0179	-0.3122
19.7400	0.0181	-0.2922
19.7600	0.0172	-0.2721
19.7800	0.0175	-0.2522
19.8000	0.0173	-0.2322
19.8200	0.0168	-0.2122
19.8400	0.0169	-0.1922
19.8600	0.0158	-0.1721
19.8800	0.0153	-0.1522
19.9000	0.0149	-0.1322
19.9200	0.0146	-0.1122
19.9400	0.0148	-0.0922
19.9600	0.0144	-0.0721
19.9800	0.0145	-0.0522
20.0000	0.0139	-0.0322
20.0200	0.0131	-0.0122
20.0400	0.0126	0.0078
20.0600	0.0122	0.0278
20.0800	0.0124	0.0478
20.1000	0.0121	0.0678
20.1200	0.0112	0.0878
20.1400	0.0114	0.1078
20.1600	0.0105	0.1278
20.1800	0.0109	0.1478
20.2000	0.0101	0.1678
20.2200	0.0095	0.1878
20.2400	0.0088	0.2078
20.2600	0.0089	0.2278
20.2800	0.0095	0.2478
20.3000	0.0081	0.2678
20.3200	0.0083	0.2878
20.3400	0.0078	0.3079
20.3600	0.0079	0.3278
20.3800	0.0074	0.3478
20.4000	0.0061	0.3678
20.4200	0.0063	0.3878
20.4400	0.0056	0.4078
20.4600	0.0058	0.4278
20.4800	0.0054	0.4478
20.5000	0.0052	0.4678
20.5200	0.0047	0.4878
20.5400	0.0040	0.5079
20.5600	0.0041	0.5278
20.5800	0.0036	0.5478
20.6000	0.0035	0.5678
20.6200	0.0040	0.5878
20.6400	0.0021	0.6078
20.6600	0.0022	0.6278
20.6800	0.0027	0.6478
20.7000	0.0017	0.6678
20.7200	0.0013	0.6878
20.7400	0.0007	0.7079
20.7600	0.0009	0.7278
20.7800	0.0003	0.7478
20.8000	0.0000	0.7678
20.8200	-0.0002	0.7879
20.8400	-0.0006	0.8079
20.8600	-0.0002	0.8278
20.8800	-0.0014	0.8478
20.9000	-0.0020	0.8678
20.9200	-0.0027	0.8879
20.9400	-0.0026	0.9078
20.9600	-0.0026	0.9278
20.9800	-0.0035	0.9478
21.0000	-0.0034	0.9678
21.0200	-0.0039	0.9879
21.0400	-0.0042	1.0078
21.0600	-0.0045	1.0278
21.0800	-0.0047	1.0478
21.1000	-0.0045	1.0679
21.1200	-0.0057	1.0879
21.1400	-0.0056	1.1078
21.1600	-0.0059	1.1278
21.1800	-0.0067	1.1478
21.2000	-0.0065	1.1678
21.2200	-0.0072	1.1878
21.2400	-0.0074	1.2078
21.2600	-0.0077	1.2278
21.2800	-0.0082	1.2478
21.3000	-0.0085	1.2678
21.3200	-0.0091	1.2878
21.3400	-0.0093	1.3078
21.3600	-0.0094	1.3278
21.3800	-0.0102	1.3478
21.4000	-0.0101	1.3679
21.4200	-0.0106	1.3879
21.4400	-0.0111	1.4078
21.4600	-0.0110	1.4278
21.4800	-0.0116	1.4478
21.5000	-0.0126	1.4678
21.5200	-0.0128	1.4878
21.5400	-0.0129	1.5078
21.5600	-0.0133	1.5278
21.5800	-0.0128	1.5478
21.6000	-0.0134	1.5678
21.6200	-0.0142	1.5878
21.6400	-0.0149	1.6078
21.6600	-0.0148	1.6278
21.6800	-0.0151	1.6478
21.7000	-0.0157	1.6679
21.7200	-0.0163	1.6878
21.7400	-0.0164	1.7078
21.7600	-0.0165	1.7278
21.7800	-0.0168	1.7478
21.8000	-0.0173	1.7678
21.8200	-0.0184	1.7878
21.8400	-0.0186	1.8078
21.8600	-0.0184	1.8278
21.8800	-0.0191	1.8478
21.9000	-0.0197	1.8679
21.9200	-0.0196	1.8878
21.9400	-0.0200	1.9078
21.9600	-0.0203	1.9278
21.9800	-0.0212	1.9478
22.0000	-0.0213	1.9679
22.0200	-0.0209	1.9878
22.0400	-0.0216	2.0078
22.0600	-0.0219	2.0278
22.0800	-0.0228	2.0479
22.1000	-0.0231	2.0679
22.1200	-0.0233	2.0878
22.1400	-0.0236	2.1078
22.1600	-0.0239	2.1278
22.1800	-0.0247	2.1479
22.2000	-0.0243	2.1678
22.2200	-0.0248	2.1878
22.2400	-0.0256	2.2078
22.2600	-0.0256	2.2278
22.2800	-0.0263	2.2479
22.3000	-0.0267	2.2678
22.3200	-0.0274	2.2878
22.3400	-0.0276	2.3078
22.3600	-0.0277	2.3278
22.3800	-0.0282	2.3478
22.4000	-0.0282	2.3678
22.4200	-0.0290	2.3878
22.4400	-0.0296	2.4078
22.4600	-0.0296	2.4278
22.4800	-0.0301	2.4478
22.5000	-0.0304	2.4678
22.5200	-0.0311	2.4878
22.5400	-0.0305	2.5078
22.5600	-0.0319	2.5278
22.5800	-0.0324	2.5479
22.6000	-0.0321	2.5678
22.6200	-0.0328	2.5879
22.6400	-0.0330	2.6079
22.6600	-0.0337	2.6279
22.6800	-0.0338	2.6478
22.7000	-0.0340	2.6678
22.7200	-0.0357	2.6879
22.7400	-0.0350	2.7078
22.7600	-0.0357	2.7278
22.7800	-0.0354	2.7478
22.8000	-0.0368	2.7678
22.8200	-0.0368	2.7878
22.8400	-0.0373	2.8078
22.8600	-0.0384	2.8279
22.8800	-0.0378	2.8478
22.9000	-0.0380	2.8678
22.9200	-0.0385	2.8878
22.9400	-0.0388	2.9078
22.9600	-0.0399	2.9278
22.9800	-0.0399	2.9478
23.0000	-0.0403	2.9678
23.0200	-0.0403	2.9878
23.0400	-0.0410	3.0078
23.0600	-0.0418	3.0279
23.0800	-0.0417	3.0478
23.1000	-0.0425	3.0678
23.1200	-0.0425	3.0878
23.1400	-0.0434	3.1079
23.1600	-0.0439	3.1279
23.1800	-0.0433	3.1478
23.2000	-0.0444	3.1678
23.2200	-0.0449	3.1879
23.2400	-0.0455	3.2079
23.2600	-0.0457	3.2278
23.2800	-0.0460	3.2478
23.3000	-0.0470	3.2678
23.3200	-0.0468	3.2878
23.3400	-0.0479	3.3079
23.3600	-0.0479	3.3278
23.3800	-0.0483	3.3478
23.4000	-0.0491	3.3678
23.4200	-0.0490	3.3878
23.4400	-0.0500	3.4079
23.4600	-0.0495	3.4278
23.4800	-0.0505	3.4478
23.5000	-0.0511	3.4678
23.5200	-0.0511	3.4878
23.5400	-0.0524	3.5078
23.5600	-0.0520	3.5278
23.5800	-0.0525	3.5478
23.6000	-0.0530	3.5678
23.6200	-0.0536	3.5878
23.6400	-0.0544	3.6078
23.6600	-0.0545	3.6278
23.6800	-0.0552	3.6478
23.7000	-0.0552	3.6678
23.7200	-0.0554	3.6878
23.7400	-0.0563	3.7078
23.7600	-0.0559	3.7278
23.7800	-0.0567	3.7478
23.8000	-0.0571	3.7679
23.8200	-0.0586	3.7879
23.8400	-0.0589	3.8078
23.8600	-0.0584	3.8278
23.8800	-0.0598	3.8478
23.9000	-0.0600	3.8678
23.9200	-0.0606	3.8879
23.9400	-0.0609	3.9078
23.9600	-0.0614	3.9278
23.9800	-0.0621	3.9478
24.0000	-0.0616	3.9678
24.0200	-0.0632	3.9879
24.0400	-0.0628	4.0078
24.0600	-0.0632	4.0278
24.0800	-0.0641	4.0478
24.1000	-0.0649	4.0678
24.1200	-0.0656	4.0879
24.1400	-0.0650	4.1078
24.1600	-0.0655	4.1278
24.1800	-0.0666	4.1478
24.2000	-0.0662	4.1678
24.2200	-0.0677	4.1878
24.2400	-0.0677	4.2078
24.2600	-0.0683	4.2278
24.2800	-0.0683	4.2478
24.3000	-0.0689	4.2678
24.3200	-0.0700	4.2878
24.3400	-0.0701	4.3078
24.3600	-0.0709	4.3278
24.3800	-0.0715	4.3478
24.4000	-0.0727	4.3679
24.4200	-0.0727	4.3879
24.4400	-0.0723	4.4078
24.4600	-0.0730	4.4278
24.4800	-0.0737	4.4478
24.5000	-0.0749	4.4679
24.5200	-0.0752	4.4879
24.5400	-0.0752	4.5078
24.5600	-0.0765	4.5278
24.5800	-0.0762	4.5478
24.6000	-0.0768	4.5679
24.6200	-0.0770	4.5878
24.6400	-0.0775	4.6078
24.6600	-0.0784	4.6278
24.6800	-0.0789	4.6478
24.7000	-0.0794	4.6678
24.7200	-0.0795	4.6878
24.7400	-0.0803	4.7078
24.7600	-0.0811	4.7278
24.7800	-0.0811	4.7478
24.8000	-0.0824	4.7679
24.8200	-0.0825	4.7878
24.8400	-0.0830	4.8078
24.8600	-0.0832	4.8278
24.8800	-0.0841	4.8479
24.9000	-0.0851	4.8679
24.9200	-0.0853	4.8878
24.9400	-0.0853	4.9078
24.9600	-0.0857	4.9278
24.9800	-0.0867	4.9479
25.0000	-0.0871	4.9679
25.0200	-0.0870	4.9878
25.0400	-0.0882	5.0078
25.0600	-0.0881	5.0278
25.0800	-0.0891	5.0478
25.1000	-0.0903	5.0678
25.1200	-0.0898	5.0878
25.1400	-0.0905	5.1078
25.1600	-0.0911	5.1279
25.1800	-0.0917	5.1479
25.2000	-0.0921	5.1678
25.2200	-0.0927	5.1878
25.2400	-0.0940	5.2078
25.2600	-0.0939	5.2278
25.2800	-0.0952	5.2478
25.3000	-0.0955	5.2678
25.3200	-0.0958	5.2878
25.3400	-0.0964	5.3078
25.3600	-0.0968	5.3278
25.3800	-0.0977	5.3478
25.4000	-0.0979	5.3678
25.4200	-0.0986	5.3878
25.4400	-0.0992	5.4078
25.4600	-0.0994	5.4278
25.4800	-0.1005	5.4479
25.5000	-0.1002	5.4678
25.5200	-0.1015	5.4878
25.5400	-0.1019	5.5078
25.5600	-0.1022	5.5278
25.5800	-0.1031	5.5479
25.6000	-0.1032	5.5678
25.6200	-0.1041	5.5878
25.6400	-0.1048	5.6078
25.6600	-0.1059	5.6278
25.6800	-0.1061	5.6478
25.7000	-0.1058	5.6678
25.7200	-0.1066	5.6878
25.7400	-0.1074	5.7079
25.7600	-0.1082	5.7279
25.7800	-0.1089	5.7478
25.8000	-0.1086	5.7678
25.8200	-0.1096	5.7878
25.8400	-0.1097	5.8078
25.8600	-0.1115	5.8279
25.8800	-0.1117	5.8478
25.9000	-0.1113	5.8678
25.9200	-0.1121	5.8878
25.9400	-0.1127	5.9078
25.9600	-0.1132	5.9279
25.9800	-0.1142	5.9478
26.0000	-0.1143	5.9678
26.0200	-0.1149	5.9878
26.0400	-0.1153	6.0078
26.0600	-0.1167	6.0278
26.0800	-0.1169	6.0478
26.1000	-0.1177	6.0678
26.1200	-0.1183	6.0878
26.1400	-0.1185	6.1078
26.1600	-0.1192	6.1278
26.1800	-0.1200	6.1478
26.2000	-0.1208	6.1679
26.2200	-0.1209	6.1879
26.2400	-0.1210	6.2079
26.2600	-0.1226	6.2278
26.2800	-0.1227	6.2478
26.3000	-0.1232	6.2678
26.3200	-0.1240	6.2878
26.3400	-0.1250	6.3079
26.3600	-0.1251	6.3278
26.3800	-0.1245	6.3478
26.4000	-0.1259	6.3678
26.4200	-0.1261	6.3878
26.4400	-0.1274	6.4078
26.4600	-0.1280	6.4278
26.4800	-0.1282	6.4478
26.5000	-0.1298	6.4678
26.5200	-0.1300	6.4878
26.5400	-0.1306	6.5079
26.5600	-0.1307	6.5278
26.5800	-0.1309	6.5478
26.6000	-0.1322	6.5678
26.6200	-0.1326	6.5878
26.6400	-0.1329	6.6079
26.6600	-0.1330	6.6278
26.6800	-0.1342	6.6478
26.7000	-0.1345	6.6678
26.7200	-0.1350	6.6878
26.7400	-0.1362	6.7079
26.7600	-0.1360	6.7278
26.7800	-0.1371	6.7478
26.8000	-0.1375	6.7678
26.8200	-0.1376	6.7879
26.8400	-0.1384	6.8079
26.8600	-0.1397	6.8278
26.8800	-0.1402	6.8478
26.9000	-0.1403	6.8678
26.9200	-0.1410	6.8879
26.9400	-0.1418	6.9079
26.9600	-0.1414	6.9278
26.9800	-0.1422	6.9478
27.0000	-0.1430	6.9678
27.0200	-0.1442	6.9879
27.0400	-0.1445	7.0078
27.0600	-0.1453	7.0278
27.0800	-0.1457	7.0478
27.1000	-0.1462	7.0678
27.1200	-0.1469	7.0879
27.1400	-0.1468	7.1078
27.1600	-0.1471	7.1278
27.1800	-0.1484	7.1478
27.2000	-0.1491	7.1678
27.2200	-0.1495	7.1879
27.2400	-0.1496	7.2078
27.2600	-0.1508	7.2278
27.2800	-0.1515	7.2478
27.3000	-0.1514	7.2678
27.3200	-0.1520	7.2878
27.3400	-0.1523	7.3078
27.3600	-0.1531	7.3278
27.3800	-0.1533	7.3478
27.4000	-0.1542	7.3679
27.4200	-0.1552	7.3878
27.4400	-0.1552	7.4078
27.4600	-0.1554	7.4278
27.4800	-0.1560	7.4478
27.5000	-0.1568	7.4679
27.5200	-0.1576	7.4879
27.5400	-0.1580	7.5078
27.5600	-0.1584	7.5278
27.5800	-0.1583	7.5478
27.6000	-0.1594	7.5679
27.6200	-0.1598	7.5878
27.6400	-0.1603	7.6078
27.6600	-0.1606	7.6278
27.6800	-0.1613	7.6478
27.7000	-0.1620	7.6678
27.7200	-0.1626	7.6878
27.7400	-0.1631	7.7078
27.7600	-0.1637	7.7278
27.7800	-0.1638	7.7478
27.8000	-0.1641	7.7678
27.8200	-0.1644	7.7878
27.8400	-0.1649	7.8078
27.8600	-0.1655	7.8278
27.8800	-0.1662	7.8478
27.9000	-0.1667	7.8679
27.9200	-0.1665	7.8878
27.9400	-0.1681	7.9078
27.9600	-0.1683	7.9278
27.9800	-0.1687	7.9479
28.0000	-0.1689	7.9679
28.0200	-0.1693	7.9878
28.0400	-0.1695	8.0078
28.0600	-0.1701	8.0278
28.0800	-0.1701	8.0479
28.1000	-0.1716	8.0679
28.1200	-0.1712	8.0878
28.1400	-0.1716	8.1078
28.1600	-0.1719	8.1278
28.1800	-0.1733	8.1479
28.2000	-0.1732	8.1678
28.2200	-0.1733	8.1878
28.2400	-0.1742	8.2078
28.2600	-0.1746	8.2278
28.2800	-0.1749	8.2478
28.3000	-0.1752	8.2678
28.3200	-0.1759	8.2878
28.3400	-0.1759	8.3078
28.3600	-0.1756	8.3278
28.3800	-0.1767	8.3478
28.4000	-0.1768	8.3678
28.4200	-0.1774	8.3878
28.4400	-0.1780	8.4078
28.4600	-0.1784	8.4278
28.4800	-0.1787	8.4479
28.5000	-0.1786	8.4678
28.5200	-0.1793	8.4878
28.5400	-0.1790	8.5078
28.5600	-0.1800	8.5278
28.5800	-0.1806	8.5479
28.6000	-0.1805	8.5678
28.6200	-0.1812	8.5878
28.6400	-0.1810	8.6078
28.6600	-0.1815	8.6279
28.6800	-0.1817	8.6479
28.7000	-0.1817	8.6678
28.7200	-0.1826	8.6878
28.7400	-0.1824	8.7078
28.7600	-0.1830	8.7279
28.7800	-0.1828	8.7478
28.8000	-0.1830	8.7678
28.8200	-0.1834	8.7878
28.8400	-0.1841	8.8078
28.8600	-0.1847	8.8279
28.8800	-0.1841	8.8478
28.9000	-0.1844	8.8678
28.9200	-0.1848	8.8878
28.9400	-0.1851	8.9078
28.9600	-0.1857	8.9279
28.9800	-0.1854	8.9478
29.0000	-0.1854	8.9678
29.0200	-0.1859	8.9878
29.0400	-0.1864	9.0078
29.0600	-0.1865	9.0278
29.0800	-0.1863	9.0478
29.1000	-0.1869	9.0678
29.1200	-0.1871	9.0878
29.1400	-0.1872	9.1078
29.1600	-0.1872	9.1278
29.1800	-0.1874	9.1478
29.2000	-0.1880	9.1678
29.2200	-0.1876	9.1878
29.2400	-0.1876	9.2079
29.2600	-0.1882	9.2279
29.2800	-0.1876	9.2478
29.3000	-0.1884	9.2678
29.3200	-0.1883	9.2879
29.3400	-0.1890	9.3079
29.3600	-0.1891	9.3278
29.3800	-0.1890	9.3478
29.4000	-0.1887	9.3678
29.4200	-0.1881	9.3878
29.4400	-0.1894	9.4078
29.4600	-0.1888	9.4278
29.4800	-0.1884	9.4478
29.5000	-0.1886	9.4678
29.5200	-0.1887	9.4878
29.5400	-0.1895	9.5079
29.5600	-0.1889	9.5278
29.5800	-0.1890	9.5478
29.6000	-0.1891	9.5678
29.6200	-0.1892	9.5878
29.6400	-0.1896	9.6078
29.6600	-0.1888	9.6278
29.6800	-0.1891	9.6478
29.7000	-0.1888	9.6678
29.7200	-0.1889	9.6878
29.7400	-0.1886	9.7078
29.7600	-0.1886	9.7278
29.7800	-0.1895	9.7478
29.8000	-0.1892	9.7678
29.8200	-0.1888	9.7879
29.8400	-0.1889	9.8079
29.8600	-0.1886	9.8278
29.8800	-0.1885	9.8478
29.9000	-0.1883	9.8678
29.9200	-0.1883	9.8879
29.9400	-0.1882	9.9078
29.9600	-0.1876	9.9278
29.9800	-0.1880	9.9478
30.0000	-0.1877	9.9678
30.0200	-0.1885	9.9879
30.0400	-0.1880	10.0078
30.0600	-0.1869	10.0278
30.0800	-0.1866	10.0478
30.1000	-0.1867	10.0678
30.1200	-0.1872	10.0879
30.1400	-0.1870	10.1078
30.1600	-0.1866	10.1278
30.1800	-0.1866	10.1478
30.2000	-0.1858	10.1678
30.2200	-0.1861	10.1879
30.2400	-0.1851	10.2078
30.2600	-0.1858	10.2278
30.2800	-0.1854	10.2478
30.3000	-0.1850	10.2678
30.3200	-0.1850	10.2879
30.3400	-0.1840	10.3078
30.3600	-0.1841	10.3278
30.3800	-0.1837	10.3478
30.4000	-0.1834	10.3679
30.4200	-0.1832	10.3878
30.4400	-0.1827	10.4078
30.4600	-0.1829	10.4278
30.4800	-0.1822	10.4478
30.5000	-0.1819	10.4679
30.5200	-0.1814	10.4878
30.5400	-0.1809	10.5078
30.5600	-0.1809	10.5278
30.5800	-0.1805	10.5478
30.6000	-0.1804	10.5678
30.6200	-0.1803	10.5878
30.6400	-0.1789	10.6078
30.6600	-0.1791	10.6278
30.6800	-0.1778	10.6478
30.7000	-0.1788	10.6679
30.7200	-0.1777	10.6878
30.7400	-0.1774	10.7078
30.7600	-0.1765	10.7278
30.7800	-0.1760	10.7478
30.8000	-0.1761	10.7678
30.8200	-0.1753	10.7878
30.8400	-0.1749	10.8078
30.8600	-0.1745	10.8278
30.8800	-0.1743	10.8478
30.9000	-0.1743	10.8679
30.9200	-0.1730	10.8878
30.9400	-0.1728	10.9078
30.9600	-0.1723	10.9278
30.9800	-0.1713	10.9479
31.0000	-0.1709	10.9679
31.0200	-0.1704	10.9878
31.0400	-0.1704	11.0078
31.0600	-0.1697	11.0278
31.0800	-0.1689	11.0478
31.1000	-0.1689	11.0679
31.1200	-0.1678	11.0878
31.1400	-0.1672	11.1078
31.1600	-0.1664	11.1278
31.1800	-0.1664	11.1479
31.2000	-0.1660	11.1678
31.2200	-0.1640	11.1878
31.2400	-0.1645	11.2078
31.2600	-0.1635	11.2278
31.2800	-0.1631	11.2479
31.3000	-0.1621	11.2678
31.3200	-0.1615	11.2878
31.3400	-0.1610	11.3078
31.3600	-0.1606	11.3278
31.3800	-0.1603	11.3478
31.4000	-0.1587	11.3678
31.4200	-0.1578	11.3878
31.4400	-0.1576	11.4078
31.4600	-0.1570	11.4278
31.4800	-0.1574	11.4479
31.5000	-0.1554	11.4678
31.5200	-0.1550	11.4878
31.5400	-0.1543	11.5078
31.5600	-0.1535	11.5279
31.5800	-0.1527	11.5479
31.6000	-0.1518	11.5678
31.6200	-0.1513	11.5878
31.6400	-0.1498	11.6078
31.6600	-0.1489	11.6279
31.6800	-0.1485	11.6479
31.7000	-0.1480	11.6678
31.7200	-0.1479	11.6879
31.7400	-0.1460	11.7078
31.7600	-0.1452	11.7278
31.7800	-0.1451	11.7478
31.8000	-0.1439	11.7678
31.8200	-0.1435	11.7878
31.8400	-0.1422	11.8078
31.8600	-0.1419	11.8278
31.8800	-0.1407	11.8478
31.9000	-0.1393	11.8678
31.9200	-0.1384	11.8878
31.9400	-0.1376	11.9078
31.9600	-0.1375	11.9278
31.9800	-0.1361	11.9478
32.0000	-0.1350	11.9678
32.0200	-0.1343	11.9878
32.0400	-0.1333	12.0078
32.0600	-0.1329	12.0279
32.0800	-0.1312	12.0478
32.1000	-0.1306	12.0678
32.1200	-0.1303	12.0878
32.1400	-0.1288	12.1078
32.1600	-0.1281	12.1279
32.1800	-0.1262	12.1478
32.2000	-0.1261	12.1678
32.2200	-0.1249	12.1878
32.2400	-0.1242	12.2078
32.2600	-0.1234	12.2279
32.2800	-0.1216	12.2478
32.3000	-0.1209	12.2678
32.3200	-0.1200	12.2878
32.3400	-0.1193	12.3079
32.3600	-0.1185	12.3279
32.3800	-0.1165	12.3478
32.4000	-0.1158	12.3678
32.4200	-0.1148	12.3878
32.4400	-0.1142	12.4079
32.4600	-0.1126	12.4278
32.4800	-0.1114	12.4478
32.5000	-0.1105	12.4678
32.5200	-0.1096	12.4878
32.5400	-0.1090	12.5079
32.5600	-0.1077	12.5278
32.5800	-0.1065	12.5478
32.6000	-0.1057	12.5678
32.6200	-0.1043	12.5878
32.6400	-0.1037	12.6078
32.6600	-0.1023	12.6278
32.6800	-0.1008	12.6478
32.7000	-0.1001	12.6678
32.7200	-0.0991	12.6879
32.7400	-0.0979	12.7079
32.7600	-0.0964	12.7278
32.7800	-0.0955	12.7478
32.8000	-0.0945	12.7679
32.8200	-0.0929	12.7879
32.8400	-0.0916	12.8079
32.8600	-0.0908	12.8278
32.8800	-0.0898	12.8478
32.9000	-0.0883	12.8678
32.9200	-0.0871	12.8879
32.9400	-0.0867	12.9078
32.9600	-0.0849	12.9278
32.9800	-0.0837	12.9478
33.0000	-0.0825	12.9678
33.0200	-0.0813	12.9879
33.0400	-0.0806	13.0079
33.0600	-0.0791	13.0278
33.0800	-0.0778	13.0478
33.1000	-0.0768	13.0678
33.1200	-0.0762	13.0878
33.1400	-0.0741	13.1078
33.1600	-0.0722	13.1278
33.1800	-0.0715	13.1478
33.2000	-0.0704	13.1678
33.2200	-0.0694	13.1878
33.2400	-0.0680	13.2078
33.2600	-0.0669	13.2278
33.2800	-0.0659	13.2478
33.3000	-0.0646	13.2678
33.3200	-0.0632	13.2879
33.3400	-0.0616	13.3078
33.3600	-0.0608	13.3278
33.3800	-0.0591	13.3479
33.4000	-0.0578	13.3679
33.4200	-0.0569	13.3879
33.4400	-0.0556	13.4078
33.4600	-0.0543	13.4278
33.4800	-0.0532	13.4478
33.5000	-0.0520	13.4679
33.5200	-0.0505	13.4878
33.5400	-0.0491	13.5078
33.5600	-0.0483	13.5278
33.5800	-0.0473	13.5478
33.6000	-0.0454	13.5679
33.6200	-0.0441	13.5878
33.6400	-0.0428	13.6078
33.6600	-0.0414	13.6278
33.6800	-0.0398	13.6478
33.7000	-0.0390	13.6678
33.7200	-0.0377	13.6878
33.7400	-0.0363	13.7078
33.7600	-0.0347	13.7278
33.7800	-0.0333	13.7478
33.8000	-0.0323	13.7678
33.8200	-0.0308	13.7878
33.8400	-0.0294	13.8078
33.8600	-0.0282	13.8278
33.8800	-0.0271	13.8478
33.9000	-0.0259	13.8679
33.9200	-0.0240	13.8878
33.9400	-0.0232	13.9078
33.9600	-0.0219	13.9279
33.9800	-0.0204	13.9479
34.0000	-0.0188	13.9679
34.0200	-0.0171	13.9878
34.0400	-0.0165	14.0078
34.0600	-0.0146	14.0278
34.0800	-0.0131	14.0479
34.1000	-0.0122	14.0679
34.1200	-0.0103	14.0878
34.1400	-0.0094	14.1078
34.1600	-0.0080	14.1278
34.1800	-0.0068	14.1479
34.2000	-0.0047	14.1679
34.2200	-0.0034	14.1878
34.2400	-0.0023	14.2078
34.2600	-0.0005	14.2278
34.2800	-0.0001	14.2478
34.3000	0.0020	14.2678
34.3200	0.0037	14.2878
34.3400	0.0050	14.3078
34.3600	0.0059	14.3278
34.3800	0.0071	14.3478
34.4000	0.0085	14.3678
34.4200	0.0105	14.3878
34.4400	0.0119	14.4079
34.4600	0.0129	14.4278
34.4800	0.0141	14.4479
34.5000	0.0163	14.4678
34.5200	0.0176	14.4878
34.5400	0.0190	14.5078
34.5600	0.0202	14.5278
34.5800	0.0215	14.5479
34.6000	0.0235	14.5678
34.6200	0.0247	14.5878
34.6400	0.0261	14.6078
34.6600	0.0269	14.6278
34.6800	0.0281	14.6479
34.7000	0.0306	14.6678
34.7200	0.0315	14.6878
34.7400	0.0335	14.7078
34.7600	0.0342	14.7279
34.7800	0.0357	14.7479
34.8000	0.0375	14.7678
34.8200	0.0386	14.7878
34.8400	0.0404	14.8078
34.8600	0.0407	14.8279
34.8800	0.0424	14.8478
34.9000	0.0443	14.8678
34.9200	0.0461	14.8878
34.9400	0.0473	14.9078
34.9600	0.0482	14.9278
34.9800	0.0499	14.9478
35.0000	0.0513	14.9678
35.0200	0.0528	14.9878
35.0400	0.0544	15.0078
35.0600	0.0552	15.0279
35.0800	0.0574	15.0478
35.1000	0.0579	15.0678
35.1200	0.0594	15.0878
35.1400	0.0612	15.1079
35.1600	0.0623	15.1279
35.1800	0.0637	15.1478
35.2000	0.0646	15.1678
35.2200	0.0665	15.1878
35.2400	0.0682	15.2078
35.2600	0.0695	15.2279
35.2800	0.0717	15.2478
35.3000	0.0724	15.2678
35.3200	0.0739	15.2878
35.3400	0.0749	15.3079
35.3600	0.0760	15.3279
35.3800	0.0784	15.3478
35.4000	0.0794	15.3678
35.4200	0.0810	15.3878
35.4400	0.0820	15.4078
35.4600	0.0837	15.4278
35.4800	0.0853	15.4478
35.5000	0.0861	15.4678
35.5200	0.0880	15.4878
35.5400	0.0888	15.5079
35.5600	0.0909	15.5278
35.5800	0.0917	15.5478
35.6000	0.0935	15.5678
35.6200	0.0951	15.5878
35.6400	0.0953	15.6079
35.6600	0.0974	15.6278
35.6800	0.0991	15.6478
35.7000	0.1001	15.6678
35.7200	0.1018	15.6878
35.7400	0.1030	15.7079
35.7600	0.1050	15.7278
35.7800	0.1056	15.7478
35.8000	0.1071	15.7678
35.8200	0.1089	15.7878
35.8400	0.1103	15.8079
35.8600	0.1123	15.8278
35.8800	0.1127	15.8478
35.9000	0.1145	15.8678
35.9200	0.1156	15.8879
35.9400	0.1166	15.9079
35.9600	0.1188	15.9278
35.9800	0.1199	15.9478
36.0000	0.1219	15.9678
36.0200	0.1230	15.9879
36.0400	0.1238	16.0078
36.0600	0.1260	16.0278
36.0800	0.1269	16.0478
36.1000	0.1284	16.0678
36.1200	0.1290	16.0879
36.1400	0.1310	16.1078
36.1600	0.1327	16.1278
36.1800	0.1337	16.1478
36.2000	0.1352	16.1678
36.2200	0.1356	16.1879
36.2400	0.1374	16.2078
36.2600	0.1388	16.2278
36.2800	0.1401	16.2478
36.3000	0.1423	16.2678
36.3200	0.1428	16.2878
36.3400	0.1447	16.3078
36.3600	0.1458	16.3278
36.3800	0.1469	16.3479
36.4000	0.1485	16.3679
36.4200	0.1497	16.3879
36.4400	0.1514	16.4078
36.4600	0.1527	16.4278
36.4800	0.1544	16.4479
36.5000	0.1555	16.4679
36.5200	0.1560	16.4879
36.5400	0.1578	16.5078
36.5600	0.1588	16.5278
36.5800	0.1604	16.5478
36.6000	0.1616	16.5678
36.6200	0.1628	16.5878
36.6400	0.1643	16.6078
36.6600	0.1655	16.6278
36.6800	0.1670	16.6478
36.7000	0.1678	16.6679
36.7200	0.1697	16.6878
36.7400	0.1713	16.7078
36.7600	0.1721	16.7278
36.7800	0.1732	16.7478
36.8000	0.1743	16.7679
36.8200	0.1759	16.7878
36.8400	0.1781	16.8078
36.8600	0.1783	16.8278
36.8800	0.1795	16.8478
36.9000	0.1805	16.8679
36.9200	0.1824	16.8878
36.9400	0.1838	16.9078
36.9600	0.1845	16.9278
36.9800	0.1859	16.9479
37.0000	0.1867	16.9679
37.0200	0.1890	16.9878
37.0400	0.1900	17.0078
37.0600	0.1907	17.0278
37.0800	0.1924	17.0479
37.1000	0.1935	17.0679
37.1200	0.1950	17.0878
37.1400	0.1955	17.1078
37.1600	0.1968	17.1278
37.1800	0.1981	17.1479
37.2000	0.1992	17.1678
37.2200	0.2008	17.1878
37.2400	0.2019	17.2078
37.2600	0.2032	17.2278
37.2800	0.2041	17.2478
37.3000	0.2057	17.2678
37.3200	0.2068	17.2878
37.3400	0.2080	17.3078
37.3600	0.2096	17.3278
37.3800	0.2103	17.3479
37.4000	0.2117	17.3678
37.4200	0.2134	17.3878
37.4400	0.2143	17.4078
37.4600	0.2155	17.4278
37.4800	0.2161	17.4479
37.5000	0.2178	17.4678
37.5200	0.2187	17.4878
37.5400	0.2195	17.5079
37.5600	0.2212	17.5279
37.5800	0.2222	17.5479
37.6000	0.2233	17.5678
37.6200	0.2247	17.5878
37.6400	0.2261	17.6078
37.6600	0.2269	17.6279
37.6800	0.2279	17.6479
37.7000	0.2297	17.6678
37.7200	0.2309	17.6878
37.7400	0.2317	17.7078
37.7600	0.2329	17.7279
37.7800	0.2337	17.7478
37.8000	0.2350	17.7678
37.8200	0.2359	17.7878
37.8400	0.2374	17.8078
37.8600	0.2384	17.8278
37.8800	0.2394	17.8478
37.9000	0.2409	17.8678
37.9200	0.2421	17.8878
37.9400	0.2431	17.9078
37.9600	0.2444	17.9278
37.9800	0.2452	17.9478
38.0000	0.2465	17.9678
38.0200	0.2479	17.9878
38.0400	0.2487	18.0078
38.0600	0.2501	18.0279
38.0800	0.2512	18.0478
38.1000	0.2521	18.0678
38.1200	0.2532	18.0878
38.1400	0.2549	18.1079
38.1600	0.2563	18.1279
38.1800	0.2572	18.1478
38.2000	0.2585	18.1678
38.2200	0.2598	18.1878
38.2400	0.2607	18.2079
38.2600	0.2610	18.2279
38.2800	0.2622	18.2478
38.3000	0.2632	18.2678
38.3200	0.2643	18.2878
38.3400	0.2658	18.3078
38.3600	0.2667	18.3278
38.3800	0.2682	18.3478
38.4000	0.2688	18.3678
38.4200	0.2702	18.3878
38.4400	0.2712	18.4079
38.4600	0.2726	18.4278
38.4800	0.2736	18.4478
38.5000	0.2746	18.4678
38.5200	0.2760	18.4878
38.5400	0.2765	18.5079
38.5600	0.2781	18.5278
38.5800	0.2792	18.5478
38.6000	0.2800	18.5678
38.6200	0.2812	18.5878
38.6400	0.2810	18.6078
38.6600	0.2828	18.6278
38.6800	0.2844	18.6478
38.7000	0.2854	18.6678
38.7200	0.2861	18.6878
38.7400	0.2871	18.7079
38.7600	0.2885	18.7278
38.7800	0.2887	18.7478
38.8000	0.2903	18.7678
38.8200	0.2913	18.7879
38.8400	0.2922	18.8079
38.8600	0.2935	18.8278
38.8800	0.2943	18.8479
38.9000	0.2952	18.8678
38.9200	0.2963	18.8878
38.9400	0.2980	18.9078
38.9600	0.2986	18.9278
38.9800	0.2995	18.9478
39.0000	0.3007	18.9678
39.0200	0.3017	18.9878
39.0400	0.3030	19.0078
39.0600	0.3044	19.0278
39.0800	0.3045	19.0478
39.1000	0.3055	19.0678
39.1200	0.3062	19.0879
39.1400	0.3080	19.1078
39.1600	0.3095	19.1278
39.1800	0.3106	19.1478
39.2000	0.3115	19.1678
39.2200	0.3120	19.1879
39.2400	0.3132	19.2078
39.2600	0.3142	19.2278
39.2800	0.3151	19.2478
39.3000	0.3158	19.2678
39.3200	0.3165	19.2879
39.3400	0.3183	19.3078
39.3600	0.3193	19.3278
39.3800	0.3205	19.3478
39.4000	0.3211	19.3679
39.4200	0.3224	19.3879
39.4400	0.3238	19.4078
39.4600	0.3238	19.4278
39.4800	0.3258	19.4478
39.5000	0.3260	19.4679
39.5200	0.3272	19.4879
39.5400	0.3286	19.5078
39.5600	0.3291	19.5278
39.5800	0.3301	19.5478
39.6000	0.3313	19.5679
39.6200	0.3322	19.5878
39.6400	0.3332	19.6078
39.6600	0.3342	19.6278
39.6800	0.3352	19.6478
39.7000	0.3358	19.6679
39.7200	0.3371	19.6878
39.7400	0.3385	19.7078
39.7600	0.3399	19.7278
39.7800	0.3409	19.7478
39.8000	0.3410	19.7678
39.8200	0.3422	19.7878
39.8400	0.3432	19.8078
39.8600	0.3441	19.8278
39.8800	0.3452	19.8478
39.9000	0.3454	19.8679
39.9200	0.3470	19.8878
39.9400	0.3482	19.9078
[truncated: 5 more rows]
