# Supplementary material for: Dynamic stabilization of a mechanical oscillator in the absence of any stable feature
Source: Nat Commun. 2026 Mar 10;17:6024. doi: 10.1038/s41467-026-70493-1 (PMC13346612; doi:10.1038/s41467-026-70493-1)
Supplement: Supplementary file 17 — Source Data [file 41467_2026_70493_MOESM17_ESM.zip › Source Data/FigS5c Trial1-4V.csv]

Time	100N Loadcell	Displacement
(s)	(N)	(mm)
0.0000	-0.4079	-20.0030
0.0200	-0.3940	-20.0025
0.0400	-0.3891	-19.9950
0.0600	-0.4004	-19.9794
0.0800	-0.4010	-19.9605
0.1000	-0.4034	-19.9394
0.1200	-0.4040	-19.9183
0.1400	-0.4015	-19.8979
0.1600	-0.4000	-19.8778
0.1800	-0.3992	-19.8577
0.2000	-0.3967	-19.8377
0.2200	-0.3961	-19.8176
0.2400	-0.3953	-19.7976
0.2600	-0.3944	-19.7776
0.2800	-0.3934	-19.7576
0.3000	-0.3927	-19.7375
0.3200	-0.3922	-19.7175
0.3400	-0.3914	-19.6976
0.3600	-0.3907	-19.6776
0.3800	-0.3899	-19.6575
0.4000	-0.3892	-19.6375
0.4200	-0.3883	-19.6175
0.4400	-0.3864	-19.5975
0.4600	-0.3860	-19.5775
0.4800	-0.3851	-19.5575
0.5000	-0.3841	-19.5375
0.5200	-0.3834	-19.5175
0.5400	-0.3824	-19.4975
0.5600	-0.3816	-19.4775
0.5800	-0.3810	-19.4575
0.6000	-0.3799	-19.4375
0.6200	-0.3789	-19.4176
0.6400	-0.3783	-19.3976
0.6600	-0.3778	-19.3776
0.6800	-0.3765	-19.3576
0.7000	-0.3749	-19.3375
0.7200	-0.3745	-19.3175
0.7400	-0.3733	-19.2975
0.7600	-0.3733	-19.2775
0.7800	-0.3717	-19.2576
0.8000	-0.3714	-19.2375
0.8200	-0.3696	-19.2176
0.8400	-0.3690	-19.1976
0.8600	-0.3679	-19.1776
0.8800	-0.3674	-19.1576
0.9000	-0.3667	-19.1375
0.9200	-0.3655	-19.1176
0.9400	-0.3647	-19.0976
0.9600	-0.3636	-19.0776
0.9800	-0.3629	-19.0575
1.0000	-0.3623	-19.0375
1.0200	-0.3607	-19.0175
1.0400	-0.3600	-18.9976
1.0600	-0.3585	-18.9776
1.0800	-0.3586	-18.9575
1.1000	-0.3577	-18.9375
1.1200	-0.3566	-18.9175
1.1400	-0.3563	-18.8975
1.1600	-0.3549	-18.8776
1.1800	-0.3537	-18.8575
1.2000	-0.3529	-18.8375
1.2200	-0.3522	-18.8176
1.2400	-0.3514	-18.7976
1.2600	-0.3505	-18.7775
1.2800	-0.3496	-18.7575
1.3000	-0.3493	-18.7375
1.3200	-0.3479	-18.7176
1.3400	-0.3475	-18.6976
1.3600	-0.3461	-18.6775
1.3800	-0.3457	-18.6575
1.4000	-0.3449	-18.6376
1.4200	-0.3434	-18.6176
1.4400	-0.3429	-18.5976
1.4600	-0.3416	-18.5775
1.4800	-0.3415	-18.5575
1.5000	-0.3402	-18.5376
1.5200	-0.3394	-18.5176
1.5400	-0.3382	-18.4975
1.5600	-0.3374	-18.4775
1.5800	-0.3377	-18.4575
1.6000	-0.3352	-18.4376
1.6200	-0.3341	-18.4176
1.6400	-0.3329	-18.3975
1.6600	-0.3327	-18.3775
1.6800	-0.3325	-18.3575
1.7000	-0.3310	-18.3376
1.7200	-0.3309	-18.3175
1.7400	-0.3304	-18.2975
1.7600	-0.3294	-18.2775
1.7800	-0.3283	-18.2575
1.8000	-0.3273	-18.2376
1.8200	-0.3266	-18.2175
1.8400	-0.3253	-18.1975
1.8600	-0.3253	-18.1775
1.8800	-0.3244	-18.1575
1.9000	-0.3230	-18.1376
1.9200	-0.3227	-18.1175
1.9400	-0.3211	-18.0975
1.9600	-0.3209	-18.0775
1.9800	-0.3201	-18.0576
2.0000	-0.3195	-18.0376
2.0200	-0.3183	-18.0176
2.0400	-0.3177	-17.9976
2.0600	-0.3176	-17.9775
2.0800	-0.3163	-17.9575
2.1000	-0.3151	-17.9376
2.1200	-0.3141	-17.9175
2.1400	-0.3137	-17.8975
2.1600	-0.3130	-17.8775
2.1800	-0.3120	-17.8575
2.2000	-0.3113	-17.8375
2.2200	-0.3106	-17.8176
2.2400	-0.3094	-17.7976
2.2600	-0.3092	-17.7775
2.2800	-0.3073	-17.7576
2.3000	-0.3077	-17.7376
2.3200	-0.3068	-17.7175
2.3400	-0.3058	-17.6975
2.3600	-0.3045	-17.6775
2.3800	-0.3043	-17.6576
2.4000	-0.3041	-17.6376
2.4200	-0.3024	-17.6175
2.4400	-0.3015	-17.5975
2.4600	-0.3011	-17.5775
2.4800	-0.2996	-17.5576
2.5000	-0.2992	-17.5376
2.5200	-0.2985	-17.5175
2.5400	-0.2981	-17.4975
2.5600	-0.2970	-17.4775
2.5800	-0.2962	-17.4576
2.6000	-0.2956	-17.4376
2.6200	-0.2945	-17.4175
2.6400	-0.2943	-17.3975
2.6600	-0.2931	-17.3775
2.6800	-0.2926	-17.3576
2.7000	-0.2922	-17.3375
2.7200	-0.2906	-17.3175
2.7400	-0.2906	-17.2975
2.7600	-0.2888	-17.2775
2.7800	-0.2879	-17.2576
2.8000	-0.2876	-17.2375
2.8200	-0.2869	-17.2175
2.8400	-0.2864	-17.1975
2.8600	-0.2848	-17.1776
2.8800	-0.2852	-17.1575
2.9000	-0.2844	-17.1375
2.9200	-0.2834	-17.1175
2.9400	-0.2826	-17.0975
2.9600	-0.2812	-17.0776
2.9800	-0.2812	-17.0576
3.0000	-0.2800	-17.0376
3.0200	-0.2790	-17.0175
3.0400	-0.2787	-16.9975
3.0600	-0.2776	-16.9776
3.0800	-0.2775	-16.9576
3.1000	-0.2762	-16.9376
3.1200	-0.2761	-16.9175
3.1400	-0.2751	-16.8976
3.1600	-0.2744	-16.8776
3.1800	-0.2740	-16.8576
3.2000	-0.2729	-16.8376
3.2200	-0.2725	-16.8175
3.2400	-0.2715	-16.7975
3.2600	-0.2701	-16.7775
3.2800	-0.2697	-16.7575
3.3000	-0.2689	-16.7375
3.3200	-0.2686	-16.7175
3.3400	-0.2673	-16.6975
3.3600	-0.2667	-16.6776
3.3800	-0.2662	-16.6575
3.4000	-0.2649	-16.6375
3.4200	-0.2651	-16.6175
3.4400	-0.2638	-16.5975
3.4600	-0.2633	-16.5775
3.4800	-0.2627	-16.5575
3.5000	-0.2616	-16.5375
3.5200	-0.2615	-16.5175
3.5400	-0.2599	-16.4975
3.5600	-0.2600	-16.4775
3.5800	-0.2589	-16.4575
3.6000	-0.2584	-16.4375
3.6200	-0.2577	-16.4175
3.6400	-0.2567	-16.3976
3.6600	-0.2566	-16.3776
3.6800	-0.2553	-16.3576
3.7000	-0.2543	-16.3376
3.7200	-0.2542	-16.3176
3.7400	-0.2531	-16.2976
3.7600	-0.2529	-16.2776
3.7800	-0.2513	-16.2576
3.8000	-0.2508	-16.2375
3.8200	-0.2504	-16.2175
3.8400	-0.2498	-16.1976
3.8600	-0.2489	-16.1776
3.8800	-0.2479	-16.1576
3.9000	-0.2479	-16.1375
3.9200	-0.2468	-16.1176
3.9400	-0.2458	-16.0976
3.9600	-0.2452	-16.0775
3.9800	-0.2447	-16.0575
4.0000	-0.2445	-16.0375
4.0200	-0.2431	-16.0175
4.0400	-0.2422	-15.9975
4.0600	-0.2425	-15.9775
4.0800	-0.2411	-15.9575
4.1000	-0.2407	-15.9375
4.1200	-0.2396	-15.9175
4.1400	-0.2391	-15.8975
4.1600	-0.2383	-15.8775
4.1800	-0.2380	-15.8575
4.2000	-0.2374	-15.8375
4.2200	-0.2359	-15.8176
4.2400	-0.2354	-15.7975
4.2600	-0.2346	-15.7775
4.2800	-0.2338	-15.7575
4.3000	-0.2340	-15.7375
4.3200	-0.2328	-15.7176
4.3400	-0.2319	-15.6976
4.3600	-0.2308	-15.6776
4.3800	-0.2307	-15.6576
4.4000	-0.2301	-15.6376
4.4200	-0.2290	-15.6176
4.4400	-0.2288	-15.5976
4.4600	-0.2278	-15.5776
4.4800	-0.2271	-15.5575
4.5000	-0.2265	-15.5376
4.5200	-0.2253	-15.5176
4.5400	-0.2254	-15.4976
4.5600	-0.2240	-15.4775
4.5800	-0.2239	-15.4575
4.6000	-0.2229	-15.4375
4.6200	-0.2219	-15.4175
4.6400	-0.2214	-15.3975
4.6600	-0.2213	-15.3775
4.6800	-0.2205	-15.3575
4.7000	-0.2195	-15.3375
4.7200	-0.2192	-15.3175
4.7400	-0.2181	-15.2976
4.7600	-0.2172	-15.2775
4.7800	-0.2167	-15.2575
4.8000	-0.2157	-15.2376
4.8200	-0.2156	-15.2176
4.8400	-0.2151	-15.1975
4.8600	-0.2140	-15.1775
4.8800	-0.2135	-15.1575
4.9000	-0.2128	-15.1376
4.9200	-0.2124	-15.1176
4.9400	-0.2107	-15.0975
4.9600	-0.2100	-15.0775
4.9800	-0.2102	-15.0575
5.0000	-0.2096	-15.0376
5.0200	-0.2089	-15.0176
5.0400	-0.2079	-14.9976
5.0600	-0.2074	-14.9775
5.0800	-0.2067	-14.9576
5.1000	-0.2057	-14.9376
5.1200	-0.2049	-14.9176
5.1400	-0.2038	-14.8975
5.1600	-0.2041	-14.8775
5.1800	-0.2035	-14.8575
5.2000	-0.2023	-14.8375
5.2200	-0.2023	-14.8175
5.2400	-0.2010	-14.7975
5.2600	-0.2003	-14.7775
5.2800	-0.1992	-14.7576
5.3000	-0.1988	-14.7375
5.3200	-0.1987	-14.7175
5.3400	-0.1980	-14.6975
5.3600	-0.1976	-14.6775
5.3800	-0.1969	-14.6576
5.4000	-0.1961	-14.6375
5.4200	-0.1956	-14.6175
5.4400	-0.1946	-14.5975
5.4600	-0.1938	-14.5775
5.4800	-0.1925	-14.5576
5.5000	-0.1925	-14.5376
5.5200	-0.1917	-14.5176
5.5400	-0.1912	-14.4975
5.5600	-0.1905	-14.4776
5.5800	-0.1894	-14.4576
5.6000	-0.1889	-14.4375
5.6200	-0.1886	-14.4175
5.6400	-0.1884	-14.3975
5.6600	-0.1881	-14.3775
5.6800	-0.1866	-14.3575
5.7000	-0.1858	-14.3376
5.7200	-0.1852	-14.3176
5.7400	-0.1848	-14.2975
5.7600	-0.1839	-14.2775
5.7800	-0.1834	-14.2575
5.8000	-0.1830	-14.2375
5.8200	-0.1822	-14.2176
5.8400	-0.1812	-14.1975
5.8600	-0.1807	-14.1775
5.8800	-0.1799	-14.1575
5.9000	-0.1794	-14.1375
5.9200	-0.1786	-14.1175
5.9400	-0.1778	-14.0975
5.9600	-0.1768	-14.0775
5.9800	-0.1765	-14.0575
6.0000	-0.1759	-14.0375
6.0200	-0.1750	-14.0175
6.0400	-0.1746	-13.9975
6.0600	-0.1742	-13.9776
6.0800	-0.1733	-13.9576
6.1000	-0.1722	-13.9376
6.1200	-0.1718	-13.9175
6.1400	-0.1714	-13.8975
6.1600	-0.1711	-13.8776
6.1800	-0.1701	-13.8576
6.2000	-0.1694	-13.8376
6.2200	-0.1693	-13.8175
6.2400	-0.1685	-13.7975
6.2600	-0.1674	-13.7776
6.2800	-0.1673	-13.7575
6.3000	-0.1663	-13.7375
6.3200	-0.1656	-13.7175
6.3400	-0.1649	-13.6976
6.3600	-0.1646	-13.6776
6.3800	-0.1642	-13.6575
6.4000	-0.1637	-13.6375
6.4200	-0.1630	-13.6175
6.4400	-0.1620	-13.5976
6.4600	-0.1607	-13.5776
6.4800	-0.1604	-13.5575
6.5000	-0.1604	-13.5375
6.5200	-0.1598	-13.5175
6.5400	-0.1587	-13.4975
6.5600	-0.1580	-13.4775
6.5800	-0.1574	-13.4575
6.6000	-0.1574	-13.4375
6.6200	-0.1568	-13.4175
6.6400	-0.1559	-13.3976
6.6600	-0.1555	-13.3776
6.6800	-0.1544	-13.3576
6.7000	-0.1537	-13.3375
6.7200	-0.1534	-13.3175
6.7400	-0.1528	-13.2976
6.7600	-0.1520	-13.2776
6.7800	-0.1510	-13.2576
6.8000	-0.1504	-13.2375
6.8200	-0.1498	-13.2175
6.8400	-0.1490	-13.1976
6.8600	-0.1489	-13.1776
6.8800	-0.1477	-13.1576
6.9000	-0.1477	-13.1375
6.9200	-0.1467	-13.1176
6.9400	-0.1462	-13.0976
6.9600	-0.1459	-13.0775
6.9800	-0.1456	-13.0575
7.0000	-0.1445	-13.0375
7.0200	-0.1440	-13.0175
7.0400	-0.1434	-12.9975
7.0600	-0.1429	-12.9775
7.0800	-0.1424	-12.9575
7.1000	-0.1416	-12.9375
7.1200	-0.1403	-12.9175
7.1400	-0.1405	-12.8975
7.1600	-0.1394	-12.8775
7.1800	-0.1391	-12.8575
7.2000	-0.1381	-12.8375
7.2200	-0.1372	-12.8176
7.2400	-0.1370	-12.7976
7.2600	-0.1363	-12.7776
7.2800	-0.1359	-12.7575
7.3000	-0.1353	-12.7375
7.3200	-0.1345	-12.7176
7.3400	-0.1338	-12.6975
7.3600	-0.1333	-12.6775
7.3800	-0.1329	-12.6575
7.4000	-0.1322	-12.6375
7.4200	-0.1319	-12.6176
7.4400	-0.1314	-12.5976
7.4600	-0.1303	-12.5776
7.4800	-0.1304	-12.5575
7.5000	-0.1297	-12.5376
7.5200	-0.1290	-12.5176
7.5400	-0.1278	-12.4976
7.5600	-0.1276	-12.4775
7.5800	-0.1275	-12.4575
7.6000	-0.1264	-12.4375
7.6200	-0.1256	-12.4175
7.6400	-0.1251	-12.3975
7.6600	-0.1246	-12.3775
7.6800	-0.1244	-12.3575
7.7000	-0.1231	-12.3375
7.7200	-0.1229	-12.3175
7.7400	-0.1224	-12.2975
7.7600	-0.1219	-12.2775
7.7800	-0.1212	-12.2575
7.8000	-0.1204	-12.2376
7.8200	-0.1199	-12.2176
7.8400	-0.1185	-12.1976
7.8600	-0.1185	-12.1775
7.8800	-0.1179	-12.1575
7.9000	-0.1174	-12.1376
7.9200	-0.1176	-12.1175
7.9400	-0.1166	-12.0975
7.9600	-0.1166	-12.0775
7.9800	-0.1159	-12.0575
8.0000	-0.1149	-12.0376
8.0200	-0.1140	-12.0175
8.0400	-0.1131	-11.9976
8.0600	-0.1136	-11.9775
8.0800	-0.1123	-11.9576
8.1000	-0.1119	-11.9376
8.1200	-0.1114	-11.9175
8.1400	-0.1109	-11.8975
8.1600	-0.1106	-11.8775
8.1800	-0.1098	-11.8575
8.2000	-0.1093	-11.8375
8.2200	-0.1088	-11.8175
8.2400	-0.1085	-11.7975
8.2600	-0.1085	-11.7775
8.2800	-0.1072	-11.7575
8.3000	-0.1068	-11.7375
8.3200	-0.1058	-11.7175
8.3400	-0.1055	-11.6975
8.3600	-0.1055	-11.6775
8.3800	-0.1042	-11.6576
8.4000	-0.1042	-11.6376
8.4200	-0.1034	-11.6176
8.4400	-0.1032	-11.5975
8.4600	-0.1027	-11.5775
8.4800	-0.1022	-11.5576
8.5000	-0.1019	-11.5376
8.5200	-0.1005	-11.5176
8.5400	-0.1002	-11.4975
8.5600	-0.0997	-11.4775
8.5800	-0.0992	-11.4576
8.6000	-0.0993	-11.4376
8.6200	-0.0978	-11.4175
8.6400	-0.0979	-11.3975
8.6600	-0.0972	-11.3776
8.6800	-0.0966	-11.3576
8.7000	-0.0969	-11.3375
8.7200	-0.0957	-11.3175
8.7400	-0.0958	-11.2975
8.7600	-0.0949	-11.2775
8.7800	-0.0942	-11.2575
8.8000	-0.0940	-11.2375
8.8200	-0.0933	-11.2175
8.8400	-0.0938	-11.1975
8.8600	-0.0923	-11.1776
8.8800	-0.0922	-11.1575
8.9000	-0.0914	-11.1375
8.9200	-0.0907	-11.1175
8.9400	-0.0908	-11.0975
8.9600	-0.0893	-11.0775
8.9800	-0.0898	-11.0575
9.0000	-0.0888	-11.0375
9.0200	-0.0891	-11.0175
9.0400	-0.0882	-10.9975
9.0600	-0.0882	-10.9776
9.0800	-0.0877	-10.9576
9.1000	-0.0869	-10.9376
9.1200	-0.0862	-10.9175
9.1400	-0.0861	-10.8975
9.1600	-0.0851	-10.8776
9.1800	-0.0852	-10.8576
9.2000	-0.0845	-10.8376
9.2200	-0.0850	-10.8175
9.2400	-0.0841	-10.7975
9.2600	-0.0831	-10.7776
9.2800	-0.0826	-10.7575
9.3000	-0.0816	-10.7375
9.3200	-0.0821	-10.7175
9.3400	-0.0815	-10.6975
9.3600	-0.0812	-10.6775
9.3800	-0.0810	-10.6575
9.4000	-0.0798	-10.6375
9.4200	-0.0800	-10.6175
9.4400	-0.0788	-10.5975
9.4600	-0.0789	-10.5775
9.4800	-0.0789	-10.5575
9.5000	-0.0778	-10.5375
9.5200	-0.0776	-10.5175
9.5400	-0.0766	-10.4976
9.5600	-0.0770	-10.4776
9.5800	-0.0769	-10.4575
9.6000	-0.0766	-10.4375
9.6200	-0.0760	-10.4175
9.6400	-0.0749	-10.3976
9.6600	-0.0751	-10.3776
9.6800	-0.0743	-10.3575
9.7000	-0.0740	-10.3375
9.7200	-0.0739	-10.3175
9.7400	-0.0724	-10.2976
9.7600	-0.0729	-10.2775
9.7800	-0.0716	-10.2576
9.8000	-0.0719	-10.2375
9.8200	-0.0721	-10.2176
9.8400	-0.0708	-10.1976
9.8600	-0.0711	-10.1776
9.8800	-0.0701	-10.1576
9.9000	-0.0699	-10.1375
9.9200	-0.0694	-10.1176
9.9400	-0.0692	-10.0976
9.9600	-0.0688	-10.0775
9.9800	-0.0682	-10.0575
10.0000	-0.0687	-10.0375
10.0200	-0.0678	-10.0175
10.0400	-0.0676	-9.9975
10.0600	-0.0676	-9.9775
10.0800	-0.0670	-9.9575
10.1000	-0.0672	-9.9375
10.1200	-0.0658	-9.9175
10.1400	-0.0658	-9.8975
10.1600	-0.0652	-9.8775
10.1800	-0.0650	-9.8575
10.2000	-0.0650	-9.8375
10.2200	-0.0643	-9.8176
10.2400	-0.0643	-9.7976
10.2600	-0.0637	-9.7776
10.2800	-0.0628	-9.7575
10.3000	-0.0630	-9.7375
10.3200	-0.0622	-9.7176
10.3400	-0.0628	-9.6975
10.3600	-0.0621	-9.6776
10.3800	-0.0610	-9.6575
10.4000	-0.0612	-9.6375
10.4200	-0.0606	-9.6176
10.4400	-0.0609	-9.5976
10.4600	-0.0600	-9.5775
10.4800	-0.0605	-9.5575
10.5000	-0.0597	-9.5376
10.5200	-0.0593	-9.5176
10.5400	-0.0595	-9.4976
10.5600	-0.0579	-9.4775
10.5800	-0.0590	-9.4575
10.6000	-0.0585	-9.4375
10.6200	-0.0574	-9.4176
10.6400	-0.0578	-9.3975
10.6600	-0.0571	-9.3775
10.6800	-0.0571	-9.3575
10.7000	-0.0562	-9.3376
10.7200	-0.0565	-9.3175
10.7400	-0.0562	-9.2975
10.7600	-0.0555	-9.2775
10.7800	-0.0556	-9.2575
10.8000	-0.0550	-9.2376
10.8200	-0.0550	-9.2175
10.8400	-0.0552	-9.1975
10.8600	-0.0547	-9.1775
10.8800	-0.0548	-9.1575
10.9000	-0.0539	-9.1376
10.9200	-0.0544	-9.1175
10.9400	-0.0534	-9.0976
10.9600	-0.0528	-9.0776
10.9800	-0.0532	-9.0576
11.0000	-0.0524	-9.0376
11.0200	-0.0524	-9.0176
11.0400	-0.0515	-8.9976
11.0600	-0.0519	-8.9775
11.0800	-0.0517	-8.9575
11.1000	-0.0510	-8.9375
11.1200	-0.0513	-8.9175
11.1400	-0.0506	-8.8975
11.1600	-0.0508	-8.8775
11.1800	-0.0508	-8.8575
11.2000	-0.0499	-8.8376
11.2200	-0.0498	-8.8175
11.2400	-0.0492	-8.7975
11.2600	-0.0495	-8.7775
11.2800	-0.0489	-8.7575
11.3000	-0.0485	-8.7376
11.3200	-0.0484	-8.7176
11.3400	-0.0482	-8.6975
11.3600	-0.0488	-8.6775
11.3800	-0.0478	-8.6576
11.4000	-0.0474	-8.6376
11.4200	-0.0477	-8.6175
11.4400	-0.0468	-8.5975
11.4600	-0.0467	-8.5775
11.4800	-0.0466	-8.5576
11.5000	-0.0466	-8.5375
11.5200	-0.0465	-8.5175
11.5400	-0.0463	-8.4975
11.5600	-0.0462	-8.4776
11.5800	-0.0456	-8.4576
11.6000	-0.0453	-8.4376
11.6200	-0.0446	-8.4176
11.6400	-0.0445	-8.3975
11.6600	-0.0450	-8.3775
11.6800	-0.0442	-8.3576
11.7000	-0.0441	-8.3375
11.7200	-0.0437	-8.3175
11.7400	-0.0441	-8.2975
11.7600	-0.0441	-8.2775
11.7800	-0.0441	-8.2575
11.8000	-0.0437	-8.2375
11.8200	-0.0433	-8.2175
11.8400	-0.0431	-8.1975
11.8600	-0.0424	-8.1776
11.8800	-0.0426	-8.1575
11.9000	-0.0427	-8.1375
11.9200	-0.0423	-8.1176
11.9400	-0.0423	-8.0975
11.9600	-0.0416	-8.0776
11.9800	-0.0414	-8.0575
12.0000	-0.0417	-8.0375
12.0200	-0.0410	-8.0175
12.0400	-0.0409	-7.9975
12.0600	-0.0411	-7.9776
12.0800	-0.0411	-7.9576
12.1000	-0.0406	-7.9376
12.1200	-0.0404	-7.9175
12.1400	-0.0407	-7.8976
12.1600	-0.0403	-7.8776
12.1800	-0.0397	-7.8576
12.2000	-0.0395	-7.8375
12.2200	-0.0392	-7.8175
12.2400	-0.0400	-7.7975
12.2600	-0.0392	-7.7776
12.2800	-0.0392	-7.7576
12.3000	-0.0387	-7.7376
12.3200	-0.0390	-7.7175
12.3400	-0.0389	-7.6975
12.3600	-0.0381	-7.6775
12.3800	-0.0382	-7.6575
12.4000	-0.0382	-7.6375
12.4200	-0.0380	-7.6175
12.4400	-0.0378	-7.5975
12.4600	-0.0379	-7.5775
12.4800	-0.0378	-7.5575
12.5000	-0.0373	-7.5375
12.5200	-0.0375	-7.5175
12.5400	-0.0365	-7.4976
12.5600	-0.0370	-7.4776
12.5800	-0.0370	-7.4576
12.6000	-0.0370	-7.4375
12.6200	-0.0367	-7.4175
12.6400	-0.0363	-7.3976
12.6600	-0.0365	-7.3776
12.6800	-0.0362	-7.3576
12.7000	-0.0355	-7.3375
12.7200	-0.0356	-7.3175
12.7400	-0.0359	-7.2976
12.7600	-0.0355	-7.2776
12.7800	-0.0346	-7.2575
12.8000	-0.0358	-7.2375
12.8200	-0.0352	-7.2175
12.8400	-0.0348	-7.1975
12.8600	-0.0348	-7.1775
12.8800	-0.0344	-7.1575
12.9000	-0.0344	-7.1375
12.9200	-0.0338	-7.1175
12.9400	-0.0343	-7.0976
12.9600	-0.0343	-7.0775
12.9800	-0.0342	-7.0575
13.0000	-0.0343	-7.0375
13.0200	-0.0336	-7.0176
13.0400	-0.0331	-6.9976
13.0600	-0.0333	-6.9775
13.0800	-0.0335	-6.9575
13.1000	-0.0336	-6.9375
13.1200	-0.0332	-6.9176
13.1400	-0.0330	-6.8976
13.1600	-0.0333	-6.8775
13.1800	-0.0328	-6.8575
13.2000	-0.0325	-6.8375
13.2200	-0.0322	-6.8176
13.2400	-0.0324	-6.7976
13.2600	-0.0320	-6.7776
13.2800	-0.0316	-6.7576
13.3000	-0.0318	-6.7376
13.3200	-0.0320	-6.7176
13.3400	-0.0320	-6.6976
13.3600	-0.0316	-6.6776
13.3800	-0.0313	-6.6575
13.4000	-0.0315	-6.6375
13.4200	-0.0307	-6.6176
13.4400	-0.0313	-6.5975
13.4600	-0.0306	-6.5775
13.4800	-0.0308	-6.5575
13.5000	-0.0307	-6.5375
13.5200	-0.0304	-6.5176
13.5400	-0.0303	-6.4975
13.5600	-0.0307	-6.4775
13.5800	-0.0306	-6.4575
13.6000	-0.0294	-6.4375
13.6200	-0.0299	-6.4175
13.6400	-0.0298	-6.3975
13.6600	-0.0306	-6.3775
13.6800	-0.0306	-6.3575
13.7000	-0.0297	-6.3375
13.7200	-0.0292	-6.3176
13.7400	-0.0291	-6.2975
13.7600	-0.0294	-6.2775
13.7800	-0.0295	-6.2575
13.8000	-0.0286	-6.2375
13.8200	-0.0290	-6.2176
13.8400	-0.0292	-6.1975
13.8600	-0.0294	-6.1775
13.8800	-0.0286	-6.1575
13.9000	-0.0288	-6.1376
13.9200	-0.0292	-6.1176
13.9400	-0.0286	-6.0976
13.9600	-0.0283	-6.0775
13.9800	-0.0284	-6.0575
14.0000	-0.0282	-6.0376
14.0200	-0.0278	-6.0176
14.0400	-0.0277	-5.9975
14.0600	-0.0285	-5.9775
14.0800	-0.0283	-5.9575
14.1000	-0.0279	-5.9376
14.1200	-0.0279	-5.9175
14.1400	-0.0275	-5.8975
14.1600	-0.0272	-5.8775
14.1800	-0.0267	-5.8575
14.2000	-0.0271	-5.8375
14.2200	-0.0271	-5.8175
14.2400	-0.0272	-5.7975
14.2600	-0.0273	-5.7775
14.2800	-0.0267	-5.7576
14.3000	-0.0271	-5.7376
14.3200	-0.0267	-5.7175
14.3400	-0.0264	-5.6975
14.3600	-0.0269	-5.6775
14.3800	-0.0262	-5.6576
14.4000	-0.0265	-5.6375
14.4200	-0.0262	-5.6175
14.4400	-0.0259	-5.5975
14.4600	-0.0260	-5.5775
14.4800	-0.0257	-5.5576
14.5000	-0.0259	-5.5376
14.5200	-0.0254	-5.5176
14.5400	-0.0255	-5.4976
14.5600	-0.0253	-5.4776
14.5800	-0.0253	-5.4576
14.6000	-0.0256	-5.4376
14.6200	-0.0243	-5.4176
14.6400	-0.0255	-5.3975
14.6600	-0.0252	-5.3776
14.6800	-0.0249	-5.3576
14.7000	-0.0249	-5.3375
14.7200	-0.0241	-5.3176
14.7400	-0.0249	-5.2975
14.7600	-0.0243	-5.2775
14.7800	-0.0245	-5.2575
14.8000	-0.0236	-5.2375
14.8200	-0.0240	-5.2175
14.8400	-0.0246	-5.1975
14.8600	-0.0235	-5.1775
14.8800	-0.0237	-5.1575
14.9000	-0.0236	-5.1375
14.9200	-0.0239	-5.1175
14.9400	-0.0238	-5.0975
14.9600	-0.0230	-5.0775
14.9800	-0.0238	-5.0575
15.0000	-0.0232	-5.0375
15.0200	-0.0230	-5.0175
15.0400	-0.0234	-4.9975
15.0600	-0.0222	-4.9776
15.0800	-0.0230	-4.9576
15.1000	-0.0224	-4.9376
15.1200	-0.0222	-4.9175
15.1400	-0.0222	-4.8975
15.1600	-0.0222	-4.8776
15.1800	-0.0224	-4.8576
15.2000	-0.0224	-4.8375
15.2200	-0.0223	-4.8175
15.2400	-0.0219	-4.7975
15.2600	-0.0213	-4.7776
15.2800	-0.0222	-4.7576
15.3000	-0.0212	-4.7376
15.3200	-0.0222	-4.7175
15.3400	-0.0215	-4.6975
15.3600	-0.0213	-4.6776
15.3800	-0.0213	-4.6575
15.4000	-0.0213	-4.6375
15.4200	-0.0220	-4.6175
15.4400	-0.0211	-4.5975
15.4600	-0.0213	-4.5775
15.4800	-0.0209	-4.5575
15.5000	-0.0206	-4.5375
15.5200	-0.0215	-4.5175
15.5400	-0.0204	-4.4975
15.5600	-0.0209	-4.4775
15.5800	-0.0205	-4.4575
15.6000	-0.0200	-4.4375
15.6200	-0.0205	-4.4175
15.6400	-0.0199	-4.3976
15.6600	-0.0204	-4.3776
15.6800	-0.0200	-4.3576
15.7000	-0.0202	-4.3375
15.7200	-0.0201	-4.3175
15.7400	-0.0198	-4.2976
15.7600	-0.0202	-4.2776
15.7800	-0.0192	-4.2575
15.8000	-0.0199	-4.2375
15.8200	-0.0200	-4.2175
15.8400	-0.0192	-4.1976
15.8600	-0.0193	-4.1776
15.8800	-0.0182	-4.1575
15.9000	-0.0192	-4.1375
15.9200	-0.0190	-4.1175
15.9400	-0.0182	-4.0975
15.9600	-0.0185	-4.0775
15.9800	-0.0180	-4.0576
16.0000	-0.0190	-4.0375
16.0200	-0.0186	-4.0176
16.0400	-0.0182	-3.9976
16.0600	-0.0182	-3.9775
16.0800	-0.0177	-3.9575
16.1000	-0.0185	-3.9375
16.1200	-0.0176	-3.9175
16.1400	-0.0175	-3.8976
16.1600	-0.0181	-3.8775
16.1800	-0.0178	-3.8575
16.2000	-0.0176	-3.8375
16.2200	-0.0167	-3.8176
16.2400	-0.0174	-3.7976
16.2600	-0.0170	-3.7776
16.2800	-0.0165	-3.7575
16.3000	-0.0167	-3.7375
16.3200	-0.0162	-3.7176
16.3400	-0.0164	-3.6976
16.3600	-0.0165	-3.6775
16.3800	-0.0160	-3.6575
16.4000	-0.0163	-3.6375
16.4200	-0.0159	-3.6176
16.4400	-0.0163	-3.5975
16.4600	-0.0153	-3.5776
16.4800	-0.0160	-3.5575
16.5000	-0.0157	-3.5375
16.5200	-0.0157	-3.5176
16.5400	-0.0163	-3.4975
16.5600	-0.0150	-3.4775
16.5800	-0.0157	-3.4575
16.6000	-0.0145	-3.4375
16.6200	-0.0145	-3.4176
16.6400	-0.0151	-3.3975
16.6600	-0.0148	-3.3775
16.6800	-0.0150	-3.3575
16.7000	-0.0143	-3.3376
16.7200	-0.0143	-3.3176
16.7400	-0.0142	-3.2976
16.7600	-0.0146	-3.2775
16.7800	-0.0149	-3.2575
16.8000	-0.0135	-3.2376
16.8200	-0.0140	-3.2176
16.8400	-0.0139	-3.1976
16.8600	-0.0139	-3.1775
16.8800	-0.0144	-3.1575
16.9000	-0.0133	-3.1376
16.9200	-0.0140	-3.1175
16.9400	-0.0135	-3.0976
16.9600	-0.0133	-3.0775
16.9800	-0.0135	-3.0575
17.0000	-0.0127	-3.0376
17.0200	-0.0128	-3.0176
17.0400	-0.0127	-2.9975
17.0600	-0.0124	-2.9775
17.0800	-0.0129	-2.9575
17.1000	-0.0121	-2.9376
17.1200	-0.0124	-2.9175
17.1400	-0.0120	-2.8975
17.1600	-0.0134	-2.8775
17.1800	-0.0125	-2.8575
17.2000	-0.0112	-2.8375
17.2200	-0.0118	-2.8175
17.2400	-0.0112	-2.7975
17.2600	-0.0114	-2.7775
17.2800	-0.0112	-2.7575
17.3000	-0.0111	-2.7375
17.3200	-0.0121	-2.7176
17.3400	-0.0106	-2.6975
17.3600	-0.0113	-2.6775
17.3800	-0.0103	-2.6576
17.4000	-0.0109	-2.6376
17.4200	-0.0114	-2.6176
17.4400	-0.0102	-2.5976
17.4600	-0.0104	-2.5775
17.4800	-0.0104	-2.5576
17.5000	-0.0105	-2.5376
17.5200	-0.0101	-2.5176
17.5400	-0.0099	-2.4975
17.5600	-0.0104	-2.4775
17.5800	-0.0091	-2.4576
17.6000	-0.0092	-2.4376
17.6200	-0.0094	-2.4175
17.6400	-0.0095	-2.3975
17.6600	-0.0098	-2.3775
17.6800	-0.0090	-2.3576
17.7000	-0.0093	-2.3375
17.7200	-0.0087	-2.3175
17.7400	-0.0094	-2.2975
17.7600	-0.0095	-2.2775
17.7800	-0.0085	-2.2576
17.8000	-0.0083	-2.2375
17.8200	-0.0085	-2.2175
17.8400	-0.0087	-2.1975
17.8600	-0.0082	-2.1775
17.8800	-0.0075	-2.1575
17.9000	-0.0083	-2.1375
17.9200	-0.0076	-2.1175
17.9400	-0.0074	-2.0975
17.9600	-0.0075	-2.0775
17.9800	-0.0078	-2.0576
18.0000	-0.0070	-2.0375
18.0200	-0.0066	-2.0175
18.0400	-0.0072	-1.9976
18.0600	-0.0066	-1.9776
18.0800	-0.0072	-1.9576
18.1000	-0.0064	-1.9376
18.1200	-0.0063	-1.9175
18.1400	-0.0071	-1.8975
18.1600	-0.0061	-1.8776
18.1800	-0.0059	-1.8576
18.2000	-0.0060	-1.8376
18.2200	-0.0056	-1.8175
18.2400	-0.0059	-1.7975
18.2600	-0.0053	-1.7776
18.2800	-0.0057	-1.7575
18.3000	-0.0056	-1.7376
18.3200	-0.0055	-1.7175
18.3400	-0.0049	-1.6975
18.3600	-0.0046	-1.6775
18.3800	-0.0051	-1.6575
18.4000	-0.0046	-1.6375
18.4200	-0.0048	-1.6175
18.4400	-0.0047	-1.5975
18.4600	-0.0042	-1.5775
18.4800	-0.0048	-1.5575
18.5000	-0.0042	-1.5375
18.5200	-0.0043	-1.5175
18.5400	-0.0035	-1.4975
18.5600	-0.0041	-1.4776
18.5800	-0.0041	-1.4575
18.6000	-0.0036	-1.4375
18.6200	-0.0038	-1.4175
18.6400	-0.0032	-1.3976
18.6600	-0.0039	-1.3776
18.6800	-0.0034	-1.3575
18.7000	-0.0029	-1.3375
18.7200	-0.0032	-1.3175
18.7400	-0.0031	-1.2976
18.7600	-0.0028	-1.2776
18.7800	-0.0023	-1.2576
18.8000	-0.0023	-1.2375
18.8200	-0.0029	-1.2176
18.8400	-0.0024	-1.1976
18.8600	-0.0028	-1.1775
18.8800	-0.0026	-1.1575
18.9000	-0.0020	-1.1375
18.9200	-0.0016	-1.1175
18.9400	-0.0015	-1.0975
18.9600	-0.0021	-1.0775
18.9800	-0.0016	-1.0575
19.0000	-0.0014	-1.0375
19.0200	-0.0014	-1.0175
19.0400	-0.0013	-0.9975
19.0600	-0.0016	-0.9775
19.0800	-0.0008	-0.9575
19.1000	-0.0007	-0.9375
19.1200	-0.0007	-0.9176
19.1400	-0.0004	-0.8976
19.1600	-0.0003	-0.8776
19.1800	0.0003	-0.8576
19.2000	-0.0003	-0.8375
19.2200	-0.0002	-0.8176
19.2400	0.0000	-0.7976
19.2600	0.0005	-0.7775
19.2800	0.0007	-0.7575
19.3000	0.0004	-0.7375
19.3200	0.0008	-0.7175
19.3400	0.0008	-0.6976
19.3600	0.0008	-0.6776
19.3800	0.0008	-0.6575
19.4000	0.0009	-0.6375
19.4200	0.0014	-0.6176
19.4400	0.0013	-0.5976
19.4600	0.0013	-0.5776
19.4800	0.0008	-0.5575
19.5000	0.0014	-0.5375
19.5200	0.0023	-0.5175
19.5400	0.0018	-0.4975
19.5600	0.0017	-0.4775
19.5800	0.0022	-0.4575
19.6000	0.0022	-0.4375
19.6200	0.0022	-0.4176
19.6400	0.0027	-0.3975
19.6600	0.0027	-0.3775
19.6800	0.0027	-0.3575
19.7000	0.0031	-0.3375
19.7200	0.0029	-0.3176
19.7400	0.0029	-0.2976
19.7600	0.0033	-0.2775
19.7800	0.0035	-0.2575
19.8000	0.0035	-0.2376
19.8200	0.0041	-0.2176
19.8400	0.0044	-0.1976
19.8600	0.0043	-0.1775
19.8800	0.0038	-0.1575
19.9000	0.0041	-0.1376
19.9200	0.0045	-0.1176
19.9400	0.0047	-0.0976
19.9600	0.0045	-0.0775
19.9800	0.0044	-0.0575
20.0000	0.0046	-0.0376
20.0200	0.0048	-0.0175
20.0400	0.0054	0.0025
20.0600	0.0049	0.0225
20.0800	0.0048	0.0425
20.1000	0.0054	0.0624
20.1200	0.0056	0.0825
20.1400	0.0055	0.1025
20.1600	0.0060	0.1225
20.1800	0.0058	0.1425
20.2000	0.0055	0.1624
20.2200	0.0055	0.1825
20.2400	0.0061	0.2025
20.2600	0.0061	0.2225
20.2800	0.0064	0.2425
20.3000	0.0058	0.2624
20.3200	0.0064	0.2825
20.3400	0.0066	0.3025
20.3600	0.0066	0.3225
20.3800	0.0071	0.3424
20.4000	0.0069	0.3625
20.4200	0.0072	0.3825
20.4400	0.0077	0.4025
20.4600	0.0072	0.4225
20.4800	0.0080	0.4425
20.5000	0.0077	0.4624
20.5200	0.0078	0.4824
20.5400	0.0076	0.5024
20.5600	0.0081	0.5225
20.5800	0.0078	0.5424
20.6000	0.0081	0.5624
20.6200	0.0085	0.5824
20.6400	0.0084	0.6025
20.6600	0.0087	0.6225
20.6800	0.0089	0.6424
20.7000	0.0088	0.6625
20.7200	0.0090	0.6825
20.7400	0.0083	0.7025
20.7600	0.0095	0.7225
20.7800	0.0102	0.7424
20.8000	0.0094	0.7625
20.8200	0.0098	0.7825
20.8400	0.0098	0.8025
20.8600	0.0104	0.8225
20.8800	0.0102	0.8424
20.9000	0.0099	0.8625
20.9200	0.0103	0.8825
20.9400	0.0107	0.9025
20.9600	0.0110	0.9224
20.9800	0.0108	0.9424
21.0000	0.0109	0.9625
21.0200	0.0106	0.9825
21.0400	0.0107	1.0025
21.0600	0.0112	1.0225
21.0800	0.0111	1.0425
21.1000	0.0115	1.0625
21.1200	0.0116	1.0825
21.1400	0.0119	1.1024
21.1600	0.0118	1.1224
21.1800	0.0119	1.1424
21.2000	0.0121	1.1625
21.2200	0.0116	1.1825
21.2400	0.0121	1.2025
21.2600	0.0124	1.2224
21.2800	0.0117	1.2425
21.3000	0.0129	1.2625
21.3200	0.0128	1.2825
21.3400	0.0127	1.3025
21.3600	0.0130	1.3225
21.3800	0.0132	1.3425
21.4000	0.0135	1.3625
21.4200	0.0134	1.3825
21.4400	0.0136	1.4024
21.4600	0.0135	1.4224
21.4800	0.0136	1.4425
21.5000	0.0143	1.4624
21.5200	0.0135	1.4825
21.5400	0.0140	1.5025
21.5600	0.0138	1.5225
21.5800	0.0140	1.5425
21.6000	0.0144	1.5625
21.6200	0.0142	1.5825
21.6400	0.0154	1.6024
21.6600	0.0146	1.6224
21.6800	0.0151	1.6424
21.7000	0.0149	1.6625
21.7200	0.0146	1.6825
21.7400	0.0149	1.7024
21.7600	0.0150	1.7224
21.7800	0.0159	1.7424
21.8000	0.0156	1.7625
21.8200	0.0157	1.7825
21.8400	0.0162	1.8024
21.8600	0.0160	1.8224
21.8800	0.0160	1.8424
21.9000	0.0159	1.8625
21.9200	0.0165	1.8825
21.9400	0.0166	1.9024
21.9600	0.0163	1.9225
21.9800	0.0167	1.9425
22.0000	0.0162	1.9625
22.0200	0.0170	1.9825
22.0400	0.0168	2.0025
22.0600	0.0171	2.0225
22.0800	0.0177	2.0425
22.1000	0.0170	2.0625
22.1200	0.0174	2.0824
22.1400	0.0178	2.1024
22.1600	0.0177	2.1224
22.1800	0.0179	2.1425
22.2000	0.0175	2.1625
22.2200	0.0184	2.1824
22.2400	0.0186	2.2024
22.2600	0.0181	2.2225
22.2800	0.0186	2.2425
22.3000	0.0186	2.2624
22.3200	0.0190	2.2824
22.3400	0.0186	2.3024
22.3600	0.0195	2.3225
22.3800	0.0191	2.3425
22.4000	0.0187	2.3625
22.4200	0.0191	2.3824
22.4400	0.0191	2.4025
22.4600	0.0194	2.4225
22.4800	0.0191	2.4425
22.5000	0.0191	2.4625
22.5200	0.0201	2.4825
22.5400	0.0194	2.5025
22.5600	0.0207	2.5225
22.5800	0.0198	2.5425
22.6000	0.0204	2.5625
22.6200	0.0208	2.5825
22.6400	0.0204	2.6025
22.6600	0.0210	2.6225
22.6800	0.0207	2.6425
22.7000	0.0209	2.6625
22.7200	0.0208	2.6825
22.7400	0.0211	2.7025
22.7600	0.0215	2.7225
22.7800	0.0205	2.7425
22.8000	0.0219	2.7624
22.8200	0.0217	2.7824
22.8400	0.0217	2.8024
22.8600	0.0220	2.8224
22.8800	0.0214	2.8425
22.9000	0.0222	2.8624
22.9200	0.0216	2.8824
22.9400	0.0221	2.9024
22.9600	0.0221	2.9225
22.9800	0.0221	2.9425
23.0000	0.0233	2.9624
23.0200	0.0230	2.9824
23.0400	0.0230	3.0024
23.0600	0.0232	3.0225
23.0800	0.0231	3.0425
23.1000	0.0236	3.0625
23.1200	0.0230	3.0825
23.1400	0.0240	3.1025
23.1600	0.0237	3.1225
23.1800	0.0239	3.1425
23.2000	0.0239	3.1624
23.2200	0.0236	3.1825
23.2400	0.0241	3.2025
23.2600	0.0238	3.2225
23.2800	0.0242	3.2425
23.3000	0.0243	3.2624
23.3200	0.0244	3.2825
23.3400	0.0255	3.3025
23.3600	0.0242	3.3225
23.3800	0.0247	3.3425
23.4000	0.0249	3.3624
23.4200	0.0251	3.3825
23.4400	0.0255	3.4025
23.4600	0.0249	3.4225
23.4800	0.0258	3.4424
23.5000	0.0255	3.4624
23.5200	0.0257	3.4824
23.5400	0.0264	3.5025
23.5600	0.0260	3.5225
23.5800	0.0264	3.5424
23.6000	0.0260	3.5625
23.6200	0.0263	3.5825
23.6400	0.0262	3.6025
23.6600	0.0258	3.6225
23.6800	0.0271	3.6424
23.7000	0.0262	3.6625
23.7200	0.0269	3.6825
23.7400	0.0271	3.7025
23.7600	0.0274	3.7225
23.7800	0.0278	3.7424
23.8000	0.0275	3.7625
23.8200	0.0278	3.7825
23.8400	0.0274	3.8025
23.8600	0.0280	3.8225
23.8800	0.0282	3.8424
23.9000	0.0281	3.8625
23.9200	0.0287	3.8825
23.9400	0.0282	3.9025
23.9600	0.0286	3.9225
23.9800	0.0289	3.9424
24.0000	0.0287	3.9625
24.0200	0.0292	3.9825
24.0400	0.0287	4.0025
24.0600	0.0289	4.0225
24.0800	0.0286	4.0425
24.1000	0.0293	4.0624
24.1200	0.0296	4.0824
24.1400	0.0293	4.1025
24.1600	0.0298	4.1224
24.1800	0.0300	4.1424
24.2000	0.0296	4.1624
24.2200	0.0300	4.1825
24.2400	0.0296	4.2025
24.2600	0.0303	4.2224
24.2800	0.0302	4.2424
24.3000	0.0306	4.2625
24.3200	0.0306	4.2825
24.3400	0.0305	4.3025
24.3600	0.0310	4.3224
24.3800	0.0306	4.3424
24.4000	0.0314	4.3625
24.4200	0.0314	4.3825
24.4400	0.0315	4.4025
24.4600	0.0319	4.4224
24.4800	0.0316	4.4425
24.5000	0.0322	4.4625
24.5200	0.0319	4.4825
24.5400	0.0319	4.5025
24.5600	0.0318	4.5224
24.5800	0.0315	4.5425
24.6000	0.0325	4.5625
24.6200	0.0322	4.5825
24.6400	0.0325	4.6024
24.6600	0.0321	4.6224
24.6800	0.0326	4.6425
24.7000	0.0333	4.6625
24.7200	0.0326	4.6825
24.7400	0.0333	4.7024
24.7600	0.0337	4.7224
24.7800	0.0338	4.7425
24.8000	0.0336	4.7625
24.8200	0.0333	4.7825
24.8400	0.0340	4.8024
24.8600	0.0342	4.8224
24.8800	0.0342	4.8425
24.9000	0.0338	4.8625
24.9200	0.0336	4.8825
24.9400	0.0339	4.9024
24.9600	0.0344	4.9225
24.9800	0.0346	4.9425
25.0000	0.0347	4.9625
25.0200	0.0348	4.9825
25.0400	0.0353	5.0025
25.0600	0.0347	5.0225
25.0800	0.0354	5.0425
25.1000	0.0356	5.0625
25.1200	0.0357	5.0825
25.1400	0.0354	5.1025
25.1600	0.0354	5.1225
25.1800	0.0356	5.1425
25.2000	0.0359	5.1625
25.2200	0.0358	5.1824
25.2400	0.0359	5.2024
25.2600	0.0359	5.2224
25.2800	0.0365	5.2425
25.3000	0.0365	5.2625
25.3200	0.0374	5.2824
25.3400	0.0369	5.3024
25.3600	0.0366	5.3224
25.3800	0.0370	5.3425
25.4000	0.0369	5.3625
25.4200	0.0372	5.3824
25.4400	0.0371	5.4024
25.4600	0.0370	5.4225
25.4800	0.0375	5.4425
25.5000	0.0373	5.4625
25.5200	0.0383	5.4824
25.5400	0.0380	5.5024
25.5600	0.0380	5.5224
25.5800	0.0380	5.5425
25.6000	0.0386	5.5625
25.6200	0.0391	5.5824
25.6400	0.0386	5.6025
25.6600	0.0387	5.6225
25.6800	0.0384	5.6425
25.7000	0.0390	5.6625
25.7200	0.0392	5.6824
25.7400	0.0389	5.7024
25.7600	0.0391	5.7225
25.7800	0.0401	5.7425
25.8000	0.0399	5.7624
25.8200	0.0399	5.7824
25.8400	0.0393	5.8024
25.8600	0.0403	5.8225
25.8800	0.0397	5.8425
25.9000	0.0404	5.8624
25.9200	0.0404	5.8824
25.9400	0.0405	5.9024
25.9600	0.0408	5.9225
25.9800	0.0406	5.9425
26.0000	0.0408	5.9624
26.0200	0.0410	5.9824
26.0400	0.0407	6.0025
26.0600	0.0412	6.0225
26.0800	0.0413	6.0425
26.1000	0.0418	6.0625
26.1200	0.0411	6.0825
26.1400	0.0417	6.1025
26.1600	0.0416	6.1225
26.1800	0.0422	6.1425
26.2000	0.0430	6.1624
26.2200	0.0426	6.1825
26.2400	0.0422	6.2025
26.2600	0.0422	6.2225
26.2800	0.0426	6.2425
26.3000	0.0425	6.2624
26.3200	0.0426	6.2825
26.3400	0.0432	6.3024
26.3600	0.0435	6.3225
26.3800	0.0437	6.3424
26.4000	0.0433	6.3624
26.4200	0.0428	6.3824
26.4400	0.0437	6.4025
26.4600	0.0437	6.4225
26.4800	0.0445	6.4425
26.5000	0.0439	6.4624
26.5200	0.0441	6.4824
26.5400	0.0446	6.5025
26.5600	0.0443	6.5225
26.5800	0.0443	6.5424
26.6000	0.0444	6.5624
26.6200	0.0448	6.5824
26.6400	0.0449	6.6025
26.6600	0.0451	6.6225
26.6800	0.0454	6.6424
26.7000	0.0457	6.6625
26.7200	0.0457	6.6825
26.7400	0.0452	6.7025
26.7600	0.0456	6.7225
26.7800	0.0462	6.7424
26.8000	0.0464	6.7625
26.8200	0.0462	6.7825
26.8400	0.0458	6.8025
26.8600	0.0465	6.8225
26.8800	0.0465	6.8424
26.9000	0.0469	6.8625
26.9200	0.0465	6.8825
26.9400	0.0470	6.9025
26.9600	0.0472	6.9224
26.9800	0.0472	6.9424
27.0000	0.0475	6.9624
27.0200	0.0479	6.9824
27.0400	0.0475	7.0025
27.0600	0.0474	7.0224
27.0800	0.0475	7.0424
27.1000	0.0482	7.0624
27.1200	0.0486	7.0825
27.1400	0.0485	7.1025
27.1600	0.0483	7.1224
27.1800	0.0483	7.1425
27.2000	0.0490	7.1625
27.2200	0.0492	7.1825
27.2400	0.0491	7.2025
27.2600	0.0489	7.2224
27.2800	0.0494	7.2425
27.3000	0.0493	7.2625
27.3200	0.0493	7.2825
27.3400	0.0493	7.3025
27.3600	0.0502	7.3224
27.3800	0.0502	7.3424
27.4000	0.0510	7.3625
27.4200	0.0498	7.3825
27.4400	0.0499	7.4025
27.4600	0.0506	7.4224
27.4800	0.0513	7.4425
27.5000	0.0510	7.4625
27.5200	0.0508	7.4825
27.5400	0.0512	7.5025
27.5600	0.0515	7.5224
27.5800	0.0512	7.5424
27.6000	0.0516	7.5624
27.6200	0.0518	7.5825
27.6400	0.0520	7.6024
27.6600	0.0518	7.6224
27.6800	0.0521	7.6424
27.7000	0.0524	7.6624
27.7200	0.0529	7.6825
27.7400	0.0533	7.7024
27.7600	0.0525	7.7224
27.7800	0.0529	7.7424
27.8000	0.0529	7.7625
27.8200	0.0532	7.7825
27.8400	0.0538	7.8024
27.8600	0.0542	7.8224
27.8800	0.0540	7.8425
27.9000	0.0538	7.8625
27.9200	0.0536	7.8825
27.9400	0.0547	7.9024
27.9600	0.0546	7.9224
27.9800	0.0549	7.9425
28.0000	0.0545	7.9625
28.0200	0.0541	7.9825
28.0400	0.0546	8.0025
28.0600	0.0555	8.0225
28.0800	0.0559	8.0425
28.1000	0.0557	8.0625
28.1200	0.0561	8.0825
28.1400	0.0560	8.1024
28.1600	0.0559	8.1225
28.1800	0.0569	8.1425
28.2000	0.0561	8.1625
28.2200	0.0567	8.1824
28.2400	0.0568	8.2024
28.2600	0.0571	8.2224
28.2800	0.0573	8.2424
28.3000	0.0570	8.2625
28.3200	0.0577	8.2824
28.3400	0.0570	8.3024
28.3600	0.0573	8.3224
28.3800	0.0574	8.3425
28.4000	0.0578	8.3625
28.4200	0.0588	8.3824
28.4400	0.0582	8.4025
28.4600	0.0591	8.4225
28.4800	0.0592	8.4425
28.5000	0.0596	8.4625
28.5200	0.0594	8.4825
28.5400	0.0592	8.5025
28.5600	0.0598	8.5225
28.5800	0.0593	8.5425
28.6000	0.0598	8.5625
28.6200	0.0603	8.5825
28.6400	0.0607	8.6025
28.6600	0.0610	8.6225
28.6800	0.0600	8.6425
28.7000	0.0614	8.6625
28.7200	0.0615	8.6824
28.7400	0.0607	8.7024
28.7600	0.0610	8.7225
28.7800	0.0611	8.7425
28.8000	0.0621	8.7624
28.8200	0.0619	8.7824
28.8400	0.0621	8.8025
28.8600	0.0619	8.8225
28.8800	0.0618	8.8425
28.9000	0.0631	8.8624
28.9200	0.0631	8.8824
28.9400	0.0638	8.9024
28.9600	0.0638	8.9224
28.9800	0.0638	8.9425
29.0000	0.0641	8.9624
29.0200	0.0640	8.9824
29.0400	0.0646	9.0024
29.0600	0.0648	9.0225
29.0800	0.0649	9.0425
29.1000	0.0650	9.0624
29.1200	0.0650	9.0825
29.1400	0.0664	9.1025
29.1600	0.0656	9.1225
29.1800	0.0656	9.1425
29.2000	0.0668	9.1625
29.2200	0.0669	9.1825
29.2400	0.0670	9.2025
29.2600	0.0667	9.2225
29.2800	0.0670	9.2425
29.3000	0.0677	9.2624
29.3200	0.0681	9.2824
29.3400	0.0685	9.3024
29.3600	0.0681	9.3225
29.3800	0.0686	9.3424
29.4000	0.0687	9.3624
29.4200	0.0691	9.3825
29.4400	0.0698	9.4025
29.4600	0.0695	9.4225
29.4800	0.0702	9.4424
29.5000	0.0697	9.4624
29.5200	0.0702	9.4824
29.5400	0.0707	9.5025
29.5600	0.0706	9.5225
29.5800	0.0716	9.5424
29.6000	0.0711	9.5624
29.6200	0.0720	9.5824
29.6400	0.0720	9.6024
29.6600	0.0718	9.6225
29.6800	0.0724	9.6424
29.7000	0.0730	9.6625
29.7200	0.0735	9.6825
29.7400	0.0732	9.7025
29.7600	0.0736	9.7225
29.7800	0.0741	9.7425
29.8000	0.0738	9.7625
29.8200	0.0747	9.7825
29.8400	0.0747	9.8025
29.8600	0.0749	9.8225
29.8800	0.0755	9.8424
29.9000	0.0755	9.8624
29.9200	0.0763	9.8825
29.9400	0.0759	9.9025
29.9600	0.0767	9.9225
29.9800	0.0770	9.9424
30.0000	0.0767	9.9624
30.0200	0.0778	9.9825
30.0400	0.0774	10.0025
30.0600	0.0783	10.0224
30.0800	0.0781	10.0424
30.1000	0.0779	10.0624
30.1200	0.0791	10.0825
30.1400	0.0790	10.1025
30.1600	0.0796	10.1224
30.1800	0.0800	10.1424
30.2000	0.0800	10.1624
30.2200	0.0806	10.1825
30.2400	0.0809	10.2025
30.2600	0.0815	10.2225
30.2800	0.0810	10.2425
30.3000	0.0818	10.2625
30.3200	0.0823	10.2825
30.3400	0.0822	10.3025
30.3600	0.0829	10.3224
30.3800	0.0830	10.3425
30.4000	0.0839	10.3625
30.4200	0.0836	10.3825
30.4400	0.0836	10.4025
30.4600	0.0848	10.4224
30.4800	0.0849	10.4424
30.5000	0.0857	10.4625
30.5200	0.0852	10.4825
30.5400	0.0860	10.5025
30.5600	0.0864	10.5225
30.5800	0.0868	10.5425
30.6000	0.0867	10.5625
30.6200	0.0870	10.5825
30.6400	0.0883	10.6024
30.6600	0.0881	10.6224
30.6800	0.0881	10.6424
30.7000	0.0895	10.6624
30.7200	0.0888	10.6825
30.7400	0.0901	10.7024
30.7600	0.0894	10.7225
30.7800	0.0902	10.7425
30.8000	0.0903	10.7625
30.8200	0.0909	10.7825
30.8400	0.0914	10.8025
30.8600	0.0910	10.8225
30.8800	0.0920	10.8425
30.9000	0.0925	10.8625
30.9200	0.0925	10.8825
30.9400	0.0933	10.9024
30.9600	0.0933	10.9224
30.9800	0.0942	10.9424
31.0000	0.0945	10.9625
31.0200	0.0943	10.9825
31.0400	0.0954	11.0024
31.0600	0.0957	11.0224
31.0800	0.0956	11.0424
31.1000	0.0960	11.0625
31.1200	0.0969	11.0825
31.1400	0.0977	11.1024
31.1600	0.0976	11.1225
31.1800	0.0984	11.1425
31.2000	0.0983	11.1625
31.2200	0.0991	11.1824
31.2400	0.0997	11.2024
31.2600	0.0995	11.2224
31.2800	0.1002	11.2425
31.3000	0.1006	11.2625
31.3200	0.1014	11.2824
31.3400	0.1013	11.3024
31.3600	0.1019	11.3225
31.3800	0.1023	11.3425
31.4000	0.1027	11.3625
31.4200	0.1030	11.3824
31.4400	0.1033	11.4024
31.4600	0.1041	11.4225
31.4800	0.1043	11.4425
31.5000	0.1047	11.4625
31.5200	0.1058	11.4825
31.5400	0.1060	11.5025
31.5600	0.1065	11.5225
31.5800	0.1066	11.5425
31.6000	0.1072	11.5625
31.6200	0.1077	11.5825
31.6400	0.1082	11.6025
31.6600	0.1090	11.6225
31.6800	0.1090	11.6425
31.7000	0.1093	11.6624
31.7200	0.1102	11.6824
31.7400	0.1106	11.7025
31.7600	0.1116	11.7224
31.7800	0.1115	11.7425
31.8000	0.1119	11.7625
31.8200	0.1127	11.7824
31.8400	0.1127	11.8025
31.8600	0.1132	11.8225
31.8800	0.1136	11.8425
31.9000	0.1147	11.8624
31.9200	0.1150	11.8824
31.9400	0.1150	11.9024
31.9600	0.1154	11.9225
31.9800	0.1160	11.9425
32.0000	0.1175	11.9625
32.0200	0.1175	11.9824
32.0400	0.1180	12.0024
32.0600	0.1186	12.0225
32.0800	0.1187	12.0425
32.1000	0.1198	12.0625
32.1200	0.1201	12.0825
32.1400	0.1202	12.1025
32.1600	0.1210	12.1225
32.1800	0.1208	12.1425
32.2000	0.1218	12.1625
32.2200	0.1223	12.1825
32.2400	0.1234	12.2025
32.2600	0.1235	12.2225
32.2800	0.1235	12.2425
32.3000	0.1245	12.2624
32.3200	0.1251	12.2825
32.3400	0.1261	12.3025
32.3600	0.1256	12.3225
32.3800	0.1265	12.3424
32.4000	0.1272	12.3624
32.4200	0.1275	12.3824
32.4400	0.1283	12.4025
32.4600	0.1292	12.4225
32.4800	0.1302	12.4424
32.5000	0.1298	12.4624
32.5200	0.1305	12.4825
32.5400	0.1311	12.5025
32.5600	0.1317	12.5225
32.5800	0.1327	12.5424
32.6000	0.1325	12.5624
32.6200	0.1331	12.5825
32.6400	0.1336	12.6025
32.6600	0.1340	12.6225
32.6800	0.1349	12.6424
32.7000	0.1359	12.6625
32.7200	0.1360	12.6825
32.7400	0.1369	12.7025
32.7600	0.1373	12.7225
32.7800	0.1380	12.7424
32.8000	0.1385	12.7625
32.8200	0.1393	12.7825
32.8400	0.1396	12.8025
32.8600	0.1401	12.8225
32.8800	0.1412	12.8424
32.9000	0.1419	12.8625
32.9200	0.1420	12.8825
32.9400	0.1419	12.9025
32.9600	0.1424	12.9225
32.9800	0.1438	12.9424
33.0000	0.1446	12.9624
33.0200	0.1450	12.9825
33.0400	0.1452	13.0025
33.0600	0.1461	13.0224
33.0800	0.1469	13.0424
33.1000	0.1472	13.0624
33.1200	0.1480	13.0824
33.1400	0.1485	13.1025
33.1600	0.1494	13.1224
33.1800	0.1496	13.1424
33.2000	0.1503	13.1624
33.2200	0.1510	13.1825
33.2400	0.1519	13.2025
33.2600	0.1521	13.2225
33.2800	0.1525	13.2425
33.3000	0.1534	13.2625
33.3200	0.1540	13.2825
33.3400	0.1548	13.3025
33.3600	0.1556	13.3224
33.3800	0.1562	13.3425
33.4000	0.1562	13.3625
33.4200	0.1570	13.3825
33.4400	0.1579	13.4025
33.4600	0.1586	13.4224
33.4800	0.1586	13.4425
33.5000	0.1595	13.4625
33.5200	0.1600	13.4825
33.5400	0.1608	13.5025
33.5600	0.1616	13.5224
33.5800	0.1626	13.5425
33.6000	0.1631	13.5625
33.6200	0.1631	13.5825
33.6400	0.1639	13.6024
33.6600	0.1645	13.6224
33.6800	0.1649	13.6424
33.7000	0.1663	13.6625
33.7200	0.1669	13.6825
33.7400	0.1677	13.7024
33.7600	0.1679	13.7224
33.7800	0.1687	13.7424
33.8000	0.1693	13.7625
33.8200	0.1694	13.7825
33.8400	0.1710	13.8024
33.8600	0.1708	13.8225
33.8800	0.1712	13.8425
33.9000	0.1722	13.8625
33.9200	0.1731	13.8825
33.9400	0.1736	13.9024
33.9600	0.1738	13.9225
33.9800	0.1754	13.9425
34.0000	0.1754	13.9625
34.0200	0.1761	13.9825
34.0400	0.1773	14.0024
34.0600	0.1778	14.0225
34.0800	0.1787	14.0425
34.1000	0.1791	14.0625
34.1200	0.1796	14.0825
34.1400	0.1803	14.1025
34.1600	0.1817	14.1225
34.1800	0.1821	14.1424
34.2000	0.1823	14.1625
34.2200	0.1837	14.1824
34.2400	0.1839	14.2024
34.2600	0.1843	14.2224
34.2800	0.1849	14.2424
34.3000	0.1857	14.2625
34.3200	0.1870	14.2825
34.3400	0.1872	14.3025
34.3600	0.1879	14.3225
34.3800	0.1885	14.3425
34.4000	0.1894	14.3625
34.4200	0.1902	14.3824
34.4400	0.1906	14.4024
34.4600	0.1918	14.4225
34.4800	0.1920	14.4425
34.5000	0.1930	14.4625
34.5200	0.1942	14.4824
34.5400	0.1942	14.5024
34.5600	0.1954	14.5224
34.5800	0.1958	14.5425
34.6000	0.1962	14.5625
34.6200	0.1972	14.5825
34.6400	0.1978	14.6025
34.6600	0.1985	14.6225
34.6800	0.1991	14.6425
34.7000	0.2000	14.6625
34.7200	0.2001	14.6824
34.7400	0.2011	14.7025
34.7600	0.2022	14.7225
34.7800	0.2024	14.7425
34.8000	0.2036	14.7624
34.8200	0.2036	14.7824
34.8400	0.2045	14.8024
34.8600	0.2052	14.8224
34.8800	0.2058	14.8425
34.9000	0.2070	14.8624
34.9200	0.2075	14.8824
34.9400	0.2086	14.9025
34.9600	0.2086	14.9225
34.9800	0.2091	14.9425
35.0000	0.2107	14.9624
35.0200	0.2112	14.9824
35.0400	0.2120	15.0025
35.0600	0.2122	15.0225
35.0800	0.2129	15.0425
35.1000	0.2142	15.0624
35.1200	0.2144	15.0824
35.1400	0.2155	15.1024
35.1600	0.2155	15.1225
35.1800	0.2163	15.1425
35.2000	0.2170	15.1624
35.2200	0.2177	15.1825
35.2400	0.2189	15.2025
35.2600	0.2190	15.2225
35.2800	0.2198	15.2425
35.3000	0.2209	15.2624
35.3200	0.2220	15.2825
35.3400	0.2229	15.3025
35.3600	0.2225	15.3225
35.3800	0.2240	15.3424
35.4000	0.2250	15.3624
35.4200	0.2253	15.3825
35.4400	0.2259	15.4025
35.4600	0.2266	15.4225
35.4800	0.2276	15.4424
35.5000	0.2281	15.4624
35.5200	0.2288	15.4824
35.5400	0.2301	15.5024
35.5600	0.2302	15.5225
35.5800	0.2316	15.5424
35.6000	0.2316	15.5624
35.6200	0.2330	15.5824
35.6400	0.2323	15.6025
35.6600	0.2336	15.6225
35.6800	0.2358	15.6425
35.7000	0.2355	15.6625
35.7200	0.2368	15.6825
35.7400	0.2369	15.7025
35.7600	0.2370	15.7225
35.7800	0.2384	15.7424
35.8000	0.2389	15.7624
35.8200	0.2403	15.7825
35.8400	0.2405	15.8025
35.8600	0.2411	15.8225
35.8800	0.2422	15.8424
35.9000	0.2423	15.8624
35.9200	0.2438	15.8824
35.9400	0.2443	15.9025
35.9600	0.2451	15.9224
35.9800	0.2458	15.9424
36.0000	0.2467	15.9624
36.0200	0.2483	15.9825
36.0400	0.2477	16.0025
36.0600	0.2486	16.0224
36.0800	0.2484	16.0424
36.1000	0.2489	16.0625
36.1200	0.2500	16.0825
36.1400	0.2504	16.1025
36.1600	0.2526	16.1224
36.1800	0.2522	16.1424
36.2000	0.2528	16.1625
36.2200	0.2541	16.1825
36.2400	0.2548	16.2025
36.2600	0.2562	16.2224
36.2800	0.2563	16.2425
36.3000	0.2575	16.2625
36.3200	0.2580	16.2825
36.3400	0.2579	16.3025
36.3600	0.2594	16.3225
36.3800	0.2598	16.3425
36.4000	0.2610	16.3625
36.4200	0.2606	16.3825
36.4400	0.2597	16.4025
36.4600	0.2625	16.4224
36.4800	0.2644	16.4424
36.5000	0.2645	16.4624
36.5200	0.2649	16.4825
36.5400	0.2669	16.5025
36.5600	0.2652	16.5224
36.5800	0.2656	16.5424
36.6000	0.2684	16.5624
36.6200	0.2680	16.5825
36.6400	0.2685	16.6024
36.6600	0.2690	16.6224
36.6800	0.2705	16.6424
36.7000	0.2713	16.6625
36.7200	0.2710	16.6825
36.7400	0.2727	16.7024
36.7600	0.2731	16.7224
36.7800	0.2739	16.7424
36.8000	0.2745	16.7625
36.8200	0.2750	16.7825
36.8400	0.2762	16.8024
36.8600	0.2761	16.8225
36.8800	0.2776	16.8425
36.9000	0.2780	16.8625
36.9200	0.2784	16.8825
36.9400	0.2795	16.9024
36.9600	0.2793	16.9225
36.9800	0.2807	16.9425
37.0000	0.2814	16.9625
37.0200	0.2817	16.9825
37.0400	0.2827	17.0024
37.0600	0.2830	17.0225
37.0800	0.2843	17.0425
37.1000	0.2847	17.0625
37.1200	0.2856	17.0825
37.1400	0.2863	17.1024
37.1600	0.2869	17.1224
37.1800	0.2880	17.1424
37.2000	0.2880	17.1625
37.2200	0.2891	17.1824
37.2400	0.2898	17.2024
37.2600	0.2904	17.2224
37.2800	0.2914	17.2425
37.3000	0.2916	17.2625
37.3200	0.2928	17.2824
37.3400	0.2936	17.3024
37.3600	0.2938	17.3224
37.3800	0.2946	17.3425
37.4000	0.2947	17.3625
37.4200	0.2965	17.3824
37.4400	0.2968	17.4025
37.4600	0.2971	17.4225
37.4800	0.2980	17.4425
37.5000	0.2982	17.4625
37.5200	0.3001	17.4824
37.5400	0.2996	17.5024
37.5600	0.3007	17.5225
37.5800	0.3012	17.5425
37.6000	0.3018	17.5625
37.6200	0.3025	17.5825
37.6400	0.3049	17.6025
37.6600	0.3042	17.6225
37.6800	0.3043	17.6425
37.7000	0.3055	17.6625
37.7200	0.3064	17.6824
37.7400	0.3065	17.7025
37.7600	0.3080	17.7224
37.7800	0.3082	17.7425
37.8000	0.3087	17.7625
37.8200	0.3103	17.7824
37.8400	0.3104	17.8024
37.8600	0.3116	17.8224
37.8800	0.3110	17.8425
37.9000	0.3122	17.8625
37.9200	0.3131	17.8824
37.9400	0.3132	17.9025
37.9600	0.3145	17.9225
37.9800	0.3150	17.9425
38.0000	0.3166	17.9624
38.0200	0.3166	17.9824
38.0400	0.3172	18.0025
38.0600	0.3184	18.0225
38.0800	0.3186	18.0425
38.1000	0.3197	18.0624
38.1200	0.3202	18.0824
38.1400	0.3210	18.1024
38.1600	0.3219	18.1225
38.1800	0.3217	18.1425
38.2000	0.3229	18.1625
38.2200	0.3235	18.1825
38.2400	0.3247	18.2024
38.2600	0.3247	18.2225
38.2800	0.3250	18.2425
38.3000	0.3259	18.2624
38.3200	0.3259	18.2824
38.3400	0.3274	18.3025
38.3600	0.3287	18.3225
38.3800	0.3292	18.3425
38.4000	0.3300	18.3624
38.4200	0.3300	18.3825
38.4400	0.3310	18.4025
38.4600	0.3317	18.4225
38.4800	0.3326	18.4424
38.5000	0.3332	18.4624
38.5200	0.3339	18.4825
38.5400	0.3348	18.5025
38.5600	0.3350	18.5225
38.5800	0.3356	18.5424
38.6000	0.3365	18.5624
38.6200	0.3366	18.5825
38.6400	0.3375	18.6025
38.6600	0.3378	18.6225
38.6800	0.3389	18.6425
38.7000	0.3393	18.6625
38.7200	0.3402	18.6825
38.7400	0.3407	18.7025
38.7600	0.3421	18.7225
38.7800	0.3426	18.7425
38.8000	0.3434	18.7625
38.8200	0.3437	18.7825
38.8400	0.3453	18.8025
38.8600	0.3450	18.8225
38.8800	0.3459	18.8424
38.9000	0.3465	18.8624
38.9200	0.3475	18.8824
38.9400	0.3476	18.9025
38.9600	0.3486	18.9224
38.9800	0.3498	18.9424
39.0000	0.3500	18.9625
39.0200	0.3508	18.9825
39.0400	0.3513	19.0025
39.0600	0.3520	19.0225
39.0800	0.3533	19.0424
39.1000	0.3534	19.0624
39.1200	0.3543	19.0824
39.1400	0.3544	19.1025
39.1600	0.3557	19.1224
39.1800	0.3565	19.1424
39.2000	0.3571	19.1624
39.2200	0.3581	19.1824
39.2400	0.3579	19.2025
39.2600	0.3590	19.2224
39.2800	0.3594	19.2424
39.3000	0.3603	19.2625
39.3200	0.3613	19.2825
39.3400	0.3614	19.3025
39.3600	0.3622	19.3225
39.3800	0.3625	19.3425
39.4000	0.3635	19.3625
39.4200	0.3650	19.3825
39.4400	0.3654	19.4025
39.4600	0.3663	19.4224
39.4800	0.3666	19.4425
39.5000	0.3674	19.4625
39.5200	0.3677	19.4825
39.5400	0.3687	19.5025
39.5600	0.3699	19.5224
39.5800	0.3704	19.5424
39.6000	0.3711	19.5625
39.6200	0.3715	19.5825
39.6400	0.3721	19.6024
39.6600	0.3736	19.6224
39.6800	0.3741	19.6424
39.7000	0.3744	19.6624
39.7200	0.3749	19.6825
39.7400	0.3761	19.7024
39.7600	0.3770	19.7224
39.7800	0.3775	19.7425
39.8000	0.3780	19.7625
39.8200	0.3779	19.7825
39.8400	0.3795	19.8024
39.8600	0.3799	19.8225
39.8800	0.3804	19.8425
39.9000	0.3817	19.8625
39.9200	0.3824	19.8825
39.9400	0.3833	19.9025
[truncated: 5 more rows]
