# Supplementary material for: Dynamic stabilization of a mechanical oscillator in the absence of any stable feature
Source: Nat Commun. 2026 Mar 10;17:6024. doi: 10.1038/s41467-026-70493-1 (PMC13346612; doi:10.1038/s41467-026-70493-1)
Supplement: Supplementary file 17 — Source Data [file 41467_2026_70493_MOESM17_ESM.zip › Source Data/FigS5c Trial1-8V.csv]

Time	100N Loadcell	Displacement
(s)	(N)	(mm)
0.0000	-0.4034	-19.9992
0.0200	-0.3880	-19.9987
0.0400	-0.3863	-19.9911
0.0600	-0.3964	-19.9757
0.0800	-0.3954	-19.9567
0.1000	-0.3990	-19.9354
0.1200	-0.3996	-19.9144
0.1400	-0.3967	-19.8940
0.1600	-0.3956	-19.8738
0.1800	-0.3944	-19.8537
0.2000	-0.3929	-19.8336
0.2200	-0.3920	-19.8136
0.2400	-0.3913	-19.7936
0.2600	-0.3893	-19.7735
0.2800	-0.3886	-19.7535
0.3000	-0.3882	-19.7335
0.3200	-0.3863	-19.7135
0.3400	-0.3868	-19.6935
0.3600	-0.3857	-19.6735
0.3800	-0.3851	-19.6535
0.4000	-0.3838	-19.6335
0.4200	-0.3826	-19.6135
0.4400	-0.3820	-19.5935
0.4600	-0.3800	-19.5735
0.4800	-0.3796	-19.5535
0.5000	-0.3786	-19.5335
0.5200	-0.3775	-19.5136
0.5400	-0.3769	-19.4935
0.5600	-0.3751	-19.4735
0.5800	-0.3754	-19.4535
0.6000	-0.3738	-19.4335
0.6200	-0.3735	-19.4135
0.6400	-0.3722	-19.3935
0.6600	-0.3707	-19.3735
0.6800	-0.3703	-19.3535
0.7000	-0.3688	-19.3335
0.7200	-0.3686	-19.3135
0.7400	-0.3675	-19.2935
0.7600	-0.3664	-19.2735
0.7800	-0.3657	-19.2535
0.8000	-0.3640	-19.2335
0.8200	-0.3640	-19.2135
0.8400	-0.3629	-19.1935
0.8600	-0.3613	-19.1735
0.8800	-0.3608	-19.1535
0.9000	-0.3597	-19.1336
0.9200	-0.3591	-19.1135
0.9400	-0.3574	-19.0935
0.9600	-0.3570	-19.0735
0.9800	-0.3564	-19.0535
1.0000	-0.3551	-19.0335
1.0200	-0.3549	-19.0135
1.0400	-0.3529	-18.9935
1.0600	-0.3521	-18.9735
1.0800	-0.3511	-18.9535
1.1000	-0.3502	-18.9335
1.1200	-0.3491	-18.9135
1.1400	-0.3482	-18.8935
1.1600	-0.3475	-18.8735
1.1800	-0.3463	-18.8535
1.2000	-0.3449	-18.8335
1.2200	-0.3442	-18.8135
1.2400	-0.3432	-18.7935
1.2600	-0.3429	-18.7735
1.2800	-0.3413	-18.7535
1.3000	-0.3405	-18.7335
1.3200	-0.3401	-18.7135
1.3400	-0.3389	-18.6935
1.3600	-0.3384	-18.6735
1.3800	-0.3368	-18.6535
1.4000	-0.3364	-18.6335
1.4200	-0.3355	-18.6135
1.4400	-0.3345	-18.5935
1.4600	-0.3336	-18.5735
1.4800	-0.3319	-18.5536
1.5000	-0.3312	-18.5335
1.5200	-0.3301	-18.5135
1.5400	-0.3295	-18.4935
1.5600	-0.3294	-18.4735
1.5800	-0.3276	-18.4536
1.6000	-0.3270	-18.4335
1.6200	-0.3253	-18.4135
1.6400	-0.3255	-18.3935
1.6600	-0.3244	-18.3736
1.6800	-0.3236	-18.3536
1.7000	-0.3230	-18.3335
1.7200	-0.3212	-18.3135
1.7400	-0.3207	-18.2935
1.7600	-0.3191	-18.2735
1.7800	-0.3180	-18.2535
1.8000	-0.3177	-18.2335
1.8200	-0.3166	-18.2135
1.8400	-0.3163	-18.1935
1.8600	-0.3146	-18.1735
1.8800	-0.3139	-18.1535
1.9000	-0.3130	-18.1335
1.9200	-0.3123	-18.1135
1.9400	-0.3115	-18.0935
1.9600	-0.3102	-18.0735
1.9800	-0.3097	-18.0535
2.0000	-0.3086	-18.0335
2.0200	-0.3076	-18.0135
2.0400	-0.3071	-17.9935
2.0600	-0.3059	-17.9735
2.0800	-0.3054	-17.9535
2.1000	-0.3039	-17.9335
2.1200	-0.3032	-17.9135
2.1400	-0.3026	-17.8935
2.1600	-0.3009	-17.8735
2.1800	-0.3010	-17.8535
2.2000	-0.2997	-17.8335
2.2200	-0.2993	-17.8135
2.2400	-0.2979	-17.7935
2.2600	-0.2965	-17.7736
2.2800	-0.2960	-17.7535
2.3000	-0.2955	-17.7335
2.3200	-0.2950	-17.7135
2.3400	-0.2935	-17.6935
2.3600	-0.2926	-17.6735
2.3800	-0.2920	-17.6535
2.4000	-0.2912	-17.6335
2.4200	-0.2910	-17.6134
2.4400	-0.2893	-17.5935
2.4600	-0.2884	-17.5735
2.4800	-0.2874	-17.5535
2.5000	-0.2863	-17.5335
2.5200	-0.2859	-17.5135
2.5400	-0.2845	-17.4935
2.5600	-0.2839	-17.4735
2.5800	-0.2835	-17.4535
2.6000	-0.2824	-17.4335
2.6200	-0.2814	-17.4135
2.6400	-0.2802	-17.3935
2.6600	-0.2798	-17.3735
2.6800	-0.2791	-17.3535
2.7000	-0.2780	-17.3335
2.7200	-0.2771	-17.3135
2.7400	-0.2756	-17.2935
2.7600	-0.2755	-17.2735
2.7800	-0.2737	-17.2535
2.8000	-0.2727	-17.2335
2.8200	-0.2724	-17.2135
2.8400	-0.2713	-17.1936
2.8600	-0.2707	-17.1736
2.8800	-0.2701	-17.1535
2.9000	-0.2691	-17.1335
2.9200	-0.2678	-17.1135
2.9400	-0.2673	-17.0935
2.9600	-0.2665	-17.0735
2.9800	-0.2654	-17.0535
3.0000	-0.2652	-17.0335
3.0200	-0.2640	-17.0135
3.0400	-0.2629	-16.9935
3.0600	-0.2629	-16.9735
3.0800	-0.2617	-16.9535
3.1000	-0.2607	-16.9335
3.1200	-0.2597	-16.9135
3.1400	-0.2588	-16.8935
3.1600	-0.2581	-16.8735
3.1800	-0.2567	-16.8535
3.2000	-0.2562	-16.8335
3.2200	-0.2557	-16.8135
3.2400	-0.2548	-16.7935
3.2600	-0.2536	-16.7735
3.2800	-0.2522	-16.7535
3.3000	-0.2520	-16.7335
3.3200	-0.2509	-16.7135
3.3400	-0.2504	-16.6935
3.3600	-0.2492	-16.6735
3.3800	-0.2487	-16.6535
3.4000	-0.2480	-16.6335
3.4200	-0.2467	-16.6136
3.4400	-0.2464	-16.5935
3.4600	-0.2453	-16.5735
3.4800	-0.2446	-16.5535
3.5000	-0.2437	-16.5335
3.5200	-0.2428	-16.5135
3.5400	-0.2421	-16.4935
3.5600	-0.2417	-16.4735
3.5800	-0.2412	-16.4535
3.6000	-0.2399	-16.4335
3.6200	-0.2387	-16.4135
3.6400	-0.2381	-16.3935
3.6600	-0.2370	-16.3735
3.6800	-0.2368	-16.3535
3.7000	-0.2353	-16.3335
3.7200	-0.2346	-16.3135
3.7400	-0.2343	-16.2935
3.7600	-0.2333	-16.2735
3.7800	-0.2322	-16.2534
3.8000	-0.2311	-16.2335
3.8200	-0.2305	-16.2135
3.8400	-0.2291	-16.1935
3.8600	-0.2285	-16.1735
3.8800	-0.2276	-16.1535
3.9000	-0.2267	-16.1335
3.9200	-0.2261	-16.1135
3.9400	-0.2254	-16.0935
3.9600	-0.2245	-16.0735
3.9800	-0.2239	-16.0535
4.0000	-0.2232	-16.0336
4.0200	-0.2220	-16.0135
4.0400	-0.2205	-15.9935
4.0600	-0.2204	-15.9735
4.0800	-0.2199	-15.9535
4.1000	-0.2190	-15.9336
4.1200	-0.2177	-15.9135
4.1400	-0.2169	-15.8935
4.1600	-0.2162	-15.8735
4.1800	-0.2151	-15.8535
4.2000	-0.2140	-15.8336
4.2200	-0.2136	-15.8135
4.2400	-0.2130	-15.7935
4.2600	-0.2120	-15.7735
4.2800	-0.2109	-15.7535
4.3000	-0.2103	-15.7335
4.3200	-0.2097	-15.7135
4.3400	-0.2085	-15.6935
4.3600	-0.2076	-15.6735
4.3800	-0.2065	-15.6535
4.4000	-0.2062	-15.6335
4.4200	-0.2051	-15.6135
4.4400	-0.2045	-15.5935
4.4600	-0.2035	-15.5735
4.4800	-0.2030	-15.5535
4.5000	-0.2019	-15.5335
4.5200	-0.2007	-15.5135
4.5400	-0.2002	-15.4935
4.5600	-0.1995	-15.4735
4.5800	-0.1983	-15.4535
4.6000	-0.1973	-15.4335
4.6200	-0.1961	-15.4135
4.6400	-0.1965	-15.3935
4.6600	-0.1946	-15.3735
4.6800	-0.1938	-15.3535
4.7000	-0.1931	-15.3335
4.7200	-0.1928	-15.3136
4.7400	-0.1926	-15.2935
4.7600	-0.1913	-15.2735
4.7800	-0.1900	-15.2535
4.8000	-0.1889	-15.2335
4.8200	-0.1885	-15.2135
4.8400	-0.1877	-15.1935
4.8600	-0.1862	-15.1735
4.8800	-0.1857	-15.1535
4.9000	-0.1849	-15.1335
4.9200	-0.1841	-15.1135
4.9400	-0.1839	-15.0935
4.9600	-0.1829	-15.0735
4.9800	-0.1819	-15.0535
5.0000	-0.1812	-15.0335
5.0200	-0.1802	-15.0135
5.0400	-0.1785	-14.9935
5.0600	-0.1779	-14.9735
5.0800	-0.1779	-14.9535
5.1000	-0.1765	-14.9335
5.1200	-0.1758	-14.9135
5.1400	-0.1750	-14.8935
5.1600	-0.1743	-14.8736
5.1800	-0.1737	-14.8535
5.2000	-0.1728	-14.8335
5.2200	-0.1723	-14.8135
5.2400	-0.1711	-14.7935
5.2600	-0.1700	-14.7736
5.2800	-0.1691	-14.7535
5.3000	-0.1677	-14.7335
5.3200	-0.1682	-14.7135
5.3400	-0.1665	-14.6936
5.3600	-0.1657	-14.6736
5.3800	-0.1650	-14.6535
5.4000	-0.1642	-14.6335
5.4200	-0.1641	-14.6135
5.4400	-0.1627	-14.5935
5.4600	-0.1619	-14.5735
5.4800	-0.1611	-14.5535
5.5000	-0.1602	-14.5335
5.5200	-0.1596	-14.5135
5.5400	-0.1581	-14.4935
5.5600	-0.1580	-14.4735
5.5800	-0.1570	-14.4535
5.6000	-0.1564	-14.4335
5.6200	-0.1557	-14.4135
5.6400	-0.1545	-14.3935
5.6600	-0.1536	-14.3735
5.6800	-0.1524	-14.3535
5.7000	-0.1522	-14.3335
5.7200	-0.1515	-14.3135
5.7400	-0.1501	-14.2936
5.7600	-0.1501	-14.2735
5.7800	-0.1485	-14.2535
5.8000	-0.1486	-14.2335
5.8200	-0.1468	-14.2135
5.8400	-0.1459	-14.1936
5.8600	-0.1457	-14.1735
5.8800	-0.1447	-14.1535
5.9000	-0.1447	-14.1334
5.9200	-0.1436	-14.1135
5.9400	-0.1422	-14.0935
5.9600	-0.1413	-14.0735
5.9800	-0.1408	-14.0535
6.0000	-0.1400	-14.0335
6.0200	-0.1386	-14.0135
6.0400	-0.1377	-13.9935
6.0600	-0.1370	-13.9735
6.0800	-0.1364	-13.9535
6.1000	-0.1362	-13.9335
6.1200	-0.1345	-13.9135
6.1400	-0.1340	-13.8935
6.1600	-0.1334	-13.8735
6.1800	-0.1329	-13.8535
6.2000	-0.1321	-13.8335
6.2200	-0.1302	-13.8135
6.2400	-0.1298	-13.7935
6.2600	-0.1290	-13.7735
6.2800	-0.1285	-13.7535
6.3000	-0.1276	-13.7335
6.3200	-0.1269	-13.7136
6.3400	-0.1267	-13.6936
6.3600	-0.1246	-13.6735
6.3800	-0.1241	-13.6535
6.4000	-0.1233	-13.6335
6.4200	-0.1223	-13.6136
6.4400	-0.1220	-13.5936
6.4600	-0.1213	-13.5735
6.4800	-0.1208	-13.5535
6.5000	-0.1192	-13.5335
6.5200	-0.1189	-13.5135
6.5400	-0.1182	-13.4935
6.5600	-0.1169	-13.4735
6.5800	-0.1170	-13.4535
6.6000	-0.1155	-13.4335
6.6200	-0.1149	-13.4135
6.6400	-0.1142	-13.3935
6.6600	-0.1133	-13.3735
6.6800	-0.1134	-13.3535
6.7000	-0.1111	-13.3335
6.7200	-0.1106	-13.3135
6.7400	-0.1100	-13.2935
6.7600	-0.1098	-13.2735
6.7800	-0.1086	-13.2535
6.8000	-0.1079	-13.2335
6.8200	-0.1072	-13.2135
6.8400	-0.1056	-13.1935
6.8600	-0.1054	-13.1735
6.8800	-0.1047	-13.1535
6.9000	-0.1037	-13.1335
6.9200	-0.1032	-13.1135
6.9400	-0.1014	-13.0935
6.9600	-0.1015	-13.0735
6.9800	-0.1017	-13.0535
7.0000	-0.1003	-13.0335
7.0200	-0.0991	-13.0135
7.0400	-0.0980	-12.9935
7.0600	-0.0976	-12.9735
7.0800	-0.0965	-12.9535
7.1000	-0.0953	-12.9336
7.1200	-0.0949	-12.9135
7.1400	-0.0938	-12.8935
7.1600	-0.0943	-12.8735
7.1800	-0.0927	-12.8535
7.2000	-0.0916	-12.8335
7.2200	-0.0914	-12.8135
7.2400	-0.0899	-12.7935
7.2600	-0.0897	-12.7734
7.2800	-0.0885	-12.7535
7.3000	-0.0880	-12.7335
7.3200	-0.0875	-12.7135
7.3400	-0.0863	-12.6935
7.3600	-0.0858	-12.6735
7.3800	-0.0843	-12.6535
7.4000	-0.0846	-12.6335
7.4200	-0.0832	-12.6135
7.4400	-0.0826	-12.5935
7.4600	-0.0819	-12.5735
7.4800	-0.0806	-12.5536
7.5000	-0.0806	-12.5335
7.5200	-0.0796	-12.5135
7.5400	-0.0790	-12.4935
7.5600	-0.0785	-12.4735
7.5800	-0.0773	-12.4535
7.6000	-0.0771	-12.4335
7.6200	-0.0758	-12.4135
7.6400	-0.0753	-12.3935
7.6600	-0.0745	-12.3735
7.6800	-0.0735	-12.3536
7.7000	-0.0731	-12.3335
7.7200	-0.0719	-12.3135
7.7400	-0.0721	-12.2935
7.7600	-0.0712	-12.2735
7.7800	-0.0704	-12.2536
7.8000	-0.0697	-12.2335
7.8200	-0.0684	-12.2135
7.8400	-0.0686	-12.1935
7.8600	-0.0670	-12.1735
7.8800	-0.0661	-12.1535
7.9000	-0.0659	-12.1335
7.9200	-0.0651	-12.1135
7.9400	-0.0644	-12.0935
7.9600	-0.0629	-12.0735
7.9800	-0.0625	-12.0535
8.0000	-0.0621	-12.0335
8.0200	-0.0612	-12.0135
8.0400	-0.0608	-11.9935
8.0600	-0.0595	-11.9736
8.0800	-0.0592	-11.9535
8.1000	-0.0583	-11.9335
8.1200	-0.0576	-11.9135
8.1400	-0.0572	-11.8935
8.1600	-0.0560	-11.8735
8.1800	-0.0560	-11.8535
8.2000	-0.0546	-11.8335
8.2200	-0.0545	-11.8135
8.2400	-0.0541	-11.7935
8.2600	-0.0530	-11.7735
8.2800	-0.0526	-11.7535
8.3000	-0.0511	-11.7335
8.3200	-0.0511	-11.7135
8.3400	-0.0504	-11.6935
8.3600	-0.0494	-11.6735
8.3800	-0.0493	-11.6535
8.4000	-0.0482	-11.6335
8.4200	-0.0479	-11.6134
8.4400	-0.0467	-11.5935
8.4600	-0.0460	-11.5735
8.4800	-0.0459	-11.5535
8.5000	-0.0449	-11.5335
8.5200	-0.0445	-11.5135
8.5400	-0.0430	-11.4935
8.5600	-0.0436	-11.4735
8.5800	-0.0426	-11.4535
8.6000	-0.0414	-11.4335
8.6200	-0.0411	-11.4135
8.6400	-0.0402	-11.3935
8.6600	-0.0396	-11.3735
8.6800	-0.0388	-11.3535
8.7000	-0.0382	-11.3335
8.7200	-0.0384	-11.3135
8.7400	-0.0375	-11.2936
8.7600	-0.0373	-11.2735
8.7800	-0.0362	-11.2535
8.8000	-0.0354	-11.2335
8.8200	-0.0347	-11.2135
8.8400	-0.0338	-11.1936
8.8600	-0.0338	-11.1735
8.8800	-0.0332	-11.1535
8.9000	-0.0328	-11.1335
8.9200	-0.0319	-11.1135
8.9400	-0.0307	-11.0935
8.9600	-0.0308	-11.0735
8.9800	-0.0304	-11.0535
9.0000	-0.0302	-11.0335
9.0200	-0.0293	-11.0135
9.0400	-0.0279	-10.9935
9.0600	-0.0278	-10.9735
9.0800	-0.0268	-10.9535
9.1000	-0.0271	-10.9335
9.1200	-0.0262	-10.9135
9.1400	-0.0255	-10.8935
9.1600	-0.0253	-10.8735
9.1800	-0.0241	-10.8535
9.2000	-0.0241	-10.8335
9.2200	-0.0229	-10.8135
9.2400	-0.0230	-10.7935
9.2600	-0.0221	-10.7735
9.2800	-0.0220	-10.7535
9.3000	-0.0212	-10.7335
9.3200	-0.0210	-10.7136
9.3400	-0.0199	-10.6936
9.3600	-0.0194	-10.6735
9.3800	-0.0190	-10.6535
9.4000	-0.0191	-10.6335
9.4200	-0.0177	-10.6136
9.4400	-0.0178	-10.5936
9.4600	-0.0167	-10.5735
9.4800	-0.0165	-10.5535
9.5000	-0.0163	-10.5335
9.5200	-0.0155	-10.5135
9.5400	-0.0153	-10.4935
9.5600	-0.0140	-10.4735
9.5800	-0.0144	-10.4535
9.6000	-0.0135	-10.4335
9.6200	-0.0131	-10.4135
9.6400	-0.0129	-10.3935
9.6600	-0.0121	-10.3735
9.6800	-0.0115	-10.3535
9.7000	-0.0111	-10.3335
9.7200	-0.0109	-10.3135
9.7400	-0.0104	-10.2935
9.7600	-0.0096	-10.2735
9.7800	-0.0094	-10.2535
9.8000	-0.0080	-10.2335
9.8200	-0.0091	-10.2135
9.8400	-0.0090	-10.1935
9.8600	-0.0074	-10.1735
9.8800	-0.0067	-10.1535
9.9000	-0.0062	-10.1335
9.9200	-0.0061	-10.1135
9.9400	-0.0058	-10.0935
9.9600	-0.0053	-10.0735
9.9800	-0.0057	-10.0535
10.0000	-0.0042	-10.0335
10.0200	-0.0041	-10.0135
10.0400	-0.0037	-9.9935
10.0600	-0.0033	-9.9735
10.0800	-0.0030	-9.9535
10.1000	-0.0021	-9.9336
10.1200	-0.0022	-9.9135
10.1400	-0.0017	-9.8935
10.1600	-0.0012	-9.8735
10.1800	-0.0013	-9.8535
10.2000	-0.0007	-9.8335
10.2200	0.0001	-9.8135
10.2400	0.0006	-9.7935
10.2600	0.0002	-9.7735
10.2800	0.0013	-9.7535
10.3000	0.0014	-9.7335
10.3200	0.0010	-9.7135
10.3400	0.0019	-9.6935
10.3600	0.0021	-9.6735
10.3800	0.0030	-9.6535
10.4000	0.0031	-9.6335
10.4200	0.0033	-9.6135
10.4400	0.0036	-9.5935
10.4600	0.0038	-9.5735
10.4800	0.0044	-9.5535
10.5000	0.0048	-9.5335
10.5200	0.0050	-9.5135
10.5400	0.0055	-9.4935
10.5600	0.0058	-9.4735
10.5800	0.0063	-9.4535
10.6000	0.0061	-9.4335
10.6200	0.0070	-9.4135
10.6400	0.0073	-9.3935
10.6600	0.0070	-9.3735
10.6800	0.0074	-9.3536
10.7000	0.0078	-9.3335
10.7200	0.0083	-9.3135
10.7400	0.0080	-9.2935
10.7600	0.0087	-9.2735
10.7800	0.0094	-9.2536
10.8000	0.0095	-9.2335
10.8200	0.0099	-9.2135
10.8400	0.0098	-9.1935
10.8600	0.0101	-9.1735
10.8800	0.0103	-9.1535
10.9000	0.0104	-9.1335
10.9200	0.0107	-9.1135
10.9400	0.0115	-9.0935
10.9600	0.0118	-9.0735
10.9800	0.0117	-9.0535
11.0000	0.0115	-9.0335
11.0200	0.0116	-9.0135
11.0400	0.0124	-8.9935
11.0600	0.0127	-8.9736
11.0800	0.0126	-8.9535
11.1000	0.0126	-8.9335
11.1200	0.0131	-8.9135
11.1400	0.0130	-8.8935
11.1600	0.0138	-8.8735
11.1800	0.0137	-8.8535
11.2000	0.0140	-8.8335
11.2200	0.0142	-8.8135
11.2400	0.0140	-8.7935
11.2600	0.0148	-8.7736
11.2800	0.0148	-8.7535
11.3000	0.0151	-8.7335
11.3200	0.0148	-8.7135
11.3400	0.0152	-8.6935
11.3600	0.0154	-8.6735
11.3800	0.0155	-8.6535
11.4000	0.0157	-8.6335
11.4200	0.0155	-8.6135
11.4400	0.0160	-8.5935
11.4600	0.0166	-8.5735
11.4800	0.0166	-8.5535
11.5000	0.0164	-8.5335
11.5200	0.0167	-8.5135
11.5400	0.0174	-8.4935
11.5600	0.0171	-8.4735
11.5800	0.0176	-8.4535
11.6000	0.0174	-8.4335
11.6200	0.0173	-8.4135
11.6400	0.0182	-8.3935
11.6600	0.0181	-8.3735
11.6800	0.0181	-8.3535
11.7000	0.0180	-8.3335
11.7200	0.0188	-8.3135
11.7400	0.0185	-8.2935
11.7600	0.0178	-8.2735
11.7800	0.0186	-8.2535
11.8000	0.0190	-8.2335
11.8200	0.0185	-8.2135
11.8400	0.0188	-8.1936
11.8600	0.0195	-8.1735
11.8800	0.0199	-8.1535
11.9000	0.0190	-8.1335
11.9200	0.0191	-8.1135
11.9400	0.0194	-8.0935
11.9600	0.0196	-8.0735
11.9800	0.0203	-8.0535
12.0000	0.0200	-8.0334
12.0200	0.0197	-8.0135
12.0400	0.0198	-7.9935
12.0600	0.0200	-7.9735
12.0800	0.0201	-7.9535
12.1000	0.0199	-7.9335
12.1200	0.0211	-7.9135
12.1400	0.0204	-7.8935
12.1600	0.0204	-7.8735
12.1800	0.0207	-7.8535
12.2000	0.0205	-7.8335
12.2200	0.0209	-7.8135
12.2400	0.0202	-7.7935
12.2600	0.0209	-7.7735
12.2800	0.0210	-7.7535
12.3000	0.0212	-7.7335
12.3200	0.0211	-7.7136
12.3400	0.0210	-7.6935
12.3600	0.0213	-7.6735
12.3800	0.0208	-7.6535
12.4000	0.0214	-7.6335
12.4200	0.0215	-7.6136
12.4400	0.0213	-7.5935
12.4600	0.0219	-7.5735
12.4800	0.0210	-7.5535
12.5000	0.0211	-7.5335
12.5200	0.0218	-7.5135
12.5400	0.0218	-7.4935
12.5600	0.0223	-7.4735
12.5800	0.0213	-7.4535
12.6000	0.0214	-7.4335
12.6200	0.0216	-7.4135
12.6400	0.0220	-7.3935
12.6600	0.0215	-7.3735
12.6800	0.0213	-7.3535
12.7000	0.0219	-7.3335
12.7200	0.0221	-7.3135
12.7400	0.0218	-7.2935
12.7600	0.0213	-7.2735
12.7800	0.0213	-7.2535
12.8000	0.0222	-7.2335
12.8200	0.0215	-7.2135
12.8400	0.0219	-7.1935
12.8600	0.0216	-7.1735
12.8800	0.0221	-7.1535
12.9000	0.0219	-7.1336
12.9200	0.0217	-7.1136
12.9400	0.0216	-7.0935
12.9600	0.0218	-7.0735
12.9800	0.0217	-7.0535
13.0000	0.0219	-7.0336
13.0200	0.0213	-7.0136
13.0400	0.0223	-6.9935
13.0600	0.0213	-6.9735
13.0800	0.0211	-6.9535
13.1000	0.0214	-6.9335
13.1200	0.0218	-6.9135
13.1400	0.0221	-6.8935
13.1600	0.0213	-6.8735
13.1800	0.0218	-6.8535
13.2000	0.0220	-6.8335
13.2200	0.0213	-6.8135
13.2400	0.0212	-6.7935
13.2600	0.0211	-6.7735
13.2800	0.0214	-6.7535
13.3000	0.0215	-6.7335
13.3200	0.0209	-6.7135
13.3400	0.0209	-6.6935
13.3600	0.0207	-6.6735
13.3800	0.0212	-6.6535
13.4000	0.0210	-6.6335
13.4200	0.0212	-6.6135
13.4400	0.0212	-6.5935
13.4600	0.0210	-6.5735
13.4800	0.0212	-6.5535
13.5000	0.0208	-6.5335
13.5200	0.0212	-6.5135
13.5400	0.0216	-6.4935
13.5600	0.0211	-6.4735
13.5800	0.0208	-6.4536
13.6000	0.0205	-6.4335
13.6200	0.0214	-6.4135
13.6400	0.0206	-6.3935
13.6600	0.0207	-6.3735
13.6800	0.0209	-6.3535
13.7000	0.0205	-6.3335
13.7200	0.0206	-6.3135
13.7400	0.0202	-6.2935
13.7600	0.0203	-6.2735
13.7800	0.0205	-6.2535
13.8000	0.0205	-6.2335
13.8200	0.0209	-6.2135
13.8400	0.0201	-6.1935
13.8600	0.0204	-6.1735
13.8800	0.0201	-6.1535
13.9000	0.0201	-6.1335
13.9200	0.0196	-6.1135
13.9400	0.0191	-6.0935
13.9600	0.0198	-6.0735
13.9800	0.0200	-6.0535
14.0000	0.0196	-6.0335
14.0200	0.0193	-6.0135
14.0400	0.0190	-5.9935
14.0600	0.0197	-5.9735
14.0800	0.0194	-5.9535
14.1000	0.0197	-5.9335
14.1200	0.0196	-5.9135
14.1400	0.0198	-5.8935
14.1600	0.0202	-5.8736
14.1800	0.0185	-5.8536
14.2000	0.0192	-5.8336
14.2200	0.0188	-5.8135
14.2400	0.0188	-5.7935
14.2600	0.0190	-5.7736
14.2800	0.0191	-5.7536
14.3000	0.0194	-5.7335
14.3200	0.0182	-5.7135
14.3400	0.0184	-5.6935
14.3600	0.0186	-5.6736
14.3800	0.0183	-5.6535
14.4000	0.0186	-5.6335
14.4200	0.0179	-5.6134
14.4400	0.0188	-5.5935
14.4600	0.0185	-5.5735
14.4800	0.0183	-5.5535
14.5000	0.0180	-5.5335
14.5200	0.0171	-5.5135
14.5400	0.0181	-5.4935
14.5600	0.0177	-5.4735
14.5800	0.0177	-5.4535
14.6000	0.0176	-5.4335
14.6200	0.0166	-5.4135
14.6400	0.0177	-5.3935
14.6600	0.0169	-5.3735
14.6800	0.0171	-5.3535
14.7000	0.0172	-5.3335
14.7200	0.0169	-5.3135
14.7400	0.0174	-5.2936
14.7600	0.0163	-5.2735
14.7800	0.0167	-5.2535
14.8000	0.0170	-5.2335
14.8200	0.0165	-5.2135
14.8400	0.0171	-5.1936
14.8600	0.0163	-5.1735
14.8800	0.0174	-5.1535
14.9000	0.0167	-5.1335
14.9200	0.0161	-5.1135
14.9400	0.0159	-5.0935
14.9600	0.0163	-5.0735
14.9800	0.0169	-5.0535
15.0000	0.0158	-5.0335
15.0200	0.0164	-5.0135
15.0400	0.0164	-4.9935
15.0600	0.0161	-4.9735
15.0800	0.0153	-4.9535
15.1000	0.0148	-4.9335
15.1200	0.0162	-4.9135
15.1400	0.0154	-4.8935
15.1600	0.0151	-4.8735
15.1800	0.0157	-4.8535
15.2000	0.0148	-4.8335
15.2200	0.0158	-4.8135
15.2400	0.0149	-4.7935
15.2600	0.0152	-4.7735
15.2800	0.0149	-4.7535
15.3000	0.0149	-4.7335
15.3200	0.0158	-4.7136
15.3400	0.0142	-4.6935
15.3600	0.0147	-4.6735
15.3800	0.0152	-4.6535
15.4000	0.0148	-4.6335
15.4200	0.0149	-4.6136
15.4400	0.0145	-4.5935
15.4600	0.0148	-4.5735
15.4800	0.0141	-4.5535
15.5000	0.0140	-4.5335
15.5200	0.0147	-4.5136
15.5400	0.0139	-4.4935
15.5600	0.0145	-4.4735
15.5800	0.0135	-4.4535
15.6000	0.0138	-4.4335
15.6200	0.0145	-4.4135
15.6400	0.0141	-4.3935
15.6600	0.0140	-4.3735
15.6800	0.0130	-4.3535
15.7000	0.0137	-4.3335
15.7200	0.0136	-4.3135
15.7400	0.0134	-4.2935
15.7600	0.0136	-4.2735
15.7800	0.0133	-4.2535
15.8000	0.0140	-4.2335
15.8200	0.0130	-4.2135
15.8400	0.0128	-4.1935
15.8600	0.0137	-4.1735
15.8800	0.0131	-4.1535
15.9000	0.0135	-4.1336
15.9200	0.0127	-4.1135
15.9400	0.0127	-4.0935
15.9600	0.0129	-4.0735
15.9800	0.0124	-4.0535
16.0000	0.0129	-4.0336
16.0200	0.0126	-4.0135
16.0400	0.0130	-3.9935
16.0600	0.0122	-3.9735
16.0800	0.0117	-3.9535
16.1000	0.0126	-3.9335
16.1200	0.0123	-3.9135
16.1400	0.0128	-3.8935
16.1600	0.0119	-3.8735
16.1800	0.0116	-3.8535
16.2000	0.0126	-3.8335
16.2200	0.0127	-3.8135
16.2400	0.0122	-3.7935
16.2600	0.0113	-3.7735
16.2800	0.0118	-3.7535
16.3000	0.0121	-3.7335
16.3200	0.0119	-3.7135
16.3400	0.0118	-3.6935
16.3600	0.0112	-3.6735
16.3800	0.0125	-3.6535
16.4000	0.0117	-3.6335
16.4200	0.0110	-3.6135
16.4400	0.0110	-3.5935
16.4600	0.0107	-3.5735
16.4800	0.0118	-3.5536
16.5000	0.0116	-3.5336
16.5200	0.0114	-3.5136
16.5400	0.0109	-3.4935
16.5600	0.0109	-3.4735
16.5800	0.0113	-3.4536
16.6000	0.0107	-3.4335
16.6200	0.0112	-3.4135
16.6400	0.0110	-3.3935
16.6600	0.0104	-3.3735
16.6800	0.0104	-3.3535
16.7000	0.0107	-3.3335
16.7200	0.0112	-3.3135
16.7400	0.0107	-3.2935
16.7600	0.0106	-3.2735
16.7800	0.0109	-3.2535
16.8000	0.0104	-3.2335
16.8200	0.0108	-3.2135
16.8400	0.0104	-3.1934
16.8600	0.0106	-3.1735
16.8800	0.0107	-3.1535
16.9000	0.0101	-3.1335
16.9200	0.0106	-3.1135
16.9400	0.0100	-3.0935
16.9600	0.0107	-3.0735
16.9800	0.0104	-3.0536
17.0000	0.0099	-3.0335
17.0200	0.0100	-3.0135
17.0400	0.0098	-2.9935
17.0600	0.0105	-2.9736
17.0800	0.0097	-2.9536
17.1000	0.0100	-2.9335
17.1200	0.0107	-2.9135
17.1400	0.0098	-2.8935
17.1600	0.0101	-2.8735
17.1800	0.0095	-2.8535
17.2000	0.0099	-2.8335
17.2200	0.0097	-2.8135
17.2400	0.0089	-2.7935
17.2600	0.0101	-2.7735
17.2800	0.0101	-2.7535
17.3000	0.0097	-2.7335
17.3200	0.0092	-2.7135
17.3400	0.0093	-2.6935
17.3600	0.0100	-2.6735
17.3800	0.0096	-2.6535
17.4000	0.0099	-2.6335
17.4200	0.0092	-2.6134
17.4400	0.0098	-2.5935
17.4600	0.0102	-2.5735
17.4800	0.0095	-2.5535
17.5000	0.0097	-2.5335
17.5200	0.0095	-2.5134
17.5400	0.0097	-2.4935
17.5600	0.0096	-2.4735
17.5800	0.0090	-2.4535
17.6000	0.0095	-2.4335
17.6200	0.0090	-2.4135
17.6400	0.0090	-2.3935
17.6600	0.0091	-2.3736
17.6800	0.0093	-2.3535
17.7000	0.0102	-2.3335
17.7200	0.0097	-2.3135
17.7400	0.0096	-2.2935
17.7600	0.0091	-2.2735
17.7800	0.0091	-2.2535
17.8000	0.0092	-2.2335
17.8200	0.0088	-2.2135
17.8400	0.0093	-2.1936
17.8600	0.0098	-2.1736
17.8800	0.0093	-2.1535
17.9000	0.0090	-2.1335
17.9200	0.0083	-2.1135
17.9400	0.0095	-2.0936
17.9600	0.0095	-2.0735
17.9800	0.0089	-2.0535
18.0000	0.0087	-2.0335
18.0200	0.0091	-2.0135
18.0400	0.0093	-1.9935
18.0600	0.0089	-1.9735
18.0800	0.0088	-1.9535
18.1000	0.0089	-1.9335
18.1200	0.0091	-1.9135
18.1400	0.0093	-1.8935
18.1600	0.0086	-1.8735
18.1800	0.0089	-1.8535
18.2000	0.0088	-1.8335
18.2200	0.0092	-1.8135
18.2400	0.0092	-1.7935
18.2600	0.0091	-1.7735
18.2800	0.0094	-1.7535
18.3000	0.0091	-1.7335
18.3200	0.0091	-1.7136
18.3400	0.0090	-1.6935
18.3600	0.0094	-1.6735
18.3800	0.0093	-1.6535
18.4000	0.0086	-1.6335
18.4200	0.0088	-1.6136
18.4400	0.0092	-1.5935
18.4600	0.0093	-1.5735
18.4800	0.0095	-1.5535
18.5000	0.0086	-1.5335
18.5200	0.0083	-1.5135
18.5400	0.0086	-1.4935
18.5600	0.0090	-1.4735
18.5800	0.0088	-1.4535
18.6000	0.0091	-1.4335
18.6200	0.0089	-1.4135
18.6400	0.0087	-1.3935
18.6600	0.0088	-1.3735
18.6800	0.0087	-1.3535
18.7000	0.0089	-1.3335
18.7200	0.0090	-1.3135
18.7400	0.0086	-1.2935
18.7600	0.0089	-1.2735
18.7800	0.0090	-1.2535
18.8000	0.0092	-1.2335
18.8200	0.0093	-1.2135
18.8400	0.0091	-1.1935
18.8600	0.0088	-1.1735
18.8800	0.0086	-1.1535
18.9000	0.0087	-1.1336
18.9200	0.0085	-1.1135
18.9400	0.0091	-1.0935
18.9600	0.0087	-1.0735
18.9800	0.0087	-1.0535
19.0000	0.0084	-1.0336
19.0200	0.0090	-1.0136
19.0400	0.0092	-0.9935
19.0600	0.0091	-0.9735
19.0800	0.0086	-0.9535
19.1000	0.0090	-0.9336
19.1200	0.0091	-0.9135
19.1400	0.0087	-0.8935
19.1600	0.0084	-0.8735
19.1800	0.0091	-0.8535
19.2000	0.0093	-0.8335
19.2200	0.0091	-0.8135
19.2400	0.0091	-0.7935
19.2600	0.0088	-0.7735
19.2800	0.0088	-0.7535
19.3000	0.0089	-0.7335
19.3200	0.0090	-0.7135
19.3400	0.0091	-0.6935
19.3600	0.0087	-0.6735
19.3800	0.0081	-0.6535
19.4000	0.0083	-0.6335
19.4200	0.0090	-0.6135
19.4400	0.0092	-0.5935
19.4600	0.0087	-0.5735
19.4800	0.0094	-0.5535
19.5000	0.0089	-0.5335
19.5200	0.0092	-0.5135
19.5400	0.0090	-0.4935
19.5600	0.0087	-0.4735
19.5800	0.0086	-0.4535
19.6000	0.0090	-0.4335
19.6200	0.0093	-0.4135
19.6400	0.0088	-0.3935
19.6600	0.0092	-0.3735
19.6800	0.0095	-0.3536
19.7000	0.0090	-0.3335
19.7200	0.0091	-0.3135
19.7400	0.0085	-0.2935
19.7600	0.0092	-0.2735
19.7800	0.0089	-0.2535
19.8000	0.0085	-0.2335
19.8200	0.0086	-0.2135
19.8400	0.0087	-0.1935
19.8600	0.0090	-0.1735
19.8800	0.0090	-0.1535
19.9000	0.0090	-0.1335
19.9200	0.0090	-0.1135
19.9400	0.0090	-0.0935
19.9600	0.0096	-0.0735
19.9800	0.0090	-0.0535
20.0000	0.0091	-0.0335
20.0200	0.0096	-0.0135
20.0400	0.0089	0.0065
20.0600	0.0094	0.0264
20.0800	0.0090	0.0464
20.1000	0.0091	0.0665
20.1200	0.0089	0.0865
20.1400	0.0092	0.1065
20.1600	0.0097	0.1265
20.1800	0.0094	0.1464
20.2000	0.0097	0.1665
20.2200	0.0090	0.1865
20.2400	0.0087	0.2065
20.2600	0.0094	0.2265
20.2800	0.0092	0.2465
20.3000	0.0094	0.2665
20.3200	0.0087	0.2865
20.3400	0.0102	0.3065
20.3600	0.0097	0.3265
20.3800	0.0092	0.3465
20.4000	0.0093	0.3665
20.4200	0.0090	0.3865
20.4400	0.0097	0.4065
20.4600	0.0096	0.4265
20.4800	0.0095	0.4465
20.5000	0.0097	0.4665
20.5200	0.0090	0.4865
20.5400	0.0092	0.5065
20.5600	0.0093	0.5265
20.5800	0.0099	0.5465
20.6000	0.0097	0.5665
20.6200	0.0096	0.5865
20.6400	0.0100	0.6065
20.6600	0.0096	0.6265
20.6800	0.0101	0.6465
20.7000	0.0095	0.6665
20.7200	0.0090	0.6865
20.7400	0.0095	0.7065
20.7600	0.0090	0.7265
20.7800	0.0100	0.7464
20.8000	0.0097	0.7665
20.8200	0.0096	0.7865
20.8400	0.0099	0.8065
20.8600	0.0096	0.8265
20.8800	0.0097	0.8465
20.9000	0.0090	0.8665
20.9200	0.0096	0.8865
20.9400	0.0095	0.9065
20.9600	0.0092	0.9265
20.9800	0.0096	0.9465
21.0000	0.0093	0.9666
21.0200	0.0098	0.9865
21.0400	0.0099	1.0064
21.0600	0.0093	1.0265
21.0800	0.0098	1.0465
21.1000	0.0089	1.0665
21.1200	0.0100	1.0865
21.1400	0.0094	1.1065
21.1600	0.0093	1.1265
21.1800	0.0090	1.1465
21.2000	0.0090	1.1665
21.2200	0.0096	1.1865
21.2400	0.0094	1.2065
21.2600	0.0101	1.2265
21.2800	0.0097	1.2465
21.3000	0.0091	1.2665
21.3200	0.0096	1.2865
21.3400	0.0093	1.3065
21.3600	0.0094	1.3265
21.3800	0.0096	1.3465
21.4000	0.0096	1.3665
21.4200	0.0100	1.3864
21.4400	0.0097	1.4065
21.4600	0.0097	1.4265
21.4800	0.0098	1.4465
21.5000	0.0096	1.4665
21.5200	0.0102	1.4865
21.5400	0.0102	1.5065
21.5600	0.0105	1.5265
21.5800	0.0095	1.5465
21.6000	0.0098	1.5665
21.6200	0.0099	1.5865
21.6400	0.0098	1.6065
21.6600	0.0105	1.6265
21.6800	0.0097	1.6465
21.7000	0.0099	1.6665
21.7200	0.0097	1.6865
21.7400	0.0096	1.7065
21.7600	0.0103	1.7265
21.7800	0.0095	1.7465
21.8000	0.0101	1.7665
21.8200	0.0097	1.7865
21.8400	0.0094	1.8065
21.8600	0.0104	1.8265
21.8800	0.0100	1.8465
21.9000	0.0104	1.8665
21.9200	0.0091	1.8865
21.9400	0.0096	1.9065
21.9600	0.0097	1.9265
21.9800	0.0095	1.9465
22.0000	0.0104	1.9665
22.0200	0.0095	1.9865
22.0400	0.0095	2.0065
22.0600	0.0094	2.0265
22.0800	0.0097	2.0465
22.1000	0.0103	2.0664
22.1200	0.0096	2.0865
22.1400	0.0102	2.1065
22.1600	0.0095	2.1265
22.1800	0.0093	2.1465
22.2000	0.0099	2.1665
22.2200	0.0099	2.1865
22.2400	0.0107	2.2065
22.2600	0.0097	2.2266
22.2800	0.0097	2.2465
22.3000	0.0099	2.2665
22.3200	0.0099	2.2865
22.3400	0.0105	2.3065
22.3600	0.0095	2.3265
22.3800	0.0097	2.3464
22.4000	0.0099	2.3664
22.4200	0.0096	2.3865
22.4400	0.0096	2.4065
22.4600	0.0098	2.4265
22.4800	0.0104	2.4464
22.5000	0.0099	2.4664
22.5200	0.0098	2.4865
22.5400	0.0099	2.5065
22.5600	0.0096	2.5265
22.5800	0.0106	2.5464
22.6000	0.0100	2.5665
22.6200	0.0099	2.5865
22.6400	0.0100	2.6065
22.6600	0.0098	2.6265
22.6800	0.0101	2.6465
22.7000	0.0100	2.6665
22.7200	0.0102	2.6865
22.7400	0.0096	2.7065
22.7600	0.0092	2.7265
22.7800	0.0100	2.7465
22.8000	0.0093	2.7665
22.8200	0.0101	2.7865
22.8400	0.0093	2.8065
22.8600	0.0096	2.8265
22.8800	0.0099	2.8465
22.9000	0.0094	2.8665
22.9200	0.0098	2.8865
22.9400	0.0094	2.9065
22.9600	0.0095	2.9265
22.9800	0.0097	2.9465
23.0000	0.0093	2.9665
23.0200	0.0100	2.9865
23.0400	0.0091	3.0065
23.0600	0.0102	3.0265
23.0800	0.0094	3.0465
23.1000	0.0097	3.0665
23.1200	0.0102	3.0864
23.1400	0.0090	3.1065
23.1600	0.0099	3.1264
23.1800	0.0095	3.1464
23.2000	0.0096	3.1665
23.2200	0.0096	3.1865
23.2400	0.0095	3.2065
23.2600	0.0101	3.2264
23.2800	0.0098	3.2465
23.3000	0.0095	3.2665
23.3200	0.0089	3.2865
23.3400	0.0094	3.3065
23.3600	0.0099	3.3265
23.3800	0.0095	3.3465
23.4000	0.0096	3.3665
23.4200	0.0094	3.3865
23.4400	0.0094	3.4065
23.4600	0.0094	3.4265
23.4800	0.0089	3.4465
23.5000	0.0099	3.4665
23.5200	0.0093	3.4865
23.5400	0.0091	3.5065
23.5600	0.0093	3.5265
23.5800	0.0097	3.5465
23.6000	0.0095	3.5665
23.6200	0.0087	3.5865
23.6400	0.0096	3.6065
23.6600	0.0093	3.6265
23.6800	0.0092	3.6465
23.7000	0.0093	3.6665
23.7200	0.0090	3.6865
23.7400	0.0092	3.7064
23.7600	0.0090	3.7264
23.7800	0.0092	3.7465
23.8000	0.0095	3.7665
23.8200	0.0090	3.7865
23.8400	0.0098	3.8065
23.8600	0.0096	3.8265
23.8800	0.0091	3.8465
23.9000	0.0094	3.8665
23.9200	0.0088	3.8865
23.9400	0.0094	3.9065
23.9600	0.0083	3.9265
23.9800	0.0095	3.9465
24.0000	0.0092	3.9665
24.0200	0.0091	3.9865
24.0400	0.0094	4.0065
24.0600	0.0086	4.0265
24.0800	0.0087	4.0465
24.1000	0.0085	4.0665
24.1200	0.0092	4.0865
24.1400	0.0091	4.1065
24.1600	0.0089	4.1265
24.1800	0.0093	4.1465
24.2000	0.0085	4.1665
24.2200	0.0086	4.1865
24.2400	0.0090	4.2065
24.2600	0.0087	4.2265
24.2800	0.0092	4.2465
24.3000	0.0080	4.2665
24.3200	0.0086	4.2865
24.3400	0.0086	4.3065
24.3600	0.0089	4.3265
24.3800	0.0090	4.3465
24.4000	0.0083	4.3665
24.4200	0.0087	4.3864
24.4400	0.0091	4.4064
24.4600	0.0082	4.4265
24.4800	0.0085	4.4465
24.5000	0.0076	4.4665
24.5200	0.0084	4.4864
24.5400	0.0083	4.5065
24.5600	0.0082	4.5265
24.5800	0.0080	4.5466
24.6000	0.0079	4.5665
24.6200	0.0082	4.5865
24.6400	0.0079	4.6065
24.6600	0.0086	4.6265
24.6800	0.0083	4.6465
24.7000	0.0079	4.6665
24.7200	0.0079	4.6865
24.7400	0.0075	4.7065
24.7600	0.0076	4.7265
24.7800	0.0082	4.7465
24.8000	0.0083	4.7665
24.8200	0.0077	4.7865
24.8400	0.0073	4.8065
24.8600	0.0085	4.8265
24.8800	0.0080	4.8465
24.9000	0.0082	4.8664
24.9200	0.0074	4.8865
24.9400	0.0076	4.9065
24.9600	0.0075	4.9265
24.9800	0.0071	4.9465
25.0000	0.0076	4.9665
25.0200	0.0076	4.9865
25.0400	0.0076	5.0065
25.0600	0.0074	5.0265
25.0800	0.0071	5.0465
25.1000	0.0080	5.0664
25.1200	0.0076	5.0865
25.1400	0.0076	5.1065
25.1600	0.0071	5.1265
25.1800	0.0075	5.1465
25.2000	0.0080	5.1665
25.2200	0.0079	5.1865
25.2400	0.0073	5.2065
25.2600	0.0069	5.2265
25.2800	0.0075	5.2465
25.3000	0.0075	5.2665
25.3200	0.0071	5.2865
25.3400	0.0069	5.3065
25.3600	0.0071	5.3265
25.3800	0.0070	5.3465
25.4000	0.0073	5.3665
25.4200	0.0068	5.3865
25.4400	0.0067	5.4065
25.4600	0.0069	5.4265
25.4800	0.0067	5.4464
25.5000	0.0064	5.4664
25.5200	0.0069	5.4865
25.5400	0.0071	5.5065
25.5600	0.0066	5.5265
25.5800	0.0067	5.5464
25.6000	0.0064	5.5665
25.6200	0.0066	5.5865
25.6400	0.0065	5.6065
25.6600	0.0065	5.6265
25.6800	0.0068	5.6465
25.7000	0.0065	5.6665
25.7200	0.0059	5.6865
25.7400	0.0062	5.7065
25.7600	0.0064	5.7265
25.7800	0.0067	5.7465
25.8000	0.0058	5.7665
25.8200	0.0059	5.7865
25.8400	0.0057	5.8065
25.8600	0.0060	5.8265
25.8800	0.0062	5.8465
25.9000	0.0061	5.8665
25.9200	0.0060	5.8865
25.9400	0.0057	5.9066
25.9600	0.0061	5.9265
25.9800	0.0058	5.9464
26.0000	0.0055	5.9665
26.0200	0.0057	5.9865
26.0400	0.0059	6.0065
26.0600	0.0057	6.0264
26.0800	0.0055	6.0464
26.1000	0.0054	6.0665
26.1200	0.0062	6.0865
26.1400	0.0050	6.1065
26.1600	0.0051	6.1264
26.1800	0.0049	6.1464
26.2000	0.0055	6.1665
26.2200	0.0054	6.1865
26.2400	0.0052	6.2065
26.2600	0.0052	6.2264
26.2800	0.0054	6.2465
26.3000	0.0054	6.2665
26.3200	0.0049	6.2865
26.3400	0.0045	6.3065
26.3600	0.0053	6.3265
26.3800	0.0052	6.3465
26.4000	0.0051	6.3665
26.4200	0.0047	6.3865
26.4400	0.0052	6.4065
26.4600	0.0049	6.4265
26.4800	0.0045	6.4465
26.5000	0.0046	6.4665
26.5200	0.0044	6.4865
26.5400	0.0047	6.5065
26.5600	0.0050	6.5265
26.5800	0.0042	6.5465
26.6000	0.0040	6.5665
26.6200	0.0041	6.5865
26.6400	0.0046	6.6065
26.6600	0.0044	6.6265
26.6800	0.0047	6.6465
26.7000	0.0045	6.6665
26.7200	0.0041	6.6865
26.7400	0.0043	6.7065
26.7600	0.0039	6.7265
26.7800	0.0041	6.7465
26.8000	0.0040	6.7665
26.8200	0.0036	6.7865
26.8400	0.0039	6.8065
26.8600	0.0039	6.8264
26.8800	0.0043	6.8465
26.9000	0.0044	6.8665
26.9200	0.0036	6.8865
26.9400	0.0037	6.9065
26.9600	0.0038	6.9265
26.9800	0.0043	6.9465
27.0000	0.0031	6.9666
27.0200	0.0038	6.9865
27.0400	0.0040	7.0065
27.0600	0.0034	7.0265
27.0800	0.0030	7.0465
27.1000	0.0027	7.0666
27.1200	0.0038	7.0865
27.1400	0.0035	7.1065
27.1600	0.0037	7.1265
27.1800	0.0031	7.1465
27.2000	0.0031	7.1665
27.2200	0.0038	7.1865
27.2400	0.0030	7.2064
27.2600	0.0031	7.2264
27.2800	0.0036	7.2465
27.3000	0.0032	7.2665
27.3200	0.0034	7.2865
27.3400	0.0027	7.3064
27.3600	0.0033	7.3265
27.3800	0.0030	7.3465
27.4000	0.0029	7.3665
27.4200	0.0028	7.3865
27.4400	0.0023	7.4065
27.4600	0.0031	7.4265
27.4800	0.0033	7.4465
27.5000	0.0026	7.4665
27.5200	0.0029	7.4865
27.5400	0.0030	7.5065
27.5600	0.0025	7.5265
27.5800	0.0020	7.5465
27.6000	0.0023	7.5665
27.6200	0.0026	7.5864
27.6400	0.0028	7.6065
27.6600	0.0029	7.6265
27.6800	0.0020	7.6465
27.7000	0.0023	7.6665
27.7200	0.0029	7.6865
27.7400	0.0030	7.7065
27.7600	0.0029	7.7265
27.7800	0.0019	7.7465
27.8000	0.0029	7.7665
27.8200	0.0029	7.7865
27.8400	0.0021	7.8065
27.8600	0.0025	7.8265
27.8800	0.0019	7.8465
27.9000	0.0026	7.8665
27.9200	0.0022	7.8865
27.9400	0.0027	7.9065
27.9600	0.0027	7.9265
27.9800	0.0026	7.9465
28.0000	0.0028	7.9665
28.0200	0.0020	7.9865
28.0400	0.0025	8.0065
28.0600	0.0025	8.0265
28.0800	0.0027	8.0465
28.1000	0.0024	8.0664
28.1200	0.0020	8.0865
28.1400	0.0027	8.1065
28.1600	0.0026	8.1265
28.1800	0.0022	8.1465
28.2000	0.0028	8.1665
28.2200	0.0026	8.1865
28.2400	0.0029	8.2065
28.2600	0.0020	8.2265
28.2800	0.0024	8.2465
28.3000	0.0021	8.2665
28.3200	0.0023	8.2865
28.3400	0.0028	8.3065
28.3600	0.0019	8.3265
28.3800	0.0022	8.3465
28.4000	0.0024	8.3665
28.4200	0.0025	8.3865
28.4400	0.0024	8.4065
28.4600	0.0021	8.4265
28.4800	0.0029	8.4465
28.5000	0.0026	8.4665
28.5200	0.0027	8.4865
28.5400	0.0029	8.5065
28.5600	0.0030	8.5265
28.5800	0.0034	8.5464
28.6000	0.0024	8.5664
28.6200	0.0034	8.5865
28.6400	0.0028	8.6065
28.6600	0.0028	8.6265
28.6800	0.0033	8.6465
28.7000	0.0027	8.6665
28.7200	0.0034	8.6865
28.7400	0.0030	8.7065
28.7600	0.0030	8.7265
28.7800	0.0033	8.7465
28.8000	0.0032	8.7665
28.8200	0.0036	8.7865
28.8400	0.0027	8.8065
28.8600	0.0036	8.8265
28.8800	0.0040	8.8465
28.9000	0.0041	8.8665
28.9200	0.0038	8.8865
28.9400	0.0031	8.9065
28.9600	0.0043	8.9265
28.9800	0.0043	8.9465
29.0000	0.0036	8.9665
29.0200	0.0042	8.9865
29.0400	0.0038	9.0065
29.0600	0.0048	9.0265
29.0800	0.0047	9.0464
29.1000	0.0039	9.0665
29.1200	0.0040	9.0865
29.1400	0.0041	9.1066
29.1600	0.0051	9.1265
29.1800	0.0046	9.1464
29.2000	0.0048	9.1665
29.2200	0.0047	9.1865
29.2400	0.0048	9.2065
29.2600	0.0055	9.2264
29.2800	0.0045	9.2464
29.3000	0.0056	9.2665
29.3200	0.0059	9.2865
29.3400	0.0058	9.3065
29.3600	0.0061	9.3264
29.3800	0.0056	9.3465
29.4000	0.0064	9.3665
29.4200	0.0057	9.3865
29.4400	0.0059	9.4065
29.4600	0.0063	9.4265
29.4800	0.0066	9.4465
29.5000	0.0067	9.4665
29.5200	0.0060	9.4865
29.5400	0.0071	9.5065
29.5600	0.0076	9.5264
29.5800	0.0072	9.5465
29.6000	0.0072	9.5665
29.6200	0.0069	9.5865
29.6400	0.0075	9.6065
29.6600	0.0075	9.6264
29.6800	0.0075	9.6465
29.7000	0.0082	9.6665
29.7200	0.0078	9.6865
29.7400	0.0088	9.7065
29.7600	0.0088	9.7265
29.7800	0.0091	9.7465
29.8000	0.0089	9.7665
29.8200	0.0091	9.7865
29.8400	0.0093	9.8064
29.8600	0.0088	9.8265
29.8800	0.0095	9.8465
29.9000	0.0098	9.8665
29.9200	0.0095	9.8865
29.9400	0.0102	9.9065
29.9600	0.0100	9.9265
29.9800	0.0106	9.9465
30.0000	0.0105	9.9665
30.0200	0.0111	9.9865
30.0400	0.0118	10.0065
30.0600	0.0112	10.0265
30.0800	0.0113	10.0465
30.1000	0.0113	10.0665
30.1200	0.0119	10.0865
30.1400	0.0125	10.1064
30.1600	0.0127	10.1265
30.1800	0.0129	10.1465
30.2000	0.0127	10.1665
30.2200	0.0131	10.1865
30.2400	0.0136	10.2065
30.2600	0.0136	10.2265
30.2800	0.0145	10.2465
30.3000	0.0143	10.2665
30.3200	0.0153	10.2865
30.3400	0.0148	10.3064
30.3600	0.0151	10.3265
30.3800	0.0157	10.3465
30.4000	0.0156	10.3665
30.4200	0.0166	10.3864
30.4400	0.0161	10.4065
30.4600	0.0164	10.4265
30.4800	0.0167	10.4465
30.5000	0.0165	10.4665
30.5200	0.0175	10.4865
30.5400	0.0175	10.5065
30.5600	0.0181	10.5265
30.5800	0.0182	10.5465
30.6000	0.0183	10.5665
30.6200	0.0190	10.5864
30.6400	0.0190	10.6065
30.6600	0.0195	10.6265
30.6800	0.0193	10.6465
30.7000	0.0197	10.6665
30.7200	0.0212	10.6864
30.7400	0.0208	10.7065
30.7600	0.0215	10.7265
30.7800	0.0214	10.7465
30.8000	0.0225	10.7665
30.8200	0.0223	10.7865
30.8400	0.0227	10.8065
30.8600	0.0228	10.8265
30.8800	0.0227	10.8465
30.9000	0.0241	10.8665
30.9200	0.0241	10.8865
30.9400	0.0244	10.9064
30.9600	0.0256	10.9265
30.9800	0.0247	10.9465
31.0000	0.0259	10.9665
31.0200	0.0256	10.9865
31.0400	0.0263	11.0065
31.0600	0.0272	11.0265
31.0800	0.0273	11.0465
31.1000	0.0277	11.0665
31.1200	0.0277	11.0865
31.1400	0.0287	11.1065
31.1600	0.0285	11.1265
31.1800	0.0288	11.1465
31.2000	0.0297	11.1665
31.2200	0.0296	11.1865
31.2400	0.0305	11.2065
31.2600	0.0307	11.2265
31.2800	0.0309	11.2465
31.3000	0.0320	11.2665
31.3200	0.0324	11.2865
31.3400	0.0327	11.3065
31.3600	0.0326	11.3265
31.3800	0.0337	11.3465
31.4000	0.0345	11.3665
31.4200	0.0344	11.3865
31.4400	0.0353	11.4065
31.4600	0.0352	11.4265
31.4800	0.0361	11.4465
31.5000	0.0368	11.4665
31.5200	0.0366	11.4865
31.5400	0.0372	11.5065
31.5600	0.0375	11.5265
31.5800	0.0386	11.5464
31.6000	0.0384	11.5665
31.6200	0.0392	11.5865
31.6400	0.0397	11.6065
31.6600	0.0400	11.6265
31.6800	0.0409	11.6464
31.7000	0.0408	11.6665
31.7200	0.0418	11.6865
31.7400	0.0422	11.7065
31.7600	0.0417	11.7265
31.7800	0.0432	11.7465
31.8000	0.0438	11.7665
31.8200	0.0446	11.7865
31.8400	0.0449	11.8065
31.8600	0.0452	11.8265
31.8800	0.0463	11.8465
31.9000	0.0465	11.8665
31.9200	0.0472	11.8865
31.9400	0.0469	11.9065
31.9600	0.0472	11.9265
31.9800	0.0485	11.9465
32.0000	0.0488	11.9665
32.0200	0.0501	11.9865
32.0400	0.0501	12.0065
32.0600	0.0512	12.0265
32.0800	0.0515	12.0465
32.1000	0.0514	12.0665
32.1200	0.0523	12.0865
32.1400	0.0526	12.1065
32.1600	0.0540	12.1265
32.1800	0.0540	12.1465
32.2000	0.0547	12.1665
32.2200	0.0553	12.1865
32.2400	0.0559	12.2065
32.2600	0.0572	12.2265
32.2800	0.0570	12.2465
32.3000	0.0578	12.2665
32.3200	0.0584	12.2865
32.3400	0.0587	12.3065
32.3600	0.0594	12.3265
32.3800	0.0600	12.3465
32.4000	0.0608	12.3665
32.4200	0.0617	12.3865
32.4400	0.0621	12.4065
32.4600	0.0628	12.4265
32.4800	0.0633	12.4465
32.5000	0.0638	12.4665
32.5200	0.0644	12.4865
32.5400	0.0653	12.5065
32.5600	0.0662	12.5265
32.5800	0.0670	12.5465
32.6000	0.0676	12.5665
32.6200	0.0675	12.5866
32.6400	0.0683	12.6065
32.6600	0.0693	12.6264
32.6800	0.0693	12.6465
32.7000	0.0704	12.6665
32.7200	0.0708	12.6865
32.7400	0.0720	12.7064
32.7600	0.0724	12.7265
32.7800	0.0734	12.7465
32.8000	0.0740	12.7665
32.8200	0.0742	12.7865
32.8400	0.0754	12.8064
32.8600	0.0762	12.8265
32.8800	0.0767	12.8465
32.9000	0.0774	12.8665
32.9200	0.0780	12.8865
32.9400	0.0789	12.9065
32.9600	0.0793	12.9265
32.9800	0.0804	12.9465
33.0000	0.0810	12.9665
33.0200	0.0813	12.9865
33.0400	0.0825	13.0065
33.0600	0.0828	13.0265
33.0800	0.0838	13.0465
33.1000	0.0840	13.0665
33.1200	0.0851	13.0865
33.1400	0.0859	13.1065
33.1600	0.0869	13.1265
33.1800	0.0877	13.1465
33.2000	0.0880	13.1665
33.2200	0.0887	13.1865
33.2400	0.0899	13.2065
33.2600	0.0906	13.2265
33.2800	0.0911	13.2465
33.3000	0.0916	13.2665
33.3200	0.0927	13.2864
33.3400	0.0934	13.3064
33.3600	0.0938	13.3265
33.3800	0.0949	13.3465
33.4000	0.0953	13.3665
33.4200	0.0962	13.3864
33.4400	0.0970	13.4064
33.4600	0.0974	13.4265
33.4800	0.0984	13.4465
33.5000	0.0994	13.4665
33.5200	0.1001	13.4865
33.5400	0.1001	13.5065
33.5600	0.1015	13.5265
33.5800	0.1028	13.5465
33.6000	0.1030	13.5665
33.6200	0.1039	13.5865
33.6400	0.1048	13.6065
33.6600	0.1056	13.6265
33.6800	0.1060	13.6465
33.7000	0.1074	13.6665
33.7200	0.1087	13.6864
33.7400	0.1086	13.7065
33.7600	0.1095	13.7265
33.7800	0.1103	13.7465
33.8000	0.1112	13.7665
33.8200	0.1120	13.7865
33.8400	0.1129	13.8065
33.8600	0.1136	13.8265
33.8800	0.1142	13.8465
33.9000	0.1155	13.8665
33.9200	0.1162	13.8864
33.9400	0.1170	13.9065
33.9600	0.1174	13.9265
33.9800	0.1182	13.9465
34.0000	0.1196	13.9664
34.0200	0.1200	13.9864
34.0400	0.1209	14.0065
34.0600	0.1220	14.0265
34.0800	0.1221	14.0465
34.1000	0.1235	14.0665
34.1200	0.1244	14.0865
34.1400	0.1249	14.1065
34.1600	0.1257	14.1265
34.1800	0.1265	14.1465
34.2000	0.1276	14.1664
34.2200	0.1281	14.1865
34.2400	0.1297	14.2065
34.2600	0.1297	14.2265
34.2800	0.1306	14.2465
34.3000	0.1318	14.2665
34.3200	0.1330	14.2865
34.3400	0.1338	14.3065
34.3600	0.1338	14.3265
34.3800	0.1350	14.3465
34.4000	0.1361	14.3665
34.4200	0.1374	14.3865
34.4400	0.1378	14.4064
34.4600	0.1385	14.4265
34.4800	0.1398	14.4465
34.5000	0.1402	14.4665
34.5200	0.1409	14.4865
34.5400	0.1423	14.5065
34.5600	0.1426	14.5265
34.5800	0.1437	14.5465
34.6000	0.1445	14.5665
34.6200	0.1455	14.5865
34.6400	0.1464	14.6065
34.6600	0.1475	14.6265
34.6800	0.1484	14.6465
34.7000	0.1490	14.6665
34.7200	0.1500	14.6865
34.7400	0.1508	14.7065
34.7600	0.1515	14.7265
34.7800	0.1526	14.7464
34.8000	0.1537	14.7665
34.8200	0.1550	14.7865
34.8400	0.1552	14.8065
34.8600	0.1559	14.8265
34.8800	0.1573	14.8465
34.9000	0.1576	14.8665
34.9200	0.1587	14.8865
34.9400	0.1593	14.9066
34.9600	0.1603	14.9265
34.9800	0.1612	14.9465
35.0000	0.1618	14.9665
35.0200	0.1629	14.9865
35.0400	0.1636	15.0065
35.0600	0.1655	15.0265
35.0800	0.1660	15.0464
35.1000	0.1665	15.0665
35.1200	0.1671	15.0865
35.1400	0.1680	15.1065
35.1600	0.1696	15.1265
35.1800	0.1699	15.1465
35.2000	0.1712	15.1665
35.2200	0.1716	15.1865
35.2400	0.1726	15.2065
35.2600	0.1739	15.2265
35.2800	0.1739	15.2465
35.3000	0.1754	15.2665
35.3200	0.1760	15.2865
35.3400	0.1769	15.3065
35.3600	0.1784	15.3265
35.3800	0.1789	15.3465
35.4000	0.1804	15.3665
35.4200	0.1813	15.3865
35.4400	0.1813	15.4065
35.4600	0.1823	15.4265
35.4800	0.1834	15.4465
35.5000	0.1846	15.4665
35.5200	0.1851	15.4865
35.5400	0.1861	15.5065
35.5600	0.1872	15.5265
35.5800	0.1886	15.5465
35.6000	0.1890	15.5665
35.6200	0.1887	15.5865
35.6400	0.1908	15.6065
35.6600	0.1915	15.6265
35.6800	0.1923	15.6465
35.7000	0.1932	15.6665
35.7200	0.1935	15.6865
35.7400	0.1951	15.7065
35.7600	0.1961	15.7265
35.7800	0.1970	15.7465
35.8000	0.1979	15.7665
35.8200	0.1982	15.7865
35.8400	0.1997	15.8065
35.8600	0.2000	15.8265
35.8800	0.2014	15.8465
35.9000	0.2019	15.8665
35.9200	0.2031	15.8865
35.9400	0.2041	15.9065
35.9600	0.2045	15.9265
35.9800	0.2059	15.9465
36.0000	0.2065	15.9665
36.0200	0.2076	15.9865
36.0400	0.2085	16.0065
36.0600	0.2093	16.0265
36.0800	0.2104	16.0465
36.1000	0.2109	16.0665
36.1200	0.2120	16.0865
36.1400	0.2129	16.1064
36.1600	0.2135	16.1265
36.1800	0.2151	16.1465
36.2000	0.2153	16.1665
36.2200	0.2165	16.1865
36.2400	0.2175	16.2064
36.2600	0.2181	16.2265
36.2800	0.2190	16.2465
36.3000	0.2195	16.2665
36.3200	0.2209	16.2865
36.3400	0.2219	16.3064
36.3600	0.2226	16.3265
36.3800	0.2233	16.3465
36.4000	0.2239	16.3665
36.4200	0.2262	16.3864
36.4400	0.2258	16.4065
36.4600	0.2273	16.4265
36.4800	0.2279	16.4465
36.5000	0.2285	16.4665
36.5200	0.2296	16.4865
36.5400	0.2299	16.5065
36.5600	0.2321	16.5265
36.5800	0.2329	16.5465
36.6000	0.2326	16.5665
36.6200	0.2340	16.5865
36.6400	0.2348	16.6065
36.6600	0.2362	16.6265
36.6800	0.2365	16.6465
36.7000	0.2372	16.6665
36.7200	0.2389	16.6865
36.7400	0.2394	16.7065
36.7600	0.2403	16.7265
36.7800	0.2401	16.7465
36.8000	0.2418	16.7665
36.8200	0.2431	16.7864
36.8400	0.2438	16.8064
36.8600	0.2442	16.8265
36.8800	0.2450	16.8465
36.9000	0.2463	16.8665
36.9200	0.2470	16.8864
36.9400	0.2474	16.9065
36.9600	0.2487	16.9265
36.9800	0.2487	16.9465
37.0000	0.2507	16.9664
37.0200	0.2508	16.9864
37.0400	0.2521	17.0065
37.0600	0.2523	17.0265
37.0800	0.2530	17.0465
37.1000	0.2546	17.0665
37.1200	0.2550	17.0865
37.1400	0.2561	17.1065
37.1600	0.2570	17.1265
37.1800	0.2579	17.1465
37.2000	0.2588	17.1665
37.2200	0.2595	17.1865
37.2400	0.2605	17.2065
37.2600	0.2608	17.2266
37.2800	0.2615	17.2465
37.3000	0.2624	17.2665
37.3200	0.2628	17.2865
37.3400	0.2643	17.3065
37.3600	0.2652	17.3265
37.3800	0.2664	17.3465
37.4000	0.2672	17.3664
37.4200	0.2677	17.3865
37.4400	0.2687	17.4065
37.4600	0.2691	17.4265
37.4800	0.2708	17.4465
37.5000	0.2718	17.4664
37.5200	0.2720	17.4865
37.5400	0.2730	17.5065
37.5600	0.2730	17.5265
37.5800	0.2742	17.5465
37.6000	0.2742	17.5664
37.6200	0.2758	17.5865
37.6400	0.2769	17.6065
37.6600	0.2770	17.6265
37.6800	0.2789	17.6465
37.7000	0.2794	17.6665
37.7200	0.2801	17.6865
37.7400	0.2809	17.7065
37.7600	0.2818	17.7265
37.7800	0.2832	17.7464
37.8000	0.2830	17.7665
37.8200	0.2842	17.7865
37.8400	0.2847	17.8065
37.8600	0.2851	17.8265
37.8800	0.2866	17.8465
37.9000	0.2874	17.8665
37.9200	0.2887	17.8865
37.9400	0.2883	17.9065
37.9600	0.2897	17.9265
37.9800	0.2908	17.9465
38.0000	0.2916	17.9665
38.0200	0.2925	17.9865
38.0400	0.2929	18.0065
38.0600	0.2935	18.0265
38.0800	0.2948	18.0465
38.1000	0.2953	18.0665
38.1200	0.2960	18.0865
38.1400	0.2965	18.1065
38.1600	0.2977	18.1265
38.1800	0.2981	18.1465
38.2000	0.2993	18.1665
38.2200	0.3005	18.1865
38.2400	0.3007	18.2065
38.2600	0.3021	18.2265
38.2800	0.3021	18.2465
38.3000	0.3028	18.2665
38.3200	0.3041	18.2865
38.3400	0.3050	18.3065
38.3600	0.3062	18.3265
38.3800	0.3067	18.3465
38.4000	0.3075	18.3665
38.4200	0.3085	18.3865
38.4400	0.3082	18.4066
38.4600	0.3100	18.4265
38.4800	0.3102	18.4465
38.5000	0.3117	18.4665
38.5200	0.3119	18.4865
38.5400	0.3128	18.5065
38.5600	0.3142	18.5264
38.5800	0.3148	18.5465
38.6000	0.3157	18.5665
38.6200	0.3161	18.5865
38.6400	0.3169	18.6065
38.6600	0.3183	18.6265
38.6800	0.3185	18.6465
38.7000	0.3193	18.6665
38.7200	0.3197	18.6865
38.7400	0.3211	18.7064
38.7600	0.3217	18.7264
38.7800	0.3222	18.7465
38.8000	0.3235	18.7665
38.8200	0.3234	18.7865
38.8400	0.3249	18.8065
38.8600	0.3258	18.8265
38.8800	0.3261	18.8465
38.9000	0.3269	18.8665
38.9200	0.3274	18.8865
38.9400	0.3288	18.9065
38.9600	0.3293	18.9265
38.9800	0.3306	18.9465
39.0000	0.3309	18.9665
39.0200	0.3316	18.9865
39.0400	0.3324	19.0065
39.0600	0.3324	19.0265
39.0800	0.3339	19.0465
39.1000	0.3347	19.0665
39.1200	0.3352	19.0865
39.1400	0.3366	19.1065
39.1600	0.3372	19.1265
39.1800	0.3384	19.1465
39.2000	0.3382	19.1665
39.2200	0.3398	19.1865
39.2400	0.3406	19.2065
39.2600	0.3411	19.2265
39.2800	0.3417	19.2465
39.3000	0.3420	19.2665
39.3200	0.3431	19.2865
39.3400	0.3446	19.3065
39.3600	0.3445	19.3265
39.3800	0.3458	19.3465
39.4000	0.3460	19.3665
39.4200	0.3473	19.3865
39.4400	0.3480	19.4064
39.4600	0.3488	19.4265
39.4800	0.3493	19.4465
39.5000	0.3500	19.4665
39.5200	0.3513	19.4865
39.5400	0.3513	19.5065
39.5600	0.3528	19.5265
39.5800	0.3541	19.5465
39.6000	0.3540	19.5666
39.6200	0.3546	19.5865
39.6400	0.3552	19.6065
39.6600	0.3564	19.6265
39.6800	0.3570	19.6465
39.7000	0.3577	19.6665
39.7200	0.3588	19.6865
39.7400	0.3593	19.7065
39.7600	0.3604	19.7265
39.7800	0.3608	19.7465
39.8000	0.3618	19.7665
39.8200	0.3629	19.7864
39.8400	0.3631	19.8065
39.8600	0.3639	19.8265
39.8800	0.3646	19.8465
39.9000	0.3655	19.8665
39.9200	0.3665	19.8864
39.9400	0.3669	19.9065
[truncated: 5 more rows]
