# Supplementary material for: Dynamic stabilization of a mechanical oscillator in the absence of any stable feature
Source: Nat Commun. 2026 Mar 10;17:6024. doi: 10.1038/s41467-026-70493-1 (PMC13346612; doi:10.1038/s41467-026-70493-1)
Supplement: Supplementary file 17 — Source Data [file 41467_2026_70493_MOESM17_ESM.zip › Source Data/FigS5c Trial2-12V.csv]

Time	100N Loadcell	Displacement
(s)	(N)	(mm)
0.0000	-0.3233	-19.9971
0.0200	-0.3085	-19.9965
0.0400	-0.3060	-19.9890
0.0600	-0.3134	-19.9736
0.0800	-0.3163	-19.9545
0.1000	-0.3186	-19.9332
0.1200	-0.3182	-19.9122
0.1400	-0.3160	-19.8918
0.1600	-0.3145	-19.8716
0.1800	-0.3130	-19.8515
0.2000	-0.3118	-19.8315
0.2200	-0.3114	-19.8114
0.2400	-0.3098	-19.7914
0.2600	-0.3092	-19.7713
0.2800	-0.3072	-19.7514
0.3000	-0.3066	-19.7314
0.3200	-0.3061	-19.7114
0.3400	-0.3050	-19.6913
0.3600	-0.3044	-19.6713
0.3800	-0.3030	-19.6514
0.4000	-0.3021	-19.6314
0.4200	-0.3009	-19.6114
0.4400	-0.3002	-19.5913
0.4600	-0.2994	-19.5713
0.4800	-0.2982	-19.5514
0.5000	-0.2976	-19.5313
0.5200	-0.2958	-19.5113
0.5400	-0.2953	-19.4913
0.5600	-0.2950	-19.4713
0.5800	-0.2938	-19.4514
0.6000	-0.2932	-19.4313
0.6200	-0.2916	-19.4113
0.6400	-0.2907	-19.3913
0.6600	-0.2896	-19.3713
0.6800	-0.2885	-19.3514
0.7000	-0.2875	-19.3313
0.7200	-0.2862	-19.3114
0.7400	-0.2859	-19.2913
0.7600	-0.2848	-19.2714
0.7800	-0.2835	-19.2514
0.8000	-0.2832	-19.2313
0.8200	-0.2815	-19.2114
0.8400	-0.2817	-19.1913
0.8600	-0.2800	-19.1714
0.8800	-0.2797	-19.1513
0.9000	-0.2786	-19.1313
0.9200	-0.2774	-19.1114
0.9400	-0.2772	-19.0913
0.9600	-0.2754	-19.0714
0.9800	-0.2754	-19.0514
1.0000	-0.2740	-19.0314
1.0200	-0.2728	-19.0114
1.0400	-0.2721	-18.9913
1.0600	-0.2711	-18.9714
1.0800	-0.2704	-18.9514
1.1000	-0.2694	-18.9314
1.1200	-0.2687	-18.9113
1.1400	-0.2678	-18.8913
1.1600	-0.2664	-18.8713
1.1800	-0.2660	-18.8513
1.2000	-0.2649	-18.8313
1.2200	-0.2642	-18.8113
1.2400	-0.2636	-18.7913
1.2600	-0.2623	-18.7713
1.2800	-0.2614	-18.7513
1.3000	-0.2604	-18.7313
1.3200	-0.2602	-18.7113
1.3400	-0.2592	-18.6913
1.3600	-0.2581	-18.6714
1.3800	-0.2573	-18.6514
1.4000	-0.2567	-18.6313
1.4200	-0.2562	-18.6113
1.4400	-0.2548	-18.5914
1.4600	-0.2537	-18.5714
1.4800	-0.2539	-18.5514
1.5000	-0.2522	-18.5313
1.5200	-0.2511	-18.5113
1.5400	-0.2497	-18.4914
1.5600	-0.2499	-18.4714
1.5800	-0.2494	-18.4513
1.6000	-0.2483	-18.4313
1.6200	-0.2477	-18.4113
1.6400	-0.2472	-18.3914
1.6600	-0.2467	-18.3713
1.6800	-0.2457	-18.3513
1.7000	-0.2447	-18.3313
1.7200	-0.2444	-18.3113
1.7400	-0.2426	-18.2914
1.7600	-0.2424	-18.2713
1.7800	-0.2408	-18.2514
1.8000	-0.2403	-18.2313
1.8200	-0.2402	-18.2113
1.8400	-0.2388	-18.1914
1.8600	-0.2380	-18.1713
1.8800	-0.2370	-18.1513
1.9000	-0.2365	-18.1313
1.9200	-0.2362	-18.1113
1.9400	-0.2349	-18.0913
1.9600	-0.2348	-18.0713
1.9800	-0.2332	-18.0513
2.0000	-0.2327	-18.0313
2.0200	-0.2314	-18.0114
2.0400	-0.2309	-17.9913
2.0600	-0.2306	-17.9713
2.0800	-0.2294	-17.9514
2.1000	-0.2289	-17.9313
2.1200	-0.2280	-17.9114
2.1400	-0.2273	-17.8914
2.1600	-0.2266	-17.8714
2.1800	-0.2261	-17.8513
2.2000	-0.2251	-17.8313
2.2200	-0.2235	-17.8114
2.2400	-0.2235	-17.7913
2.2600	-0.2230	-17.7713
2.2800	-0.2222	-17.7513
2.3000	-0.2215	-17.7313
2.3200	-0.2204	-17.7113
2.3400	-0.2196	-17.6913
2.3600	-0.2186	-17.6713
2.3800	-0.2181	-17.6513
2.4000	-0.2177	-17.6313
2.4200	-0.2166	-17.6114
2.4400	-0.2158	-17.5913
2.4600	-0.2153	-17.5713
2.4800	-0.2143	-17.5513
2.5000	-0.2133	-17.5313
2.5200	-0.2123	-17.5114
2.5400	-0.2120	-17.4913
2.5600	-0.2114	-17.4713
2.5800	-0.2110	-17.4513
2.6000	-0.2093	-17.4313
2.6200	-0.2085	-17.4114
2.6400	-0.2084	-17.3913
2.6600	-0.2075	-17.3713
2.6800	-0.2064	-17.3513
2.7000	-0.2055	-17.3314
2.7200	-0.2050	-17.3114
2.7400	-0.2046	-17.2914
2.7600	-0.2035	-17.2713
2.7800	-0.2021	-17.2513
2.8000	-0.2014	-17.2314
2.8200	-0.2013	-17.2113
2.8400	-0.2006	-17.1913
2.8600	-0.1994	-17.1713
2.8800	-0.1989	-17.1513
2.9000	-0.1979	-17.1314
2.9200	-0.1969	-17.1113
2.9400	-0.1962	-17.0913
2.9600	-0.1953	-17.0713
2.9800	-0.1945	-17.0513
3.0000	-0.1939	-17.0313
3.0200	-0.1937	-17.0113
3.0400	-0.1925	-16.9913
3.0600	-0.1919	-16.9713
3.0800	-0.1909	-16.9513
3.1000	-0.1897	-16.9314
3.1200	-0.1892	-16.9113
3.1400	-0.1883	-16.8914
3.1600	-0.1878	-16.8713
3.1800	-0.1868	-16.8514
3.2000	-0.1856	-16.8314
3.2200	-0.1853	-16.8114
3.2400	-0.1849	-16.7913
3.2600	-0.1835	-16.7713
3.2800	-0.1820	-16.7514
3.3000	-0.1815	-16.7314
3.3200	-0.1807	-16.7114
3.3400	-0.1800	-16.6913
3.3600	-0.1794	-16.6713
3.3800	-0.1784	-16.6514
3.4000	-0.1779	-16.6313
3.4200	-0.1773	-16.6113
3.4400	-0.1764	-16.5913
3.4600	-0.1751	-16.5713
3.4800	-0.1742	-16.5514
3.5000	-0.1736	-16.5313
3.5200	-0.1729	-16.5113
3.5400	-0.1721	-16.4913
3.5600	-0.1716	-16.4713
3.5800	-0.1709	-16.4514
3.6000	-0.1699	-16.4313
3.6200	-0.1686	-16.4113
3.6400	-0.1682	-16.3913
3.6600	-0.1672	-16.3713
3.6800	-0.1661	-16.3514
3.7000	-0.1655	-16.3313
3.7200	-0.1650	-16.3113
3.7400	-0.1640	-16.2913
3.7600	-0.1632	-16.2713
3.7800	-0.1623	-16.2514
3.8000	-0.1615	-16.2313
3.8200	-0.1603	-16.2114
3.8400	-0.1600	-16.1913
3.8600	-0.1585	-16.1714
3.8800	-0.1578	-16.1514
3.9000	-0.1572	-16.1314
3.9200	-0.1566	-16.1113
3.9400	-0.1556	-16.0913
3.9600	-0.1545	-16.0714
3.9800	-0.1540	-16.0514
4.0000	-0.1530	-16.0314
4.0200	-0.1524	-16.0113
4.0400	-0.1516	-15.9913
4.0600	-0.1505	-15.9714
4.0800	-0.1495	-15.9514
4.1000	-0.1488	-15.9313
4.1200	-0.1484	-15.9113
4.1400	-0.1472	-15.8913
4.1600	-0.1459	-15.8714
4.1800	-0.1453	-15.8513
4.2000	-0.1444	-15.8313
4.2200	-0.1437	-15.8113
4.2400	-0.1428	-15.7913
4.2600	-0.1422	-15.7713
4.2800	-0.1411	-15.7513
4.3000	-0.1405	-15.7313
4.3200	-0.1408	-15.7113
4.3400	-0.1389	-15.6913
4.3600	-0.1378	-15.6713
4.3800	-0.1371	-15.6513
4.4000	-0.1364	-15.6313
4.4200	-0.1355	-15.6113
4.4400	-0.1342	-15.5914
4.4600	-0.1340	-15.5714
4.4800	-0.1324	-15.5514
4.5000	-0.1315	-15.5314
4.5200	-0.1316	-15.5113
4.5400	-0.1303	-15.4914
4.5600	-0.1297	-15.4714
4.5800	-0.1289	-15.4514
4.6000	-0.1279	-15.4314
4.6200	-0.1271	-15.4113
4.6400	-0.1259	-15.3914
4.6600	-0.1255	-15.3714
4.6800	-0.1244	-15.3514
4.7000	-0.1238	-15.3313
4.7200	-0.1232	-15.3113
4.7400	-0.1221	-15.2913
4.7600	-0.1214	-15.2713
4.7800	-0.1202	-15.2513
4.8000	-0.1198	-15.2313
4.8200	-0.1186	-15.2113
4.8400	-0.1174	-15.1913
4.8600	-0.1166	-15.1713
4.8800	-0.1161	-15.1513
4.9000	-0.1158	-15.1313
4.9200	-0.1139	-15.1113
4.9400	-0.1130	-15.0914
4.9600	-0.1126	-15.0713
4.9800	-0.1118	-15.0513
5.0000	-0.1112	-15.0313
5.0200	-0.1096	-15.0114
5.0400	-0.1092	-14.9914
5.0600	-0.1082	-14.9714
5.0800	-0.1075	-14.9513
5.1000	-0.1070	-14.9313
5.1200	-0.1055	-14.9114
5.1400	-0.1051	-14.8914
5.1600	-0.1039	-14.8714
5.1800	-0.1031	-14.8513
5.2000	-0.1022	-14.8313
5.2200	-0.1012	-14.8114
5.2400	-0.1008	-14.7914
5.2600	-0.0997	-14.7713
5.2800	-0.0991	-14.7513
5.3000	-0.0983	-14.7313
5.3200	-0.0967	-14.7113
5.3400	-0.0964	-14.6913
5.3600	-0.0952	-14.6713
5.3800	-0.0950	-14.6513
5.4000	-0.0939	-14.6313
5.4200	-0.0928	-14.6113
5.4400	-0.0921	-14.5913
5.4600	-0.0910	-14.5713
5.4800	-0.0909	-14.5513
5.5000	-0.0896	-14.5313
5.5200	-0.0880	-14.5114
5.5400	-0.0874	-14.4913
5.5600	-0.0873	-14.4713
5.5800	-0.0862	-14.4513
5.6000	-0.0847	-14.4314
5.6200	-0.0843	-14.4114
5.6400	-0.0834	-14.3914
5.6600	-0.0819	-14.3713
5.6800	-0.0823	-14.3513
5.7000	-0.0805	-14.3314
5.7200	-0.0799	-14.3114
5.7400	-0.0787	-14.2913
5.7600	-0.0785	-14.2713
5.7800	-0.0779	-14.2513
5.8000	-0.0768	-14.2313
5.8200	-0.0762	-14.2113
5.8400	-0.0744	-14.1914
5.8600	-0.0740	-14.1713
5.8800	-0.0729	-14.1513
5.9000	-0.0719	-14.1313
5.9200	-0.0717	-14.1113
5.9400	-0.0705	-14.0914
5.9600	-0.0700	-14.0713
5.9800	-0.0692	-14.0513
6.0000	-0.0679	-14.0314
6.0200	-0.0675	-14.0113
6.0400	-0.0659	-13.9913
6.0600	-0.0653	-13.9713
6.0800	-0.0649	-13.9513
6.1000	-0.0641	-13.9314
6.1200	-0.0637	-13.9113
6.1400	-0.0621	-13.8913
6.1600	-0.0616	-13.8713
6.1800	-0.0601	-13.8514
6.2000	-0.0598	-13.8314
6.2200	-0.0589	-13.8114
6.2400	-0.0583	-13.7913
6.2600	-0.0580	-13.7713
6.2800	-0.0562	-13.7514
6.3000	-0.0549	-13.7314
6.3200	-0.0542	-13.7114
6.3400	-0.0536	-13.6913
6.3600	-0.0535	-13.6713
6.3800	-0.0517	-13.6514
6.4000	-0.0521	-13.6314
6.4200	-0.0505	-13.6113
6.4400	-0.0500	-13.5913
6.4600	-0.0492	-13.5713
6.4800	-0.0483	-13.5514
6.5000	-0.0475	-13.5313
6.5200	-0.0463	-13.5113
6.5400	-0.0457	-13.4913
6.5600	-0.0450	-13.4713
6.5800	-0.0437	-13.4514
6.6000	-0.0435	-13.4313
6.6200	-0.0423	-13.4113
6.6400	-0.0422	-13.3913
6.6600	-0.0413	-13.3713
6.6800	-0.0399	-13.3513
6.7000	-0.0392	-13.3313
6.7200	-0.0382	-13.3113
6.7400	-0.0381	-13.2913
6.7600	-0.0362	-13.2713
6.7800	-0.0358	-13.2514
6.8000	-0.0353	-13.2314
6.8200	-0.0340	-13.2114
6.8400	-0.0340	-13.1913
6.8600	-0.0330	-13.1714
6.8800	-0.0321	-13.1514
6.9000	-0.0309	-13.1314
6.9200	-0.0299	-13.1113
6.9400	-0.0301	-13.0913
6.9600	-0.0285	-13.0714
6.9800	-0.0285	-13.0514
7.0000	-0.0275	-13.0314
7.0200	-0.0265	-13.0113
7.0400	-0.0261	-12.9913
7.0600	-0.0246	-12.9714
7.0800	-0.0244	-12.9514
7.1000	-0.0238	-12.9313
7.1200	-0.0226	-12.9113
7.1400	-0.0220	-12.8913
7.1600	-0.0203	-12.8713
7.1800	-0.0205	-12.8513
7.2000	-0.0194	-12.8313
7.2200	-0.0191	-12.8113
7.2400	-0.0176	-12.7913
7.2600	-0.0169	-12.7714
7.2800	-0.0166	-12.7513
7.3000	-0.0154	-12.7313
7.3200	-0.0154	-12.7113
7.3400	-0.0144	-12.6913
7.3600	-0.0134	-12.6714
7.3800	-0.0128	-12.6513
7.4000	-0.0116	-12.6313
7.4200	-0.0110	-12.6113
7.4400	-0.0101	-12.5913
7.4600	-0.0095	-12.5713
7.4800	-0.0095	-12.5513
7.5000	-0.0083	-12.5313
7.5200	-0.0081	-12.5113
7.5400	-0.0067	-12.4914
7.5600	-0.0062	-12.4714
7.5800	-0.0060	-12.4514
7.6000	-0.0050	-12.4313
7.6200	-0.0044	-12.4113
7.6400	-0.0031	-12.3914
7.6600	-0.0027	-12.3714
7.6800	-0.0021	-12.3514
7.7000	-0.0014	-12.3313
7.7200	-0.0010	-12.3113
7.7400	0.0007	-12.2913
7.7600	0.0006	-12.2713
7.7800	0.0016	-12.2513
7.8000	0.0021	-12.2313
7.8200	0.0025	-12.2113
7.8400	0.0034	-12.1913
7.8600	0.0034	-12.1713
7.8800	0.0050	-12.1513
7.9000	0.0053	-12.1313
7.9200	0.0064	-12.1114
7.9400	0.0075	-12.0914
7.9600	0.0076	-12.0714
7.9800	0.0084	-12.0514
8.0000	0.0087	-12.0313
8.0200	0.0097	-12.0114
8.0400	0.0106	-11.9913
8.0600	0.0105	-11.9713
8.0800	0.0118	-11.9513
8.1000	0.0118	-11.9313
8.1200	0.0128	-11.9113
8.1400	0.0132	-11.8913
8.1600	0.0141	-11.8714
8.1800	0.0142	-11.8513
8.2000	0.0148	-11.8313
8.2200	0.0164	-11.8114
8.2400	0.0159	-11.7914
8.2600	0.0165	-11.7714
8.2800	0.0177	-11.7513
8.3000	0.0182	-11.7313
8.3200	0.0189	-11.7113
8.3400	0.0189	-11.6913
8.3600	0.0196	-11.6713
8.3800	0.0206	-11.6513
8.4000	0.0205	-11.6313
8.4200	0.0218	-11.6113
8.4400	0.0221	-11.5913
8.4600	0.0228	-11.5713
8.4800	0.0231	-11.5513
8.5000	0.0238	-11.5313
8.5200	0.0246	-11.5114
8.5400	0.0254	-11.4914
8.5600	0.0259	-11.4713
8.5800	0.0262	-11.4513
8.6000	0.0268	-11.4314
8.6200	0.0276	-11.4114
8.6400	0.0279	-11.3914
8.6600	0.0280	-11.3713
8.6800	0.0280	-11.3513
8.7000	0.0294	-11.3314
8.7200	0.0300	-11.3114
8.7400	0.0305	-11.2913
8.7600	0.0313	-11.2713
8.7800	0.0311	-11.2513
8.8000	0.0319	-11.2314
8.8200	0.0321	-11.2113
8.8400	0.0324	-11.1913
8.8600	0.0334	-11.1713
8.8800	0.0338	-11.1513
8.9000	0.0350	-11.1313
8.9200	0.0351	-11.1113
8.9400	0.0358	-11.0913
8.9600	0.0364	-11.0713
8.9800	0.0361	-11.0513
9.0000	0.0373	-11.0314
9.0200	0.0373	-11.0113
9.0400	0.0376	-10.9913
9.0600	0.0379	-10.9713
9.0800	0.0385	-10.9513
9.1000	0.0394	-10.9313
9.1200	0.0400	-10.9113
9.1400	0.0401	-10.8913
9.1600	0.0402	-10.8713
9.1800	0.0403	-10.8513
9.2000	0.0412	-10.8314
9.2200	0.0417	-10.8114
9.2400	0.0422	-10.7914
9.2600	0.0421	-10.7713
9.2800	0.0428	-10.7514
9.3000	0.0436	-10.7314
9.3200	0.0433	-10.7114
9.3400	0.0441	-10.6913
9.3600	0.0441	-10.6713
9.3800	0.0449	-10.6514
9.4000	0.0454	-10.6314
9.4200	0.0450	-10.6114
9.4400	0.0457	-10.5913
9.4600	0.0463	-10.5713
9.4800	0.0471	-10.5513
9.5000	0.0470	-10.5313
9.5200	0.0475	-10.5113
9.5400	0.0481	-10.4913
9.5600	0.0484	-10.4713
9.5800	0.0488	-10.4514
9.6000	0.0489	-10.4313
9.6200	0.0495	-10.4113
9.6400	0.0500	-10.3913
9.6600	0.0497	-10.3713
9.6800	0.0505	-10.3514
9.7000	0.0504	-10.3313
9.7200	0.0508	-10.3113
9.7400	0.0506	-10.2913
9.7600	0.0516	-10.2713
9.7800	0.0521	-10.2514
9.8000	0.0525	-10.2313
9.8200	0.0522	-10.2113
9.8400	0.0520	-10.1913
9.8600	0.0527	-10.1713
9.8800	0.0534	-10.1513
9.9000	0.0533	-10.1314
9.9200	0.0544	-10.1114
9.9400	0.0542	-10.0913
9.9600	0.0544	-10.0714
9.9800	0.0545	-10.0514
10.0000	0.0543	-10.0314
10.0200	0.0546	-10.0114
10.0400	0.0550	-9.9913
10.0600	0.0556	-9.9714
10.0800	0.0553	-9.9513
10.1000	0.0563	-9.9313
10.1200	0.0562	-9.9113
10.1400	0.0566	-9.8913
10.1600	0.0571	-9.8713
10.1800	0.0568	-9.8513
10.2000	0.0570	-9.8313
10.2200	0.0570	-9.8113
10.2400	0.0574	-9.7913
10.2600	0.0573	-9.7713
10.2800	0.0578	-9.7513
10.3000	0.0576	-9.7314
10.3200	0.0579	-9.7113
10.3400	0.0582	-9.6913
10.3600	0.0582	-9.6714
10.3800	0.0587	-9.6514
10.4000	0.0591	-9.6313
10.4200	0.0585	-9.6113
10.4400	0.0588	-9.5913
10.4600	0.0595	-9.5714
10.4800	0.0596	-9.5514
10.5000	0.0595	-9.5314
10.5200	0.0595	-9.5113
10.5400	0.0600	-9.4914
10.5600	0.0601	-9.4714
10.5800	0.0596	-9.4513
10.6000	0.0600	-9.4313
10.6200	0.0600	-9.4113
10.6400	0.0604	-9.3914
10.6600	0.0604	-9.3714
10.6800	0.0606	-9.3513
10.7000	0.0606	-9.3313
10.7200	0.0599	-9.3113
10.7400	0.0607	-9.2914
10.7600	0.0612	-9.2713
10.7800	0.0613	-9.2513
10.8000	0.0613	-9.2313
10.8200	0.0615	-9.2113
10.8400	0.0614	-9.1914
10.8600	0.0614	-9.1713
10.8800	0.0619	-9.1513
10.9000	0.0611	-9.1313
10.9200	0.0615	-9.1114
10.9400	0.0616	-9.0914
10.9600	0.0616	-9.0713
10.9800	0.0615	-9.0513
11.0000	0.0611	-9.0313
11.0200	0.0619	-9.0113
11.0400	0.0621	-8.9914
11.0600	0.0624	-8.9713
11.0800	0.0620	-8.9514
11.1000	0.0619	-8.9313
11.1200	0.0616	-8.9114
11.1400	0.0620	-8.8914
11.1600	0.0626	-8.8714
11.1800	0.0621	-8.8513
11.2000	0.0621	-8.8313
11.2200	0.0622	-8.8113
11.2400	0.0614	-8.7913
11.2600	0.0620	-8.7713
11.2800	0.0622	-8.7513
11.3000	0.0619	-8.7313
11.3200	0.0621	-8.7113
11.3400	0.0619	-8.6913
11.3600	0.0617	-8.6713
11.3800	0.0618	-8.6513
11.4000	0.0621	-8.6313
11.4200	0.0616	-8.6114
11.4400	0.0618	-8.5913
11.4600	0.0616	-8.5714
11.4800	0.0608	-8.5513
11.5000	0.0614	-8.5313
11.5200	0.0620	-8.5114
11.5400	0.0615	-8.4913
11.5600	0.0617	-8.4713
11.5800	0.0608	-8.4513
11.6000	0.0612	-8.4313
11.6200	0.0607	-8.4114
11.6400	0.0613	-8.3913
11.6600	0.0610	-8.3713
11.6800	0.0611	-8.3513
11.7000	0.0608	-8.3314
11.7200	0.0607	-8.3114
11.7400	0.0604	-8.2914
11.7600	0.0607	-8.2714
11.7800	0.0606	-8.2513
11.8000	0.0612	-8.2314
11.8200	0.0598	-8.2113
11.8400	0.0601	-8.1913
11.8600	0.0598	-8.1713
11.8800	0.0600	-8.1513
11.9000	0.0602	-8.1313
11.9200	0.0595	-8.1113
11.9400	0.0600	-8.0913
11.9600	0.0595	-8.0713
11.9800	0.0593	-8.0513
12.0000	0.0597	-8.0314
12.0200	0.0590	-8.0113
12.0400	0.0592	-7.9914
12.0600	0.0583	-7.9713
12.0800	0.0589	-7.9513
12.1000	0.0588	-7.9314
12.1200	0.0583	-7.9113
12.1400	0.0588	-7.8913
12.1600	0.0582	-7.8713
12.1800	0.0580	-7.8513
12.2000	0.0579	-7.8314
12.2200	0.0583	-7.8113
12.2400	0.0578	-7.7914
12.2600	0.0574	-7.7713
12.2800	0.0582	-7.7514
12.3000	0.0579	-7.7314
12.3200	0.0574	-7.7113
12.3400	0.0570	-7.6913
12.3600	0.0565	-7.6713
12.3800	0.0574	-7.6514
12.4000	0.0570	-7.6314
12.4200	0.0565	-7.6114
12.4400	0.0563	-7.5913
12.4600	0.0560	-7.5713
12.4800	0.0560	-7.5513
12.5000	0.0556	-7.5313
12.5200	0.0558	-7.5113
12.5400	0.0557	-7.4913
12.5600	0.0550	-7.4713
12.5800	0.0550	-7.4513
12.6000	0.0546	-7.4313
12.6200	0.0551	-7.4113
12.6400	0.0546	-7.3913
12.6600	0.0542	-7.3713
12.6800	0.0546	-7.3514
12.7000	0.0538	-7.3314
12.7200	0.0542	-7.3114
12.7400	0.0532	-7.2913
12.7600	0.0537	-7.2713
12.7800	0.0537	-7.2514
12.8000	0.0531	-7.2314
12.8200	0.0527	-7.2114
12.8400	0.0522	-7.1913
12.8600	0.0529	-7.1714
12.8800	0.0529	-7.1514
12.9000	0.0523	-7.1314
12.9200	0.0520	-7.1113
12.9400	0.0513	-7.0913
12.9600	0.0522	-7.0713
12.9800	0.0513	-7.0513
13.0000	0.0516	-7.0313
13.0200	0.0512	-7.0113
13.0400	0.0510	-6.9913
13.0600	0.0511	-6.9714
13.0800	0.0499	-6.9513
13.1000	0.0500	-6.9313
13.1200	0.0498	-6.9113
13.1400	0.0498	-6.8913
13.1600	0.0496	-6.8714
13.1800	0.0491	-6.8513
13.2000	0.0488	-6.8313
13.2200	0.0483	-6.8113
13.2400	0.0486	-6.7913
13.2600	0.0486	-6.7714
13.2800	0.0482	-6.7513
13.3000	0.0487	-6.7313
13.3200	0.0474	-6.7113
13.3400	0.0473	-6.6913
13.3600	0.0476	-6.6714
13.3800	0.0474	-6.6513
13.4000	0.0474	-6.6314
13.4200	0.0468	-6.6113
13.4400	0.0470	-6.5914
13.4600	0.0466	-6.5714
13.4800	0.0460	-6.5514
13.5000	0.0459	-6.5313
13.5200	0.0452	-6.5113
13.5400	0.0457	-6.4913
13.5600	0.0452	-6.4714
13.5800	0.0449	-6.4513
13.6000	0.0452	-6.4313
13.6200	0.0447	-6.4113
13.6400	0.0449	-6.3914
13.6600	0.0441	-6.3713
13.6800	0.0437	-6.3513
13.7000	0.0437	-6.3313
13.7200	0.0436	-6.3113
13.7400	0.0433	-6.2914
13.7600	0.0426	-6.2713
13.7800	0.0424	-6.2513
13.8000	0.0423	-6.2313
13.8200	0.0419	-6.2113
13.8400	0.0425	-6.1914
13.8600	0.0425	-6.1713
13.8800	0.0425	-6.1513
13.9000	0.0415	-6.1313
13.9200	0.0414	-6.1113
13.9400	0.0411	-6.0914
13.9600	0.0411	-6.0713
13.9800	0.0412	-6.0513
14.0000	0.0402	-6.0313
14.0200	0.0399	-6.0114
14.0400	0.0401	-5.9914
14.0600	0.0395	-5.9714
14.0800	0.0394	-5.9514
14.1000	0.0388	-5.9313
14.1200	0.0393	-5.9114
14.1400	0.0393	-5.8914
14.1600	0.0387	-5.8714
14.1800	0.0387	-5.8513
14.2000	0.0384	-5.8313
14.2200	0.0386	-5.8114
14.2400	0.0376	-5.7914
14.2600	0.0373	-5.7713
14.2800	0.0373	-5.7513
14.3000	0.0372	-5.7313
14.3200	0.0377	-5.7113
14.3400	0.0373	-5.6913
14.3600	0.0368	-5.6713
14.3800	0.0365	-5.6513
14.4000	0.0357	-5.6313
14.4200	0.0358	-5.6114
14.4400	0.0354	-5.5913
14.4600	0.0358	-5.5713
14.4800	0.0351	-5.5513
14.5000	0.0346	-5.5313
14.5200	0.0353	-5.5114
14.5400	0.0344	-5.4913
14.5600	0.0346	-5.4713
14.5800	0.0339	-5.4513
14.6000	0.0337	-5.4314
14.6200	0.0336	-5.4114
14.6400	0.0337	-5.3913
14.6600	0.0340	-5.3714
14.6800	0.0329	-5.3513
14.7000	0.0329	-5.3314
14.7200	0.0330	-5.3114
14.7400	0.0324	-5.2914
14.7600	0.0323	-5.2714
14.7800	0.0316	-5.2513
14.8000	0.0322	-5.2314
14.8200	0.0311	-5.2113
14.8400	0.0314	-5.1913
14.8600	0.0316	-5.1713
14.8800	0.0310	-5.1513
14.9000	0.0312	-5.1313
14.9200	0.0310	-5.1113
14.9400	0.0307	-5.0913
14.9600	0.0307	-5.0713
14.9800	0.0304	-5.0513
15.0000	0.0304	-5.0313
15.0200	0.0295	-5.0113
15.0400	0.0292	-4.9913
15.0600	0.0295	-4.9713
15.0800	0.0289	-4.9513
15.1000	0.0291	-4.9314
15.1200	0.0286	-4.9113
15.1400	0.0289	-4.8913
15.1600	0.0282	-4.8713
15.1800	0.0282	-4.8514
15.2000	0.0282	-4.8314
15.2200	0.0276	-4.8113
15.2400	0.0275	-4.7913
15.2600	0.0273	-4.7713
15.2800	0.0270	-4.7514
15.3000	0.0279	-4.7314
15.3200	0.0269	-4.7113
15.3400	0.0269	-4.6913
15.3600	0.0261	-4.6713
15.3800	0.0269	-4.6514
15.4000	0.0262	-4.6314
15.4200	0.0255	-4.6114
15.4400	0.0258	-4.5913
15.4600	0.0257	-4.5713
15.4800	0.0259	-4.5514
15.5000	0.0251	-4.5313
15.5200	0.0248	-4.5113
15.5400	0.0253	-4.4913
15.5600	0.0245	-4.4713
15.5800	0.0247	-4.4514
15.6000	0.0241	-4.4313
15.6200	0.0243	-4.4113
15.6400	0.0240	-4.3913
15.6600	0.0235	-4.3713
15.6800	0.0237	-4.3513
15.7000	0.0233	-4.3313
15.7200	0.0236	-4.3113
15.7400	0.0225	-4.2913
15.7600	0.0225	-4.2713
15.7800	0.0226	-4.2514
15.8000	0.0226	-4.2314
15.8200	0.0225	-4.2114
15.8400	0.0216	-4.1913
15.8600	0.0219	-4.1714
15.8800	0.0226	-4.1514
15.9000	0.0218	-4.1313
15.9200	0.0216	-4.1113
15.9400	0.0213	-4.0913
15.9600	0.0216	-4.0714
15.9800	0.0214	-4.0514
16.0000	0.0205	-4.0313
16.0200	0.0205	-4.0113
16.0400	0.0208	-3.9913
16.0600	0.0207	-3.9713
16.0800	0.0205	-3.9513
16.1000	0.0201	-3.9313
16.1200	0.0198	-3.9113
16.1400	0.0196	-3.8913
16.1600	0.0199	-3.8714
16.1800	0.0196	-3.8513
16.2000	0.0193	-3.8313
16.2200	0.0196	-3.8113
16.2400	0.0187	-3.7913
16.2600	0.0193	-3.7714
16.2800	0.0187	-3.7513
16.3000	0.0185	-3.7313
16.3200	0.0180	-3.7113
16.3400	0.0181	-3.6913
16.3600	0.0188	-3.6714
16.3800	0.0184	-3.6514
16.4000	0.0176	-3.6314
16.4200	0.0179	-3.6113
16.4400	0.0179	-3.5914
16.4600	0.0183	-3.5714
16.4800	0.0174	-3.5514
16.5000	0.0174	-3.5313
16.5200	0.0167	-3.5113
16.5400	0.0173	-3.4913
16.5600	0.0171	-3.4714
16.5800	0.0170	-3.4514
16.6000	0.0168	-3.4313
16.6200	0.0162	-3.4113
16.6400	0.0167	-3.3914
16.6600	0.0164	-3.3713
16.6800	0.0158	-3.3513
16.7000	0.0166	-3.3313
16.7200	0.0165	-3.3113
16.7400	0.0158	-3.2914
16.7600	0.0155	-3.2713
16.7800	0.0158	-3.2513
16.8000	0.0153	-3.2313
16.8200	0.0152	-3.2113
16.8400	0.0156	-3.1914
16.8600	0.0152	-3.1714
16.8800	0.0150	-3.1513
16.9000	0.0148	-3.1313
16.9200	0.0145	-3.1114
16.9400	0.0151	-3.0914
16.9600	0.0150	-3.0714
16.9800	0.0144	-3.0514
17.0000	0.0139	-3.0313
17.0200	0.0147	-3.0113
17.0400	0.0142	-2.9914
17.0600	0.0138	-2.9713
17.0800	0.0138	-2.9513
17.1000	0.0134	-2.9313
17.1200	0.0137	-2.9113
17.1400	0.0143	-2.8914
17.1600	0.0131	-2.8713
17.1800	0.0137	-2.8513
17.2000	0.0129	-2.8313
17.2200	0.0127	-2.8114
17.2400	0.0126	-2.7913
17.2600	0.0126	-2.7713
17.2800	0.0124	-2.7513
17.3000	0.0126	-2.7313
17.3200	0.0124	-2.7113
17.3400	0.0119	-2.6913
17.3600	0.0120	-2.6713
17.3800	0.0123	-2.6513
17.4000	0.0117	-2.6313
17.4200	0.0118	-2.6113
17.4400	0.0116	-2.5913
17.4600	0.0115	-2.5713
17.4800	0.0107	-2.5513
17.5000	0.0111	-2.5313
17.5200	0.0115	-2.5114
17.5400	0.0111	-2.4914
17.5600	0.0114	-2.4714
17.5800	0.0107	-2.4513
17.6000	0.0107	-2.4313
17.6200	0.0112	-2.4114
17.6400	0.0110	-2.3914
17.6600	0.0110	-2.3713
17.6800	0.0103	-2.3513
17.7000	0.0109	-2.3313
17.7200	0.0103	-2.3114
17.7400	0.0099	-2.2914
17.7600	0.0101	-2.2713
17.7800	0.0105	-2.2513
17.8000	0.0104	-2.2314
17.8200	0.0096	-2.2114
17.8400	0.0097	-2.1913
17.8600	0.0094	-2.1713
17.8800	0.0097	-2.1513
17.9000	0.0096	-2.1314
17.9200	0.0091	-2.1113
17.9400	0.0096	-2.0913
17.9600	0.0091	-2.0713
17.9800	0.0085	-2.0513
18.0000	0.0092	-2.0314
18.0200	0.0093	-2.0113
18.0400	0.0092	-1.9913
18.0600	0.0087	-1.9713
18.0800	0.0089	-1.9513
18.1000	0.0090	-1.9314
18.1200	0.0086	-1.9113
18.1400	0.0086	-1.8913
18.1600	0.0084	-1.8713
18.1800	0.0090	-1.8514
18.2000	0.0088	-1.8314
18.2200	0.0086	-1.8113
18.2400	0.0081	-1.7913
18.2600	0.0075	-1.7713
18.2800	0.0080	-1.7514
18.3000	0.0082	-1.7314
18.3200	0.0077	-1.7114
18.3400	0.0074	-1.6914
18.3600	0.0075	-1.6713
18.3800	0.0077	-1.6514
18.4000	0.0072	-1.6314
18.4200	0.0078	-1.6113
18.4400	0.0075	-1.5913
18.4600	0.0074	-1.5713
18.4800	0.0074	-1.5513
18.5000	0.0071	-1.5313
18.5200	0.0076	-1.5114
18.5400	0.0073	-1.4913
18.5600	0.0069	-1.4713
18.5800	0.0069	-1.4513
18.6000	0.0062	-1.4313
18.6200	0.0069	-1.4113
18.6400	0.0067	-1.3913
18.6600	0.0067	-1.3713
18.6800	0.0067	-1.3514
18.7000	0.0068	-1.3313
18.7200	0.0066	-1.3113
18.7400	0.0059	-1.2913
18.7600	0.0070	-1.2713
18.7800	0.0065	-1.2514
18.8000	0.0055	-1.2313
18.8200	0.0061	-1.2113
18.8400	0.0058	-1.1913
18.8600	0.0067	-1.1714
18.8800	0.0063	-1.1514
18.9000	0.0059	-1.1314
18.9200	0.0060	-1.1113
18.9400	0.0056	-1.0913
18.9600	0.0055	-1.0714
18.9800	0.0051	-1.0514
19.0000	0.0054	-1.0313
19.0200	0.0056	-1.0113
19.0400	0.0047	-0.9913
19.0600	0.0056	-0.9713
19.0800	0.0047	-0.9513
19.1000	0.0050	-0.9313
19.1200	0.0053	-0.9113
19.1400	0.0046	-0.8913
19.1600	0.0050	-0.8713
19.1800	0.0043	-0.8513
19.2000	0.0043	-0.8313
19.2200	0.0047	-0.8113
19.2400	0.0046	-0.7913
19.2600	0.0049	-0.7714
19.2800	0.0041	-0.7513
19.3000	0.0044	-0.7314
19.3200	0.0041	-0.7113
19.3400	0.0044	-0.6913
19.3600	0.0047	-0.6714
19.3800	0.0043	-0.6513
19.4000	0.0046	-0.6313
19.4200	0.0034	-0.6113
19.4400	0.0040	-0.5913
19.4600	0.0043	-0.5714
19.4800	0.0041	-0.5514
19.5000	0.0040	-0.5314
19.5200	0.0033	-0.5113
19.5400	0.0034	-0.4914
19.5600	0.0033	-0.4714
19.5800	0.0033	-0.4514
19.6000	0.0032	-0.4313
19.6200	0.0031	-0.4113
19.6400	0.0036	-0.3913
19.6600	0.0034	-0.3713
19.6800	0.0030	-0.3513
19.7000	0.0031	-0.3313
19.7200	0.0033	-0.3113
19.7400	0.0027	-0.2913
19.7600	0.0028	-0.2713
19.7800	0.0032	-0.2513
19.8000	0.0024	-0.2313
19.8200	0.0030	-0.2113
19.8400	0.0034	-0.1914
19.8600	0.0025	-0.1714
19.8800	0.0031	-0.1514
19.9000	0.0027	-0.1313
19.9200	0.0025	-0.1113
19.9400	0.0034	-0.0914
19.9600	0.0022	-0.0714
19.9800	0.0026	-0.0513
20.0000	0.0013	-0.0313
20.0200	0.0020	-0.0113
20.0400	0.0019	0.0086
20.0600	0.0024	0.0286
20.0800	0.0023	0.0487
20.1000	0.0018	0.0687
20.1200	0.0020	0.0886
20.1400	0.0022	0.1086
20.1600	0.0021	0.1287
20.1800	0.0024	0.1487
20.2000	0.0014	0.1687
20.2200	0.0021	0.1886
20.2400	0.0017	0.2087
20.2600	0.0015	0.2287
20.2800	0.0014	0.2487
20.3000	0.0008	0.2687
20.3200	0.0018	0.2886
20.3400	0.0013	0.3087
20.3600	0.0017	0.3287
20.3800	0.0016	0.3487
20.4000	0.0009	0.3687
20.4200	0.0014	0.3886
20.4400	0.0007	0.4087
20.4600	0.0020	0.4286
20.4800	0.0012	0.4487
20.5000	0.0006	0.4687
20.5200	0.0010	0.4886
20.5400	0.0005	0.5087
20.5600	0.0011	0.5286
20.5800	0.0003	0.5487
20.6000	0.0010	0.5687
20.6200	0.0006	0.5886
20.6400	-0.0003	0.6086
20.6600	0.0000	0.6286
20.6800	-0.0001	0.6487
20.7000	0.0004	0.6687
20.7200	0.0001	0.6886
20.7400	0.0003	0.7086
20.7600	-0.0002	0.7287
20.7800	-0.0006	0.7487
20.8000	0.0003	0.7687
20.8200	0.0001	0.7887
20.8400	0.0001	0.8087
20.8600	0.0001	0.8287
20.8800	-0.0007	0.8487
20.9000	-0.0001	0.8686
20.9200	-0.0005	0.8886
20.9400	0.0001	0.9087
20.9600	-0.0004	0.9287
20.9800	-0.0009	0.9487
21.0000	-0.0004	0.9686
21.0200	-0.0012	0.9887
21.0400	-0.0012	1.0087
21.0600	-0.0014	1.0287
21.0800	-0.0008	1.0487
21.1000	-0.0003	1.0686
21.1200	-0.0015	1.0887
21.1400	-0.0012	1.1087
21.1600	-0.0015	1.1287
21.1800	-0.0012	1.1487
21.2000	-0.0005	1.1686
21.2200	-0.0012	1.1887
21.2400	-0.0014	1.2087
21.2600	-0.0020	1.2287
21.2800	-0.0018	1.2486
21.3000	-0.0016	1.2686
21.3200	-0.0021	1.2886
21.3400	-0.0016	1.3087
21.3600	-0.0025	1.3287
21.3800	-0.0020	1.3486
21.4000	-0.0022	1.3687
21.4200	-0.0024	1.3887
21.4400	-0.0021	1.4087
21.4600	-0.0026	1.4287
21.4800	-0.0021	1.4487
21.5000	-0.0027	1.4687
21.5200	-0.0024	1.4887
21.5400	-0.0019	1.5087
21.5600	-0.0027	1.5287
21.5800	-0.0019	1.5486
21.6000	-0.0035	1.5687
21.6200	-0.0031	1.5886
21.6400	-0.0025	1.6087
21.6600	-0.0032	1.6287
21.6800	-0.0030	1.6487
21.7000	-0.0034	1.6687
21.7200	-0.0032	1.6887
21.7400	-0.0037	1.7087
21.7600	-0.0031	1.7287
21.7800	-0.0030	1.7486
21.8000	-0.0031	1.7686
21.8200	-0.0034	1.7886
21.8400	-0.0041	1.8087
21.8600	-0.0035	1.8286
21.8800	-0.0035	1.8486
21.9000	-0.0042	1.8686
21.9200	-0.0039	1.8886
21.9400	-0.0041	1.9087
21.9600	-0.0038	1.9287
21.9800	-0.0038	1.9486
22.0000	-0.0047	1.9686
22.0200	-0.0045	1.9887
22.0400	-0.0053	2.0087
22.0600	-0.0044	2.0287
22.0800	-0.0043	2.0487
22.1000	-0.0046	2.0687
22.1200	-0.0044	2.0887
22.1400	-0.0050	2.1087
22.1600	-0.0046	2.1287
22.1800	-0.0047	2.1487
22.2000	-0.0052	2.1687
22.2200	-0.0054	2.1887
22.2400	-0.0055	2.2087
22.2600	-0.0046	2.2286
22.2800	-0.0052	2.2486
22.3000	-0.0054	2.2687
22.3200	-0.0058	2.2887
22.3400	-0.0056	2.3087
22.3600	-0.0053	2.3286
22.3800	-0.0061	2.3487
22.4000	-0.0056	2.3687
22.4200	-0.0062	2.3887
22.4400	-0.0065	2.4086
22.4600	-0.0060	2.4286
22.4800	-0.0065	2.4487
22.5000	-0.0062	2.4687
22.5200	-0.0068	2.4887
22.5400	-0.0067	2.5086
22.5600	-0.0062	2.5286
22.5800	-0.0066	2.5487
22.6000	-0.0072	2.5687
22.6200	-0.0074	2.5887
22.6400	-0.0070	2.6087
22.6600	-0.0072	2.6287
22.6800	-0.0074	2.6487
22.7000	-0.0071	2.6687
22.7200	-0.0077	2.6887
22.7400	-0.0076	2.7086
22.7600	-0.0079	2.7287
22.7800	-0.0078	2.7487
22.8000	-0.0077	2.7687
22.8200	-0.0080	2.7887
22.8400	-0.0079	2.8087
22.8600	-0.0083	2.8287
22.8800	-0.0079	2.8487
22.9000	-0.0085	2.8687
22.9200	-0.0091	2.8887
22.9400	-0.0087	2.9086
22.9600	-0.0091	2.9286
22.9800	-0.0091	2.9486
23.0000	-0.0091	2.9686
23.0200	-0.0097	2.9887
23.0400	-0.0091	3.0086
23.0600	-0.0093	3.0286
23.0800	-0.0098	3.0487
23.1000	-0.0102	3.0687
23.1200	-0.0098	3.0887
23.1400	-0.0099	3.1086
23.1600	-0.0096	3.1286
23.1800	-0.0098	3.1487
23.2000	-0.0106	3.1687
23.2200	-0.0100	3.1887
23.2400	-0.0103	3.2087
23.2600	-0.0105	3.2287
23.2800	-0.0105	3.2487
23.3000	-0.0113	3.2687
23.3200	-0.0108	3.2886
23.3400	-0.0108	3.3086
23.3600	-0.0113	3.3287
23.3800	-0.0110	3.3487
23.4000	-0.0114	3.3687
23.4200	-0.0115	3.3886
23.4400	-0.0119	3.4087
23.4600	-0.0118	3.4287
23.4800	-0.0115	3.4487
23.5000	-0.0121	3.4687
23.5200	-0.0116	3.4886
23.5400	-0.0121	3.5087
23.5600	-0.0120	3.5287
23.5800	-0.0125	3.5487
23.6000	-0.0127	3.5686
23.6200	-0.0127	3.5886
23.6400	-0.0132	3.6086
23.6600	-0.0130	3.6286
23.6800	-0.0129	3.6487
23.7000	-0.0126	3.6686
23.7200	-0.0128	3.6886
23.7400	-0.0133	3.7087
23.7600	-0.0130	3.7287
23.7800	-0.0139	3.7487
23.8000	-0.0142	3.7687
23.8200	-0.0139	3.7887
23.8400	-0.0145	3.8087
23.8600	-0.0143	3.8287
23.8800	-0.0144	3.8487
23.9000	-0.0144	3.8686
23.9200	-0.0145	3.8887
23.9400	-0.0148	3.9087
23.9600	-0.0154	3.9287
23.9800	-0.0148	3.9487
24.0000	-0.0149	3.9686
24.0200	-0.0154	3.9886
24.0400	-0.0159	4.0087
24.0600	-0.0164	4.0287
24.0800	-0.0159	4.0487
24.1000	-0.0158	4.0686
24.1200	-0.0163	4.0887
24.1400	-0.0163	4.1087
24.1600	-0.0166	4.1287
24.1800	-0.0169	4.1487
24.2000	-0.0169	4.1686
24.2200	-0.0168	4.1886
24.2400	-0.0167	4.2086
24.2600	-0.0172	4.2287
24.2800	-0.0166	4.2487
24.3000	-0.0167	4.2686
24.3200	-0.0172	4.2886
24.3400	-0.0173	4.3087
24.3600	-0.0178	4.3287
24.3800	-0.0174	4.3487
24.4000	-0.0181	4.3686
24.4200	-0.0181	4.3887
24.4400	-0.0184	4.4087
24.4600	-0.0188	4.4287
24.4800	-0.0184	4.4487
24.5000	-0.0191	4.4686
24.5200	-0.0191	4.4887
24.5400	-0.0190	4.5087
24.5600	-0.0199	4.5287
24.5800	-0.0195	4.5487
24.6000	-0.0195	4.5687
24.6200	-0.0192	4.5887
24.6400	-0.0199	4.6087
24.6600	-0.0200	4.6287
24.6800	-0.0206	4.6486
24.7000	-0.0205	4.6687
24.7200	-0.0205	4.6887
24.7400	-0.0208	4.7087
24.7600	-0.0211	4.7286
24.7800	-0.0209	4.7486
24.8000	-0.0213	4.7686
24.8200	-0.0214	4.7887
24.8400	-0.0220	4.8087
24.8600	-0.0218	4.8287
24.8800	-0.0218	4.8486
24.9000	-0.0215	4.8687
24.9200	-0.0221	4.8887
24.9400	-0.0225	4.9087
24.9600	-0.0226	4.9286
24.9800	-0.0228	4.9486
25.0000	-0.0227	4.9687
25.0200	-0.0230	4.9887
25.0400	-0.0234	5.0087
25.0600	-0.0234	5.0286
25.0800	-0.0235	5.0487
25.1000	-0.0232	5.0687
25.1200	-0.0236	5.0887
25.1400	-0.0246	5.1087
25.1600	-0.0242	5.1287
25.1800	-0.0242	5.1487
25.2000	-0.0242	5.1687
25.2200	-0.0251	5.1887
25.2400	-0.0250	5.2087
25.2600	-0.0250	5.2287
25.2800	-0.0256	5.2487
25.3000	-0.0255	5.2687
25.3200	-0.0256	5.2887
25.3400	-0.0256	5.3086
25.3600	-0.0254	5.3286
25.3800	-0.0259	5.3486
25.4000	-0.0260	5.3686
25.4200	-0.0273	5.3887
25.4400	-0.0263	5.4086
25.4600	-0.0263	5.4286
25.4800	-0.0268	5.4486
25.5000	-0.0268	5.4687
25.5200	-0.0271	5.4887
25.5400	-0.0275	5.5087
25.5600	-0.0278	5.5286
25.5800	-0.0281	5.5487
25.6000	-0.0283	5.5687
25.6200	-0.0284	5.5887
25.6400	-0.0284	5.6087
25.6600	-0.0286	5.6287
25.6800	-0.0286	5.6486
25.7000	-0.0288	5.6687
25.7200	-0.0293	5.6887
25.7400	-0.0291	5.7087
25.7600	-0.0295	5.7287
25.7800	-0.0294	5.7487
25.8000	-0.0297	5.7687
25.8200	-0.0299	5.7887
25.8400	-0.0298	5.8086
25.8600	-0.0300	5.8286
25.8800	-0.0303	5.8487
25.9000	-0.0309	5.8687
25.9200	-0.0313	5.8887
25.9400	-0.0309	5.9086
25.9600	-0.0312	5.9286
25.9800	-0.0313	5.9487
26.0000	-0.0319	5.9687
26.0200	-0.0319	5.9886
26.0400	-0.0318	6.0086
26.0600	-0.0315	6.0286
26.0800	-0.0314	6.0487
26.1000	-0.0325	6.0687
26.1200	-0.0326	6.0886
26.1400	-0.0329	6.1086
26.1600	-0.0331	6.1286
26.1800	-0.0331	6.1487
26.2000	-0.0334	6.1687
26.2200	-0.0330	6.1887
26.2400	-0.0336	6.2087
26.2600	-0.0340	6.2287
26.2800	-0.0340	6.2487
26.3000	-0.0339	6.2687
26.3200	-0.0335	6.2887
26.3400	-0.0348	6.3087
26.3600	-0.0349	6.3287
26.3800	-0.0348	6.3487
26.4000	-0.0351	6.3687
26.4200	-0.0347	6.3886
26.4400	-0.0357	6.4087
26.4600	-0.0357	6.4287
26.4800	-0.0357	6.4487
26.5000	-0.0362	6.4687
26.5200	-0.0355	6.4886
26.5400	-0.0364	6.5086
26.5600	-0.0358	6.5286
26.5800	-0.0366	6.5487
26.6000	-0.0370	6.5687
26.6200	-0.0368	6.5886
26.6400	-0.0369	6.6086
26.6600	-0.0370	6.6287
26.6800	-0.0374	6.6487
26.7000	-0.0371	6.6687
26.7200	-0.0372	6.6886
26.7400	-0.0377	6.7086
26.7600	-0.0380	6.7287
26.7800	-0.0386	6.7487
26.8000	-0.0380	6.7686
26.8200	-0.0383	6.7887
26.8400	-0.0384	6.8087
26.8600	-0.0384	6.8287
26.8800	-0.0392	6.8487
26.9000	-0.0388	6.8686
26.9200	-0.0396	6.8886
26.9400	-0.0398	6.9087
26.9600	-0.0392	6.9287
26.9800	-0.0400	6.9487
27.0000	-0.0397	6.9686
27.0200	-0.0401	6.9886
27.0400	-0.0399	7.0087
27.0600	-0.0401	7.0287
27.0800	-0.0401	7.0487
27.1000	-0.0403	7.0686
27.1200	-0.0411	7.0886
27.1400	-0.0402	7.1086
27.1600	-0.0413	7.1287
27.1800	-0.0414	7.1487
27.2000	-0.0412	7.1686
27.2200	-0.0419	7.1886
27.2400	-0.0416	7.2087
27.2600	-0.0420	7.2287
27.2800	-0.0418	7.2487
27.3000	-0.0416	7.2687
27.3200	-0.0419	7.2887
27.3400	-0.0420	7.3087
27.3600	-0.0432	7.3287
27.3800	-0.0426	7.3487
27.4000	-0.0428	7.3687
27.4200	-0.0431	7.3887
27.4400	-0.0428	7.4087
27.4600	-0.0435	7.4287
27.4800	-0.0432	7.4486
27.5000	-0.0433	7.4686
27.5200	-0.0429	7.4887
27.5400	-0.0432	7.5087
27.5600	-0.0434	7.5287
27.5800	-0.0433	7.5487
27.6000	-0.0440	7.5687
27.6200	-0.0438	7.5887
27.6400	-0.0443	7.6087
27.6600	-0.0448	7.6287
27.6800	-0.0439	7.6486
27.7000	-0.0443	7.6686
27.7200	-0.0440	7.6886
27.7400	-0.0445	7.7087
27.7600	-0.0449	7.7287
27.7800	-0.0446	7.7486
27.8000	-0.0453	7.7686
27.8200	-0.0447	7.7886
27.8400	-0.0450	7.8087
27.8600	-0.0454	7.8287
27.8800	-0.0449	7.8486
27.9000	-0.0450	7.8686
27.9200	-0.0454	7.8887
27.9400	-0.0463	7.9087
27.9600	-0.0448	7.9287
27.9800	-0.0454	7.9486
28.0000	-0.0455	7.9687
28.0200	-0.0453	7.9887
28.0400	-0.0461	8.0087
28.0600	-0.0458	8.0287
28.0800	-0.0454	8.0486
28.1000	-0.0460	8.0687
28.1200	-0.0455	8.0887
28.1400	-0.0468	8.1087
28.1600	-0.0457	8.1287
28.1800	-0.0467	8.1487
28.2000	-0.0464	8.1687
28.2200	-0.0466	8.1887
28.2400	-0.0465	8.2087
28.2600	-0.0464	8.2286
28.2800	-0.0469	8.2486
28.3000	-0.0465	8.2687
28.3200	-0.0461	8.2887
28.3400	-0.0465	8.3087
28.3600	-0.0464	8.3286
28.3800	-0.0464	8.3486
28.4000	-0.0458	8.3686
28.4200	-0.0465	8.3887
28.4400	-0.0467	8.4086
28.4600	-0.0463	8.4286
28.4800	-0.0470	8.4486
28.5000	-0.0465	8.4686
28.5200	-0.0469	8.4887
28.5400	-0.0465	8.5087
28.5600	-0.0463	8.5286
28.5800	-0.0468	8.5487
28.6000	-0.0469	8.5687
28.6200	-0.0474	8.5887
28.6400	-0.0463	8.6087
28.6600	-0.0462	8.6287
28.6800	-0.0467	8.6487
28.7000	-0.0462	8.6687
28.7200	-0.0469	8.6887
28.7400	-0.0460	8.7087
28.7600	-0.0464	8.7287
28.7800	-0.0464	8.7487
28.8000	-0.0462	8.7687
28.8200	-0.0461	8.7887
28.8400	-0.0452	8.8086
28.8600	-0.0459	8.8286
28.8800	-0.0461	8.8486
28.9000	-0.0458	8.8687
28.9200	-0.0462	8.8887
28.9400	-0.0455	8.9086
28.9600	-0.0460	8.9286
28.9800	-0.0451	8.9487
29.0000	-0.0454	8.9687
29.0200	-0.0456	8.9887
29.0400	-0.0448	9.0086
29.0600	-0.0454	9.0286
29.0800	-0.0453	9.0486
29.1000	-0.0457	9.0687
29.1200	-0.0455	9.0886
29.1400	-0.0442	9.1086
29.1600	-0.0449	9.1286
29.1800	-0.0444	9.1487
29.2000	-0.0447	9.1687
29.2200	-0.0443	9.1886
29.2400	-0.0437	9.2086
29.2600	-0.0435	9.2287
29.2800	-0.0435	9.2487
29.3000	-0.0442	9.2687
29.3200	-0.0435	9.2887
29.3400	-0.0436	9.3087
29.3600	-0.0434	9.3287
29.3800	-0.0431	9.3487
29.4000	-0.0427	9.3687
29.4200	-0.0422	9.3886
29.4400	-0.0428	9.4086
29.4600	-0.0427	9.4286
29.4800	-0.0422	9.4487
29.5000	-0.0426	9.4687
29.5200	-0.0419	9.4886
29.5400	-0.0417	9.5086
29.5600	-0.0417	9.5287
29.5800	-0.0415	9.5487
29.6000	-0.0408	9.5687
29.6200	-0.0401	9.5886
29.6400	-0.0410	9.6086
29.6600	-0.0406	9.6286
29.6800	-0.0408	9.6487
29.7000	-0.0400	9.6686
29.7200	-0.0397	9.6886
29.7400	-0.0397	9.7086
29.7600	-0.0394	9.7286
29.7800	-0.0395	9.7487
29.8000	-0.0387	9.7686
29.8200	-0.0385	9.7886
29.8400	-0.0385	9.8087
29.8600	-0.0378	9.8287
29.8800	-0.0379	9.8487
29.9000	-0.0376	9.8687
29.9200	-0.0368	9.8887
29.9400	-0.0374	9.9087
29.9600	-0.0368	9.9287
29.9800	-0.0365	9.9487
30.0000	-0.0358	9.9686
30.0200	-0.0360	9.9886
30.0400	-0.0361	10.0086
30.0600	-0.0352	10.0287
30.0800	-0.0351	10.0487
30.1000	-0.0346	10.0686
30.1200	-0.0346	10.0886
30.1400	-0.0341	10.1087
30.1600	-0.0337	10.1287
30.1800	-0.0341	10.1487
30.2000	-0.0333	10.1686
30.2200	-0.0329	10.1886
30.2400	-0.0322	10.2086
30.2600	-0.0323	10.2287
30.2800	-0.0315	10.2487
30.3000	-0.0311	10.2686
30.3200	-0.0308	10.2886
30.3400	-0.0305	10.3087
30.3600	-0.0301	10.3287
30.3800	-0.0296	10.3487
30.4000	-0.0289	10.3687
30.4200	-0.0287	10.3887
30.4400	-0.0284	10.4087
30.4600	-0.0286	10.4287
30.4800	-0.0278	10.4486
30.5000	-0.0277	10.4686
30.5200	-0.0274	10.4887
30.5400	-0.0267	10.5087
30.5600	-0.0266	10.5287
30.5800	-0.0258	10.5486
30.6000	-0.0248	10.5686
30.6200	-0.0245	10.5887
30.6400	-0.0243	10.6087
30.6600	-0.0243	10.6287
30.6800	-0.0239	10.6487
30.7000	-0.0232	10.6687
30.7200	-0.0224	10.6886
30.7400	-0.0224	10.7087
30.7600	-0.0224	10.7287
30.7800	-0.0215	10.7486
30.8000	-0.0211	10.7686
30.8200	-0.0205	10.7886
30.8400	-0.0201	10.8087
30.8600	-0.0197	10.8287
30.8800	-0.0189	10.8486
30.9000	-0.0182	10.8687
30.9200	-0.0179	10.8887
30.9400	-0.0177	10.9087
30.9600	-0.0170	10.9287
30.9800	-0.0159	10.9487
31.0000	-0.0156	10.9687
31.0200	-0.0152	10.9887
31.0400	-0.0156	11.0087
31.0600	-0.0145	11.0287
31.0800	-0.0133	11.0486
31.1000	-0.0134	11.0686
31.1200	-0.0128	11.0887
31.1400	-0.0119	11.1087
31.1600	-0.0110	11.1287
31.1800	-0.0109	11.1486
31.2000	-0.0107	11.1686
31.2200	-0.0099	11.1887
31.2400	-0.0094	11.2087
31.2600	-0.0085	11.2286
31.2800	-0.0087	11.2486
31.3000	-0.0076	11.2687
31.3200	-0.0070	11.2887
31.3400	-0.0065	11.3087
31.3600	-0.0063	11.3286
31.3800	-0.0057	11.3486
31.4000	-0.0049	11.3686
31.4200	-0.0042	11.3887
31.4400	-0.0032	11.4086
31.4600	-0.0026	11.4286
31.4800	-0.0026	11.4487
31.5000	-0.0015	11.4687
31.5200	-0.0017	11.4887
31.5400	-0.0006	11.5086
31.5600	0.0004	11.5286
31.5800	0.0008	11.5487
31.6000	0.0013	11.5687
31.6200	0.0017	11.5887
31.6400	0.0024	11.6087
31.6600	0.0035	11.6287
31.6800	0.0044	11.6487
31.7000	0.0046	11.6687
31.7200	0.0054	11.6887
31.7400	0.0062	11.7087
31.7600	0.0066	11.7287
31.7800	0.0075	11.7487
31.8000	0.0085	11.7687
31.8200	0.0089	11.7887
31.8400	0.0097	11.8086
31.8600	0.0100	11.8287
31.8800	0.0111	11.8487
31.9000	0.0117	11.8687
31.9200	0.0125	11.8887
31.9400	0.0133	11.9086
31.9600	0.0133	11.9287
31.9800	0.0145	11.9486
32.0000	0.0148	11.9687
32.0200	0.0156	11.9887
32.0400	0.0165	12.0086
32.0600	0.0171	12.0286
32.0800	0.0181	12.0486
32.1000	0.0174	12.0687
32.1200	0.0189	12.0887
32.1400	0.0200	12.1086
32.1600	0.0211	12.1286
32.1800	0.0216	12.1486
32.2000	0.0216	12.1687
32.2200	0.0228	12.1887
32.2400	0.0236	12.2087
32.2600	0.0245	12.2287
32.2800	0.0250	12.2487
32.3000	0.0257	12.2687
32.3200	0.0268	12.2887
32.3400	0.0272	12.3087
32.3600	0.0278	12.3287
32.3800	0.0287	12.3487
32.4000	0.0296	12.3687
32.4200	0.0306	12.3887
32.4400	0.0310	12.4087
32.4600	0.0323	12.4287
32.4800	0.0328	12.4487
32.5000	0.0331	12.4687
32.5200	0.0342	12.4886
32.5400	0.0346	12.5086
32.5600	0.0359	12.5286
32.5800	0.0360	12.5487
32.6000	0.0372	12.5687
32.6200	0.0382	12.5886
32.6400	0.0387	12.6087
32.6600	0.0399	12.6287
32.6800	0.0403	12.6487
32.7000	0.0411	12.6686
32.7200	0.0417	12.6886
32.7400	0.0427	12.7087
32.7600	0.0435	12.7287
32.7800	0.0440	12.7487
32.8000	0.0451	12.7687
32.8200	0.0463	12.7887
32.8400	0.0468	12.8087
32.8600	0.0476	12.8287
32.8800	0.0483	12.8487
32.9000	0.0502	12.8687
32.9200	0.0502	12.8887
32.9400	0.0513	12.9087
32.9600	0.0520	12.9287
32.9800	0.0519	12.9487
33.0000	0.0539	12.9686
33.0200	0.0541	12.9887
33.0400	0.0553	13.0087
33.0600	0.0561	13.0287
33.0800	0.0565	13.0487
33.1000	0.0574	13.0686
33.1200	0.0581	13.0886
33.1400	0.0597	13.1086
33.1600	0.0602	13.1287
33.1800	0.0612	13.1487
33.2000	0.0620	13.1686
33.2200	0.0626	13.1886
33.2400	0.0639	13.2086
33.2600	0.0642	13.2287
33.2800	0.0654	13.2486
33.3000	0.0666	13.2686
33.3200	0.0671	13.2886
33.3400	0.0681	13.3086
33.3600	0.0682	13.3287
33.3800	0.0706	13.3487
33.4000	0.0713	13.3687
33.4200	0.0721	13.3887
33.4400	0.0730	13.4087
33.4600	0.0734	13.4287
33.4800	0.0745	13.4487
33.5000	0.0756	13.4687
33.5200	0.0763	13.4887
33.5400	0.0767	13.5087
33.5600	0.0779	13.5287
33.5800	0.0801	13.5486
33.6000	0.0799	13.5686
33.6200	0.0808	13.5887
33.6400	0.0817	13.6087
33.6600	0.0825	13.6287
33.6800	0.0837	13.6486
33.7000	0.0846	13.6686
33.7200	0.0857	13.6887
33.7400	0.0865	13.7087
33.7600	0.0878	13.7287
33.7800	0.0886	13.7486
33.8000	0.0886	13.7686
33.8200	0.0905	13.7886
33.8400	0.0908	13.8087
33.8600	0.0917	13.8287
33.8800	0.0931	13.8486
33.9000	0.0936	13.8686
33.9200	0.0951	13.8886
33.9400	0.0953	13.9087
33.9600	0.0964	13.9287
33.9800	0.0978	13.9486
34.0000	0.0983	13.9687
34.0200	0.0996	13.9887
34.0400	0.0996	14.0087
34.0600	0.1016	14.0286
34.0800	0.1024	14.0486
34.1000	0.1033	14.0687
34.1200	0.1049	14.0887
34.1400	0.1050	14.1087
34.1600	0.1066	14.1287
34.1800	0.1069	14.1487
34.2000	0.1079	14.1687
34.2200	0.1092	14.1887
34.2400	0.1102	14.2087
34.2600	0.1113	14.2287
34.2800	0.1118	14.2487
34.3000	0.1132	14.2686
34.3200	0.1140	14.2886
34.3400	0.1141	14.3087
34.3600	0.1161	14.3286
34.3800	0.1165	14.3486
34.4000	0.1183	14.3686
34.4200	0.1184	14.3887
34.4400	0.1191	14.4087
34.4600	0.1208	14.4287
34.4800	0.1213	14.4487
34.5000	0.1225	14.4687
34.5200	0.1230	14.4887
34.5400	0.1241	14.5087
34.5600	0.1253	14.5286
34.5800	0.1258	14.5487
34.6000	0.1270	14.5687
34.6200	0.1275	14.5887
34.6400	0.1288	14.6087
34.6600	0.1297	14.6286
34.6800	0.1303	14.6486
34.7000	0.1319	14.6687
34.7200	0.1322	14.6887
34.7400	0.1339	14.7087
34.7600	0.1346	14.7287
34.7800	0.1352	14.7487
34.8000	0.1362	14.7687
34.8200	0.1366	14.7887
34.8400	0.1387	14.8087
34.8600	0.1392	14.8286
34.8800	0.1401	14.8487
34.9000	0.1410	14.8687
34.9200	0.1419	14.8887
34.9400	0.1430	14.9086
34.9600	0.1430	14.9286
34.9800	0.1451	14.9486
35.0000	0.1457	14.9687
35.0200	0.1462	14.9886
35.0400	0.1474	15.0086
35.0600	0.1480	15.0287
35.0800	0.1497	15.0487
35.1000	0.1500	15.0687
35.1200	0.1512	15.0887
35.1400	0.1522	15.1086
35.1600	0.1527	15.1287
35.1800	0.1537	15.1487
35.2000	0.1544	15.1687
35.2200	0.1560	15.1887
35.2400	0.1569	15.2086
35.2600	0.1574	15.2287
35.2800	0.1582	15.2487
35.3000	0.1592	15.2687
35.3200	0.1603	15.2887
35.3400	0.1612	15.3087
35.3600	0.1618	15.3287
35.3800	0.1629	15.3487
35.4000	0.1634	15.3687
35.4200	0.1650	15.3886
35.4400	0.1656	15.4087
35.4600	0.1669	15.4287
35.4800	0.1678	15.4487
35.5000	0.1679	15.4687
35.5200	0.1691	15.4886
35.5400	0.1699	15.5086
35.5600	0.1709	15.5287
35.5800	0.1725	15.5487
35.6000	0.1729	15.5687
35.6200	0.1747	15.5886
35.6400	0.1746	15.6086
35.6600	0.1753	15.6286
35.6800	0.1761	15.6487
35.7000	0.1773	15.6687
35.7200	0.1791	15.6886
35.7400	0.1793	15.7087
35.7600	0.1803	15.7287
35.7800	0.1809	15.7487
35.8000	0.1820	15.7687
35.8200	0.1839	15.7887
35.8400	0.1841	15.8087
35.8600	0.1851	15.8287
35.8800	0.1853	15.8487
35.9000	0.1867	15.8687
35.9200	0.1876	15.8886
35.9400	0.1884	15.9086
35.9600	0.1893	15.9287
35.9800	0.1894	15.9487
36.0000	0.1911	15.9686
36.0200	0.1919	15.9886
36.0400	0.1923	16.0086
36.0600	0.1936	16.0287
36.0800	0.1942	16.0487
36.1000	0.1961	16.0686
36.1200	0.1960	16.0886
36.1400	0.1974	16.1086
36.1600	0.1984	16.1287
36.1800	0.1991	16.1487
36.2000	0.1999	16.1686
36.2200	0.2008	16.1886
36.2400	0.2019	16.2087
36.2600	0.2024	16.2287
36.2800	0.2032	16.2487
36.3000	0.2046	16.2686
36.3200	0.2048	16.2887
36.3400	0.2061	16.3087
36.3600	0.2068	16.3287
36.3800	0.2079	16.3486
36.4000	0.2086	16.3686
36.4200	0.2092	16.3887
36.4400	0.2106	16.4087
36.4600	0.2111	16.4287
36.4800	0.2119	16.4487
36.5000	0.2131	16.4687
36.5200	0.2138	16.4887
36.5400	0.2148	16.5087
36.5600	0.2150	16.5287
36.5800	0.2166	16.5486
36.6000	0.2172	16.5686
36.6200	0.2176	16.5886
36.6400	0.2186	16.6087
36.6600	0.2193	16.6287
36.6800	0.2208	16.6486
36.7000	0.2209	16.6686
36.7200	0.2222	16.6886
36.7400	0.2227	16.7087
36.7600	0.2238	16.7287
36.7800	0.2252	16.7486
36.8000	0.2258	16.7686
36.8200	0.2264	16.7886
36.8400	0.2275	16.8087
36.8600	0.2280	16.8287
36.8800	0.2292	16.8486
36.9000	0.2294	16.8686
36.9200	0.2312	16.8886
36.9400	0.2315	16.9087
36.9600	0.2324	16.9287
36.9800	0.2328	16.9487
37.0000	0.2336	16.9687
37.0200	0.2346	16.9887
37.0400	0.2353	17.0087
37.0600	0.2366	17.0287
37.0800	0.2374	17.0486
37.1000	0.2379	17.0687
37.1200	0.2384	17.0887
37.1400	0.2392	17.1087
37.1600	0.2407	17.1287
37.1800	0.2410	17.1486
37.2000	0.2418	17.1687
37.2200	0.2429	17.1887
37.2400	0.2436	17.2087
37.2600	0.2448	17.2286
37.2800	0.2450	17.2486
37.3000	0.2462	17.2686
37.3200	0.2470	17.2887
37.3400	0.2475	17.3087
37.3600	0.2485	17.3286
37.3800	0.2491	17.3486
37.4000	0.2503	17.3686
37.4200	0.2512	17.3887
37.4400	0.2510	17.4087
37.4600	0.2524	17.4286
37.4800	0.2531	17.4486
37.5000	0.2540	17.4687
37.5200	0.2551	17.4887
37.5400	0.2559	17.5087
37.5600	0.2568	17.5286
37.5800	0.2572	17.5487
37.6000	0.2579	17.5687
37.6200	0.2583	17.5887
37.6400	0.2596	17.6086
37.6600	0.2605	17.6286
37.6800	0.2610	17.6487
37.7000	0.2617	17.6687
37.7200	0.2622	17.6887
37.7400	0.2636	17.7087
37.7600	0.2645	17.7287
37.7800	0.2648	17.7487
37.8000	0.2656	17.7687
37.8200	0.2662	17.7887
37.8400	0.2677	17.8086
37.8600	0.2682	17.8287
37.8800	0.2691	17.8486
37.9000	0.2696	17.8686
37.9200	0.2709	17.8887
37.9400	0.2715	17.9086
37.9600	0.2718	17.9286
37.9800	0.2727	17.9486
38.0000	0.2736	17.9687
38.0200	0.2742	17.9887
38.0400	0.2749	18.0086
38.0600	0.2759	18.0287
38.0800	0.2772	18.0487
38.1000	0.2769	18.0687
38.1200	0.2777	18.0887
38.1400	0.2789	18.1086
38.1600	0.2799	18.1287
38.1800	0.2807	18.1487
38.2000	0.2811	18.1687
38.2200	0.2824	18.1887
38.2400	0.2828	18.2086
38.2600	0.2834	18.2286
38.2800	0.2844	18.2487
38.3000	0.2849	18.2687
38.3200	0.2858	18.2887
38.3400	0.2870	18.3087
38.3600	0.2875	18.3286
38.3800	0.2878	18.3487
38.4000	0.2885	18.3687
38.4200	0.2895	18.3886
38.4400	0.2898	18.4086
38.4600	0.2912	18.4286
38.4800	0.2916	18.4487
38.5000	0.2925	18.4687
38.5200	0.2933	18.4886
38.5400	0.2936	18.5087
38.5600	0.2946	18.5287
38.5800	0.2953	18.5487
38.6000	0.2961	18.5687
38.6200	0.2978	18.5886
38.6400	0.2977	18.6087
38.6600	0.2985	18.6287
38.6800	0.2995	18.6487
38.7000	0.2995	18.6687
38.7200	0.3003	18.6886
38.7400	0.3008	18.7086
38.7600	0.3026	18.7287
38.7800	0.3026	18.7487
38.8000	0.3037	18.7687
38.8200	0.3040	18.7887
38.8400	0.3050	18.8087
38.8600	0.3055	18.8287
38.8800	0.3062	18.8487
38.9000	0.3074	18.8687
38.9200	0.3084	18.8887
38.9400	0.3087	18.9087
38.9600	0.3089	18.9287
38.9800	0.3093	18.9487
39.0000	0.3115	18.9686
39.0200	0.3114	18.9886
39.0400	0.3123	19.0086
39.0600	0.3130	19.0287
39.0800	0.3135	19.0487
39.1000	0.3146	19.0686
39.1200	0.3149	19.0886
39.1400	0.3159	19.1087
39.1600	0.3161	19.1287
39.1800	0.3169	19.1487
39.2000	0.3182	19.1686
39.2200	0.3188	19.1886
39.2400	0.3195	19.2086
39.2600	0.3202	19.2287
39.2800	0.3205	19.2487
39.3000	0.3214	19.2686
39.3200	0.3221	19.2886
39.3400	0.3227	19.3086
39.3600	0.3229	19.3287
39.3800	0.3244	19.3487
39.4000	0.3249	19.3686
39.4200	0.3256	19.3887
39.4400	0.3262	19.4087
39.4600	0.3264	19.4287
39.4800	0.3281	19.4487
39.5000	0.3287	19.4686
39.5200	0.3294	19.4887
39.5400	0.3299	19.5087
39.5600	0.3300	19.5287
39.5800	0.3314	19.5486
39.6000	0.3322	19.5686
39.6200	0.3329	19.5887
39.6400	0.3336	19.6087
39.6600	0.3339	19.6287
39.6800	0.3350	19.6486
39.7000	0.3348	19.6686
39.7200	0.3359	19.6887
39.7400	0.3364	19.7087
39.7600	0.3375	19.7287
39.7800	0.3390	19.7486
39.8000	0.3398	19.7686
39.8200	0.3404	19.7886
39.8400	0.3401	19.8087
39.8600	0.3412	19.8286
39.8800	0.3420	19.8486
39.9000	0.3421	19.8687
39.9200	0.3434	19.8887
39.9400	0.3434	19.9087
[truncated: 5 more rows]
