# Supplementary material for: Dynamic stabilization of a mechanical oscillator in the absence of any stable feature
Source: Nat Commun. 2026 Mar 10;17:6024. doi: 10.1038/s41467-026-70493-1 (PMC13346612; doi:10.1038/s41467-026-70493-1)
Supplement: Supplementary file 17 — Source Data [file 41467_2026_70493_MOESM17_ESM.zip › Source Data/FigS5c Trial2-16V.csv]

Time	100N Loadcell	Displacement
(s)	(N)	(mm)
0.0000	-0.3399	-19.9990
0.0200	-0.3263	-19.9985
0.0400	-0.3199	-19.9910
0.0600	-0.3331	-19.9758
0.0800	-0.3309	-19.9571
0.1000	-0.3357	-19.9359
0.1200	-0.3347	-19.9146
0.1400	-0.3324	-19.8942
0.1600	-0.3312	-19.8739
0.1800	-0.3291	-19.8538
0.2000	-0.3282	-19.8336
0.2200	-0.3267	-19.8136
0.2400	-0.3255	-19.7936
0.2600	-0.3246	-19.7735
0.2800	-0.3236	-19.7535
0.3000	-0.3232	-19.7335
0.3200	-0.3211	-19.7135
0.3400	-0.3203	-19.6935
0.3600	-0.3197	-19.6735
0.3800	-0.3181	-19.6535
0.4000	-0.3174	-19.6335
0.4200	-0.3157	-19.6135
0.4400	-0.3152	-19.5935
0.4600	-0.3140	-19.5735
0.4800	-0.3130	-19.5535
0.5000	-0.3118	-19.5335
0.5200	-0.3105	-19.5135
0.5400	-0.3100	-19.4935
0.5600	-0.3083	-19.4736
0.5800	-0.3082	-19.4535
0.6000	-0.3076	-19.4335
0.6200	-0.3060	-19.4135
0.6400	-0.3052	-19.3935
0.6600	-0.3034	-19.3735
0.6800	-0.3033	-19.3535
0.7000	-0.3019	-19.3335
0.7200	-0.3005	-19.3136
0.7400	-0.3003	-19.2936
0.7600	-0.2987	-19.2735
0.7800	-0.2984	-19.2535
0.8000	-0.2970	-19.2335
0.8200	-0.2959	-19.2136
0.8400	-0.2946	-19.1935
0.8600	-0.2935	-19.1735
0.8800	-0.2936	-19.1535
0.9000	-0.2918	-19.1335
0.9200	-0.2911	-19.1135
0.9400	-0.2904	-19.0935
0.9600	-0.2890	-19.0735
0.9800	-0.2883	-19.0535
1.0000	-0.2869	-19.0335
1.0200	-0.2865	-19.0135
1.0400	-0.2857	-18.9935
1.0600	-0.2847	-18.9735
1.0800	-0.2837	-18.9535
1.1000	-0.2818	-18.9336
1.1200	-0.2819	-18.9135
1.1400	-0.2805	-18.8935
1.1600	-0.2796	-18.8735
1.1800	-0.2793	-18.8535
1.2000	-0.2773	-18.8335
1.2200	-0.2766	-18.8135
1.2400	-0.2752	-18.7935
1.2600	-0.2750	-18.7735
1.2800	-0.2741	-18.7535
1.3000	-0.2726	-18.7335
1.3200	-0.2721	-18.7135
1.3400	-0.2708	-18.6936
1.3600	-0.2707	-18.6735
1.3800	-0.2691	-18.6535
1.4000	-0.2678	-18.6336
1.4200	-0.2675	-18.6136
1.4400	-0.2664	-18.5935
1.4600	-0.2661	-18.5735
1.4800	-0.2644	-18.5535
1.5000	-0.2634	-18.5335
1.5200	-0.2627	-18.5135
1.5400	-0.2611	-18.4935
1.5600	-0.2610	-18.4735
1.5800	-0.2599	-18.4535
1.6000	-0.2595	-18.4335
1.6200	-0.2587	-18.4135
1.6400	-0.2568	-18.3935
1.6600	-0.2562	-18.3735
1.6800	-0.2549	-18.3536
1.7000	-0.2545	-18.3336
1.7200	-0.2536	-18.3135
1.7400	-0.2522	-18.2935
1.7600	-0.2521	-18.2735
1.7800	-0.2508	-18.2536
1.8000	-0.2500	-18.2336
1.8200	-0.2495	-18.2135
1.8400	-0.2488	-18.1935
1.8600	-0.2481	-18.1736
1.8800	-0.2458	-18.1536
1.9000	-0.2454	-18.1335
1.9200	-0.2438	-18.1135
1.9400	-0.2441	-18.0935
1.9600	-0.2425	-18.0735
1.9800	-0.2417	-18.0536
2.0000	-0.2406	-18.0335
2.0200	-0.2394	-18.0135
2.0400	-0.2390	-17.9935
2.0600	-0.2377	-17.9735
2.0800	-0.2365	-17.9535
2.1000	-0.2359	-17.9335
2.1200	-0.2351	-17.9135
2.1400	-0.2343	-17.8935
2.1600	-0.2332	-17.8736
2.1800	-0.2319	-17.8535
2.2000	-0.2316	-17.8335
2.2200	-0.2304	-17.8135
2.2400	-0.2292	-17.7935
2.2600	-0.2285	-17.7736
2.2800	-0.2281	-17.7535
2.3000	-0.2267	-17.7335
2.3200	-0.2252	-17.7135
2.3400	-0.2251	-17.6935
2.3600	-0.2236	-17.6735
2.3800	-0.2228	-17.6535
2.4000	-0.2218	-17.6335
2.4200	-0.2212	-17.6135
2.4400	-0.2207	-17.5935
2.4600	-0.2193	-17.5736
2.4800	-0.2184	-17.5535
2.5000	-0.2171	-17.5335
2.5200	-0.2173	-17.5135
2.5400	-0.2161	-17.4935
2.5600	-0.2145	-17.4735
2.5800	-0.2142	-17.4535
2.6000	-0.2133	-17.4335
2.6200	-0.2122	-17.4135
2.6400	-0.2110	-17.3935
2.6600	-0.2098	-17.3735
2.6800	-0.2094	-17.3535
2.7000	-0.2083	-17.3335
2.7200	-0.2076	-17.3135
2.7400	-0.2056	-17.2935
2.7600	-0.2050	-17.2735
2.7800	-0.2047	-17.2535
2.8000	-0.2037	-17.2335
2.8200	-0.2029	-17.2135
2.8400	-0.2013	-17.1936
2.8600	-0.2011	-17.1735
2.8800	-0.1994	-17.1535
2.9000	-0.1986	-17.1335
2.9200	-0.1983	-17.1135
2.9400	-0.1970	-17.0935
2.9600	-0.1961	-17.0735
2.9800	-0.1952	-17.0535
3.0000	-0.1943	-17.0335
3.0200	-0.1934	-17.0135
3.0400	-0.1920	-16.9936
3.0600	-0.1911	-16.9736
3.0800	-0.1898	-16.9535
3.1000	-0.1895	-16.9335
3.1200	-0.1888	-16.9135
3.1400	-0.1875	-16.8935
3.1600	-0.1862	-16.8735
3.1800	-0.1853	-16.8535
3.2000	-0.1852	-16.8335
3.2200	-0.1840	-16.8135
3.2400	-0.1828	-16.7935
3.2600	-0.1817	-16.7735
3.2800	-0.1808	-16.7535
3.3000	-0.1800	-16.7335
3.3200	-0.1787	-16.7135
3.3400	-0.1777	-16.6935
3.3600	-0.1776	-16.6735
3.3800	-0.1759	-16.6535
3.4000	-0.1753	-16.6335
3.4200	-0.1739	-16.6136
3.4400	-0.1734	-16.5935
3.4600	-0.1719	-16.5735
3.4800	-0.1710	-16.5535
3.5000	-0.1710	-16.5335
3.5200	-0.1696	-16.5136
3.5400	-0.1682	-16.4935
3.5600	-0.1675	-16.4736
3.5800	-0.1665	-16.4535
3.6000	-0.1656	-16.4335
3.6200	-0.1646	-16.4136
3.6400	-0.1635	-16.3936
3.6600	-0.1623	-16.3736
3.6800	-0.1619	-16.3535
3.7000	-0.1609	-16.3335
3.7200	-0.1597	-16.3135
3.7400	-0.1589	-16.2935
3.7600	-0.1577	-16.2735
3.7800	-0.1575	-16.2535
3.8000	-0.1564	-16.2335
3.8200	-0.1551	-16.2135
3.8400	-0.1538	-16.1935
3.8600	-0.1528	-16.1735
3.8800	-0.1519	-16.1535
3.9000	-0.1508	-16.1335
3.9200	-0.1496	-16.1135
3.9400	-0.1491	-16.0935
3.9600	-0.1480	-16.0735
3.9800	-0.1471	-16.0535
4.0000	-0.1458	-16.0335
4.0200	-0.1453	-16.0135
4.0400	-0.1444	-15.9935
4.0600	-0.1435	-15.9735
4.0800	-0.1418	-15.9535
4.1000	-0.1410	-15.9335
4.1200	-0.1399	-15.9135
4.1400	-0.1390	-15.8936
4.1600	-0.1383	-15.8736
4.1800	-0.1369	-15.8536
4.2000	-0.1356	-15.8336
4.2200	-0.1353	-15.8136
4.2400	-0.1336	-15.7936
4.2600	-0.1324	-15.7735
4.2800	-0.1322	-15.7535
4.3000	-0.1312	-15.7336
4.3200	-0.1293	-15.7136
4.3400	-0.1287	-15.6935
4.3600	-0.1285	-15.6735
4.3800	-0.1276	-15.6535
4.4000	-0.1262	-15.6336
4.4200	-0.1249	-15.6135
4.4400	-0.1242	-15.5935
4.4600	-0.1231	-15.5735
4.4800	-0.1218	-15.5535
4.5000	-0.1204	-15.5335
4.5200	-0.1196	-15.5135
4.5400	-0.1184	-15.4935
4.5600	-0.1184	-15.4735
4.5800	-0.1169	-15.4535
4.6000	-0.1158	-15.4335
4.6200	-0.1148	-15.4135
4.6400	-0.1136	-15.3935
4.6600	-0.1127	-15.3735
4.6800	-0.1114	-15.3535
4.7000	-0.1108	-15.3335
4.7200	-0.1094	-15.3135
4.7400	-0.1084	-15.2935
4.7600	-0.1076	-15.2735
4.7800	-0.1063	-15.2536
4.8000	-0.1055	-15.2335
4.8200	-0.1041	-15.2136
4.8400	-0.1034	-15.1936
4.8600	-0.1023	-15.1735
4.8800	-0.1012	-15.1536
4.9000	-0.1006	-15.1336
4.9200	-0.0995	-15.1136
4.9400	-0.0987	-15.0935
4.9600	-0.0970	-15.0735
4.9800	-0.0961	-15.0536
5.0000	-0.0946	-15.0335
5.0200	-0.0936	-15.0135
5.0400	-0.0937	-14.9935
5.0600	-0.0922	-14.9735
5.0800	-0.0910	-14.9535
5.1000	-0.0901	-14.9335
5.1200	-0.0889	-14.9135
5.1400	-0.0879	-14.8935
5.1600	-0.0869	-14.8735
5.1800	-0.0861	-14.8535
5.2000	-0.0846	-14.8335
5.2200	-0.0841	-14.8135
5.2400	-0.0827	-14.7935
5.2600	-0.0814	-14.7735
5.2800	-0.0805	-14.7535
5.3000	-0.0794	-14.7335
5.3200	-0.0785	-14.7135
5.3400	-0.0772	-14.6935
5.3600	-0.0766	-14.6736
5.3800	-0.0758	-14.6535
5.4000	-0.0739	-14.6335
5.4200	-0.0724	-14.6135
5.4400	-0.0718	-14.5935
5.4600	-0.0709	-14.5736
5.4800	-0.0695	-14.5535
5.5000	-0.0683	-14.5335
5.5200	-0.0682	-14.5135
5.5400	-0.0668	-14.4936
5.5600	-0.0657	-14.4736
5.5800	-0.0647	-14.4535
5.6000	-0.0634	-14.4335
5.6200	-0.0629	-14.4135
5.6400	-0.0615	-14.3935
5.6600	-0.0601	-14.3735
5.6800	-0.0593	-14.3535
5.7000	-0.0582	-14.3335
5.7200	-0.0582	-14.3135
5.7400	-0.0559	-14.2935
5.7600	-0.0553	-14.2735
5.7800	-0.0541	-14.2535
5.8000	-0.0530	-14.2335
5.8200	-0.0522	-14.2135
5.8400	-0.0507	-14.1935
5.8600	-0.0502	-14.1735
5.8800	-0.0491	-14.1535
5.9000	-0.0482	-14.1335
5.9200	-0.0466	-14.1135
5.9400	-0.0452	-14.0936
5.9600	-0.0450	-14.0735
5.9800	-0.0436	-14.0535
6.0000	-0.0427	-14.0335
6.0200	-0.0417	-14.0135
6.0400	-0.0404	-13.9936
6.0600	-0.0398	-13.9735
6.0800	-0.0387	-13.9535
6.1000	-0.0385	-13.9335
6.1200	-0.0374	-13.9135
6.1400	-0.0351	-13.8935
6.1600	-0.0339	-13.8735
6.1800	-0.0330	-13.8535
6.2000	-0.0329	-13.8335
6.2200	-0.0315	-13.8135
6.2400	-0.0300	-13.7935
6.2600	-0.0292	-13.7735
6.2800	-0.0280	-13.7535
6.3000	-0.0272	-13.7335
6.3200	-0.0257	-13.7135
6.3400	-0.0248	-13.6935
6.3600	-0.0243	-13.6735
6.3800	-0.0229	-13.6535
6.4000	-0.0219	-13.6335
6.4200	-0.0205	-13.6135
6.4400	-0.0201	-13.5935
6.4600	-0.0191	-13.5735
6.4800	-0.0176	-13.5535
6.5000	-0.0168	-13.5335
6.5200	-0.0153	-13.5136
6.5400	-0.0148	-13.4936
6.5600	-0.0131	-13.4736
6.5800	-0.0124	-13.4535
6.6000	-0.0116	-13.4335
6.6200	-0.0105	-13.4136
6.6400	-0.0098	-13.3936
6.6600	-0.0081	-13.3736
6.6800	-0.0079	-13.3535
6.7000	-0.0069	-13.3335
6.7200	-0.0050	-13.3136
6.7400	-0.0048	-13.2935
6.7600	-0.0027	-13.2735
6.7800	-0.0027	-13.2535
6.8000	-0.0011	-13.2335
6.8200	-0.0009	-13.2135
6.8400	0.0006	-13.1935
6.8600	0.0015	-13.1735
6.8800	0.0023	-13.1535
6.9000	0.0041	-13.1336
6.9200	0.0049	-13.1136
6.9400	0.0057	-13.0935
6.9600	0.0066	-13.0735
6.9800	0.0069	-13.0535
7.0000	0.0087	-13.0335
7.0200	0.0092	-13.0135
7.0400	0.0102	-12.9935
7.0600	0.0112	-12.9735
7.0800	0.0122	-12.9535
7.1000	0.0136	-12.9335
7.1200	0.0140	-12.9135
7.1400	0.0154	-12.8936
7.1600	0.0164	-12.8735
7.1800	0.0173	-12.8535
7.2000	0.0185	-12.8336
7.2200	0.0191	-12.8135
7.2400	0.0207	-12.7935
7.2600	0.0212	-12.7735
7.2800	0.0220	-12.7535
7.3000	0.0238	-12.7336
7.3200	0.0241	-12.7135
7.3400	0.0252	-12.6936
7.3600	0.0256	-12.6735
7.3800	0.0269	-12.6535
7.4000	0.0281	-12.6336
7.4200	0.0289	-12.6135
7.4400	0.0298	-12.5935
7.4600	0.0307	-12.5735
7.4800	0.0315	-12.5535
7.5000	0.0327	-12.5335
7.5200	0.0335	-12.5135
7.5400	0.0346	-12.4935
7.5600	0.0349	-12.4735
7.5800	0.0369	-12.4535
7.6000	0.0373	-12.4335
7.6200	0.0381	-12.4135
7.6400	0.0396	-12.3935
7.6600	0.0397	-12.3735
7.6800	0.0412	-12.3536
7.7000	0.0412	-12.3335
7.7200	0.0428	-12.3135
7.7400	0.0438	-12.2935
7.7600	0.0443	-12.2735
7.7800	0.0460	-12.2535
7.8000	0.0461	-12.2335
7.8200	0.0472	-12.2135
7.8400	0.0477	-12.1935
7.8600	0.0485	-12.1735
7.8800	0.0498	-12.1536
7.9000	0.0504	-12.1336
7.9200	0.0521	-12.1135
7.9400	0.0526	-12.0935
7.9600	0.0534	-12.0735
7.9800	0.0548	-12.0536
8.0000	0.0553	-12.0335
8.0200	0.0563	-12.0135
8.0400	0.0570	-11.9935
8.0600	0.0578	-11.9735
8.0800	0.0590	-11.9535
8.1000	0.0593	-11.9335
8.1200	0.0600	-11.9135
8.1400	0.0605	-11.8935
8.1600	0.0620	-11.8735
8.1800	0.0625	-11.8535
8.2000	0.0630	-11.8335
8.2200	0.0640	-11.8135
8.2400	0.0645	-11.7935
8.2600	0.0666	-11.7736
8.2800	0.0665	-11.7536
8.3000	0.0670	-11.7335
8.3200	0.0684	-11.7135
8.3400	0.0689	-11.6935
8.3600	0.0700	-11.6735
8.3800	0.0703	-11.6535
8.4000	0.0711	-11.6335
8.4200	0.0724	-11.6135
8.4400	0.0724	-11.5935
8.4600	0.0739	-11.5735
8.4800	0.0742	-11.5535
8.5000	0.0758	-11.5336
8.5200	0.0760	-11.5135
8.5400	0.0764	-11.4935
8.5600	0.0776	-11.4736
8.5800	0.0782	-11.4535
8.6000	0.0789	-11.4335
8.6200	0.0790	-11.4135
8.6400	0.0800	-11.3935
8.6600	0.0811	-11.3735
8.6800	0.0813	-11.3535
8.7000	0.0824	-11.3335
8.7200	0.0829	-11.3135
8.7400	0.0836	-11.2935
8.7600	0.0842	-11.2735
8.7800	0.0846	-11.2535
8.8000	0.0856	-11.2335
8.8200	0.0863	-11.2135
8.8400	0.0877	-11.1935
8.8600	0.0879	-11.1735
8.8800	0.0886	-11.1535
8.9000	0.0892	-11.1335
8.9200	0.0898	-11.1135
8.9400	0.0906	-11.0936
8.9600	0.0911	-11.0736
8.9800	0.0922	-11.0535
9.0000	0.0924	-11.0335
9.0200	0.0930	-11.0135
9.0400	0.0938	-10.9936
9.0600	0.0942	-10.9735
9.0800	0.0950	-10.9535
9.1000	0.0955	-10.9335
9.1200	0.0958	-10.9135
9.1400	0.0971	-10.8936
9.1600	0.0973	-10.8735
9.1800	0.0983	-10.8535
9.2000	0.0988	-10.8335
9.2200	0.0990	-10.8135
9.2400	0.0997	-10.7935
9.2600	0.1002	-10.7735
9.2800	0.1009	-10.7535
9.3000	0.1010	-10.7335
9.3200	0.1015	-10.7135
9.3400	0.1027	-10.6935
9.3600	0.1027	-10.6735
9.3800	0.1034	-10.6535
9.4000	0.1040	-10.6335
9.4200	0.1049	-10.6135
9.4400	0.1049	-10.5935
9.4600	0.1052	-10.5735
9.4800	0.1058	-10.5535
9.5000	0.1066	-10.5335
9.5200	0.1077	-10.5136
9.5400	0.1076	-10.4936
9.5600	0.1076	-10.4736
9.5800	0.1083	-10.4535
9.6000	0.1083	-10.4335
9.6200	0.1096	-10.4136
9.6400	0.1098	-10.3936
9.6600	0.1101	-10.3736
9.6800	0.1108	-10.3535
9.7000	0.1112	-10.3335
9.7200	0.1118	-10.3135
9.7400	0.1123	-10.2935
9.7600	0.1123	-10.2735
9.7800	0.1122	-10.2535
9.8000	0.1129	-10.2335
9.8200	0.1137	-10.2135
9.8400	0.1140	-10.1935
9.8600	0.1144	-10.1735
9.8800	0.1144	-10.1535
9.9000	0.1154	-10.1335
9.9200	0.1159	-10.1135
9.9400	0.1159	-10.0935
9.9600	0.1161	-10.0735
9.9800	0.1159	-10.0535
10.0000	0.1165	-10.0335
10.0200	0.1175	-10.0135
10.0400	0.1175	-9.9935
10.0600	0.1181	-9.9735
10.0800	0.1184	-9.9535
10.1000	0.1190	-9.9335
10.1200	0.1190	-9.9135
10.1400	0.1195	-9.8935
10.1600	0.1198	-9.8735
10.1800	0.1196	-9.8535
10.2000	0.1200	-9.8335
10.2200	0.1200	-9.8135
10.2400	0.1210	-9.7936
10.2600	0.1215	-9.7735
10.2800	0.1211	-9.7535
10.3000	0.1221	-9.7336
10.3200	0.1213	-9.7136
10.3400	0.1219	-9.6935
10.3600	0.1222	-9.6735
10.3800	0.1229	-9.6535
10.4000	0.1231	-9.6335
10.4200	0.1227	-9.6135
10.4400	0.1233	-9.5935
10.4600	0.1228	-9.5735
10.4800	0.1235	-9.5535
10.5000	0.1241	-9.5335
10.5200	0.1241	-9.5135
10.5400	0.1245	-9.4935
10.5600	0.1246	-9.4735
10.5800	0.1251	-9.4535
10.6000	0.1249	-9.4335
10.6200	0.1252	-9.4135
10.6400	0.1250	-9.3935
10.6600	0.1251	-9.3735
10.6800	0.1258	-9.3535
10.7000	0.1257	-9.3335
10.7200	0.1258	-9.3135
10.7400	0.1258	-9.2935
10.7600	0.1262	-9.2735
10.7800	0.1266	-9.2535
10.8000	0.1260	-9.2335
10.8200	0.1257	-9.2135
10.8400	0.1265	-9.1935
10.8600	0.1265	-9.1735
10.8800	0.1264	-9.1536
10.9000	0.1265	-9.1335
10.9200	0.1269	-9.1135
10.9400	0.1269	-9.0935
10.9600	0.1275	-9.0735
10.9800	0.1277	-9.0536
11.0000	0.1276	-9.0335
11.0200	0.1276	-9.0135
11.0400	0.1272	-8.9935
11.0600	0.1272	-8.9735
11.0800	0.1277	-8.9536
11.1000	0.1279	-8.9335
11.1200	0.1275	-8.9135
11.1400	0.1274	-8.8935
11.1600	0.1281	-8.8735
11.1800	0.1274	-8.8535
11.2000	0.1275	-8.8335
11.2200	0.1277	-8.8135
11.2400	0.1278	-8.7935
11.2600	0.1280	-8.7736
11.2800	0.1275	-8.7535
11.3000	0.1273	-8.7335
11.3200	0.1276	-8.7135
11.3400	0.1275	-8.6935
11.3600	0.1275	-8.6736
11.3800	0.1275	-8.6535
11.4000	0.1278	-8.6335
11.4200	0.1281	-8.6135
11.4400	0.1272	-8.5935
11.4600	0.1273	-8.5736
11.4800	0.1271	-8.5535
11.5000	0.1275	-8.5336
11.5200	0.1266	-8.5135
11.5400	0.1268	-8.4935
11.5600	0.1272	-8.4735
11.5800	0.1266	-8.4535
11.6000	0.1270	-8.4335
11.6200	0.1268	-8.4135
11.6400	0.1266	-8.3935
11.6600	0.1267	-8.3735
11.6800	0.1268	-8.3535
11.7000	0.1266	-8.3335
11.7200	0.1259	-8.3135
11.7400	0.1259	-8.2935
11.7600	0.1262	-8.2735
11.7800	0.1256	-8.2535
11.8000	0.1258	-8.2335
11.8200	0.1254	-8.2135
11.8400	0.1260	-8.1936
11.8600	0.1259	-8.1735
11.8800	0.1254	-8.1535
11.9000	0.1253	-8.1335
11.9200	0.1249	-8.1135
11.9400	0.1250	-8.0935
11.9600	0.1238	-8.0735
11.9800	0.1245	-8.0535
12.0000	0.1240	-8.0335
12.0200	0.1244	-8.0135
12.0400	0.1242	-7.9936
12.0600	0.1236	-7.9736
12.0800	0.1237	-7.9536
12.1000	0.1232	-7.9335
12.1200	0.1230	-7.9135
12.1400	0.1233	-7.8936
12.1600	0.1226	-7.8735
12.1800	0.1228	-7.8535
12.2000	0.1216	-7.8335
12.2200	0.1220	-7.8135
12.2400	0.1219	-7.7935
12.2600	0.1217	-7.7735
12.2800	0.1213	-7.7535
12.3000	0.1207	-7.7335
12.3200	0.1211	-7.7135
12.3400	0.1210	-7.6935
12.3600	0.1205	-7.6735
12.3800	0.1205	-7.6535
12.4000	0.1198	-7.6335
12.4200	0.1202	-7.6135
12.4400	0.1191	-7.5935
12.4600	0.1191	-7.5735
12.4800	0.1189	-7.5535
12.5000	0.1189	-7.5335
12.5200	0.1188	-7.5136
12.5400	0.1176	-7.4935
12.5600	0.1184	-7.4735
12.5800	0.1176	-7.4535
12.6000	0.1170	-7.4335
12.6200	0.1179	-7.4136
12.6400	0.1164	-7.3935
12.6600	0.1164	-7.3735
12.6800	0.1162	-7.3535
12.7000	0.1164	-7.3335
12.7200	0.1157	-7.3136
12.7400	0.1148	-7.2935
12.7600	0.1154	-7.2735
12.7800	0.1146	-7.2535
12.8000	0.1144	-7.2335
12.8200	0.1139	-7.2135
12.8400	0.1138	-7.1935
12.8600	0.1133	-7.1735
12.8800	0.1125	-7.1535
12.9000	0.1128	-7.1335
12.9200	0.1125	-7.1135
12.9400	0.1121	-7.0935
12.9600	0.1116	-7.0735
12.9800	0.1113	-7.0535
13.0000	0.1113	-7.0335
13.0200	0.1108	-7.0136
13.0400	0.1110	-6.9936
13.0600	0.1103	-6.9735
13.0800	0.1098	-6.9535
13.1000	0.1103	-6.9336
13.1200	0.1093	-6.9136
13.1400	0.1086	-6.8935
13.1600	0.1085	-6.8735
13.1800	0.1082	-6.8535
13.2000	0.1078	-6.8336
13.2200	0.1071	-6.8136
13.2400	0.1075	-6.7935
13.2600	0.1069	-6.7735
13.2800	0.1060	-6.7535
13.3000	0.1057	-6.7335
13.3200	0.1055	-6.7135
13.3400	0.1054	-6.6935
13.3600	0.1040	-6.6735
13.3800	0.1040	-6.6535
13.4000	0.1042	-6.6336
13.4200	0.1041	-6.6135
13.4400	0.1040	-6.5935
13.4600	0.1026	-6.5735
13.4800	0.1027	-6.5536
13.5000	0.1024	-6.5336
13.5200	0.1019	-6.5135
13.5400	0.1016	-6.4935
13.5600	0.1011	-6.4735
13.5800	0.1014	-6.4535
13.6000	0.1005	-6.4335
13.6200	0.0999	-6.4135
13.6400	0.0998	-6.3935
13.6600	0.0991	-6.3735
13.6800	0.0995	-6.3535
13.7000	0.0984	-6.3335
13.7200	0.0977	-6.3135
13.7400	0.0977	-6.2935
13.7600	0.0972	-6.2735
13.7800	0.0971	-6.2536
13.8000	0.0965	-6.2336
13.8200	0.0964	-6.2135
13.8400	0.0953	-6.1935
13.8600	0.0950	-6.1735
13.8800	0.0955	-6.1536
13.9000	0.0943	-6.1335
13.9200	0.0948	-6.1135
13.9400	0.0936	-6.0935
13.9600	0.0936	-6.0735
13.9800	0.0937	-6.0535
14.0000	0.0927	-6.0335
14.0200	0.0927	-6.0135
14.0400	0.0910	-5.9935
14.0600	0.0911	-5.9735
14.0800	0.0914	-5.9535
14.1000	0.0914	-5.9335
14.1200	0.0904	-5.9135
14.1400	0.0897	-5.8935
14.1600	0.0897	-5.8735
14.1800	0.0892	-5.8535
14.2000	0.0881	-5.8335
14.2200	0.0881	-5.8135
14.2400	0.0877	-5.7935
14.2600	0.0882	-5.7735
14.2800	0.0869	-5.7535
14.3000	0.0865	-5.7335
14.3200	0.0870	-5.7135
14.3400	0.0864	-5.6935
14.3600	0.0861	-5.6736
14.3800	0.0849	-5.6536
14.4000	0.0851	-5.6336
14.4200	0.0851	-5.6135
14.4400	0.0837	-5.5935
14.4600	0.0842	-5.5736
14.4800	0.0831	-5.5536
14.5000	0.0827	-5.5335
14.5200	0.0829	-5.5135
14.5400	0.0824	-5.4935
14.5600	0.0819	-5.4736
14.5800	0.0811	-5.4535
14.6000	0.0816	-5.4335
14.6200	0.0802	-5.4135
14.6400	0.0799	-5.3935
14.6600	0.0805	-5.3735
14.6800	0.0799	-5.3535
14.7000	0.0796	-5.3335
14.7200	0.0783	-5.3135
14.7400	0.0784	-5.2935
14.7600	0.0779	-5.2736
14.7800	0.0775	-5.2535
14.8000	0.0775	-5.2335
14.8200	0.0764	-5.2135
14.8400	0.0761	-5.1935
14.8600	0.0761	-5.1735
14.8800	0.0754	-5.1535
14.9000	0.0759	-5.1335
14.9200	0.0744	-5.1135
14.9400	0.0744	-5.0936
14.9600	0.0736	-5.0735
14.9800	0.0736	-5.0535
15.0000	0.0733	-5.0335
15.0200	0.0726	-5.0135
15.0400	0.0722	-4.9936
15.0600	0.0718	-4.9736
15.0800	0.0721	-4.9536
15.1000	0.0715	-4.9335
15.1200	0.0705	-4.9135
15.1400	0.0712	-4.8936
15.1600	0.0699	-4.8735
15.1800	0.0700	-4.8535
15.2000	0.0692	-4.8335
15.2200	0.0691	-4.8135
15.2400	0.0697	-4.7935
15.2600	0.0687	-4.7735
15.2800	0.0681	-4.7535
15.3000	0.0672	-4.7335
15.3200	0.0677	-4.7135
15.3400	0.0681	-4.6935
15.3600	0.0669	-4.6735
15.3800	0.0663	-4.6535
15.4000	0.0659	-4.6335
15.4200	0.0661	-4.6135
15.4400	0.0658	-4.5935
15.4600	0.0649	-4.5735
15.4800	0.0651	-4.5535
15.5000	0.0639	-4.5335
15.5200	0.0643	-4.5136
15.5400	0.0632	-4.4936
15.5600	0.0632	-4.4735
15.5800	0.0629	-4.4535
15.6000	0.0623	-4.4335
15.6200	0.0616	-4.4136
15.6400	0.0609	-4.3935
15.6600	0.0616	-4.3735
15.6800	0.0614	-4.3535
15.7000	0.0603	-4.3335
15.7200	0.0605	-4.3136
15.7400	0.0595	-4.2936
15.7600	0.0597	-4.2735
15.7800	0.0590	-4.2535
15.8000	0.0589	-4.2335
15.8200	0.0590	-4.2135
15.8400	0.0582	-4.1935
15.8600	0.0580	-4.1735
15.8800	0.0572	-4.1535
15.9000	0.0569	-4.1335
15.9200	0.0567	-4.1135
15.9400	0.0563	-4.0935
15.9600	0.0562	-4.0735
15.9800	0.0558	-4.0535
16.0000	0.0556	-4.0335
16.0200	0.0560	-4.0135
16.0400	0.0551	-3.9935
16.0600	0.0545	-3.9735
16.0800	0.0539	-3.9535
16.1000	0.0539	-3.9336
16.1200	0.0534	-3.9136
16.1400	0.0532	-3.8935
16.1600	0.0534	-3.8735
16.1800	0.0527	-3.8535
16.2000	0.0522	-3.8336
16.2200	0.0518	-3.8135
16.2400	0.0522	-3.7935
16.2600	0.0520	-3.7735
16.2800	0.0515	-3.7535
16.3000	0.0510	-3.7336
16.3200	0.0504	-3.7135
16.3400	0.0505	-3.6935
16.3600	0.0501	-3.6735
16.3800	0.0490	-3.6535
16.4000	0.0492	-3.6335
16.4200	0.0487	-3.6135
16.4400	0.0490	-3.5935
16.4600	0.0481	-3.5735
16.4800	0.0484	-3.5536
16.5000	0.0486	-3.5336
16.5200	0.0476	-3.5135
16.5400	0.0467	-3.4935
16.5600	0.0466	-3.4735
16.5800	0.0470	-3.4535
16.6000	0.0467	-3.4335
16.6200	0.0456	-3.4135
16.6400	0.0461	-3.3935
16.6600	0.0450	-3.3735
16.6800	0.0450	-3.3536
16.7000	0.0449	-3.3336
16.7200	0.0447	-3.3136
16.7400	0.0437	-3.2935
16.7600	0.0437	-3.2735
16.7800	0.0441	-3.2536
16.8000	0.0436	-3.2336
16.8200	0.0428	-3.2135
16.8400	0.0433	-3.1935
16.8600	0.0426	-3.1735
16.8800	0.0424	-3.1535
16.9000	0.0421	-3.1335
16.9200	0.0417	-3.1135
16.9400	0.0418	-3.0935
16.9600	0.0413	-3.0735
16.9800	0.0411	-3.0536
17.0000	0.0408	-3.0335
17.0200	0.0407	-3.0135
17.0400	0.0401	-2.9935
17.0600	0.0398	-2.9735
17.0800	0.0398	-2.9536
17.1000	0.0397	-2.9335
17.1200	0.0391	-2.9135
17.1400	0.0385	-2.8935
17.1600	0.0385	-2.8735
17.1800	0.0387	-2.8536
17.2000	0.0379	-2.8335
17.2200	0.0372	-2.8135
17.2400	0.0369	-2.7935
17.2600	0.0374	-2.7736
17.2800	0.0373	-2.7536
17.3000	0.0370	-2.7335
17.3200	0.0370	-2.7135
17.3400	0.0363	-2.6935
17.3600	0.0361	-2.6735
17.3800	0.0357	-2.6535
17.4000	0.0358	-2.6335
17.4200	0.0356	-2.6135
17.4400	0.0351	-2.5935
17.4600	0.0349	-2.5735
17.4800	0.0346	-2.5535
17.5000	0.0338	-2.5335
17.5200	0.0340	-2.5135
17.5400	0.0338	-2.4935
17.5600	0.0342	-2.4735
17.5800	0.0332	-2.4535
17.6000	0.0335	-2.4335
17.6200	0.0325	-2.4135
17.6400	0.0331	-2.3935
17.6600	0.0329	-2.3735
17.6800	0.0319	-2.3535
17.7000	0.0313	-2.3335
17.7200	0.0310	-2.3134
17.7400	0.0311	-2.2935
17.7600	0.0318	-2.2735
17.7800	0.0314	-2.2535
17.8000	0.0305	-2.2335
17.8200	0.0303	-2.2135
17.8400	0.0308	-2.1936
17.8600	0.0300	-2.1736
17.8800	0.0300	-2.1536
17.9000	0.0298	-2.1335
17.9200	0.0295	-2.1135
17.9400	0.0291	-2.0935
17.9600	0.0289	-2.0736
17.9800	0.0287	-2.0536
18.0000	0.0286	-2.0335
18.0200	0.0283	-2.0135
18.0400	0.0280	-1.9936
18.0600	0.0282	-1.9736
18.0800	0.0276	-1.9535
18.1000	0.0273	-1.9335
18.1200	0.0275	-1.9135
18.1400	0.0269	-1.8936
18.1600	0.0269	-1.8735
18.1800	0.0271	-1.8535
18.2000	0.0262	-1.8335
18.2200	0.0260	-1.8135
18.2400	0.0263	-1.7935
18.2600	0.0261	-1.7735
18.2800	0.0256	-1.7535
18.3000	0.0252	-1.7335
18.3200	0.0254	-1.7135
18.3400	0.0249	-1.6935
18.3600	0.0245	-1.6735
18.3800	0.0243	-1.6535
18.4000	0.0242	-1.6335
18.4200	0.0242	-1.6135
18.4400	0.0237	-1.5935
18.4600	0.0242	-1.5735
18.4800	0.0238	-1.5535
18.5000	0.0234	-1.5335
18.5200	0.0235	-1.5136
18.5400	0.0225	-1.4935
18.5600	0.0229	-1.4735
18.5800	0.0226	-1.4535
18.6000	0.0226	-1.4335
18.6200	0.0225	-1.4136
18.6400	0.0222	-1.3936
18.6600	0.0227	-1.3736
18.6800	0.0215	-1.3535
18.7000	0.0211	-1.3335
18.7200	0.0210	-1.3136
18.7400	0.0206	-1.2935
18.7600	0.0208	-1.2735
18.7800	0.0199	-1.2535
18.8000	0.0203	-1.2335
18.8200	0.0201	-1.2135
18.8400	0.0197	-1.1935
18.8600	0.0195	-1.1735
18.8800	0.0193	-1.1535
18.9000	0.0192	-1.1335
18.9200	0.0190	-1.1135
18.9400	0.0189	-1.0935
18.9600	0.0185	-1.0735
18.9800	0.0186	-1.0535
19.0000	0.0189	-1.0335
19.0200	0.0186	-1.0135
19.0400	0.0180	-0.9935
19.0600	0.0176	-0.9735
19.0800	0.0173	-0.9535
19.1000	0.0182	-0.9336
19.1200	0.0172	-0.9136
19.1400	0.0174	-0.8935
19.1600	0.0176	-0.8735
19.1800	0.0166	-0.8535
19.2000	0.0162	-0.8336
19.2200	0.0161	-0.8136
19.2400	0.0165	-0.7935
19.2600	0.0163	-0.7735
19.2800	0.0157	-0.7535
19.3000	0.0158	-0.7336
19.3200	0.0152	-0.7135
19.3400	0.0155	-0.6935
19.3600	0.0150	-0.6735
19.3800	0.0149	-0.6535
19.4000	0.0149	-0.6335
19.4200	0.0142	-0.6135
19.4400	0.0141	-0.5935
19.4600	0.0140	-0.5735
19.4800	0.0145	-0.5535
19.5000	0.0143	-0.5335
19.5200	0.0138	-0.5135
19.5400	0.0140	-0.4935
19.5600	0.0128	-0.4735
19.5800	0.0133	-0.4535
19.6000	0.0125	-0.4335
19.6200	0.0126	-0.4135
19.6400	0.0133	-0.3935
19.6600	0.0120	-0.3735
19.6800	0.0129	-0.3536
19.7000	0.0121	-0.3335
19.7200	0.0121	-0.3135
19.7400	0.0121	-0.2935
19.7600	0.0116	-0.2735
19.7800	0.0119	-0.2535
19.8000	0.0110	-0.2335
19.8200	0.0115	-0.2135
19.8400	0.0109	-0.1935
19.8600	0.0107	-0.1735
19.8800	0.0109	-0.1536
19.9000	0.0105	-0.1336
19.9200	0.0107	-0.1136
19.9400	0.0102	-0.0935
19.9600	0.0099	-0.0735
19.9800	0.0100	-0.0535
20.0000	0.0092	-0.0335
20.0200	0.0092	-0.0135
20.0400	0.0090	0.0065
20.0600	0.0087	0.0265
20.0800	0.0087	0.0465
20.1000	0.0088	0.0665
20.1200	0.0087	0.0865
20.1400	0.0076	0.1065
20.1600	0.0087	0.1265
20.1800	0.0084	0.1464
20.2000	0.0079	0.1665
20.2200	0.0080	0.1865
20.2400	0.0075	0.2065
20.2600	0.0075	0.2264
20.2800	0.0074	0.2464
20.3000	0.0075	0.2664
20.3200	0.0073	0.2865
20.3400	0.0064	0.3065
20.3600	0.0068	0.3265
20.3800	0.0065	0.3464
20.4000	0.0071	0.3664
20.4200	0.0063	0.3865
20.4400	0.0056	0.4065
20.4600	0.0056	0.4264
20.4800	0.0051	0.4465
20.5000	0.0051	0.4665
20.5200	0.0053	0.4865
20.5400	0.0049	0.5065
20.5600	0.0053	0.5264
20.5800	0.0047	0.5465
20.6000	0.0044	0.5665
20.6200	0.0040	0.5865
20.6400	0.0043	0.6065
20.6600	0.0043	0.6265
20.6800	0.0036	0.6465
20.7000	0.0039	0.6665
20.7200	0.0034	0.6865
20.7400	0.0036	0.7065
20.7600	0.0031	0.7265
20.7800	0.0031	0.7465
20.8000	0.0031	0.7665
20.8200	0.0022	0.7865
20.8400	0.0024	0.8065
20.8600	0.0020	0.8265
20.8800	0.0019	0.8465
20.9000	0.0020	0.8665
20.9200	0.0013	0.8865
20.9400	0.0021	0.9065
20.9600	0.0011	0.9265
20.9800	0.0012	0.9464
21.0000	0.0016	0.9664
21.0200	0.0006	0.9865
21.0400	0.0008	1.0064
21.0600	0.0012	1.0264
21.0800	0.0002	1.0464
21.1000	0.0001	1.0665
21.1200	-0.0003	1.0865
21.1400	0.0001	1.1065
21.1600	-0.0005	1.1265
21.1800	-0.0002	1.1465
21.2000	-0.0007	1.1665
21.2200	-0.0013	1.1865
21.2400	-0.0004	1.2064
21.2600	-0.0012	1.2265
21.2800	-0.0012	1.2465
21.3000	-0.0018	1.2665
21.3200	-0.0019	1.2865
21.3400	-0.0020	1.3065
21.3600	-0.0026	1.3265
21.3800	-0.0024	1.3465
21.4000	-0.0031	1.3665
21.4200	-0.0024	1.3865
21.4400	-0.0023	1.4065
21.4600	-0.0027	1.4265
21.4800	-0.0029	1.4465
21.5000	-0.0041	1.4665
21.5200	-0.0033	1.4865
21.5400	-0.0040	1.5065
21.5600	-0.0038	1.5265
21.5800	-0.0039	1.5465
21.6000	-0.0047	1.5665
21.6200	-0.0044	1.5864
21.6400	-0.0047	1.6064
21.6600	-0.0046	1.6265
21.6800	-0.0047	1.6465
21.7000	-0.0053	1.6665
21.7200	-0.0052	1.6865
21.7400	-0.0058	1.7065
21.7600	-0.0057	1.7265
21.7800	-0.0058	1.7465
21.8000	-0.0063	1.7665
21.8200	-0.0061	1.7865
21.8400	-0.0072	1.8065
21.8600	-0.0066	1.8265
21.8800	-0.0068	1.8465
21.9000	-0.0073	1.8665
21.9200	-0.0067	1.8865
21.9400	-0.0073	1.9065
21.9600	-0.0072	1.9265
21.9800	-0.0080	1.9465
22.0000	-0.0077	1.9665
22.0200	-0.0077	1.9865
22.0400	-0.0085	2.0065
22.0600	-0.0080	2.0265
22.0800	-0.0090	2.0465
22.1000	-0.0084	2.0664
22.1200	-0.0087	2.0864
22.1400	-0.0096	2.1065
22.1600	-0.0093	2.1265
22.1800	-0.0097	2.1465
22.2000	-0.0093	2.1664
22.2200	-0.0101	2.1865
22.2400	-0.0106	2.2065
22.2600	-0.0105	2.2265
22.2800	-0.0114	2.2465
22.3000	-0.0113	2.2664
22.3200	-0.0116	2.2865
22.3400	-0.0113	2.3065
22.3600	-0.0116	2.3265
22.3800	-0.0125	2.3465
22.4000	-0.0119	2.3665
22.4200	-0.0126	2.3865
22.4400	-0.0121	2.4065
22.4600	-0.0126	2.4265
22.4800	-0.0128	2.4465
22.5000	-0.0130	2.4665
22.5200	-0.0135	2.4865
22.5400	-0.0132	2.5065
22.5600	-0.0141	2.5265
22.5800	-0.0138	2.5464
22.6000	-0.0138	2.5664
22.6200	-0.0148	2.5865
22.6400	-0.0151	2.6065
22.6600	-0.0154	2.6265
22.6800	-0.0151	2.6464
22.7000	-0.0152	2.6664
22.7200	-0.0157	2.6865
22.7400	-0.0152	2.7065
22.7600	-0.0163	2.7265
22.7800	-0.0157	2.7464
22.8000	-0.0163	2.7664
22.8200	-0.0168	2.7865
22.8400	-0.0165	2.8065
22.8600	-0.0171	2.8265
22.8800	-0.0170	2.8464
22.9000	-0.0178	2.8665
22.9200	-0.0180	2.8865
22.9400	-0.0175	2.9065
22.9600	-0.0189	2.9265
22.9800	-0.0183	2.9465
23.0000	-0.0193	2.9665
23.0200	-0.0190	2.9865
23.0400	-0.0193	3.0065
23.0600	-0.0195	3.0265
23.0800	-0.0190	3.0465
23.1000	-0.0199	3.0665
23.1200	-0.0195	3.0865
23.1400	-0.0201	3.1065
23.1600	-0.0204	3.1265
23.1800	-0.0206	3.1465
23.2000	-0.0212	3.1665
23.2200	-0.0211	3.1865
23.2400	-0.0220	3.2065
23.2600	-0.0218	3.2265
23.2800	-0.0217	3.2464
23.3000	-0.0228	3.2664
23.3200	-0.0225	3.2864
23.3400	-0.0229	3.3065
23.3600	-0.0229	3.3264
23.3800	-0.0235	3.3464
23.4000	-0.0234	3.3665
23.4200	-0.0238	3.3865
23.4400	-0.0245	3.4065
23.4600	-0.0238	3.4264
23.4800	-0.0243	3.4464
23.5000	-0.0242	3.4665
23.5200	-0.0248	3.4865
23.5400	-0.0252	3.5065
23.5600	-0.0249	3.5265
23.5800	-0.0259	3.5465
23.6000	-0.0259	3.5665
23.6200	-0.0260	3.5865
23.6400	-0.0262	3.6065
23.6600	-0.0264	3.6264
23.6800	-0.0269	3.6465
23.7000	-0.0273	3.6665
23.7200	-0.0278	3.6865
23.7400	-0.0276	3.7065
23.7600	-0.0280	3.7264
23.7800	-0.0279	3.7465
23.8000	-0.0283	3.7665
23.8200	-0.0288	3.7865
23.8400	-0.0293	3.8065
23.8600	-0.0289	3.8264
23.8800	-0.0293	3.8465
23.9000	-0.0301	3.8665
23.9200	-0.0308	3.8865
23.9400	-0.0307	3.9064
23.9600	-0.0311	3.9264
23.9800	-0.0311	3.9464
24.0000	-0.0310	3.9665
24.0200	-0.0318	3.9865
24.0400	-0.0318	4.0064
24.0600	-0.0323	4.0265
24.0800	-0.0327	4.0465
24.1000	-0.0325	4.0665
24.1200	-0.0333	4.0865
24.1400	-0.0326	4.1065
24.1600	-0.0333	4.1265
24.1800	-0.0340	4.1465
24.2000	-0.0343	4.1665
24.2200	-0.0346	4.1865
24.2400	-0.0345	4.2064
24.2600	-0.0348	4.2265
24.2800	-0.0346	4.2465
24.3000	-0.0357	4.2665
24.3200	-0.0356	4.2865
24.3400	-0.0361	4.3064
24.3600	-0.0362	4.3265
24.3800	-0.0370	4.3465
24.4000	-0.0374	4.3665
24.4200	-0.0371	4.3865
24.4400	-0.0371	4.4065
24.4600	-0.0380	4.4265
24.4800	-0.0381	4.4465
24.5000	-0.0383	4.4665
24.5200	-0.0385	4.4865
24.5400	-0.0387	4.5065
24.5600	-0.0392	4.5265
24.5800	-0.0395	4.5465
24.6000	-0.0402	4.5665
24.6200	-0.0403	4.5864
24.6400	-0.0406	4.6064
24.6600	-0.0409	4.6264
24.6800	-0.0414	4.6465
24.7000	-0.0411	4.6665
24.7200	-0.0413	4.6864
24.7400	-0.0422	4.7065
24.7600	-0.0429	4.7265
24.7800	-0.0432	4.7465
24.8000	-0.0433	4.7665
24.8200	-0.0429	4.7864
24.8400	-0.0435	4.8065
24.8600	-0.0436	4.8265
24.8800	-0.0443	4.8465
24.9000	-0.0448	4.8665
24.9200	-0.0445	4.8865
24.9400	-0.0455	4.9065
24.9600	-0.0453	4.9265
24.9800	-0.0457	4.9465
25.0000	-0.0461	4.9665
25.0200	-0.0462	4.9865
25.0400	-0.0464	5.0065
25.0600	-0.0469	5.0265
25.0800	-0.0475	5.0465
25.1000	-0.0475	5.0664
25.1200	-0.0481	5.0864
25.1400	-0.0484	5.1065
25.1600	-0.0488	5.1265
25.1800	-0.0496	5.1465
25.2000	-0.0496	5.1665
25.2200	-0.0502	5.1865
25.2400	-0.0500	5.2065
25.2600	-0.0501	5.2265
25.2800	-0.0511	5.2465
25.3000	-0.0510	5.2664
25.3200	-0.0517	5.2865
25.3400	-0.0516	5.3065
25.3600	-0.0521	5.3265
25.3800	-0.0523	5.3465
25.4000	-0.0525	5.3665
25.4200	-0.0533	5.3865
25.4400	-0.0535	5.4065
25.4600	-0.0539	5.4265
25.4800	-0.0535	5.4465
25.5000	-0.0538	5.4665
25.5200	-0.0545	5.4865
25.5400	-0.0550	5.5065
25.5600	-0.0556	5.5265
25.5800	-0.0559	5.5465
25.6000	-0.0561	5.5665
25.6200	-0.0561	5.5865
25.6400	-0.0572	5.6065
25.6600	-0.0579	5.6265
25.6800	-0.0578	5.6464
25.7000	-0.0576	5.6664
25.7200	-0.0581	5.6865
25.7400	-0.0580	5.7065
25.7600	-0.0591	5.7265
25.7800	-0.0589	5.7464
25.8000	-0.0597	5.7664
25.8200	-0.0592	5.7865
25.8400	-0.0600	5.8065
25.8600	-0.0604	5.8265
25.8800	-0.0610	5.8464
25.9000	-0.0618	5.8665
25.9200	-0.0621	5.8865
25.9400	-0.0620	5.9065
25.9600	-0.0621	5.9265
25.9800	-0.0624	5.9465
26.0000	-0.0631	5.9665
26.0200	-0.0627	5.9865
26.0400	-0.0641	6.0065
26.0600	-0.0640	6.0265
26.0800	-0.0641	6.0465
26.1000	-0.0645	6.0665
26.1200	-0.0648	6.0865
26.1400	-0.0660	6.1066
26.1600	-0.0661	6.1265
26.1800	-0.0662	6.1464
26.2000	-0.0667	6.1665
26.2200	-0.0671	6.1865
26.2400	-0.0674	6.2065
26.2600	-0.0671	6.2264
26.2800	-0.0680	6.2464
26.3000	-0.0686	6.2664
26.3200	-0.0687	6.2865
26.3400	-0.0691	6.3065
26.3600	-0.0687	6.3264
26.3800	-0.0701	6.3464
26.4000	-0.0703	6.3665
26.4200	-0.0706	6.3865
26.4400	-0.0709	6.4065
26.4600	-0.0712	6.4264
26.4800	-0.0716	6.4464
26.5000	-0.0715	6.4665
26.5200	-0.0725	6.4865
26.5400	-0.0725	6.5065
26.5600	-0.0725	6.5265
26.5800	-0.0735	6.5465
26.6000	-0.0733	6.5665
26.6200	-0.0735	6.5865
26.6400	-0.0742	6.6065
26.6600	-0.0739	6.6265
26.6800	-0.0748	6.6465
26.7000	-0.0754	6.6665
26.7200	-0.0762	6.6865
26.7400	-0.0761	6.7065
26.7600	-0.0761	6.7265
26.7800	-0.0764	6.7465
26.8000	-0.0770	6.7665
26.8200	-0.0776	6.7865
26.8400	-0.0772	6.8065
26.8600	-0.0775	6.8264
26.8800	-0.0786	6.8464
26.9000	-0.0789	6.8665
26.9200	-0.0796	6.8865
26.9400	-0.0790	6.9065
26.9600	-0.0800	6.9265
26.9800	-0.0802	6.9465
27.0000	-0.0808	6.9665
27.0200	-0.0812	6.9865
27.0400	-0.0805	7.0065
27.0600	-0.0813	7.0264
27.0800	-0.0817	7.0464
27.1000	-0.0823	7.0665
27.1200	-0.0826	7.0865
27.1400	-0.0822	7.1065
27.1600	-0.0832	7.1265
27.1800	-0.0826	7.1465
27.2000	-0.0833	7.1665
27.2200	-0.0844	7.1865
27.2400	-0.0839	7.2064
27.2600	-0.0845	7.2265
27.2800	-0.0845	7.2465
27.3000	-0.0855	7.2665
27.3200	-0.0855	7.2865
27.3400	-0.0855	7.3064
27.3600	-0.0867	7.3265
27.3800	-0.0867	7.3465
27.4000	-0.0874	7.3665
27.4200	-0.0872	7.3865
27.4400	-0.0874	7.4064
27.4600	-0.0875	7.4264
27.4800	-0.0876	7.4465
27.5000	-0.0888	7.4665
27.5200	-0.0885	7.4864
27.5400	-0.0891	7.5064
27.5600	-0.0890	7.5265
27.5800	-0.0892	7.5465
27.6000	-0.0896	7.5665
27.6200	-0.0903	7.5865
27.6400	-0.0911	7.6065
27.6600	-0.0906	7.6265
27.6800	-0.0909	7.6465
27.7000	-0.0911	7.6665
27.7200	-0.0905	7.6865
27.7400	-0.0916	7.7065
27.7600	-0.0919	7.7265
27.7800	-0.0921	7.7465
27.8000	-0.0927	7.7665
27.8200	-0.0926	7.7864
27.8400	-0.0932	7.8065
27.8600	-0.0930	7.8265
27.8800	-0.0940	7.8465
27.9000	-0.0941	7.8665
27.9200	-0.0936	7.8865
27.9400	-0.0944	7.9065
27.9600	-0.0947	7.9265
27.9800	-0.0953	7.9465
28.0000	-0.0956	7.9665
28.0200	-0.0958	7.9864
28.0400	-0.0959	8.0065
28.0600	-0.0953	8.0264
28.0800	-0.0964	8.0465
28.1000	-0.0965	8.0665
28.1200	-0.0964	8.0865
28.1400	-0.0969	8.1064
28.1600	-0.0972	8.1265
28.1800	-0.0976	8.1465
28.2000	-0.0973	8.1664
28.2200	-0.0978	8.1865
28.2400	-0.0980	8.2065
28.2600	-0.0981	8.2265
28.2800	-0.0988	8.2465
28.3000	-0.0983	8.2664
28.3200	-0.0995	8.2865
28.3400	-0.0986	8.3065
28.3600	-0.0986	8.3265
28.3800	-0.0995	8.3465
28.4000	-0.0997	8.3665
28.4200	-0.1001	8.3865
28.4400	-0.0998	8.4065
28.4600	-0.1000	8.4265
28.4800	-0.1010	8.4465
28.5000	-0.0999	8.4665
28.5200	-0.1009	8.4865
28.5400	-0.1007	8.5065
28.5600	-0.1016	8.5265
28.5800	-0.1010	8.5465
28.6000	-0.1009	8.5664
28.6200	-0.1020	8.5865
28.6400	-0.1015	8.6065
28.6600	-0.1016	8.6265
28.6800	-0.1020	8.6464
28.7000	-0.1018	8.6664
28.7200	-0.1021	8.6865
28.7400	-0.1024	8.7065
28.7600	-0.1031	8.7265
28.7800	-0.1019	8.7464
28.8000	-0.1026	8.7664
28.8200	-0.1030	8.7864
28.8400	-0.1023	8.8065
28.8600	-0.1031	8.8265
28.8800	-0.1021	8.8465
28.9000	-0.1029	8.8665
28.9200	-0.1030	8.8865
28.9400	-0.1030	8.9065
28.9600	-0.1036	8.9265
28.9800	-0.1038	8.9465
29.0000	-0.1037	8.9665
29.0200	-0.1032	8.9865
29.0400	-0.1036	9.0065
29.0600	-0.1045	9.0265
29.0800	-0.1038	9.0465
29.1000	-0.1040	9.0665
29.1200	-0.1034	9.0865
29.1400	-0.1045	9.1065
29.1600	-0.1044	9.1265
29.1800	-0.1037	9.1464
29.2000	-0.1042	9.1665
29.2200	-0.1040	9.1865
29.2400	-0.1041	9.2065
29.2600	-0.1033	9.2265
29.2800	-0.1036	9.2464
29.3000	-0.1041	9.2665
29.3200	-0.1039	9.2865
29.3400	-0.1047	9.3065
29.3600	-0.1041	9.3265
29.3800	-0.1041	9.3464
29.4000	-0.1043	9.3664
29.4200	-0.1037	9.3865
29.4400	-0.1038	9.4065
29.4600	-0.1036	9.4264
29.4800	-0.1041	9.4464
29.5000	-0.1043	9.4665
29.5200	-0.1038	9.4865
29.5400	-0.1037	9.5065
29.5600	-0.1037	9.5264
29.5800	-0.1039	9.5465
29.6000	-0.1038	9.5665
29.6200	-0.1034	9.5865
29.6400	-0.1033	9.6065
29.6600	-0.1027	9.6265
29.6800	-0.1029	9.6465
29.7000	-0.1028	9.6665
29.7200	-0.1028	9.6865
29.7400	-0.1030	9.7065
29.7600	-0.1021	9.7264
29.7800	-0.1024	9.7465
29.8000	-0.1021	9.7665
29.8200	-0.1026	9.7865
29.8400	-0.1025	9.8065
29.8600	-0.1018	9.8264
29.8800	-0.1019	9.8465
29.9000	-0.1020	9.8665
29.9200	-0.1018	9.8865
29.9400	-0.1013	9.9065
29.9600	-0.1007	9.9264
29.9800	-0.1012	9.9465
30.0000	-0.1008	9.9665
30.0200	-0.1009	9.9865
30.0400	-0.1002	10.0064
30.0600	-0.1003	10.0264
30.0800	-0.1001	10.0464
30.1000	-0.0997	10.0665
30.1200	-0.0994	10.0865
30.1400	-0.0989	10.1064
30.1600	-0.0992	10.1265
30.1800	-0.0992	10.1465
30.2000	-0.0982	10.1665
30.2200	-0.0984	10.1865
30.2400	-0.0979	10.2065
30.2600	-0.0977	10.2265
30.2800	-0.0975	10.2465
30.3000	-0.0969	10.2665
30.3200	-0.0968	10.2865
30.3400	-0.0962	10.3064
30.3600	-0.0962	10.3265
30.3800	-0.0965	10.3465
30.4000	-0.0960	10.3665
30.4200	-0.0957	10.3865
30.4400	-0.0952	10.4064
30.4600	-0.0949	10.4265
30.4800	-0.0942	10.4465
30.5000	-0.0940	10.4665
30.5200	-0.0937	10.4865
30.5400	-0.0931	10.5064
30.5600	-0.0930	10.5264
30.5800	-0.0925	10.5465
30.6000	-0.0928	10.5665
30.6200	-0.0917	10.5864
30.6400	-0.0912	10.6064
30.6600	-0.0913	10.6265
30.6800	-0.0908	10.6465
30.7000	-0.0901	10.6665
30.7200	-0.0900	10.6865
30.7400	-0.0897	10.7065
30.7600	-0.0894	10.7265
30.7800	-0.0887	10.7465
30.8000	-0.0887	10.7665
30.8200	-0.0877	10.7864
30.8400	-0.0875	10.8065
30.8600	-0.0870	10.8265
30.8800	-0.0865	10.8465
30.9000	-0.0863	10.8665
30.9200	-0.0855	10.8864
30.9400	-0.0851	10.9065
30.9600	-0.0836	10.9265
30.9800	-0.0839	10.9465
31.0000	-0.0834	10.9665
31.0200	-0.0825	10.9865
31.0400	-0.0824	11.0065
31.0600	-0.0821	11.0265
31.0800	-0.0821	11.0465
31.1000	-0.0810	11.0665
31.1200	-0.0803	11.0864
31.1400	-0.0802	11.1064
31.1600	-0.0795	11.1264
31.1800	-0.0796	11.1465
31.2000	-0.0784	11.1665
31.2200	-0.0780	11.1865
31.2400	-0.0769	11.2065
31.2600	-0.0774	11.2265
31.2800	-0.0761	11.2465
31.3000	-0.0756	11.2665
31.3200	-0.0750	11.2865
31.3400	-0.0740	11.3065
31.3600	-0.0739	11.3265
31.3800	-0.0737	11.3465
31.4000	-0.0728	11.3665
31.4200	-0.0720	11.3865
31.4400	-0.0716	11.4065
31.4600	-0.0710	11.4265
31.4800	-0.0705	11.4465
31.5000	-0.0697	11.4664
31.5200	-0.0691	11.4864
31.5400	-0.0689	11.5065
31.5600	-0.0680	11.5265
31.5800	-0.0670	11.5465
31.6000	-0.0663	11.5664
31.6200	-0.0655	11.5865
31.6400	-0.0647	11.6065
31.6600	-0.0642	11.6265
31.6800	-0.0633	11.6465
31.7000	-0.0625	11.6664
31.7200	-0.0618	11.6865
31.7400	-0.0617	11.7065
31.7600	-0.0606	11.7265
31.7800	-0.0601	11.7464
31.8000	-0.0597	11.7665
31.8200	-0.0584	11.7865
31.8400	-0.0582	11.8065
31.8600	-0.0573	11.8265
31.8800	-0.0560	11.8464
31.9000	-0.0554	11.8664
31.9200	-0.0545	11.8865
31.9400	-0.0540	11.9065
31.9600	-0.0532	11.9265
31.9800	-0.0528	11.9465
32.0000	-0.0516	11.9665
32.0200	-0.0511	11.9865
32.0400	-0.0508	12.0065
32.0600	-0.0497	12.0265
32.0800	-0.0495	12.0465
32.1000	-0.0484	12.0665
32.1200	-0.0467	12.0865
32.1400	-0.0468	12.1065
32.1600	-0.0455	12.1265
32.1800	-0.0447	12.1464
32.2000	-0.0441	12.1665
32.2200	-0.0433	12.1865
32.2400	-0.0428	12.2065
32.2600	-0.0416	12.2265
32.2800	-0.0409	12.2465
32.3000	-0.0398	12.2665
32.3200	-0.0390	12.2865
32.3400	-0.0387	12.3065
32.3600	-0.0373	12.3264
32.3800	-0.0364	12.3465
32.4000	-0.0353	12.3664
32.4200	-0.0351	12.3865
32.4400	-0.0346	12.4065
32.4600	-0.0329	12.4265
32.4800	-0.0324	12.4465
32.5000	-0.0313	12.4664
32.5200	-0.0306	12.4865
32.5400	-0.0300	12.5065
32.5600	-0.0290	12.5265
32.5800	-0.0283	12.5465
32.6000	-0.0272	12.5665
32.6200	-0.0268	12.5865
32.6400	-0.0262	12.6065
32.6600	-0.0245	12.6265
32.6800	-0.0234	12.6465
32.7000	-0.0223	12.6665
32.7200	-0.0219	12.6865
32.7400	-0.0208	12.7065
32.7600	-0.0198	12.7265
32.7800	-0.0192	12.7465
32.8000	-0.0175	12.7665
32.8200	-0.0170	12.7865
32.8400	-0.0161	12.8065
32.8600	-0.0147	12.8264
32.8800	-0.0136	12.8464
32.9000	-0.0131	12.8665
32.9200	-0.0129	12.8865
32.9400	-0.0108	12.9064
32.9600	-0.0102	12.9264
32.9800	-0.0097	12.9465
33.0000	-0.0088	12.9665
33.0200	-0.0076	12.9865
33.0400	-0.0057	13.0064
33.0600	-0.0057	13.0264
33.0800	-0.0039	13.0465
33.1000	-0.0034	13.0665
33.1200	-0.0030	13.0865
33.1400	-0.0016	13.1065
33.1600	-0.0010	13.1265
33.1800	0.0003	13.1465
33.2000	0.0016	13.1665
33.2200	0.0027	13.1865
33.2400	0.0035	13.2065
33.2600	0.0041	13.2265
33.2800	0.0057	13.2465
33.3000	0.0064	13.2665
33.3200	0.0074	13.2865
33.3400	0.0085	13.3064
33.3600	0.0095	13.3265
33.3800	0.0109	13.3465
33.4000	0.0112	13.3665
33.4200	0.0128	13.3865
33.4400	0.0135	13.4065
33.4600	0.0146	13.4265
33.4800	0.0155	13.4465
33.5000	0.0163	13.4665
33.5200	0.0186	13.4864
33.5400	0.0196	13.5064
33.5600	0.0203	13.5264
33.5800	0.0210	13.5465
33.6000	0.0216	13.5665
33.6200	0.0233	13.5864
33.6400	0.0242	13.6064
33.6600	0.0254	13.6264
33.6800	0.0265	13.6465
33.7000	0.0273	13.6665
33.7200	0.0289	13.6865
33.7400	0.0292	13.7065
33.7600	0.0308	13.7265
33.7800	0.0319	13.7465
33.8000	0.0325	13.7665
33.8200	0.0339	13.7865
33.8400	0.0348	13.8065
33.8600	0.0359	13.8265
33.8800	0.0374	13.8465
33.9000	0.0382	13.8665
33.9200	0.0397	13.8864
33.9400	0.0399	13.9065
33.9600	0.0420	13.9265
33.9800	0.0427	13.9465
34.0000	0.0438	13.9665
34.0200	0.0446	13.9865
34.0400	0.0456	14.0065
34.0600	0.0473	14.0265
34.0800	0.0479	14.0465
34.1000	0.0496	14.0665
34.1200	0.0505	14.0864
34.1400	0.0515	14.1064
34.1600	0.0530	14.1265
34.1800	0.0534	14.1465
34.2000	0.0550	14.1664
34.2200	0.0558	14.1864
34.2400	0.0570	14.2064
34.2600	0.0584	14.2265
34.2800	0.0588	14.2465
34.3000	0.0606	14.2664
34.3200	0.0612	14.2865
34.3400	0.0625	14.3065
34.3600	0.0636	14.3265
34.3800	0.0647	14.3465
34.4000	0.0668	14.3664
34.4200	0.0667	14.3865
34.4400	0.0686	14.4065
34.4600	0.0695	14.4265
34.4800	0.0700	14.4465
34.5000	0.0715	14.4665
34.5200	0.0722	14.4865
34.5400	0.0743	14.5065
34.5600	0.0747	14.5265
34.5800	0.0757	14.5465
34.6000	0.0773	14.5665
34.6200	0.0781	14.5865
34.6400	0.0798	14.6064
34.6600	0.0801	14.6265
34.6800	0.0812	14.6465
34.7000	0.0827	14.6664
34.7200	0.0835	14.6864
34.7400	0.0851	14.7064
34.7600	0.0855	14.7265
34.7800	0.0867	14.7465
34.8000	0.0881	14.7665
34.8200	0.0887	14.7865
34.8400	0.0903	14.8065
34.8600	0.0909	14.8265
34.8800	0.0930	14.8465
34.9000	0.0938	14.8664
34.9200	0.0948	14.8865
34.9400	0.0960	14.9065
34.9600	0.0970	14.9265
34.9800	0.0987	14.9464
35.0000	0.0986	14.9664
35.0200	0.1004	14.9865
35.0400	0.1016	15.0065
35.0600	0.1018	15.0265
35.0800	0.1036	15.0465
35.1000	0.1046	15.0665
35.1200	0.1064	15.0865
35.1400	0.1070	15.1065
35.1600	0.1079	15.1265
35.1800	0.1094	15.1465
35.2000	0.1101	15.1665
35.2200	0.1117	15.1865
35.2400	0.1127	15.2065
35.2600	0.1144	15.2265
35.2800	0.1152	15.2464
35.3000	0.1161	15.2665
35.3200	0.1177	15.2865
35.3400	0.1179	15.3065
35.3600	0.1195	15.3264
35.3800	0.1205	15.3465
35.4000	0.1216	15.3665
35.4200	0.1226	15.3865
35.4400	0.1230	15.4065
35.4600	0.1254	15.4265
35.4800	0.1254	15.4465
35.5000	0.1268	15.4665
35.5200	0.1284	15.4865
35.5400	0.1285	15.5065
35.5600	0.1299	15.5264
35.5800	0.1312	15.5465
35.6000	0.1324	15.5665
35.6200	0.1340	15.5865
35.6400	0.1344	15.6065
35.6600	0.1357	15.6265
35.6800	0.1362	15.6465
35.7000	0.1376	15.6665
35.7200	0.1395	15.6865
35.7400	0.1400	15.7065
35.7600	0.1411	15.7264
35.7800	0.1415	15.7465
35.8000	0.1436	15.7665
35.8200	0.1437	15.7865
35.8400	0.1452	15.8064
35.8600	0.1469	15.8264
35.8800	0.1473	15.8465
35.9000	0.1484	15.8665
35.9200	0.1492	15.8865
35.9400	0.1506	15.9065
35.9600	0.1525	15.9264
35.9800	0.1534	15.9464
36.0000	0.1546	15.9665
36.0200	0.1545	15.9865
36.0400	0.1569	16.0065
36.0600	0.1575	16.0265
36.0800	0.1580	16.0465
36.1000	0.1600	16.0665
36.1200	0.1609	16.0865
36.1400	0.1621	16.1065
36.1600	0.1627	16.1265
36.1800	0.1632	16.1465
36.2000	0.1650	16.1665
36.2200	0.1659	16.1865
36.2400	0.1670	16.2065
36.2600	0.1681	16.2265
36.2800	0.1693	16.2465
36.3000	0.1701	16.2665
36.3200	0.1709	16.2865
36.3400	0.1726	16.3064
36.3600	0.1727	16.3265
36.3800	0.1741	16.3465
36.4000	0.1755	16.3665
36.4200	0.1762	16.3865
36.4400	0.1777	16.4064
36.4600	0.1786	16.4264
36.4800	0.1797	16.4465
36.5000	0.1801	16.4665
36.5200	0.1818	16.4865
36.5400	0.1829	16.5064
36.5600	0.1840	16.5265
36.5800	0.1850	16.5465
36.6000	0.1851	16.5665
36.6200	0.1869	16.5864
36.6400	0.1881	16.6064
36.6600	0.1886	16.6265
36.6800	0.1898	16.6465
36.7000	0.1911	16.6665
36.7200	0.1922	16.6864
36.7400	0.1926	16.7065
36.7600	0.1933	16.7265
36.7800	0.1949	16.7465
36.8000	0.1957	16.7665
36.8200	0.1974	16.7865
36.8400	0.1981	16.8065
36.8600	0.1988	16.8265
36.8800	0.2000	16.8465
36.9000	0.2007	16.8665
36.9200	0.2019	16.8864
36.9400	0.2028	16.9065
36.9600	0.2042	16.9265
36.9800	0.2050	16.9465
37.0000	0.2056	16.9665
37.0200	0.2070	16.9864
37.0400	0.2080	17.0064
37.0600	0.2091	17.0265
37.0800	0.2096	17.0465
37.1000	0.2111	17.0665
37.1200	0.2121	17.0864
37.1400	0.2129	17.1065
37.1600	0.2137	17.1265
37.1800	0.2148	17.1465
37.2000	0.2160	17.1664
37.2200	0.2168	17.1864
37.2400	0.2175	17.2064
37.2600	0.2187	17.2265
37.2800	0.2192	17.2465
37.3000	0.2208	17.2665
37.3200	0.2213	17.2865
37.3400	0.2226	17.3065
37.3600	0.2237	17.3265
37.3800	0.2246	17.3465
37.4000	0.2259	17.3665
37.4200	0.2269	17.3865
37.4400	0.2277	17.4065
37.4600	0.2286	17.4265
37.4800	0.2293	17.4465
37.5000	0.2305	17.4665
37.5200	0.2311	17.4865
37.5400	0.2320	17.5065
37.5600	0.2331	17.5265
37.5800	0.2341	17.5465
37.6000	0.2351	17.5664
37.6200	0.2362	17.5864
37.6400	0.2376	17.6064
37.6600	0.2381	17.6265
37.6800	0.2386	17.6465
37.7000	0.2400	17.6664
37.7200	0.2411	17.6864
37.7400	0.2412	17.7065
37.7600	0.2420	17.7265
37.7800	0.2434	17.7465
37.8000	0.2450	17.7664
37.8200	0.2455	17.7865
37.8400	0.2459	17.8065
37.8600	0.2468	17.8265
37.8800	0.2479	17.8465
37.9000	0.2487	17.8665
37.9200	0.2498	17.8865
37.9400	0.2510	17.9065
37.9600	0.2518	17.9265
37.9800	0.2528	17.9464
38.0000	0.2532	17.9665
38.0200	0.2544	17.9865
38.0400	0.2549	18.0065
38.0600	0.2558	18.0265
38.0800	0.2575	18.0465
38.1000	0.2585	18.0665
38.1200	0.2590	18.0865
38.1400	0.2595	18.1065
38.1600	0.2606	18.1265
38.1800	0.2619	18.1465
38.2000	0.2627	18.1665
38.2200	0.2637	18.1864
38.2400	0.2640	18.2065
38.2600	0.2650	18.2265
38.2800	0.2661	18.2464
38.3000	0.2672	18.2664
38.3200	0.2683	18.2864
38.3400	0.2691	18.3065
38.3600	0.2694	18.3265
38.3800	0.2704	18.3465
38.4000	0.2710	18.3665
38.4200	0.2721	18.3865
38.4400	0.2731	18.4065
38.4600	0.2742	18.4265
38.4800	0.2748	18.4465
38.5000	0.2753	18.4665
38.5200	0.2767	18.4865
38.5400	0.2772	18.5065
38.5600	0.2782	18.5265
38.5800	0.2794	18.5464
38.6000	0.2806	18.5665
38.6200	0.2810	18.5865
38.6400	0.2820	18.6065
38.6600	0.2828	18.6265
38.6800	0.2831	18.6465
38.7000	0.2846	18.6665
38.7200	0.2857	18.6865
38.7400	0.2865	18.7065
38.7600	0.2872	18.7264
38.7800	0.2875	18.7464
38.8000	0.2890	18.7665
38.8200	0.2894	18.7865
38.8400	0.2901	18.8065
38.8600	0.2906	18.8264
38.8800	0.2920	18.8465
38.9000	0.2926	18.8665
38.9200	0.2931	18.8865
38.9400	0.2949	18.9065
38.9600	0.2955	18.9264
38.9800	0.2961	18.9465
39.0000	0.2973	18.9665
39.0200	0.2972	18.9865
39.0400	0.2985	19.0065
39.0600	0.2995	19.0264
39.0800	0.3002	19.0465
39.1000	0.3009	19.0665
39.1200	0.3016	19.0865
39.1400	0.3032	19.1065
39.1600	0.3032	19.1265
39.1800	0.3047	19.1465
39.2000	0.3043	19.1665
39.2200	0.3055	19.1865
39.2400	0.3063	19.2065
39.2600	0.3069	19.2265
39.2800	0.3082	19.2465
39.3000	0.3091	19.2665
39.3200	0.3097	19.2865
39.3400	0.3108	19.3064
39.3600	0.3114	19.3265
39.3800	0.3126	19.3464
39.4000	0.3132	19.3665
39.4200	0.3144	19.3865
39.4400	0.3149	19.4064
39.4600	0.3153	19.4265
39.4800	0.3159	19.4465
39.5000	0.3172	19.4665
39.5200	0.3180	19.4865
39.5400	0.3186	19.5064
39.5600	0.3194	19.5264
39.5800	0.3204	19.5465
39.6000	0.3202	19.5665
39.6200	0.3218	19.5865
39.6400	0.3226	19.6064
39.6600	0.3231	19.6264
39.6800	0.3240	19.6465
39.7000	0.3241	19.6665
39.7200	0.3257	19.6864
39.7400	0.3259	19.7065
39.7600	0.3266	19.7265
39.7800	0.3277	19.7465
39.8000	0.3283	19.7666
39.8200	0.3294	19.7865
39.8400	0.3295	19.8065
39.8600	0.3305	19.8265
39.8800	0.3315	19.8465
39.9000	0.3322	19.8665
39.9200	0.3337	19.8864
39.9400	0.3340	19.9065
[truncated: 5 more rows]
