# Supplementary material for: Dynamic stabilization of a mechanical oscillator in the absence of any stable feature
Source: Nat Commun. 2026 Mar 10;17:6024. doi: 10.1038/s41467-026-70493-1 (PMC13346612; doi:10.1038/s41467-026-70493-1)
Supplement: Supplementary file 17 — Source Data [file 41467_2026_70493_MOESM17_ESM.zip › Source Data/FigS5c Trial2-20V.csv]

Time	100N Loadcell	Displacement
(s)	(N)	(mm)
0.0000	-0.3372	-19.9944
0.0200	-0.3220	-19.9939
0.0400	-0.3197	-19.9862
0.0600	-0.3289	-19.9706
0.0800	-0.3304	-19.9515
0.1000	-0.3323	-19.9304
0.1200	-0.3318	-19.9094
0.1400	-0.3288	-19.8891
0.1600	-0.3273	-19.8689
0.1800	-0.3266	-19.8488
0.2000	-0.3242	-19.8287
0.2200	-0.3235	-19.8086
0.2400	-0.3226	-19.7886
0.2600	-0.3218	-19.7686
0.2800	-0.3197	-19.7486
0.3000	-0.3190	-19.7286
0.3200	-0.3183	-19.7086
0.3400	-0.3168	-19.6886
0.3600	-0.3162	-19.6685
0.3800	-0.3145	-19.6486
0.4000	-0.3135	-19.6286
0.4200	-0.3122	-19.6086
0.4400	-0.3106	-19.5885
0.4600	-0.3098	-19.5685
0.4800	-0.3081	-19.5486
0.5000	-0.3080	-19.5286
0.5200	-0.3070	-19.5086
0.5400	-0.3052	-19.4885
0.5600	-0.3048	-19.4685
0.5800	-0.3029	-19.4486
0.6000	-0.3022	-19.4286
0.6200	-0.3004	-19.4086
0.6400	-0.3002	-19.3885
0.6600	-0.2989	-19.3686
0.6800	-0.2972	-19.3486
0.7000	-0.2966	-19.3286
0.7200	-0.2950	-19.3086
0.7400	-0.2942	-19.2885
0.7600	-0.2932	-19.2686
0.7800	-0.2920	-19.2486
0.8000	-0.2913	-19.2286
0.8200	-0.2898	-19.2086
0.8400	-0.2895	-19.1886
0.8600	-0.2880	-19.1686
0.8800	-0.2867	-19.1486
0.9000	-0.2866	-19.1286
0.9200	-0.2848	-19.1085
0.9400	-0.2840	-19.0885
0.9600	-0.2824	-19.0686
0.9800	-0.2819	-19.0486
1.0000	-0.2810	-19.0285
1.0200	-0.2794	-19.0085
1.0400	-0.2786	-18.9885
1.0600	-0.2771	-18.9686
1.0800	-0.2761	-18.9485
1.1000	-0.2751	-18.9286
1.1200	-0.2744	-18.9086
1.1400	-0.2736	-18.8886
1.1600	-0.2722	-18.8686
1.1800	-0.2718	-18.8486
1.2000	-0.2704	-18.8286
1.2200	-0.2685	-18.8086
1.2400	-0.2682	-18.7886
1.2600	-0.2668	-18.7686
1.2800	-0.2667	-18.7486
1.3000	-0.2647	-18.7286
1.3200	-0.2645	-18.7086
1.3400	-0.2636	-18.6886
1.3600	-0.2623	-18.6686
1.3800	-0.2616	-18.6486
1.4000	-0.2605	-18.6286
1.4200	-0.2592	-18.6086
1.4400	-0.2579	-18.5886
1.4600	-0.2563	-18.5686
1.4800	-0.2560	-18.5486
1.5000	-0.2552	-18.5286
1.5200	-0.2544	-18.5085
1.5400	-0.2530	-18.4885
1.5600	-0.2520	-18.4686
1.5800	-0.2508	-18.4486
1.6000	-0.2497	-18.4285
1.6200	-0.2486	-18.4085
1.6400	-0.2479	-18.3885
1.6600	-0.2471	-18.3686
1.6800	-0.2463	-18.3486
1.7000	-0.2444	-18.3286
1.7200	-0.2440	-18.3085
1.7400	-0.2431	-18.2886
1.7600	-0.2419	-18.2686
1.7800	-0.2406	-18.2486
1.8000	-0.2393	-18.2285
1.8200	-0.2394	-18.2085
1.8400	-0.2380	-18.1886
1.8600	-0.2374	-18.1686
1.8800	-0.2363	-18.1486
1.9000	-0.2351	-18.1285
1.9200	-0.2344	-18.1086
1.9400	-0.2326	-18.0886
1.9600	-0.2320	-18.0686
1.9800	-0.2306	-18.0486
2.0000	-0.2302	-18.0286
2.0200	-0.2288	-18.0086
2.0400	-0.2279	-17.9886
2.0600	-0.2273	-17.9686
2.0800	-0.2257	-17.9485
2.1000	-0.2253	-17.9285
2.1200	-0.2241	-17.9086
2.1400	-0.2232	-17.8886
2.1600	-0.2216	-17.8686
2.1800	-0.2206	-17.8486
2.2000	-0.2198	-17.8286
2.2200	-0.2182	-17.8086
2.2400	-0.2172	-17.7886
2.2600	-0.2168	-17.7686
2.2800	-0.2156	-17.7486
2.3000	-0.2144	-17.7286
2.3200	-0.2136	-17.7086
2.3400	-0.2128	-17.6886
2.3600	-0.2113	-17.6686
2.3800	-0.2106	-17.6485
2.4000	-0.2095	-17.6286
2.4200	-0.2082	-17.6086
2.4400	-0.2078	-17.5886
2.4600	-0.2060	-17.5686
2.4800	-0.2057	-17.5486
2.5000	-0.2041	-17.5286
2.5200	-0.2031	-17.5086
2.5400	-0.2021	-17.4886
2.5600	-0.2014	-17.4686
2.5800	-0.2004	-17.4485
2.6000	-0.1991	-17.4285
2.6200	-0.1980	-17.4086
2.6400	-0.1966	-17.3886
2.6600	-0.1961	-17.3685
2.6800	-0.1950	-17.3485
2.7000	-0.1936	-17.3285
2.7200	-0.1925	-17.3086
2.7400	-0.1921	-17.2886
2.7600	-0.1906	-17.2686
2.7800	-0.1897	-17.2485
2.8000	-0.1888	-17.2286
2.8200	-0.1880	-17.2086
2.8400	-0.1866	-17.1886
2.8600	-0.1852	-17.1686
2.8800	-0.1842	-17.1486
2.9000	-0.1834	-17.1286
2.9200	-0.1825	-17.1086
2.9400	-0.1811	-17.0886
2.9600	-0.1801	-17.0685
2.9800	-0.1795	-17.0485
3.0000	-0.1782	-17.0286
3.0200	-0.1770	-17.0086
3.0400	-0.1756	-16.9886
3.0600	-0.1747	-16.9685
3.0800	-0.1735	-16.9486
3.1000	-0.1726	-16.9286
3.1200	-0.1713	-16.9086
3.1400	-0.1704	-16.8886
3.1600	-0.1699	-16.8685
3.1800	-0.1687	-16.8486
3.2000	-0.1674	-16.8286
3.2200	-0.1662	-16.8086
3.2400	-0.1655	-16.7886
3.2600	-0.1651	-16.7685
3.2800	-0.1632	-16.7486
3.3000	-0.1618	-16.7286
3.3200	-0.1612	-16.7085
3.3400	-0.1603	-16.6885
3.3600	-0.1593	-16.6685
3.3800	-0.1581	-16.6486
3.4000	-0.1572	-16.6286
3.4200	-0.1566	-16.6085
3.4400	-0.1544	-16.5885
3.4600	-0.1533	-16.5685
3.4800	-0.1522	-16.5486
3.5000	-0.1513	-16.5286
3.5200	-0.1503	-16.5086
3.5400	-0.1489	-16.4886
3.5600	-0.1479	-16.4686
3.5800	-0.1469	-16.4486
3.6000	-0.1459	-16.4286
3.6200	-0.1445	-16.4086
3.6400	-0.1437	-16.3886
3.6600	-0.1426	-16.3686
3.6800	-0.1417	-16.3486
3.7000	-0.1402	-16.3286
3.7200	-0.1394	-16.3086
3.7400	-0.1385	-16.2885
3.7600	-0.1370	-16.2686
3.7800	-0.1359	-16.2486
3.8000	-0.1347	-16.2285
3.8200	-0.1337	-16.2086
3.8400	-0.1331	-16.1885
3.8600	-0.1316	-16.1686
3.8800	-0.1304	-16.1486
3.9000	-0.1296	-16.1286
3.9200	-0.1284	-16.1086
3.9400	-0.1272	-16.0885
3.9600	-0.1257	-16.0686
3.9800	-0.1250	-16.0486
4.0000	-0.1240	-16.0286
4.0200	-0.1227	-16.0085
4.0400	-0.1213	-15.9885
4.0600	-0.1196	-15.9686
4.0800	-0.1197	-15.9486
4.1000	-0.1179	-15.9286
4.1200	-0.1170	-15.9085
4.1400	-0.1159	-15.8885
4.1600	-0.1145	-15.8686
4.1800	-0.1137	-15.8486
4.2000	-0.1126	-15.8286
4.2200	-0.1112	-15.8086
4.2400	-0.1101	-15.7886
4.2600	-0.1086	-15.7686
4.2800	-0.1077	-15.7486
4.3000	-0.1061	-15.7286
4.3200	-0.1055	-15.7085
4.3400	-0.1039	-15.6886
4.3600	-0.1032	-15.6686
4.3800	-0.1019	-15.6486
4.4000	-0.1006	-15.6286
4.4200	-0.1000	-15.6085
4.4400	-0.0983	-15.5886
4.4600	-0.0970	-15.5686
4.4800	-0.0961	-15.5486
4.5000	-0.0951	-15.5286
4.5200	-0.0933	-15.5085
4.5400	-0.0919	-15.4886
4.5600	-0.0917	-15.4686
4.5800	-0.0902	-15.4485
4.6000	-0.0892	-15.4285
4.6200	-0.0881	-15.4085
4.6400	-0.0868	-15.3886
4.6600	-0.0858	-15.3686
4.6800	-0.0840	-15.3486
4.7000	-0.0836	-15.3285
4.7200	-0.0822	-15.3085
4.7400	-0.0810	-15.2886
4.7600	-0.0800	-15.2686
4.7800	-0.0782	-15.2486
4.8000	-0.0767	-15.2286
4.8200	-0.0761	-15.2086
4.8400	-0.0752	-15.1886
4.8600	-0.0739	-15.1686
4.8800	-0.0717	-15.1486
4.9000	-0.0717	-15.1286
4.9200	-0.0698	-15.1086
4.9400	-0.0688	-15.0886
4.9600	-0.0680	-15.0686
4.9800	-0.0672	-15.0486
5.0000	-0.0660	-15.0286
5.0200	-0.0642	-15.0086
5.0400	-0.0633	-14.9886
5.0600	-0.0617	-14.9686
5.0800	-0.0604	-14.9486
5.1000	-0.0598	-14.9285
5.1200	-0.0580	-14.9085
5.1400	-0.0573	-14.8886
5.1600	-0.0560	-14.8686
5.1800	-0.0547	-14.8486
5.2000	-0.0536	-14.8285
5.2200	-0.0520	-14.8086
5.2400	-0.0515	-14.7886
5.2600	-0.0497	-14.7686
5.2800	-0.0486	-14.7486
5.3000	-0.0481	-14.7285
5.3200	-0.0464	-14.7086
5.3400	-0.0451	-14.6886
5.3600	-0.0436	-14.6686
5.3800	-0.0425	-14.6485
5.4000	-0.0411	-14.6285
5.4200	-0.0402	-14.6086
5.4400	-0.0392	-14.5886
5.4600	-0.0377	-14.5686
5.4800	-0.0370	-14.5485
5.5000	-0.0354	-14.5286
5.5200	-0.0340	-14.5086
5.5400	-0.0328	-14.4886
5.5600	-0.0315	-14.4686
5.5800	-0.0311	-14.4486
5.6000	-0.0287	-14.4286
5.6200	-0.0279	-14.4086
5.6400	-0.0266	-14.3886
5.6600	-0.0252	-14.3686
5.6800	-0.0243	-14.3485
5.7000	-0.0228	-14.3286
5.7200	-0.0215	-14.3086
5.7400	-0.0206	-14.2886
5.7600	-0.0193	-14.2686
5.7800	-0.0190	-14.2485
5.8000	-0.0168	-14.2286
5.8200	-0.0162	-14.2086
5.8400	-0.0144	-14.1885
5.8600	-0.0131	-14.1686
5.8800	-0.0126	-14.1485
5.9000	-0.0110	-14.1286
5.9200	-0.0097	-14.1086
5.9400	-0.0084	-14.0886
5.9600	-0.0075	-14.0686
5.9800	-0.0064	-14.0486
6.0000	-0.0042	-14.0286
6.0200	-0.0040	-14.0086
6.0400	-0.0020	-13.9886
6.0600	-0.0015	-13.9686
6.0800	-0.0003	-13.9486
6.1000	0.0014	-13.9286
6.1200	0.0022	-13.9086
6.1400	0.0042	-13.8886
6.1600	0.0042	-13.8685
6.1800	0.0057	-13.8485
6.2000	0.0078	-13.8286
6.2200	0.0091	-13.8086
6.2400	0.0100	-13.7886
6.2600	0.0105	-13.7685
6.2800	0.0125	-13.7486
6.3000	0.0135	-13.7286
6.3200	0.0144	-13.7086
6.3400	0.0156	-13.6886
6.3600	0.0169	-13.6685
6.3800	0.0192	-13.6486
6.4000	0.0197	-13.6286
6.4200	0.0208	-13.6086
6.4400	0.0217	-13.5885
6.4600	0.0228	-13.5685
6.4800	0.0247	-13.5486
6.5000	0.0253	-13.5286
6.5200	0.0269	-13.5086
6.5400	0.0280	-13.4885
6.5600	0.0291	-13.4686
6.5800	0.0305	-13.4486
6.6000	0.0313	-13.4286
6.6200	0.0330	-13.4086
6.6400	0.0342	-13.3885
6.6600	0.0349	-13.3686
6.6800	0.0363	-13.3486
6.7000	0.0375	-13.3286
6.7200	0.0393	-13.3086
6.7400	0.0394	-13.2885
6.7600	0.0412	-13.2685
6.7800	0.0424	-13.2486
6.8000	0.0430	-13.2286
6.8200	0.0448	-13.2086
6.8400	0.0452	-13.1885
6.8600	0.0470	-13.1686
6.8800	0.0482	-13.1486
6.9000	0.0492	-13.1286
6.9200	0.0507	-13.1085
6.9400	0.0509	-13.0885
6.9600	0.0530	-13.0686
6.9800	0.0545	-13.0486
7.0000	0.0553	-13.0286
7.0200	0.0560	-13.0085
7.0400	0.0564	-12.9885
7.0600	0.0583	-12.9686
7.0800	0.0598	-12.9486
7.1000	0.0612	-12.9286
7.1200	0.0620	-12.9086
7.1400	0.0629	-12.8885
7.1600	0.0647	-12.8686
7.1800	0.0649	-12.8486
7.2000	0.0670	-12.8286
7.2200	0.0678	-12.8086
7.2400	0.0687	-12.7886
7.2600	0.0702	-12.7686
7.2800	0.0707	-12.7486
7.3000	0.0727	-12.7286
7.3200	0.0733	-12.7086
7.3400	0.0746	-12.6886
7.3600	0.0765	-12.6686
7.3800	0.0767	-12.6486
7.4000	0.0786	-12.6286
7.4200	0.0790	-12.6086
7.4400	0.0805	-12.5886
7.4600	0.0819	-12.5686
7.4800	0.0821	-12.5486
7.5000	0.0836	-12.5286
7.5200	0.0846	-12.5085
7.5400	0.0857	-12.4885
7.5600	0.0869	-12.4686
7.5800	0.0874	-12.4486
7.6000	0.0890	-12.4286
7.6200	0.0898	-12.4085
7.6400	0.0912	-12.3886
7.6600	0.0917	-12.3686
7.6800	0.0930	-12.3486
7.7000	0.0944	-12.3286
7.7200	0.0954	-12.3085
7.7400	0.0968	-12.2886
7.7600	0.0971	-12.2686
7.7800	0.0987	-12.2486
7.8000	0.1002	-12.2286
7.8200	0.1005	-12.2086
7.8400	0.1020	-12.1886
7.8600	0.1029	-12.1686
7.8800	0.1040	-12.1486
7.9000	0.1046	-12.1285
7.9200	0.1055	-12.1086
7.9400	0.1074	-12.0886
7.9600	0.1078	-12.0686
7.9800	0.1093	-12.0486
8.0000	0.1096	-12.0286
8.0200	0.1105	-12.0086
8.0400	0.1122	-11.9886
8.0600	0.1131	-11.9686
8.0800	0.1141	-11.9486
8.1000	0.1145	-11.9285
8.1200	0.1159	-11.9085
8.1400	0.1171	-11.8886
8.1600	0.1177	-11.8685
8.1800	0.1191	-11.8485
8.2000	0.1195	-11.8285
8.2200	0.1207	-11.8086
8.2400	0.1217	-11.7886
8.2600	0.1225	-11.7686
8.2800	0.1231	-11.7486
8.3000	0.1243	-11.7286
8.3200	0.1256	-11.7086
8.3400	0.1263	-11.6886
8.3600	0.1273	-11.6686
8.3800	0.1285	-11.6486
8.4000	0.1292	-11.6286
8.4200	0.1300	-11.6086
8.4400	0.1303	-11.5886
8.4600	0.1315	-11.5686
8.4800	0.1322	-11.5486
8.5000	0.1331	-11.5286
8.5200	0.1343	-11.5086
8.5400	0.1353	-11.4886
8.5600	0.1363	-11.4686
8.5800	0.1367	-11.4486
8.6000	0.1380	-11.4286
8.6200	0.1388	-11.4086
8.6400	0.1395	-11.3886
8.6600	0.1406	-11.3686
8.6800	0.1409	-11.3485
8.7000	0.1419	-11.3285
8.7200	0.1434	-11.3086
8.7400	0.1438	-11.2886
8.7600	0.1445	-11.2686
8.7800	0.1447	-11.2485
8.8000	0.1463	-11.2286
8.8200	0.1467	-11.2086
8.8400	0.1477	-11.1886
8.8600	0.1489	-11.1686
8.8800	0.1489	-11.1485
8.9000	0.1498	-11.1286
8.9200	0.1507	-11.1086
8.9400	0.1514	-11.0886
8.9600	0.1523	-11.0686
8.9800	0.1528	-11.0486
9.0000	0.1540	-11.0286
9.0200	0.1546	-11.0086
9.0400	0.1554	-10.9886
9.0600	0.1559	-10.9685
9.0800	0.1561	-10.9486
9.1000	0.1576	-10.9286
9.1200	0.1580	-10.9086
9.1400	0.1588	-10.8886
9.1600	0.1589	-10.8686
9.1800	0.1597	-10.8486
9.2000	0.1612	-10.8286
9.2200	0.1614	-10.8086
9.2400	0.1623	-10.7886
9.2600	0.1621	-10.7685
9.2800	0.1628	-10.7485
9.3000	0.1641	-10.7286
9.3200	0.1646	-10.7085
9.3400	0.1652	-10.6886
9.3600	0.1653	-10.6685
9.3800	0.1668	-10.6486
9.4000	0.1669	-10.6286
9.4200	0.1670	-10.6086
9.4400	0.1678	-10.5886
9.4600	0.1688	-10.5685
9.4800	0.1701	-10.5486
9.5000	0.1696	-10.5285
9.5200	0.1702	-10.5086
9.5400	0.1710	-10.4886
9.5600	0.1717	-10.4685
9.5800	0.1717	-10.4486
9.6000	0.1724	-10.4286
9.6200	0.1728	-10.4086
9.6400	0.1737	-10.3886
9.6600	0.1736	-10.3686
9.6800	0.1750	-10.3486
9.7000	0.1751	-10.3286
9.7200	0.1756	-10.3086
9.7400	0.1758	-10.2886
9.7600	0.1763	-10.2686
9.7800	0.1772	-10.2486
9.8000	0.1773	-10.2286
9.8200	0.1778	-10.2086
9.8400	0.1778	-10.1885
9.8600	0.1790	-10.1686
9.8800	0.1796	-10.1486
9.9000	0.1802	-10.1286
9.9200	0.1808	-10.1086
9.9400	0.1807	-10.0885
9.9600	0.1809	-10.0686
9.9800	0.1813	-10.0486
10.0000	0.1816	-10.0285
10.0200	0.1822	-10.0085
10.0400	0.1821	-9.9885
10.0600	0.1829	-9.9686
10.0800	0.1830	-9.9486
10.1000	0.1834	-9.9286
10.1200	0.1836	-9.9086
10.1400	0.1842	-9.8886
10.1600	0.1846	-9.8686
10.1800	0.1848	-9.8486
10.2000	0.1854	-9.8286
10.2200	0.1855	-9.8085
10.2400	0.1855	-9.7885
10.2600	0.1860	-9.7686
10.2800	0.1864	-9.7486
10.3000	0.1873	-9.7286
10.3200	0.1873	-9.7086
10.3400	0.1873	-9.6886
10.3600	0.1876	-9.6686
10.3800	0.1878	-9.6486
10.4000	0.1883	-9.6286
10.4200	0.1883	-9.6086
10.4400	0.1882	-9.5886
10.4600	0.1889	-9.5686
10.4800	0.1894	-9.5486
10.5000	0.1893	-9.5286
10.5200	0.1889	-9.5085
10.5400	0.1898	-9.4886
10.5600	0.1902	-9.4686
10.5800	0.1904	-9.4485
10.6000	0.1899	-9.4285
10.6200	0.1904	-9.4085
10.6400	0.1911	-9.3886
10.6600	0.1910	-9.3686
10.6800	0.1911	-9.3486
10.7000	0.1911	-9.3286
10.7200	0.1913	-9.3085
10.7400	0.1915	-9.2886
10.7600	0.1916	-9.2686
10.7800	0.1920	-9.2486
10.8000	0.1916	-9.2285
10.8200	0.1918	-9.2085
10.8400	0.1920	-9.1886
10.8600	0.1915	-9.1686
10.8800	0.1919	-9.1486
10.9000	0.1920	-9.1286
10.9200	0.1917	-9.1086
10.9400	0.1925	-9.0886
10.9600	0.1922	-9.0686
10.9800	0.1926	-9.0486
11.0000	0.1922	-9.0286
11.0200	0.1927	-9.0086
11.0400	0.1927	-8.9886
11.0600	0.1922	-8.9686
11.0800	0.1926	-8.9486
11.1000	0.1924	-8.9285
11.1200	0.1929	-8.9086
11.1400	0.1926	-8.8886
11.1600	0.1928	-8.8685
11.1800	0.1920	-8.8485
11.2000	0.1919	-8.8285
11.2200	0.1924	-8.8086
11.2400	0.1923	-8.7886
11.2600	0.1928	-8.7686
11.2800	0.1923	-8.7486
11.3000	0.1922	-8.7286
11.3200	0.1924	-8.7086
11.3400	0.1919	-8.6886
11.3600	0.1920	-8.6685
11.3800	0.1919	-8.6485
11.4000	0.1916	-8.6285
11.4200	0.1916	-8.6086
11.4400	0.1912	-8.5886
11.4600	0.1913	-8.5686
11.4800	0.1914	-8.5486
11.5000	0.1913	-8.5286
11.5200	0.1912	-8.5086
11.5400	0.1910	-8.4886
11.5600	0.1911	-8.4686
11.5800	0.1904	-8.4486
11.6000	0.1909	-8.4286
11.6200	0.1906	-8.4086
11.6400	0.1905	-8.3885
11.6600	0.1903	-8.3686
11.6800	0.1896	-8.3485
11.7000	0.1899	-8.3286
11.7200	0.1895	-8.3086
11.7400	0.1896	-8.2886
11.7600	0.1890	-8.2686
11.7800	0.1890	-8.2485
11.8000	0.1892	-8.2286
11.8200	0.1885	-8.2086
11.8400	0.1881	-8.1886
11.8600	0.1878	-8.1686
11.8800	0.1875	-8.1485
11.9000	0.1880	-8.1286
11.9200	0.1877	-8.1086
11.9400	0.1873	-8.0886
11.9600	0.1867	-8.0685
11.9800	0.1865	-8.0485
12.0000	0.1864	-8.0286
12.0200	0.1858	-8.0086
12.0400	0.1859	-7.9886
12.0600	0.1852	-7.9686
12.0800	0.1852	-7.9486
12.1000	0.1852	-7.9286
12.1200	0.1845	-7.9086
12.1400	0.1848	-7.8886
12.1600	0.1835	-7.8686
12.1800	0.1836	-7.8486
12.2000	0.1840	-7.8286
12.2200	0.1828	-7.8086
12.2400	0.1828	-7.7885
12.2600	0.1819	-7.7685
12.2800	0.1820	-7.7485
12.3000	0.1810	-7.7286
12.3200	0.1810	-7.7085
12.3400	0.1811	-7.6886
12.3600	0.1802	-7.6685
12.3800	0.1803	-7.6486
12.4000	0.1796	-7.6286
12.4200	0.1793	-7.6086
12.4400	0.1789	-7.5886
12.4600	0.1785	-7.5686
12.4800	0.1786	-7.5486
12.5000	0.1776	-7.5286
12.5200	0.1777	-7.5086
12.5400	0.1769	-7.4885
12.5600	0.1767	-7.4685
12.5800	0.1766	-7.4486
12.6000	0.1759	-7.4286
12.6200	0.1760	-7.4086
12.6400	0.1750	-7.3886
12.6600	0.1746	-7.3686
12.6800	0.1740	-7.3486
12.7000	0.1733	-7.3286
12.7200	0.1737	-7.3086
12.7400	0.1725	-7.2885
12.7600	0.1716	-7.2686
12.7800	0.1723	-7.2486
12.8000	0.1716	-7.2286
12.8200	0.1716	-7.2086
12.8400	0.1702	-7.1885
12.8600	0.1705	-7.1685
12.8800	0.1697	-7.1486
12.9000	0.1696	-7.1285
12.9200	0.1693	-7.1086
12.9400	0.1680	-7.0885
12.9600	0.1681	-7.0686
12.9800	0.1679	-7.0486
13.0000	0.1677	-7.0285
13.0200	0.1670	-7.0085
13.0400	0.1656	-6.9885
13.0600	0.1662	-6.9686
13.0800	0.1647	-6.9486
13.1000	0.1644	-6.9286
13.1200	0.1639	-6.9086
13.1400	0.1635	-6.8885
13.1600	0.1635	-6.8686
13.1800	0.1625	-6.8486
13.2000	0.1624	-6.8286
13.2200	0.1617	-6.8086
13.2400	0.1613	-6.7886
13.2600	0.1610	-6.7686
13.2800	0.1598	-6.7486
13.3000	0.1599	-6.7286
13.3200	0.1586	-6.7085
13.3400	0.1585	-6.6885
13.3600	0.1578	-6.6686
13.3800	0.1570	-6.6486
13.4000	0.1572	-6.6286
13.4200	0.1557	-6.6085
13.4400	0.1555	-6.5886
13.4600	0.1554	-6.5686
13.4800	0.1548	-6.5486
13.5000	0.1537	-6.5286
13.5200	0.1529	-6.5086
13.5400	0.1533	-6.4886
13.5600	0.1530	-6.4686
13.5800	0.1519	-6.4485
13.6000	0.1512	-6.4285
13.6200	0.1502	-6.4085
13.6400	0.1507	-6.3886
13.6600	0.1496	-6.3686
13.6800	0.1489	-6.3486
13.7000	0.1490	-6.3285
13.7200	0.1479	-6.3085
13.7400	0.1476	-6.2886
13.7600	0.1471	-6.2686
13.7800	0.1467	-6.2486
13.8000	0.1464	-6.2286
13.8200	0.1450	-6.2086
13.8400	0.1452	-6.1886
13.8600	0.1444	-6.1686
13.8800	0.1442	-6.1486
13.9000	0.1430	-6.1285
13.9200	0.1422	-6.1085
13.9400	0.1424	-6.0886
13.9600	0.1412	-6.0686
13.9800	0.1416	-6.0486
14.0000	0.1399	-6.0285
14.0200	0.1395	-6.0086
14.0400	0.1395	-5.9886
14.0600	0.1391	-5.9686
14.0800	0.1388	-5.9485
14.1000	0.1369	-5.9285
14.1200	0.1371	-5.9086
14.1400	0.1363	-5.8886
14.1600	0.1358	-5.8686
14.1800	0.1351	-5.8485
14.2000	0.1337	-5.8285
14.2200	0.1344	-5.8086
14.2400	0.1340	-5.7886
14.2600	0.1326	-5.7686
14.2800	0.1324	-5.7486
14.3000	0.1308	-5.7285
14.3200	0.1313	-5.7086
14.3400	0.1304	-5.6886
14.3600	0.1301	-5.6686
14.3800	0.1294	-5.6486
14.4000	0.1284	-5.6286
14.4200	0.1286	-5.6086
14.4400	0.1276	-5.5886
14.4600	0.1277	-5.5686
14.4800	0.1274	-5.5486
14.5000	0.1259	-5.5286
14.5200	0.1258	-5.5086
14.5400	0.1244	-5.4886
14.5600	0.1242	-5.4686
14.5800	0.1234	-5.4485
14.6000	0.1227	-5.4286
14.6200	0.1225	-5.4086
14.6400	0.1220	-5.3886
14.6600	0.1218	-5.3685
14.6800	0.1211	-5.3485
14.7000	0.1206	-5.3285
14.7200	0.1198	-5.3086
14.7400	0.1189	-5.2886
14.7600	0.1188	-5.2686
14.7800	0.1175	-5.2485
14.8000	0.1177	-5.2286
14.8200	0.1172	-5.2086
14.8400	0.1156	-5.1886
14.8600	0.1158	-5.1686
14.8800	0.1148	-5.1485
14.9000	0.1153	-5.1286
14.9200	0.1138	-5.1086
14.9400	0.1136	-5.0885
14.9600	0.1134	-5.0686
14.9800	0.1117	-5.0486
15.0000	0.1119	-5.0286
15.0200	0.1113	-5.0086
15.0400	0.1105	-4.9886
15.0600	0.1100	-4.9686
15.0800	0.1092	-4.9486
15.1000	0.1092	-4.9286
15.1200	0.1079	-4.9086
15.1400	0.1085	-4.8886
15.1600	0.1073	-4.8686
15.1800	0.1066	-4.8486
15.2000	0.1063	-4.8286
15.2200	0.1054	-4.8086
15.2400	0.1058	-4.7886
15.2600	0.1045	-4.7685
15.2800	0.1040	-4.7485
15.3000	0.1035	-4.7286
15.3200	0.1033	-4.7086
15.3400	0.1024	-4.6886
15.3600	0.1011	-4.6685
15.3800	0.1010	-4.6486
15.4000	0.1011	-4.6286
15.4200	0.1002	-4.6086
15.4400	0.0999	-4.5886
15.4600	0.0986	-4.5685
15.4800	0.0987	-4.5486
15.5000	0.0980	-4.5286
15.5200	0.0979	-4.5086
15.5400	0.0977	-4.4886
15.5600	0.0963	-4.4686
15.5800	0.0961	-4.4486
15.6000	0.0946	-4.4286
15.6200	0.0947	-4.4086
15.6400	0.0950	-4.3886
15.6600	0.0941	-4.3686
15.6800	0.0940	-4.3486
15.7000	0.0930	-4.3286
15.7200	0.0924	-4.3086
15.7400	0.0919	-4.2885
15.7600	0.0912	-4.2686
15.7800	0.0913	-4.2486
15.8000	0.0901	-4.2286
15.8200	0.0901	-4.2086
15.8400	0.0889	-4.1885
15.8600	0.0883	-4.1686
15.8800	0.0888	-4.1486
15.9000	0.0882	-4.1286
15.9200	0.0876	-4.1086
15.9400	0.0862	-4.0885
15.9600	0.0864	-4.0686
15.9800	0.0860	-4.0486
16.0000	0.0852	-4.0285
16.0200	0.0850	-4.0085
16.0400	0.0839	-3.9885
16.0600	0.0844	-3.9686
16.0800	0.0834	-3.9486
16.1000	0.0829	-3.9286
16.1200	0.0829	-3.9085
16.1400	0.0817	-3.8886
16.1600	0.0817	-3.8686
16.1800	0.0813	-3.8486
16.2000	0.0805	-3.8286
16.2200	0.0802	-3.8086
16.2400	0.0793	-3.7886
16.2600	0.0794	-3.7686
16.2800	0.0783	-3.7486
16.3000	0.0783	-3.7286
16.3200	0.0778	-3.7085
16.3400	0.0766	-3.6885
16.3600	0.0763	-3.6686
16.3800	0.0760	-3.6486
16.4000	0.0757	-3.6286
16.4200	0.0746	-3.6085
16.4400	0.0743	-3.5886
16.4600	0.0744	-3.5686
16.4800	0.0740	-3.5486
16.5000	0.0733	-3.5286
16.5200	0.0726	-3.5086
16.5400	0.0725	-3.4886
16.5600	0.0722	-3.4686
16.5800	0.0711	-3.4486
16.6000	0.0712	-3.4285
16.6200	0.0704	-3.4085
16.6400	0.0707	-3.3886
16.6600	0.0699	-3.3686
16.6800	0.0685	-3.3486
16.7000	0.0687	-3.3286
16.7200	0.0681	-3.3085
16.7400	0.0681	-3.2886
16.7600	0.0673	-3.2686
16.7800	0.0667	-3.2486
16.8000	0.0667	-3.2286
16.8200	0.0660	-3.2085
16.8400	0.0660	-3.1886
16.8600	0.0651	-3.1686
16.8800	0.0646	-3.1486
16.9000	0.0645	-3.1285
16.9200	0.0641	-3.1085
16.9400	0.0635	-3.0886
16.9600	0.0631	-3.0686
16.9800	0.0631	-3.0486
17.0000	0.0620	-3.0285
17.0200	0.0615	-3.0086
17.0400	0.0617	-2.9886
17.0600	0.0614	-2.9686
17.0800	0.0609	-2.9485
17.1000	0.0603	-2.9285
17.1200	0.0601	-2.9086
17.1400	0.0601	-2.8886
17.1600	0.0593	-2.8686
17.1800	0.0589	-2.8485
17.2000	0.0582	-2.8285
17.2200	0.0579	-2.8086
17.2400	0.0577	-2.7886
17.2600	0.0576	-2.7686
17.2800	0.0569	-2.7486
17.3000	0.0564	-2.7286
17.3200	0.0561	-2.7086
17.3400	0.0558	-2.6886
17.3600	0.0554	-2.6686
17.3800	0.0551	-2.6486
17.4000	0.0545	-2.6285
17.4200	0.0540	-2.6086
17.4400	0.0536	-2.5886
17.4600	0.0538	-2.5686
17.4800	0.0532	-2.5486
17.5000	0.0518	-2.5285
17.5200	0.0520	-2.5086
17.5400	0.0519	-2.4886
17.5600	0.0510	-2.4686
17.5800	0.0511	-2.4486
17.6000	0.0505	-2.4286
17.6200	0.0506	-2.4086
17.6400	0.0502	-2.3886
17.6600	0.0495	-2.3685
17.6800	0.0483	-2.3485
17.7000	0.0487	-2.3285
17.7200	0.0484	-2.3086
17.7400	0.0477	-2.2886
17.7600	0.0474	-2.2685
17.7800	0.0465	-2.2485
17.8000	0.0465	-2.2285
17.8200	0.0466	-2.2086
17.8400	0.0458	-2.1886
17.8600	0.0457	-2.1686
17.8800	0.0449	-2.1485
17.9000	0.0453	-2.1286
17.9200	0.0446	-2.1086
17.9400	0.0443	-2.0886
17.9600	0.0444	-2.0686
17.9800	0.0436	-2.0485
18.0000	0.0435	-2.0286
18.0200	0.0427	-2.0086
18.0400	0.0426	-1.9886
18.0600	0.0420	-1.9685
18.0800	0.0415	-1.9485
18.1000	0.0414	-1.9286
18.1200	0.0412	-1.9086
18.1400	0.0408	-1.8886
18.1600	0.0407	-1.8685
18.1800	0.0404	-1.8486
18.2000	0.0400	-1.8286
18.2200	0.0394	-1.8086
18.2400	0.0395	-1.7886
18.2600	0.0387	-1.7685
18.2800	0.0388	-1.7486
18.3000	0.0379	-1.7286
18.3200	0.0378	-1.7086
18.3400	0.0378	-1.6885
18.3600	0.0368	-1.6685
18.3800	0.0366	-1.6486
18.4000	0.0364	-1.6286
18.4200	0.0357	-1.6085
18.4400	0.0357	-1.5885
18.4600	0.0353	-1.5685
18.4800	0.0352	-1.5486
18.5000	0.0344	-1.5286
18.5200	0.0344	-1.5086
18.5400	0.0341	-1.4886
18.5600	0.0336	-1.4686
18.5800	0.0335	-1.4486
18.6000	0.0327	-1.4286
18.6200	0.0328	-1.4086
18.6400	0.0325	-1.3886
18.6600	0.0317	-1.3686
18.6800	0.0317	-1.3486
18.7000	0.0313	-1.3286
18.7200	0.0310	-1.3086
18.7400	0.0306	-1.2886
18.7600	0.0301	-1.2686
18.7800	0.0301	-1.2486
18.8000	0.0299	-1.2286
18.8200	0.0298	-1.2086
18.8400	0.0290	-1.1885
18.8600	0.0293	-1.1685
18.8800	0.0289	-1.1486
18.9000	0.0283	-1.1286
18.9200	0.0278	-1.1086
18.9400	0.0272	-1.0885
18.9600	0.0275	-1.0685
18.9800	0.0270	-1.0486
19.0000	0.0263	-1.0286
19.0200	0.0265	-1.0086
19.0400	0.0259	-0.9885
19.0600	0.0261	-0.9686
19.0800	0.0254	-0.9486
19.1000	0.0253	-0.9286
19.1200	0.0248	-0.9085
19.1400	0.0243	-0.8885
19.1600	0.0247	-0.8686
19.1800	0.0235	-0.8486
19.2000	0.0235	-0.8286
19.2200	0.0232	-0.8085
19.2400	0.0229	-0.7886
19.2600	0.0229	-0.7686
19.2800	0.0223	-0.7486
19.3000	0.0222	-0.7286
19.3200	0.0216	-0.7086
19.3400	0.0211	-0.6886
19.3600	0.0212	-0.6686
19.3800	0.0207	-0.6486
19.4000	0.0207	-0.6286
19.4200	0.0203	-0.6085
19.4400	0.0202	-0.5885
19.4600	0.0200	-0.5686
19.4800	0.0196	-0.5485
19.5000	0.0194	-0.5285
19.5200	0.0190	-0.5085
19.5400	0.0188	-0.4886
19.5600	0.0181	-0.4686
19.5800	0.0172	-0.4485
19.6000	0.0172	-0.4286
19.6200	0.0168	-0.4086
19.6400	0.0172	-0.3886
19.6600	0.0165	-0.3686
19.6800	0.0163	-0.3486
19.7000	0.0165	-0.3286
19.7200	0.0148	-0.3086
19.7400	0.0156	-0.2886
19.7600	0.0149	-0.2686
19.7800	0.0154	-0.2486
19.8000	0.0150	-0.2286
19.8200	0.0143	-0.2085
19.8400	0.0141	-0.1886
19.8600	0.0137	-0.1686
19.8800	0.0137	-0.1486
19.9000	0.0135	-0.1286
19.9200	0.0131	-0.1086
19.9400	0.0132	-0.0886
19.9600	0.0124	-0.0686
19.9800	0.0125	-0.0486
20.0000	0.0112	-0.0286
20.0200	0.0117	-0.0085
20.0400	0.0114	0.0114
20.0600	0.0107	0.0314
20.0800	0.0107	0.0514
20.1000	0.0105	0.0715
20.1200	0.0102	0.0915
20.1400	0.0097	0.1114
20.1600	0.0099	0.1314
20.1800	0.0095	0.1515
20.2000	0.0087	0.1715
20.2200	0.0091	0.1914
20.2400	0.0083	0.2114
20.2600	0.0080	0.2314
20.2800	0.0078	0.2514
20.3000	0.0071	0.2715
20.3200	0.0074	0.2914
20.3400	0.0074	0.3114
20.3600	0.0071	0.3314
20.3800	0.0065	0.3515
20.4000	0.0055	0.3715
20.4200	0.0055	0.3914
20.4400	0.0053	0.4114
20.4600	0.0057	0.4314
20.4800	0.0050	0.4515
20.5000	0.0046	0.4714
20.5200	0.0046	0.4914
20.5400	0.0035	0.5114
20.5600	0.0043	0.5314
20.5800	0.0035	0.5514
20.6000	0.0034	0.5714
20.6200	0.0033	0.5914
20.6400	0.0025	0.6114
20.6600	0.0026	0.6314
20.6800	0.0020	0.6515
20.7000	0.0021	0.6714
20.7200	0.0020	0.6914
20.7400	0.0012	0.7115
20.7600	0.0017	0.7315
20.7800	0.0007	0.7515
20.8000	0.0008	0.7714
20.8200	-0.0002	0.7914
20.8400	0.0001	0.8114
20.8600	-0.0003	0.8314
20.8800	-0.0012	0.8515
20.9000	-0.0006	0.8714
20.9200	-0.0014	0.8914
20.9400	-0.0016	0.9114
20.9600	-0.0015	0.9314
20.9800	-0.0027	0.9515
21.0000	-0.0022	0.9714
21.0200	-0.0028	0.9914
21.0400	-0.0027	1.0114
21.0600	-0.0035	1.0314
21.0800	-0.0041	1.0514
21.1000	-0.0036	1.0714
21.1200	-0.0042	1.0914
21.1400	-0.0047	1.1114
21.1600	-0.0049	1.1315
21.1800	-0.0049	1.1515
21.2000	-0.0052	1.1714
21.2200	-0.0060	1.1914
21.2400	-0.0057	1.2114
21.2600	-0.0065	1.2315
21.2800	-0.0065	1.2515
21.3000	-0.0063	1.2714
21.3200	-0.0074	1.2914
21.3400	-0.0072	1.3114
21.3600	-0.0083	1.3315
21.3800	-0.0079	1.3514
21.4000	-0.0078	1.3714
21.4200	-0.0086	1.3914
21.4400	-0.0091	1.4114
21.4600	-0.0099	1.4315
21.4800	-0.0093	1.4514
21.5000	-0.0097	1.4714
21.5200	-0.0100	1.4914
21.5400	-0.0101	1.5115
21.5600	-0.0109	1.5315
21.5800	-0.0104	1.5514
21.6000	-0.0118	1.5714
21.6200	-0.0118	1.5914
21.6400	-0.0120	1.6114
21.6600	-0.0124	1.6314
21.6800	-0.0120	1.6514
21.7000	-0.0128	1.6714
21.7200	-0.0132	1.6914
21.7400	-0.0131	1.7115
21.7600	-0.0134	1.7314
21.7800	-0.0135	1.7514
21.8000	-0.0145	1.7714
21.8200	-0.0140	1.7915
21.8400	-0.0150	1.8115
21.8600	-0.0154	1.8315
21.8800	-0.0153	1.8514
21.9000	-0.0161	1.8714
21.9200	-0.0158	1.8914
21.9400	-0.0166	1.9114
21.9600	-0.0168	1.9314
21.9800	-0.0168	1.9514
22.0000	-0.0176	1.9714
22.0200	-0.0175	1.9914
22.0400	-0.0186	2.0115
22.0600	-0.0185	2.0314
22.0800	-0.0186	2.0514
22.1000	-0.0194	2.0715
22.1200	-0.0194	2.0915
22.1400	-0.0197	2.1115
22.1600	-0.0195	2.1314
22.1800	-0.0207	2.1514
22.2000	-0.0210	2.1714
22.2200	-0.0212	2.1914
22.2400	-0.0220	2.2114
22.2600	-0.0216	2.2314
22.2800	-0.0221	2.2514
22.3000	-0.0226	2.2714
22.3200	-0.0227	2.2914
22.3400	-0.0234	2.3115
22.3600	-0.0228	2.3314
22.3800	-0.0238	2.3514
22.4000	-0.0241	2.3714
22.4200	-0.0243	2.3915
22.4400	-0.0249	2.4115
22.4600	-0.0244	2.4314
22.4800	-0.0253	2.4514
22.5000	-0.0251	2.4714
22.5200	-0.0259	2.4915
22.5400	-0.0264	2.5115
22.5600	-0.0266	2.5314
22.5800	-0.0273	2.5514
22.6000	-0.0276	2.5714
22.6200	-0.0281	2.5915
22.6400	-0.0279	2.6114
22.6600	-0.0286	2.6314
22.6800	-0.0294	2.6514
22.7000	-0.0289	2.6715
22.7200	-0.0292	2.6915
22.7400	-0.0294	2.7114
22.7600	-0.0300	2.7314
22.7800	-0.0309	2.7514
22.8000	-0.0303	2.7714
22.8200	-0.0318	2.7914
22.8400	-0.0313	2.8114
22.8600	-0.0319	2.8314
22.8800	-0.0322	2.8514
22.9000	-0.0328	2.8714
22.9200	-0.0331	2.8914
22.9400	-0.0331	2.9114
22.9600	-0.0336	2.9314
22.9800	-0.0339	2.9514
23.0000	-0.0338	2.9715
23.0200	-0.0347	2.9915
23.0400	-0.0346	3.0114
23.0600	-0.0362	3.0315
23.0800	-0.0356	3.0515
23.1000	-0.0363	3.0715
23.1200	-0.0369	3.0914
23.1400	-0.0370	3.1114
23.1600	-0.0378	3.1315
23.1800	-0.0380	3.1514
23.2000	-0.0379	3.1714
23.2200	-0.0384	3.1914
23.2400	-0.0386	3.2114
23.2600	-0.0393	3.2314
23.2800	-0.0392	3.2514
23.3000	-0.0404	3.2715
23.3200	-0.0405	3.2914
23.3400	-0.0404	3.3114
23.3600	-0.0412	3.3314
23.3800	-0.0412	3.3514
23.4000	-0.0424	3.3714
23.4200	-0.0419	3.3914
23.4400	-0.0429	3.4114
23.4600	-0.0434	3.4314
23.4800	-0.0428	3.4514
23.5000	-0.0440	3.4715
23.5200	-0.0442	3.4914
23.5400	-0.0448	3.5114
23.5600	-0.0448	3.5314
23.5800	-0.0456	3.5515
23.6000	-0.0463	3.5715
23.6200	-0.0461	3.5914
23.6400	-0.0469	3.6114
23.6600	-0.0469	3.6315
23.6800	-0.0476	3.6515
23.7000	-0.0479	3.6714
23.7200	-0.0481	3.6914
23.7400	-0.0492	3.7114
23.7600	-0.0491	3.7315
23.7800	-0.0496	3.7515
23.8000	-0.0499	3.7714
23.8200	-0.0500	3.7914
23.8400	-0.0504	3.8114
23.8600	-0.0512	3.8314
23.8800	-0.0520	3.8515
23.9000	-0.0525	3.8714
23.9200	-0.0528	3.8914
23.9400	-0.0530	3.9114
23.9600	-0.0529	3.9314
23.9800	-0.0539	3.9514
24.0000	-0.0537	3.9714
24.0200	-0.0543	3.9914
24.0400	-0.0548	4.0114
24.0600	-0.0554	4.0314
24.0800	-0.0556	4.0514
24.1000	-0.0561	4.0714
24.1200	-0.0565	4.0914
24.1400	-0.0567	4.1114
24.1600	-0.0570	4.1314
24.1800	-0.0580	4.1514
24.2000	-0.0579	4.1714
24.2200	-0.0590	4.1915
24.2400	-0.0592	4.2115
24.2600	-0.0596	4.2315
24.2800	-0.0602	4.2514
24.3000	-0.0605	4.2714
24.3200	-0.0614	4.2914
24.3400	-0.0619	4.3114
24.3600	-0.0623	4.3315
24.3800	-0.0621	4.3514
24.4000	-0.0625	4.3714
24.4200	-0.0634	4.3914
24.4400	-0.0637	4.4114
24.4600	-0.0647	4.4315
24.4800	-0.0647	4.4514
24.5000	-0.0648	4.4714
24.5200	-0.0659	4.4914
24.5400	-0.0660	4.5114
24.5600	-0.0664	4.5315
24.5800	-0.0666	4.5514
24.6000	-0.0674	4.5714
24.6200	-0.0677	4.5914
24.6400	-0.0681	4.6114
24.6600	-0.0685	4.6314
24.6800	-0.0690	4.6514
24.7000	-0.0692	4.6714
24.7200	-0.0702	4.6914
24.7400	-0.0709	4.7114
24.7600	-0.0717	4.7314
24.7800	-0.0716	4.7514
24.8000	-0.0720	4.7714
24.8200	-0.0722	4.7915
24.8400	-0.0728	4.8115
24.8600	-0.0734	4.8315
24.8800	-0.0738	4.8514
24.9000	-0.0744	4.8714
24.9200	-0.0746	4.8914
24.9400	-0.0753	4.9115
24.9600	-0.0754	4.9314
24.9800	-0.0758	4.9514
25.0000	-0.0769	4.9714
25.0200	-0.0775	4.9915
25.0400	-0.0778	5.0115
25.0600	-0.0777	5.0314
25.0800	-0.0787	5.0514
25.1000	-0.0794	5.0714
25.1200	-0.0796	5.0914
25.1400	-0.0805	5.1114
25.1600	-0.0809	5.1314
25.1800	-0.0813	5.1514
25.2000	-0.0817	5.1714
25.2200	-0.0823	5.1914
25.2400	-0.0828	5.2115
25.2600	-0.0831	5.2314
25.2800	-0.0834	5.2514
25.3000	-0.0837	5.2714
25.3200	-0.0845	5.2915
25.3400	-0.0858	5.3115
25.3600	-0.0858	5.3314
25.3800	-0.0863	5.3514
25.4000	-0.0865	5.3714
25.4200	-0.0872	5.3915
25.4400	-0.0879	5.4114
25.4600	-0.0880	5.4314
25.4800	-0.0886	5.4514
25.5000	-0.0893	5.4714
25.5200	-0.0898	5.4915
25.5400	-0.0902	5.5114
25.5600	-0.0906	5.5314
25.5800	-0.0914	5.5515
25.6000	-0.0919	5.5715
25.6200	-0.0926	5.5915
25.6400	-0.0931	5.6114
25.6600	-0.0930	5.6314
25.6800	-0.0938	5.6514
25.7000	-0.0947	5.6714
25.7200	-0.0948	5.6914
25.7400	-0.0953	5.7114
25.7600	-0.0964	5.7314
25.7800	-0.0968	5.7514
25.8000	-0.0969	5.7714
25.8200	-0.0980	5.7914
25.8400	-0.0981	5.8114
25.8600	-0.0991	5.8314
25.8800	-0.0992	5.8514
25.9000	-0.0999	5.8715
25.9200	-0.1004	5.8915
25.9400	-0.1009	5.9114
25.9600	-0.1017	5.9314
25.9800	-0.1019	5.9514
26.0000	-0.1025	5.9714
26.0200	-0.1029	5.9914
26.0400	-0.1034	6.0114
26.0600	-0.1040	6.0314
26.0800	-0.1042	6.0514
26.1000	-0.1057	6.0715
26.1200	-0.1054	6.0914
26.1400	-0.1058	6.1114
26.1600	-0.1067	6.1314
26.1800	-0.1073	6.1515
26.2000	-0.1077	6.1715
26.2200	-0.1079	6.1914
26.2400	-0.1085	6.2114
26.2600	-0.1093	6.2314
26.2800	-0.1100	6.2515
26.3000	-0.1105	6.2715
26.3200	-0.1107	6.2914
26.3400	-0.1113	6.3114
26.3600	-0.1121	6.3314
26.3800	-0.1121	6.3514
26.4000	-0.1131	6.3714
26.4200	-0.1132	6.3914
26.4400	-0.1145	6.4114
26.4600	-0.1146	6.4314
26.4800	-0.1149	6.4514
26.5000	-0.1155	6.4714
26.5200	-0.1163	6.4914
26.5400	-0.1165	6.5114
26.5600	-0.1170	6.5314
26.5800	-0.1177	6.5515
26.6000	-0.1182	6.5714
26.6200	-0.1183	6.5914
26.6400	-0.1191	6.6115
26.6600	-0.1192	6.6315
26.6800	-0.1211	6.6515
26.7000	-0.1210	6.6714
26.7200	-0.1209	6.6914
26.7400	-0.1217	6.7115
26.7600	-0.1223	6.7314
26.7800	-0.1233	6.7515
26.8000	-0.1232	6.7714
26.8200	-0.1236	6.7914
26.8400	-0.1244	6.8114
26.8600	-0.1251	6.8314
26.8800	-0.1256	6.8514
26.9000	-0.1260	6.8714
26.9200	-0.1264	6.8914
26.9400	-0.1270	6.9114
26.9600	-0.1277	6.9314
26.9800	-0.1280	6.9515
27.0000	-0.1279	6.9714
27.0200	-0.1293	6.9914
27.0400	-0.1298	7.0114
27.0600	-0.1305	7.0315
27.0800	-0.1310	7.0515
27.1000	-0.1312	7.0714
27.1200	-0.1319	7.0914
27.1400	-0.1320	7.1114
27.1600	-0.1330	7.1314
27.1800	-0.1334	7.1514
27.2000	-0.1334	7.1714
27.2200	-0.1341	7.1914
27.2400	-0.1340	7.2115
27.2600	-0.1351	7.2315
27.2800	-0.1358	7.2515
27.3000	-0.1359	7.2714
27.3200	-0.1367	7.2914
27.3400	-0.1372	7.3115
27.3600	-0.1383	7.3315
27.3800	-0.1380	7.3514
27.4000	-0.1386	7.3714
27.4200	-0.1389	7.3914
27.4400	-0.1399	7.4114
27.4600	-0.1408	7.4315
27.4800	-0.1403	7.4514
27.5000	-0.1407	7.4714
27.5200	-0.1413	7.4914
27.5400	-0.1416	7.5114
27.5600	-0.1427	7.5315
27.5800	-0.1424	7.5514
27.6000	-0.1436	7.5714
27.6200	-0.1434	7.5914
27.6400	-0.1440	7.6115
27.6600	-0.1447	7.6315
27.6800	-0.1450	7.6514
27.7000	-0.1462	7.6714
27.7200	-0.1457	7.6914
27.7400	-0.1460	7.7114
27.7600	-0.1470	7.7314
27.7800	-0.1471	7.7514
27.8000	-0.1474	7.7715
27.8200	-0.1477	7.7915
27.8400	-0.1490	7.8115
27.8600	-0.1489	7.8314
27.8800	-0.1490	7.8514
27.9000	-0.1500	7.8714
27.9200	-0.1498	7.8914
27.9400	-0.1516	7.9115
27.9600	-0.1510	7.9315
27.9800	-0.1512	7.9514
28.0000	-0.1520	7.9714
28.0200	-0.1516	7.9914
28.0400	-0.1532	8.0115
28.0600	-0.1531	8.0314
28.0800	-0.1533	8.0514
28.1000	-0.1542	8.0714
28.1200	-0.1543	8.0914
28.1400	-0.1553	8.1114
28.1600	-0.1550	8.1314
28.1800	-0.1556	8.1514
28.2000	-0.1560	8.1714
28.2200	-0.1563	8.1914
28.2400	-0.1568	8.2114
28.2600	-0.1564	8.2314
28.2800	-0.1576	8.2514
28.3000	-0.1573	8.2714
28.3200	-0.1580	8.2915
28.3400	-0.1580	8.3115
28.3600	-0.1581	8.3314
28.3800	-0.1592	8.3514
28.4000	-0.1590	8.3714
28.4200	-0.1592	8.3915
28.4400	-0.1603	8.4115
28.4600	-0.1603	8.4314
28.4800	-0.1610	8.4514
28.5000	-0.1605	8.4714
28.5200	-0.1615	8.4915
28.5400	-0.1621	8.5115
28.5600	-0.1622	8.5314
28.5800	-0.1624	8.5514
28.6000	-0.1620	8.5714
28.6200	-0.1630	8.5915
28.6400	-0.1629	8.6114
28.6600	-0.1628	8.6314
28.6800	-0.1638	8.6514
28.7000	-0.1631	8.6714
28.7200	-0.1640	8.6915
28.7400	-0.1639	8.7114
28.7600	-0.1646	8.7314
28.7800	-0.1644	8.7514
28.8000	-0.1647	8.7714
28.8200	-0.1656	8.7914
28.8400	-0.1649	8.8114
28.8600	-0.1657	8.8314
28.8800	-0.1656	8.8514
28.9000	-0.1656	8.8714
28.9200	-0.1663	8.8914
28.9400	-0.1658	8.9114
28.9600	-0.1669	8.9314
28.9800	-0.1672	8.9514
29.0000	-0.1673	8.9715
29.0200	-0.1680	8.9915
29.0400	-0.1672	9.0114
29.0600	-0.1676	9.0314
29.0800	-0.1672	9.0514
29.1000	-0.1678	9.0715
29.1200	-0.1680	9.0915
29.1400	-0.1677	9.1114
29.1600	-0.1682	9.1314
29.1800	-0.1679	9.1514
29.2000	-0.1688	9.1715
29.2200	-0.1685	9.1914
29.2400	-0.1677	9.2114
29.2600	-0.1687	9.2314
29.2800	-0.1686	9.2514
29.3000	-0.1693	9.2715
29.3200	-0.1687	9.2914
29.3400	-0.1689	9.3114
29.3600	-0.1697	9.3314
29.3800	-0.1695	9.3515
29.4000	-0.1700	9.3715
29.4200	-0.1688	9.3914
29.4400	-0.1692	9.4114
29.4600	-0.1693	9.4314
29.4800	-0.1695	9.4514
29.5000	-0.1695	9.4714
29.5200	-0.1688	9.4914
29.5400	-0.1693	9.5114
29.5600	-0.1691	9.5314
29.5800	-0.1692	9.5514
29.6000	-0.1697	9.5714
29.6200	-0.1692	9.5914
29.6400	-0.1693	9.6114
29.6600	-0.1686	9.6314
29.6800	-0.1694	9.6515
29.7000	-0.1697	9.6715
29.7200	-0.1688	9.6914
29.7400	-0.1692	9.7115
29.7600	-0.1695	9.7315
29.7800	-0.1692	9.7515
29.8000	-0.1692	9.7714
29.8200	-0.1689	9.7914
29.8400	-0.1686	9.8114
29.8600	-0.1681	9.8314
29.8800	-0.1687	9.8515
29.9000	-0.1686	9.8714
29.9200	-0.1677	9.8914
29.9400	-0.1678	9.9114
29.9600	-0.1678	9.9315
29.9800	-0.1680	9.9515
30.0000	-0.1673	9.9714
30.0200	-0.1674	9.9914
30.0400	-0.1672	10.0114
30.0600	-0.1666	10.0314
30.0800	-0.1671	10.0514
30.1000	-0.1664	10.0714
30.1200	-0.1663	10.0914
30.1400	-0.1663	10.1114
30.1600	-0.1661	10.1314
30.1800	-0.1661	10.1514
30.2000	-0.1656	10.1714
30.2200	-0.1656	10.1914
30.2400	-0.1649	10.2114
30.2600	-0.1649	10.2315
30.2800	-0.1650	10.2515
30.3000	-0.1639	10.2714
30.3200	-0.1638	10.2914
30.3400	-0.1636	10.3115
30.3600	-0.1632	10.3315
30.3800	-0.1636	10.3514
30.4000	-0.1628	10.3714
30.4200	-0.1623	10.3914
30.4400	-0.1621	10.4114
30.4600	-0.1622	10.4315
30.4800	-0.1618	10.4514
30.5000	-0.1612	10.4714
30.5200	-0.1616	10.4914
30.5400	-0.1604	10.5114
30.5600	-0.1601	10.5315
30.5800	-0.1593	10.5514
30.6000	-0.1594	10.5714
30.6200	-0.1589	10.5914
30.6400	-0.1582	10.6114
30.6600	-0.1584	10.6315
30.6800	-0.1573	10.6514
30.7000	-0.1572	10.6714
30.7200	-0.1572	10.6914
30.7400	-0.1565	10.7115
30.7600	-0.1562	10.7315
30.7800	-0.1553	10.7514
30.8000	-0.1550	10.7714
30.8200	-0.1547	10.7914
30.8400	-0.1543	10.8115
30.8600	-0.1538	10.8314
30.8800	-0.1533	10.8514
30.9000	-0.1530	10.8714
30.9200	-0.1522	10.8915
30.9400	-0.1515	10.9115
30.9600	-0.1518	10.9314
30.9800	-0.1507	10.9514
31.0000	-0.1507	10.9714
31.0200	-0.1497	10.9914
31.0400	-0.1492	11.0114
31.0600	-0.1488	11.0314
31.0800	-0.1486	11.0514
31.1000	-0.1473	11.0714
31.1200	-0.1472	11.0914
31.1400	-0.1469	11.1115
31.1600	-0.1456	11.1314
31.1800	-0.1448	11.1514
31.2000	-0.1449	11.1714
31.2200	-0.1435	11.1914
31.2400	-0.1440	11.2114
31.2600	-0.1428	11.2314
31.2800	-0.1426	11.2514
31.3000	-0.1421	11.2714
31.3200	-0.1413	11.2914
31.3400	-0.1404	11.3115
31.3600	-0.1395	11.3314
31.3800	-0.1387	11.3514
31.4000	-0.1382	11.3714
31.4200	-0.1381	11.3915
31.4400	-0.1372	11.4115
31.4600	-0.1358	11.4314
31.4800	-0.1358	11.4514
31.5000	-0.1352	11.4714
31.5200	-0.1345	11.4915
31.5400	-0.1345	11.5115
31.5600	-0.1332	11.5314
31.5800	-0.1320	11.5514
31.6000	-0.1316	11.5714
31.6200	-0.1314	11.5915
31.6400	-0.1301	11.6114
31.6600	-0.1293	11.6314
31.6800	-0.1283	11.6514
31.7000	-0.1274	11.6714
31.7200	-0.1272	11.6915
31.7400	-0.1263	11.7114
31.7600	-0.1250	11.7314
31.7800	-0.1248	11.7514
31.8000	-0.1236	11.7714
31.8200	-0.1231	11.7914
31.8400	-0.1223	11.8114
31.8600	-0.1218	11.8314
31.8800	-0.1203	11.8514
31.9000	-0.1200	11.8715
31.9200	-0.1190	11.8915
31.9400	-0.1180	11.9114
31.9600	-0.1173	11.9314
31.9800	-0.1167	11.9514
32.0000	-0.1154	11.9715
32.0200	-0.1149	11.9915
32.0400	-0.1140	12.0114
32.0600	-0.1130	12.0314
32.0800	-0.1124	12.0515
32.1000	-0.1113	12.0715
32.1200	-0.1103	12.0915
32.1400	-0.1095	12.1114
32.1600	-0.1084	12.1315
32.1800	-0.1071	12.1514
32.2000	-0.1069	12.1714
32.2200	-0.1062	12.1914
32.2400	-0.1054	12.2114
32.2600	-0.1041	12.2314
32.2800	-0.1027	12.2514
32.3000	-0.1018	12.2715
32.3200	-0.1012	12.2914
32.3400	-0.1003	12.3114
32.3600	-0.0993	12.3314
32.3800	-0.0982	12.3514
32.4000	-0.0972	12.3714
32.4200	-0.0957	12.3914
32.4400	-0.0954	12.4114
32.4600	-0.0941	12.4314
32.4800	-0.0933	12.4514
32.5000	-0.0923	12.4715
32.5200	-0.0913	12.4914
32.5400	-0.0902	12.5114
32.5600	-0.0883	12.5314
32.5800	-0.0879	12.5514
32.6000	-0.0876	12.5715
32.6200	-0.0862	12.5914
32.6400	-0.0848	12.6114
32.6600	-0.0836	12.6314
32.6800	-0.0830	12.6515
32.7000	-0.0819	12.6715
32.7200	-0.0808	12.6914
32.7400	-0.0799	12.7114
32.7600	-0.0789	12.7314
32.7800	-0.0779	12.7515
32.8000	-0.0760	12.7715
32.8200	-0.0747	12.7914
32.8400	-0.0741	12.8114
32.8600	-0.0735	12.8315
32.8800	-0.0729	12.8515
32.9000	-0.0711	12.8714
32.9200	-0.0694	12.8914
32.9400	-0.0687	12.9114
32.9600	-0.0677	12.9314
32.9800	-0.0664	12.9515
33.0000	-0.0651	12.9714
33.0200	-0.0646	12.9914
33.0400	-0.0633	13.0114
33.0600	-0.0622	13.0314
33.0800	-0.0608	13.0514
33.1000	-0.0592	13.0714
33.1200	-0.0589	13.0914
33.1400	-0.0579	13.1114
33.1600	-0.0564	13.1315
33.1800	-0.0552	13.1515
33.2000	-0.0541	13.1714
33.2200	-0.0533	13.1915
33.2400	-0.0514	13.2115
33.2600	-0.0499	13.2315
33.2800	-0.0492	13.2515
33.3000	-0.0476	13.2714
33.3200	-0.0469	13.2914
33.3400	-0.0458	13.3114
33.3600	-0.0449	13.3315
33.3800	-0.0434	13.3514
33.4000	-0.0423	13.3714
33.4200	-0.0408	13.3914
33.4400	-0.0397	13.4114
33.4600	-0.0393	13.4315
33.4800	-0.0378	13.4514
33.5000	-0.0364	13.4714
33.5200	-0.0353	13.4914
33.5400	-0.0343	13.5114
33.5600	-0.0332	13.5314
33.5800	-0.0312	13.5514
33.6000	-0.0300	13.5714
33.6200	-0.0287	13.5914
33.6400	-0.0278	13.6114
33.6600	-0.0266	13.6314
33.6800	-0.0250	13.6514
33.7000	-0.0246	13.6714
33.7200	-0.0231	13.6914
33.7400	-0.0218	13.7114
33.7600	-0.0201	13.7315
33.7800	-0.0188	13.7514
33.8000	-0.0180	13.7715
33.8200	-0.0169	13.7915
33.8400	-0.0158	13.8115
33.8600	-0.0145	13.8315
33.8800	-0.0130	13.8514
33.9000	-0.0121	13.8714
33.9200	-0.0109	13.8914
33.9400	-0.0096	13.9115
33.9600	-0.0077	13.9314
33.9800	-0.0068	13.9514
34.0000	-0.0058	13.9714
34.0200	-0.0045	13.9914
34.0400	-0.0036	14.0115
34.0600	-0.0016	14.0314
34.0800	-0.0002	14.0514
34.1000	0.0010	14.0714
34.1200	0.0028	14.0914
34.1400	0.0030	14.1114
34.1600	0.0048	14.1314
34.1800	0.0061	14.1514
34.2000	0.0074	14.1714
34.2200	0.0083	14.1914
34.2400	0.0093	14.2114
34.2600	0.0111	14.2314
34.2800	0.0120	14.2514
34.3000	0.0133	14.2714
34.3200	0.0153	14.2914
34.3400	0.0160	14.3115
34.3600	0.0178	14.3314
34.3800	0.0185	14.3514
34.4000	0.0202	14.3715
34.4200	0.0213	14.3915
34.4400	0.0221	14.4114
34.4600	0.0238	14.4314
34.4800	0.0250	14.4514
34.5000	0.0270	14.4714
34.5200	0.0271	14.4915
34.5400	0.0289	14.5115
34.5600	0.0303	14.5314
34.5800	0.0315	14.5514
34.6000	0.0336	14.5715
34.6200	0.0339	14.5915
34.6400	0.0348	14.6115
34.6600	0.0364	14.6314
34.6800	0.0383	14.6514
34.7000	0.0397	14.6714
34.7200	0.0400	14.6914
34.7400	0.0422	14.7114
34.7600	0.0433	14.7314
34.7800	0.0445	14.7514
34.8000	0.0461	14.7714
34.8200	0.0465	14.7915
34.8400	0.0485	14.8114
34.8600	0.0495	14.8314
34.8800	0.0510	14.8515
34.9000	0.0517	14.8714
34.9200	0.0530	14.8915
34.9400	0.0552	14.9114
34.9600	0.0560	14.9314
34.9800	0.0575	14.9514
35.0000	0.0588	14.9715
35.0200	0.0599	14.9915
35.0400	0.0614	15.0114
35.0600	0.0618	15.0314
35.0800	0.0640	15.0514
35.1000	0.0651	15.0715
35.1200	0.0664	15.0915
35.1400	0.0680	15.1114
35.1600	0.0692	15.1314
35.1800	0.0706	15.1514
35.2000	0.0713	15.1715
35.2200	0.0730	15.1915
35.2400	0.0743	15.2114
35.2600	0.0754	15.2314
35.2800	0.0770	15.2514
35.3000	0.0778	15.2715
35.3200	0.0796	15.2914
35.3400	0.0805	15.3114
35.3600	0.0817	15.3314
35.3800	0.0833	15.3514
35.4000	0.0841	15.3714
35.4200	0.0863	15.3914
35.4400	0.0873	15.4114
35.4600	0.0887	15.4314
35.4800	0.0895	15.4515
35.5000	0.0904	15.4715
35.5200	0.0929	15.4914
35.5400	0.0934	15.5114
35.5600	0.0946	15.5314
35.5800	0.0957	15.5515
35.6000	0.0968	15.5715
35.6200	0.0986	15.5914
35.6400	0.0997	15.6114
35.6600	0.1014	15.6314
35.6800	0.1027	15.6514
35.7000	0.1035	15.6715
35.7200	0.1048	15.6914
35.7400	0.1061	15.7115
35.7600	0.1076	15.7315
35.7800	0.1083	15.7515
35.8000	0.1097	15.7714
35.8200	0.1112	15.7914
35.8400	0.1123	15.8114
35.8600	0.1142	15.8314
35.8800	0.1139	15.8514
35.9000	0.1158	15.8714
35.9200	0.1177	15.8914
35.9400	0.1183	15.9114
35.9600	0.1196	15.9314
35.9800	0.1206	15.9515
36.0000	0.1225	15.9714
36.0200	0.1239	15.9914
36.0400	0.1248	16.0114
36.0600	0.1263	16.0314
36.0800	0.1268	16.0515
36.1000	0.1292	16.0714
36.1200	0.1296	16.0914
36.1400	0.1304	16.1114
36.1600	0.1319	16.1314
36.1800	0.1330	16.1515
36.2000	0.1352	16.1714
36.2200	0.1360	16.1914
36.2400	0.1371	16.2114
36.2600	0.1383	16.2315
36.2800	0.1388	16.2515
36.3000	0.1408	16.2714
36.3200	0.1422	16.2914
36.3400	0.1433	16.3114
36.3600	0.1436	16.3315
36.3800	0.1448	16.3514
36.4000	0.1468	16.3714
36.4200	0.1470	16.3914
36.4400	0.1493	16.4114
36.4600	0.1500	16.4315
36.4800	0.1517	16.4514
36.5000	0.1529	16.4714
36.5200	0.1539	16.4914
36.5400	0.1552	16.5114
36.5600	0.1562	16.5315
36.5800	0.1578	16.5514
36.6000	0.1586	16.5714
36.6200	0.1594	16.5914
36.6400	0.1609	16.6114
36.6600	0.1623	16.6315
36.6800	0.1641	16.6514
36.7000	0.1643	16.6714
36.7200	0.1655	16.6914
36.7400	0.1667	16.7115
36.7600	0.1679	16.7314
36.7800	0.1694	16.7514
36.8000	0.1706	16.7714
36.8200	0.1719	16.7915
36.8400	0.1730	16.8115
36.8600	0.1734	16.8315
36.8800	0.1754	16.8514
36.9000	0.1763	16.8715
36.9200	0.1777	16.8915
36.9400	0.1784	16.9115
36.9600	0.1792	16.9314
36.9800	0.1810	16.9514
37.0000	0.1817	16.9714
37.0200	0.1832	16.9914
37.0400	0.1838	17.0114
37.0600	0.1853	17.0314
37.0800	0.1866	17.0514
37.1000	0.1876	17.0714
37.1200	0.1883	17.0914
37.1400	0.1889	17.1115
37.1600	0.1909	17.1314
37.1800	0.1924	17.1514
37.2000	0.1929	17.1714
37.2200	0.1938	17.1914
37.2400	0.1944	17.2115
37.2600	0.1971	17.2314
37.2800	0.1979	17.2514
37.3000	0.1987	17.2714
37.3200	0.1994	17.2914
37.3400	0.2001	17.3115
37.3600	0.2018	17.3314
37.3800	0.2026	17.3514
37.4000	0.2038	17.3714
37.4200	0.2052	17.3915
37.4400	0.2064	17.4115
37.4600	0.2076	17.4314
37.4800	0.2082	17.4514
37.5000	0.2093	17.4715
37.5200	0.2106	17.4915
37.5400	0.2115	17.5115
37.5600	0.2129	17.5314
37.5800	0.2137	17.5514
37.6000	0.2153	17.5715
37.6200	0.2159	17.5915
37.6400	0.2170	17.6114
37.6600	0.2183	17.6314
37.6800	0.2192	17.6514
37.7000	0.2202	17.6714
37.7200	0.2210	17.6914
37.7400	0.2218	17.7114
37.7600	0.2230	17.7314
37.7800	0.2244	17.7514
37.8000	0.2257	17.7714
37.8200	0.2260	17.7915
37.8400	0.2279	17.8114
37.8600	0.2291	17.8314
37.8800	0.2295	17.8514
37.9000	0.2310	17.8714
37.9200	0.2315	17.8915
37.9400	0.2328	17.9114
37.9600	0.2334	17.9314
37.9800	0.2344	17.9515
38.0000	0.2355	17.9715
38.0200	0.2363	17.9915
38.0400	0.2380	18.0114
38.0600	0.2386	18.0314
38.0800	0.2395	18.0514
38.1000	0.2407	18.0715
38.1200	0.2411	18.0915
38.1400	0.2429	18.1114
38.1600	0.2440	18.1314
38.1800	0.2454	18.1514
38.2000	0.2453	18.1715
38.2200	0.2464	18.1914
38.2400	0.2487	18.2114
38.2600	0.2490	18.2314
38.2800	0.2494	18.2514
38.3000	0.2503	18.2714
38.3200	0.2517	18.2914
38.3400	0.2533	18.3114
38.3600	0.2542	18.3314
38.3800	0.2551	18.3514
38.4000	0.2555	18.3715
38.4200	0.2565	18.3914
38.4400	0.2573	18.4114
38.4600	0.2582	18.4314
38.4800	0.2598	18.4515
38.5000	0.2600	18.4715
38.5200	0.2615	18.4914
38.5400	0.2620	18.5114
38.5600	0.2626	18.5314
38.5800	0.2640	18.5515
38.6000	0.2650	18.5715
38.6200	0.2660	18.5914
38.6400	0.2677	18.6114
38.6600	0.2682	18.6314
38.6800	0.2688	18.6515
38.7000	0.2696	18.6715
38.7200	0.2717	18.6914
38.7400	0.2723	18.7114
38.7600	0.2737	18.7314
38.7800	0.2739	18.7514
38.8000	0.2744	18.7714
38.8200	0.2753	18.7914
38.8400	0.2765	18.8114
38.8600	0.2779	18.8314
38.8800	0.2786	18.8515
38.9000	0.2795	18.8714
38.9200	0.2804	18.8914
38.9400	0.2811	18.9114
38.9600	0.2821	18.9315
38.9800	0.2826	18.9515
39.0000	0.2844	18.9714
39.0200	0.2853	18.9914
39.0400	0.2859	19.0114
39.0600	0.2867	19.0314
39.0800	0.2873	19.0514
39.1000	0.2887	19.0714
39.1200	0.2897	19.0914
39.1400	0.2900	19.1114
39.1600	0.2914	19.1315
39.1800	0.2924	19.1515
39.2000	0.2933	19.1714
39.2200	0.2934	19.1914
39.2400	0.2947	19.2114
39.2600	0.2954	19.2315
39.2800	0.2966	19.2515
39.3000	0.2974	19.2715
39.3200	0.2984	19.2915
39.3400	0.2994	19.3114
39.3600	0.3004	19.3315
39.3800	0.3008	19.3514
39.4000	0.3019	19.3714
39.4200	0.3027	19.3914
39.4400	0.3035	19.4114
39.4600	0.3038	19.4314
39.4800	0.3050	19.4514
39.5000	0.3061	19.4714
39.5200	0.3073	19.4914
39.5400	0.3077	19.5114
39.5600	0.3085	19.5315
39.5800	0.3095	19.5514
39.6000	0.3107	19.5714
39.6200	0.3113	19.5914
39.6400	0.3122	19.6114
39.6600	0.3128	19.6315
39.6800	0.3142	19.6514
39.7000	0.3150	19.6714
39.7200	0.3158	19.6914
39.7400	0.3164	19.7114
39.7600	0.3167	19.7315
39.7800	0.3183	19.7514
39.8000	0.3186	19.7714
39.8200	0.3194	19.7914
39.8400	0.3203	19.8115
39.8600	0.3211	19.8315
39.8800	0.3220	19.8514
39.9000	0.3225	19.8714
39.9200	0.3238	19.8914
39.9400	0.3244	19.9115
[truncated: 5 more rows]
