# Supplementary material for: Dynamic stabilization of a mechanical oscillator in the absence of any stable feature
Source: Nat Commun. 2026 Mar 10;17:6024. doi: 10.1038/s41467-026-70493-1 (PMC13346612; doi:10.1038/s41467-026-70493-1)
Supplement: Supplementary file 17 — Source Data [file 41467_2026_70493_MOESM17_ESM.zip › Source Data/FigS5c Trial2-4V.csv]

Time	100N Loadcell	Displacement
(s)	(N)	(mm)
0.0000	-0.3512	-20.0000
0.0200	-0.3374	-19.9995
0.0400	-0.3315	-19.9919
0.0600	-0.3443	-19.9768
0.0800	-0.3429	-19.9581
0.1000	-0.3493	-19.9368
0.1200	-0.3480	-19.9155
0.1400	-0.3462	-19.8951
0.1600	-0.3454	-19.8748
0.1800	-0.3432	-19.8547
0.2000	-0.3431	-19.8345
0.2200	-0.3415	-19.8145
0.2400	-0.3403	-19.7944
0.2600	-0.3394	-19.7744
0.2800	-0.3387	-19.7544
0.3000	-0.3381	-19.7343
0.3200	-0.3363	-19.7144
0.3400	-0.3360	-19.6944
0.3600	-0.3348	-19.6744
0.3800	-0.3339	-19.6544
0.4000	-0.3333	-19.6344
0.4200	-0.3320	-19.6144
0.4400	-0.3314	-19.5944
0.4600	-0.3301	-19.5744
0.4800	-0.3294	-19.5544
0.5000	-0.3288	-19.5343
0.5200	-0.3274	-19.5144
0.5400	-0.3273	-19.4944
0.5600	-0.3256	-19.4744
0.5800	-0.3256	-19.4544
0.6000	-0.3249	-19.4344
0.6200	-0.3235	-19.4145
0.6400	-0.3233	-19.3944
0.6600	-0.3220	-19.3744
0.6800	-0.3216	-19.3544
0.7000	-0.3203	-19.3344
0.7200	-0.3199	-19.3144
0.7400	-0.3189	-19.2944
0.7600	-0.3181	-19.2744
0.7800	-0.3182	-19.2543
0.8000	-0.3168	-19.2344
0.8200	-0.3159	-19.2144
0.8400	-0.3157	-19.1943
0.8600	-0.3142	-19.1743
0.8800	-0.3136	-19.1543
0.9000	-0.3126	-19.1344
0.9200	-0.3124	-19.1144
0.9400	-0.3117	-19.0944
0.9600	-0.3107	-19.0744
0.9800	-0.3097	-19.0544
1.0000	-0.3084	-19.0344
1.0200	-0.3088	-19.0144
1.0400	-0.3073	-18.9944
1.0600	-0.3067	-18.9744
1.0800	-0.3064	-18.9544
1.1000	-0.3056	-18.9344
1.1200	-0.3052	-18.9144
1.1400	-0.3045	-18.8944
1.1600	-0.3034	-18.8744
1.1800	-0.3034	-18.8544
1.2000	-0.3015	-18.8344
1.2200	-0.3014	-18.8144
1.2400	-0.3004	-18.7944
1.2600	-0.3005	-18.7744
1.2800	-0.2996	-18.7544
1.3000	-0.2984	-18.7344
1.3200	-0.2983	-18.7144
1.3400	-0.2974	-18.6944
1.3600	-0.2968	-18.6743
1.3800	-0.2962	-18.6544
1.4000	-0.2947	-18.6344
1.4200	-0.2947	-18.6144
1.4400	-0.2939	-18.5944
1.4600	-0.2932	-18.5743
1.4800	-0.2922	-18.5544
1.5000	-0.2915	-18.5344
1.5200	-0.2915	-18.5144
1.5400	-0.2905	-18.4944
1.5600	-0.2900	-18.4743
1.5800	-0.2886	-18.4544
1.6000	-0.2881	-18.4344
1.6200	-0.2874	-18.4144
1.6400	-0.2871	-18.3944
1.6600	-0.2867	-18.3744
1.6800	-0.2854	-18.3544
1.7000	-0.2846	-18.3344
1.7200	-0.2842	-18.3144
1.7400	-0.2835	-18.2944
1.7600	-0.2834	-18.2744
1.7800	-0.2827	-18.2545
1.8000	-0.2824	-18.2344
1.8200	-0.2807	-18.2144
1.8400	-0.2808	-18.1944
1.8600	-0.2802	-18.1744
1.8800	-0.2794	-18.1544
1.9000	-0.2783	-18.1344
1.9200	-0.2776	-18.1144
1.9400	-0.2774	-18.0943
1.9600	-0.2769	-18.0744
1.9800	-0.2757	-18.0544
2.0000	-0.2753	-18.0344
2.0200	-0.2742	-18.0144
2.0400	-0.2737	-17.9944
2.0600	-0.2730	-17.9744
2.0800	-0.2723	-17.9544
2.1000	-0.2719	-17.9344
2.1200	-0.2709	-17.9144
2.1400	-0.2708	-17.8944
2.1600	-0.2696	-17.8744
2.1800	-0.2696	-17.8544
2.2000	-0.2691	-17.8344
2.2200	-0.2678	-17.8144
2.2400	-0.2679	-17.7944
2.2600	-0.2669	-17.7744
2.2800	-0.2665	-17.7544
2.3000	-0.2654	-17.7344
2.3200	-0.2650	-17.7144
2.3400	-0.2651	-17.6944
2.3600	-0.2639	-17.6744
2.3800	-0.2634	-17.6544
2.4000	-0.2626	-17.6344
2.4200	-0.2627	-17.6143
2.4400	-0.2613	-17.5944
2.4600	-0.2605	-17.5744
2.4800	-0.2605	-17.5544
2.5000	-0.2595	-17.5344
2.5200	-0.2591	-17.5143
2.5400	-0.2582	-17.4943
2.5600	-0.2576	-17.4744
2.5800	-0.2573	-17.4544
2.6000	-0.2570	-17.4344
2.6200	-0.2564	-17.4144
2.6400	-0.2553	-17.3944
2.6600	-0.2547	-17.3744
2.6800	-0.2544	-17.3544
2.7000	-0.2535	-17.3344
2.7200	-0.2534	-17.3144
2.7400	-0.2521	-17.2944
2.7600	-0.2523	-17.2744
2.7800	-0.2514	-17.2544
2.8000	-0.2503	-17.2344
2.8200	-0.2501	-17.2143
2.8400	-0.2494	-17.1944
2.8600	-0.2492	-17.1744
2.8800	-0.2481	-17.1544
2.9000	-0.2478	-17.1343
2.9200	-0.2473	-17.1144
2.9400	-0.2465	-17.0944
2.9600	-0.2460	-17.0744
2.9800	-0.2448	-17.0544
3.0000	-0.2446	-17.0343
3.0200	-0.2440	-17.0144
3.0400	-0.2435	-16.9944
3.0600	-0.2428	-16.9744
3.0800	-0.2426	-16.9544
3.1000	-0.2422	-16.9344
3.1200	-0.2411	-16.9144
3.1400	-0.2410	-16.8944
3.1600	-0.2400	-16.8744
3.1800	-0.2395	-16.8544
3.2000	-0.2388	-16.8344
3.2200	-0.2386	-16.8144
3.2400	-0.2374	-16.7944
3.2600	-0.2377	-16.7743
3.2800	-0.2369	-16.7543
3.3000	-0.2362	-16.7343
3.3200	-0.2353	-16.7144
3.3400	-0.2349	-16.6944
3.3600	-0.2342	-16.6744
3.3800	-0.2336	-16.6544
3.4000	-0.2333	-16.6344
3.4200	-0.2326	-16.6144
3.4400	-0.2322	-16.5944
3.4600	-0.2315	-16.5744
3.4800	-0.2303	-16.5544
3.5000	-0.2300	-16.5344
3.5200	-0.2294	-16.5144
3.5400	-0.2293	-16.4944
3.5600	-0.2284	-16.4744
3.5800	-0.2283	-16.4544
3.6000	-0.2276	-16.4344
3.6200	-0.2268	-16.4144
3.6400	-0.2265	-16.3944
3.6600	-0.2255	-16.3744
3.6800	-0.2254	-16.3544
3.7000	-0.2253	-16.3344
3.7200	-0.2241	-16.3144
3.7400	-0.2229	-16.2944
3.7600	-0.2231	-16.2744
3.7800	-0.2228	-16.2543
3.8000	-0.2214	-16.2344
3.8200	-0.2213	-16.2144
3.8400	-0.2208	-16.1944
3.8600	-0.2201	-16.1744
3.8800	-0.2198	-16.1543
3.9000	-0.2189	-16.1344
3.9200	-0.2186	-16.1144
3.9400	-0.2182	-16.0944
3.9600	-0.2178	-16.0744
3.9800	-0.2167	-16.0543
4.0000	-0.2158	-16.0344
4.0200	-0.2153	-16.0144
4.0400	-0.2148	-15.9944
4.0600	-0.2145	-15.9744
4.0800	-0.2137	-15.9544
4.1000	-0.2132	-15.9344
4.1200	-0.2128	-15.9144
4.1400	-0.2118	-15.8944
4.1600	-0.2110	-15.8744
4.1800	-0.2111	-15.8544
4.2000	-0.2102	-15.8344
4.2200	-0.2096	-15.8144
4.2400	-0.2093	-15.7944
4.2600	-0.2089	-15.7744
4.2800	-0.2082	-15.7544
4.3000	-0.2082	-15.7344
4.3200	-0.2076	-15.7144
4.3400	-0.2061	-15.6944
4.3600	-0.2059	-15.6743
4.3800	-0.2054	-15.6544
4.4000	-0.2047	-15.6344
4.4200	-0.2042	-15.6144
4.4400	-0.2036	-15.5944
4.4600	-0.2034	-15.5743
4.4800	-0.2018	-15.5544
4.5000	-0.2020	-15.5344
4.5200	-0.2014	-15.5144
4.5400	-0.2010	-15.4944
4.5600	-0.2004	-15.4744
4.5800	-0.1992	-15.4544
4.6000	-0.1993	-15.4344
4.6200	-0.1984	-15.4144
4.6400	-0.1982	-15.3944
4.6600	-0.1969	-15.3744
4.6800	-0.1966	-15.3544
4.7000	-0.1963	-15.3344
4.7200	-0.1955	-15.3144
4.7400	-0.1954	-15.2944
4.7600	-0.1947	-15.2744
4.7800	-0.1942	-15.2544
4.8000	-0.1938	-15.2344
4.8200	-0.1929	-15.2144
4.8400	-0.1934	-15.1944
4.8600	-0.1922	-15.1744
4.8800	-0.1916	-15.1544
4.9000	-0.1909	-15.1344
4.9200	-0.1905	-15.1144
4.9400	-0.1906	-15.0943
4.9600	-0.1892	-15.0744
4.9800	-0.1885	-15.0544
5.0000	-0.1877	-15.0344
5.0200	-0.1870	-15.0144
5.0400	-0.1873	-14.9943
5.0600	-0.1866	-14.9744
5.0800	-0.1861	-14.9544
5.1000	-0.1853	-14.9344
5.1200	-0.1848	-14.9144
5.1400	-0.1848	-14.8943
5.1600	-0.1836	-14.8744
5.1800	-0.1833	-14.8544
5.2000	-0.1826	-14.8344
5.2200	-0.1821	-14.8144
5.2400	-0.1817	-14.7944
5.2600	-0.1807	-14.7744
5.2800	-0.1806	-14.7544
5.3000	-0.1800	-14.7344
5.3200	-0.1794	-14.7144
5.3400	-0.1787	-14.6944
5.3600	-0.1781	-14.6744
5.3800	-0.1777	-14.6544
5.4000	-0.1767	-14.6344
5.4200	-0.1767	-14.6144
5.4400	-0.1758	-14.5944
5.4600	-0.1753	-14.5744
5.4800	-0.1750	-14.5544
5.5000	-0.1742	-14.5344
5.5200	-0.1743	-14.5143
5.5400	-0.1730	-14.4944
5.5600	-0.1725	-14.4744
5.5800	-0.1720	-14.4544
5.6000	-0.1712	-14.4344
5.6200	-0.1718	-14.4144
5.6400	-0.1703	-14.3944
5.6600	-0.1701	-14.3744
5.6800	-0.1697	-14.3544
5.7000	-0.1689	-14.3344
5.7200	-0.1691	-14.3144
5.7400	-0.1673	-14.2944
5.7600	-0.1674	-14.2744
5.7800	-0.1664	-14.2544
5.8000	-0.1662	-14.2344
5.8200	-0.1658	-14.2144
5.8400	-0.1654	-14.1944
5.8600	-0.1653	-14.1744
5.8800	-0.1643	-14.1544
5.9000	-0.1639	-14.1344
5.9200	-0.1632	-14.1144
5.9400	-0.1622	-14.0944
5.9600	-0.1619	-14.0744
5.9800	-0.1610	-14.0544
6.0000	-0.1616	-14.0343
6.0200	-0.1613	-14.0143
6.0400	-0.1600	-13.9944
6.0600	-0.1592	-13.9744
6.0800	-0.1585	-13.9544
6.1000	-0.1587	-13.9344
6.1200	-0.1576	-13.9144
6.1400	-0.1574	-13.8944
6.1600	-0.1571	-13.8744
6.1800	-0.1561	-13.8544
6.2000	-0.1556	-13.8344
6.2200	-0.1547	-13.8144
6.2400	-0.1546	-13.7944
6.2600	-0.1547	-13.7744
6.2800	-0.1536	-13.7544
6.3000	-0.1533	-13.7343
6.3200	-0.1521	-13.7144
6.3400	-0.1520	-13.6944
6.3600	-0.1520	-13.6744
6.3800	-0.1508	-13.6544
6.4000	-0.1504	-13.6344
6.4200	-0.1497	-13.6144
6.4400	-0.1498	-13.5944
6.4600	-0.1488	-13.5744
6.4800	-0.1485	-13.5544
6.5000	-0.1479	-13.5344
6.5200	-0.1474	-13.5144
6.5400	-0.1470	-13.4944
6.5600	-0.1457	-13.4744
6.5800	-0.1460	-13.4543
6.6000	-0.1458	-13.4343
6.6200	-0.1446	-13.4144
6.6400	-0.1454	-13.3944
6.6600	-0.1434	-13.3744
6.6800	-0.1437	-13.3544
6.7000	-0.1430	-13.3344
6.7200	-0.1425	-13.3144
6.7400	-0.1417	-13.2944
6.7600	-0.1413	-13.2744
6.7800	-0.1412	-13.2544
6.8000	-0.1402	-13.2344
6.8200	-0.1400	-13.2144
6.8400	-0.1395	-13.1944
6.8600	-0.1388	-13.1743
6.8800	-0.1388	-13.1543
6.9000	-0.1371	-13.1344
6.9200	-0.1374	-13.1144
6.9400	-0.1372	-13.0944
6.9600	-0.1365	-13.0744
6.9800	-0.1363	-13.0544
7.0000	-0.1351	-13.0344
7.0200	-0.1350	-13.0144
7.0400	-0.1340	-12.9944
7.0600	-0.1337	-12.9744
7.0800	-0.1339	-12.9544
7.1000	-0.1325	-12.9344
7.1200	-0.1323	-12.9144
7.1400	-0.1318	-12.8944
7.1600	-0.1316	-12.8744
7.1800	-0.1310	-12.8544
7.2000	-0.1299	-12.8344
7.2200	-0.1305	-12.8144
7.2400	-0.1293	-12.7944
7.2600	-0.1290	-12.7744
7.2800	-0.1288	-12.7544
7.3000	-0.1276	-12.7344
7.3200	-0.1275	-12.7144
7.3400	-0.1268	-12.6944
7.3600	-0.1271	-12.6743
7.3800	-0.1259	-12.6543
7.4000	-0.1251	-12.6344
7.4200	-0.1251	-12.6144
7.4400	-0.1243	-12.5944
7.4600	-0.1246	-12.5743
7.4800	-0.1237	-12.5544
7.5000	-0.1232	-12.5344
7.5200	-0.1223	-12.5144
7.5400	-0.1212	-12.4944
7.5600	-0.1218	-12.4744
7.5800	-0.1205	-12.4544
7.6000	-0.1204	-12.4344
7.6200	-0.1204	-12.4144
7.6400	-0.1197	-12.3944
7.6600	-0.1191	-12.3744
7.6800	-0.1191	-12.3544
7.7000	-0.1193	-12.3344
7.7200	-0.1179	-12.3144
7.7400	-0.1172	-12.2944
7.7600	-0.1169	-12.2744
7.7800	-0.1165	-12.2544
7.8000	-0.1168	-12.2344
7.8200	-0.1153	-12.2144
7.8400	-0.1154	-12.1944
7.8600	-0.1154	-12.1744
7.8800	-0.1142	-12.1544
7.9000	-0.1136	-12.1344
7.9200	-0.1128	-12.1144
7.9400	-0.1130	-12.0943
7.9600	-0.1129	-12.0744
7.9800	-0.1117	-12.0544
8.0000	-0.1115	-12.0344
8.0200	-0.1110	-12.0144
8.0400	-0.1113	-11.9943
8.0600	-0.1102	-11.9744
8.0800	-0.1098	-11.9544
8.1000	-0.1099	-11.9344
8.1200	-0.1083	-11.9144
8.1400	-0.1086	-11.8944
8.1600	-0.1081	-11.8744
8.1800	-0.1079	-11.8544
8.2000	-0.1075	-11.8344
8.2200	-0.1068	-11.8144
8.2400	-0.1066	-11.7944
8.2600	-0.1057	-11.7744
8.2800	-0.1057	-11.7544
8.3000	-0.1055	-11.7344
8.3200	-0.1042	-11.7144
8.3400	-0.1048	-11.6944
8.3600	-0.1034	-11.6744
8.3800	-0.1035	-11.6544
8.4000	-0.1026	-11.6344
8.4200	-0.1025	-11.6144
8.4400	-0.1023	-11.5944
8.4600	-0.1015	-11.5744
8.4800	-0.1013	-11.5544
8.5000	-0.1008	-11.5344
8.5200	-0.1007	-11.5143
8.5400	-0.0997	-11.4944
8.5600	-0.0995	-11.4744
8.5800	-0.0991	-11.4544
8.6000	-0.0986	-11.4344
8.6200	-0.0988	-11.4143
8.6400	-0.0979	-11.3944
8.6600	-0.0974	-11.3744
8.6800	-0.0977	-11.3544
8.7000	-0.0972	-11.3344
8.7200	-0.0968	-11.3144
8.7400	-0.0956	-11.2944
8.7600	-0.0957	-11.2744
8.7800	-0.0950	-11.2544
8.8000	-0.0948	-11.2344
8.8200	-0.0943	-11.2144
8.8400	-0.0940	-11.1944
8.8600	-0.0938	-11.1744
8.8800	-0.0931	-11.1544
8.9000	-0.0927	-11.1344
8.9200	-0.0929	-11.1144
8.9400	-0.0924	-11.0944
8.9600	-0.0918	-11.0744
8.9800	-0.0912	-11.0544
9.0000	-0.0905	-11.0344
9.0200	-0.0908	-11.0144
9.0400	-0.0902	-10.9944
9.0600	-0.0898	-10.9744
9.0800	-0.0891	-10.9544
9.1000	-0.0894	-10.9343
9.1200	-0.0891	-10.9144
9.1400	-0.0885	-10.8944
9.1600	-0.0884	-10.8744
9.1800	-0.0873	-10.8544
9.2000	-0.0874	-10.8344
9.2200	-0.0873	-10.8144
9.2400	-0.0866	-10.7944
9.2600	-0.0868	-10.7744
9.2800	-0.0856	-10.7544
9.3000	-0.0853	-10.7344
9.3200	-0.0852	-10.7144
9.3400	-0.0848	-10.6944
9.3600	-0.0848	-10.6744
9.3800	-0.0841	-10.6544
9.4000	-0.0841	-10.6344
9.4200	-0.0830	-10.6144
9.4400	-0.0830	-10.5944
9.4600	-0.0830	-10.5744
9.4800	-0.0825	-10.5544
9.5000	-0.0821	-10.5344
9.5200	-0.0813	-10.5144
9.5400	-0.0814	-10.4944
9.5600	-0.0812	-10.4744
9.5800	-0.0806	-10.4544
9.6000	-0.0806	-10.4344
9.6200	-0.0804	-10.4144
9.6400	-0.0799	-10.3944
9.6600	-0.0792	-10.3744
9.6800	-0.0794	-10.3544
9.7000	-0.0788	-10.3344
9.7200	-0.0781	-10.3144
9.7400	-0.0782	-10.2944
9.7600	-0.0776	-10.2744
9.7800	-0.0775	-10.2543
9.8000	-0.0770	-10.2344
9.8200	-0.0764	-10.2144
9.8400	-0.0763	-10.1944
9.8600	-0.0762	-10.1743
9.8800	-0.0758	-10.1543
9.9000	-0.0752	-10.1344
9.9200	-0.0749	-10.1144
9.9400	-0.0753	-10.0944
9.9600	-0.0745	-10.0744
9.9800	-0.0741	-10.0544
10.0000	-0.0738	-10.0344
10.0200	-0.0740	-10.0144
10.0400	-0.0734	-9.9944
10.0600	-0.0732	-9.9744
10.0800	-0.0728	-9.9543
10.1000	-0.0723	-9.9344
10.1200	-0.0720	-9.9144
10.1400	-0.0718	-9.8944
10.1600	-0.0711	-9.8744
10.1800	-0.0710	-9.8544
10.2000	-0.0701	-9.8344
10.2200	-0.0713	-9.8144
10.2400	-0.0703	-9.7944
10.2600	-0.0700	-9.7744
10.2800	-0.0694	-9.7544
10.3000	-0.0690	-9.7344
10.3200	-0.0690	-9.7144
10.3400	-0.0688	-9.6944
10.3600	-0.0691	-9.6743
10.3800	-0.0685	-9.6544
10.4000	-0.0680	-9.6344
10.4200	-0.0676	-9.6144
10.4400	-0.0672	-9.5944
10.4600	-0.0680	-9.5743
10.4800	-0.0669	-9.5544
10.5000	-0.0667	-9.5344
10.5200	-0.0662	-9.5144
10.5400	-0.0660	-9.4944
10.5600	-0.0661	-9.4744
10.5800	-0.0652	-9.4544
10.6000	-0.0656	-9.4344
10.6200	-0.0652	-9.4144
10.6400	-0.0651	-9.3944
10.6600	-0.0651	-9.3743
10.6800	-0.0642	-9.3544
10.7000	-0.0640	-9.3344
10.7200	-0.0636	-9.3144
10.7400	-0.0631	-9.2944
10.7600	-0.0631	-9.2744
10.7800	-0.0632	-9.2544
10.8000	-0.0630	-9.2344
10.8200	-0.0624	-9.2144
10.8400	-0.0629	-9.1944
10.8600	-0.0621	-9.1744
10.8800	-0.0619	-9.1544
10.9000	-0.0611	-9.1344
10.9200	-0.0609	-9.1144
10.9400	-0.0615	-9.0943
10.9600	-0.0609	-9.0744
10.9800	-0.0605	-9.0544
11.0000	-0.0603	-9.0344
11.0200	-0.0602	-9.0144
11.0400	-0.0605	-8.9944
11.0600	-0.0599	-8.9744
11.0800	-0.0600	-8.9544
11.1000	-0.0594	-8.9344
11.1200	-0.0589	-8.9144
11.1400	-0.0592	-8.8944
11.1600	-0.0586	-8.8744
11.1800	-0.0588	-8.8544
11.2000	-0.0585	-8.8344
11.2200	-0.0581	-8.8144
11.2400	-0.0581	-8.7944
11.2600	-0.0577	-8.7744
11.2800	-0.0578	-8.7544
11.3000	-0.0574	-8.7344
11.3200	-0.0571	-8.7144
11.3400	-0.0567	-8.6944
11.3600	-0.0562	-8.6744
11.3800	-0.0572	-8.6544
11.4000	-0.0559	-8.6344
11.4200	-0.0562	-8.6144
11.4400	-0.0559	-8.5944
11.4600	-0.0558	-8.5744
11.4800	-0.0558	-8.5544
11.5000	-0.0547	-8.5344
11.5200	-0.0554	-8.5143
11.5400	-0.0551	-8.4944
11.5600	-0.0547	-8.4744
11.5800	-0.0541	-8.4544
11.6000	-0.0541	-8.4344
11.6200	-0.0546	-8.4143
11.6400	-0.0539	-8.3944
11.6600	-0.0540	-8.3744
11.6800	-0.0536	-8.3544
11.7000	-0.0536	-8.3344
11.7200	-0.0538	-8.3144
11.7400	-0.0528	-8.2944
11.7600	-0.0528	-8.2744
11.7800	-0.0527	-8.2544
11.8000	-0.0522	-8.2344
11.8200	-0.0522	-8.2143
11.8400	-0.0515	-8.1944
11.8600	-0.0525	-8.1744
11.8800	-0.0517	-8.1544
11.9000	-0.0514	-8.1344
11.9200	-0.0512	-8.1144
11.9400	-0.0508	-8.0944
11.9600	-0.0510	-8.0744
11.9800	-0.0508	-8.0544
12.0000	-0.0510	-8.0344
12.0200	-0.0508	-8.0144
12.0400	-0.0498	-7.9944
12.0600	-0.0503	-7.9744
12.0800	-0.0494	-7.9544
12.1000	-0.0506	-7.9343
12.1200	-0.0497	-7.9143
12.1400	-0.0494	-7.8944
12.1600	-0.0494	-7.8744
12.1800	-0.0486	-7.8544
12.2000	-0.0493	-7.8343
12.2200	-0.0489	-7.8144
12.2400	-0.0490	-7.7944
12.2600	-0.0484	-7.7744
12.2800	-0.0480	-7.7544
12.3000	-0.0487	-7.7344
12.3200	-0.0480	-7.7144
12.3400	-0.0483	-7.6944
12.3600	-0.0479	-7.6744
12.3800	-0.0476	-7.6544
12.4000	-0.0478	-7.6344
12.4200	-0.0463	-7.6144
12.4400	-0.0473	-7.5944
12.4600	-0.0471	-7.5744
12.4800	-0.0466	-7.5544
12.5000	-0.0466	-7.5344
12.5200	-0.0459	-7.5144
12.5400	-0.0468	-7.4944
12.5600	-0.0458	-7.4744
12.5800	-0.0464	-7.4544
12.6000	-0.0465	-7.4344
12.6200	-0.0459	-7.4144
12.6400	-0.0455	-7.3944
12.6600	-0.0450	-7.3744
12.6800	-0.0453	-7.3544
12.7000	-0.0452	-7.3344
12.7200	-0.0444	-7.3144
12.7400	-0.0446	-7.2944
12.7600	-0.0446	-7.2744
12.7800	-0.0454	-7.2544
12.8000	-0.0446	-7.2344
12.8200	-0.0436	-7.2144
12.8400	-0.0442	-7.1943
12.8600	-0.0440	-7.1744
12.8800	-0.0442	-7.1544
12.9000	-0.0433	-7.1344
12.9200	-0.0432	-7.1144
12.9400	-0.0436	-7.0944
12.9600	-0.0433	-7.0744
12.9800	-0.0440	-7.0543
13.0000	-0.0427	-7.0344
13.0200	-0.0432	-7.0144
13.0400	-0.0434	-6.9944
13.0600	-0.0428	-6.9744
13.0800	-0.0426	-6.9544
13.1000	-0.0419	-6.9344
13.1200	-0.0423	-6.9144
13.1400	-0.0416	-6.8944
13.1600	-0.0422	-6.8743
13.1800	-0.0423	-6.8543
13.2000	-0.0414	-6.8344
13.2200	-0.0422	-6.8144
13.2400	-0.0417	-6.7944
13.2600	-0.0420	-6.7743
13.2800	-0.0417	-6.7544
13.3000	-0.0412	-6.7344
13.3200	-0.0413	-6.7144
13.3400	-0.0404	-6.6944
13.3600	-0.0411	-6.6744
13.3800	-0.0408	-6.6544
13.4000	-0.0408	-6.6344
13.4200	-0.0404	-6.6144
13.4400	-0.0405	-6.5943
13.4600	-0.0407	-6.5743
13.4800	-0.0401	-6.5544
13.5000	-0.0397	-6.5344
13.5200	-0.0399	-6.5144
13.5400	-0.0397	-6.4944
13.5600	-0.0401	-6.4743
13.5800	-0.0387	-6.4544
13.6000	-0.0393	-6.4344
13.6200	-0.0396	-6.4144
13.6400	-0.0389	-6.3944
13.6600	-0.0393	-6.3744
13.6800	-0.0387	-6.3544
13.7000	-0.0390	-6.3344
13.7200	-0.0384	-6.3144
13.7400	-0.0383	-6.2944
13.7600	-0.0384	-6.2744
13.7800	-0.0376	-6.2544
13.8000	-0.0380	-6.2344
13.8200	-0.0379	-6.2144
13.8400	-0.0380	-6.1944
13.8600	-0.0381	-6.1744
13.8800	-0.0371	-6.1544
13.9000	-0.0375	-6.1344
13.9200	-0.0371	-6.1144
13.9400	-0.0376	-6.0943
13.9600	-0.0375	-6.0744
13.9800	-0.0367	-6.0544
14.0000	-0.0367	-6.0344
14.0200	-0.0367	-6.0144
14.0400	-0.0372	-5.9943
14.0600	-0.0363	-5.9744
14.0800	-0.0364	-5.9544
14.1000	-0.0365	-5.9344
14.1200	-0.0357	-5.9144
14.1400	-0.0362	-5.8944
14.1600	-0.0358	-5.8744
14.1800	-0.0356	-5.8544
14.2000	-0.0359	-5.8344
14.2200	-0.0353	-5.8144
14.2400	-0.0355	-5.7944
14.2600	-0.0345	-5.7744
14.2800	-0.0349	-5.7544
14.3000	-0.0352	-5.7344
14.3200	-0.0355	-5.7144
14.3400	-0.0354	-5.6944
14.3600	-0.0341	-5.6744
14.3800	-0.0347	-5.6544
14.4000	-0.0343	-5.6344
14.4200	-0.0343	-5.6144
14.4400	-0.0348	-5.5944
14.4600	-0.0339	-5.5744
14.4800	-0.0341	-5.5544
14.5000	-0.0337	-5.5344
14.5200	-0.0343	-5.5143
14.5400	-0.0343	-5.4944
14.5600	-0.0333	-5.4744
14.5800	-0.0333	-5.4544
14.6000	-0.0329	-5.4344
14.6200	-0.0334	-5.4143
14.6400	-0.0332	-5.3944
14.6600	-0.0330	-5.3744
14.6800	-0.0329	-5.3544
14.7000	-0.0325	-5.3344
14.7200	-0.0329	-5.3143
14.7400	-0.0324	-5.2944
14.7600	-0.0320	-5.2744
14.7800	-0.0328	-5.2544
14.8000	-0.0314	-5.2344
14.8200	-0.0318	-5.2144
14.8400	-0.0319	-5.1944
14.8600	-0.0317	-5.1744
14.8800	-0.0315	-5.1544
14.9000	-0.0316	-5.1344
14.9200	-0.0315	-5.1144
14.9400	-0.0313	-5.0944
14.9600	-0.0315	-5.0744
14.9800	-0.0311	-5.0544
15.0000	-0.0305	-5.0344
15.0200	-0.0314	-5.0144
15.0400	-0.0305	-4.9944
15.0600	-0.0307	-4.9744
15.0800	-0.0303	-4.9544
15.1000	-0.0306	-4.9344
15.1200	-0.0303	-4.9144
15.1400	-0.0295	-4.8944
15.1600	-0.0302	-4.8744
15.1800	-0.0298	-4.8544
15.2000	-0.0296	-4.8343
15.2200	-0.0294	-4.8144
15.2400	-0.0290	-4.7944
15.2600	-0.0294	-4.7744
15.2800	-0.0296	-4.7544
15.3000	-0.0299	-4.7343
15.3200	-0.0287	-4.7144
15.3400	-0.0281	-4.6944
15.3600	-0.0295	-4.6744
15.3800	-0.0286	-4.6544
15.4000	-0.0290	-4.6344
15.4200	-0.0277	-4.6144
15.4400	-0.0281	-4.5944
15.4600	-0.0275	-4.5744
15.4800	-0.0275	-4.5544
15.5000	-0.0276	-4.5344
15.5200	-0.0278	-4.5144
15.5400	-0.0283	-4.4944
15.5600	-0.0276	-4.4744
15.5800	-0.0270	-4.4543
15.6000	-0.0271	-4.4344
15.6200	-0.0270	-4.4144
15.6400	-0.0271	-4.3944
15.6600	-0.0269	-4.3744
15.6800	-0.0267	-4.3544
15.7000	-0.0267	-4.3344
15.7200	-0.0265	-4.3144
15.7400	-0.0265	-4.2944
15.7600	-0.0262	-4.2744
15.7800	-0.0266	-4.2544
15.8000	-0.0260	-4.2344
15.8200	-0.0257	-4.2144
15.8400	-0.0259	-4.1944
15.8600	-0.0252	-4.1744
15.8800	-0.0253	-4.1543
15.9000	-0.0251	-4.1344
15.9200	-0.0251	-4.1144
15.9400	-0.0252	-4.0944
15.9600	-0.0247	-4.0744
15.9800	-0.0245	-4.0544
16.0000	-0.0242	-4.0344
16.0200	-0.0249	-4.0144
16.0400	-0.0247	-3.9944
16.0600	-0.0244	-3.9744
16.0800	-0.0246	-3.9544
16.1000	-0.0242	-3.9344
16.1200	-0.0241	-3.9144
16.1400	-0.0241	-3.8944
16.1600	-0.0239	-3.8743
16.1800	-0.0235	-3.8544
16.2000	-0.0229	-3.8344
16.2200	-0.0232	-3.8144
16.2400	-0.0232	-3.7944
16.2600	-0.0228	-3.7744
16.2800	-0.0230	-3.7544
16.3000	-0.0227	-3.7344
16.3200	-0.0224	-3.7144
16.3400	-0.0221	-3.6944
16.3600	-0.0224	-3.6744
16.3800	-0.0220	-3.6544
16.4000	-0.0219	-3.6344
16.4200	-0.0220	-3.6144
16.4400	-0.0217	-3.5944
16.4600	-0.0218	-3.5743
16.4800	-0.0215	-3.5544
16.5000	-0.0211	-3.5344
16.5200	-0.0215	-3.5144
16.5400	-0.0213	-3.4944
16.5600	-0.0212	-3.4743
16.5800	-0.0204	-3.4544
16.6000	-0.0205	-3.4344
16.6200	-0.0202	-3.4144
16.6400	-0.0205	-3.3944
16.6600	-0.0205	-3.3744
16.6800	-0.0198	-3.3544
16.7000	-0.0199	-3.3344
16.7200	-0.0197	-3.3144
16.7400	-0.0190	-3.2944
16.7600	-0.0195	-3.2743
16.7800	-0.0193	-3.2544
16.8000	-0.0196	-3.2344
16.8200	-0.0190	-3.2144
16.8400	-0.0192	-3.1944
16.8600	-0.0195	-3.1744
16.8800	-0.0191	-3.1544
16.9000	-0.0189	-3.1344
16.9200	-0.0185	-3.1144
16.9400	-0.0185	-3.0943
16.9600	-0.0178	-3.0744
16.9800	-0.0176	-3.0544
17.0000	-0.0177	-3.0344
17.0200	-0.0177	-3.0144
17.0400	-0.0177	-2.9943
17.0600	-0.0174	-2.9744
17.0800	-0.0172	-2.9544
17.1000	-0.0171	-2.9344
17.1200	-0.0172	-2.9144
17.1400	-0.0172	-2.8944
17.1600	-0.0162	-2.8744
17.1800	-0.0165	-2.8544
17.2000	-0.0164	-2.8344
17.2200	-0.0164	-2.8144
17.2400	-0.0164	-2.7944
17.2600	-0.0158	-2.7744
17.2800	-0.0157	-2.7544
17.3000	-0.0155	-2.7344
17.3200	-0.0154	-2.7144
17.3400	-0.0157	-2.6944
17.3600	-0.0145	-2.6744
17.3800	-0.0155	-2.6544
17.4000	-0.0157	-2.6344
17.4200	-0.0154	-2.6144
17.4400	-0.0149	-2.5944
17.4600	-0.0143	-2.5744
17.4800	-0.0145	-2.5544
17.5000	-0.0142	-2.5344
17.5200	-0.0147	-2.5143
17.5400	-0.0139	-2.4943
17.5600	-0.0132	-2.4744
17.5800	-0.0132	-2.4544
17.6000	-0.0137	-2.4344
17.6200	-0.0141	-2.4143
17.6400	-0.0133	-2.3943
17.6600	-0.0126	-2.3744
17.6800	-0.0127	-2.3544
17.7000	-0.0133	-2.3344
17.7200	-0.0124	-2.3144
17.7400	-0.0117	-2.2944
17.7600	-0.0122	-2.2744
17.7800	-0.0124	-2.2544
17.8000	-0.0118	-2.2344
17.8200	-0.0113	-2.2144
17.8400	-0.0115	-2.1944
17.8600	-0.0124	-2.1744
17.8800	-0.0118	-2.1544
17.9000	-0.0108	-2.1344
17.9200	-0.0113	-2.1143
17.9400	-0.0110	-2.0944
17.9600	-0.0113	-2.0744
17.9800	-0.0107	-2.0544
18.0000	-0.0107	-2.0344
18.0200	-0.0103	-2.0144
18.0400	-0.0103	-1.9944
18.0600	-0.0103	-1.9744
18.0800	-0.0095	-1.9544
18.1000	-0.0098	-1.9343
18.1200	-0.0098	-1.9144
18.1400	-0.0089	-1.8944
18.1600	-0.0093	-1.8744
18.1800	-0.0090	-1.8544
18.2000	-0.0095	-1.8343
18.2200	-0.0090	-1.8144
18.2400	-0.0087	-1.7944
18.2600	-0.0087	-1.7744
18.2800	-0.0085	-1.7544
18.3000	-0.0086	-1.7343
18.3200	-0.0077	-1.7144
18.3400	-0.0080	-1.6944
18.3600	-0.0076	-1.6744
18.3800	-0.0071	-1.6544
18.4000	-0.0075	-1.6344
18.4200	-0.0073	-1.6144
18.4400	-0.0071	-1.5944
18.4600	-0.0069	-1.5744
18.4800	-0.0072	-1.5544
18.5000	-0.0070	-1.5344
18.5200	-0.0067	-1.5144
18.5400	-0.0071	-1.4944
18.5600	-0.0063	-1.4744
18.5800	-0.0062	-1.4544
18.6000	-0.0062	-1.4344
18.6200	-0.0063	-1.4144
18.6400	-0.0060	-1.3944
18.6600	-0.0054	-1.3744
18.6800	-0.0063	-1.3544
18.7000	-0.0055	-1.3344
18.7200	-0.0047	-1.3144
18.7400	-0.0047	-1.2944
18.7600	-0.0046	-1.2744
18.7800	-0.0049	-1.2543
18.8000	-0.0043	-1.2343
18.8200	-0.0041	-1.2144
18.8400	-0.0039	-1.1944
18.8600	-0.0039	-1.1744
18.8800	-0.0040	-1.1543
18.9000	-0.0033	-1.1344
18.9200	-0.0036	-1.1144
18.9400	-0.0035	-1.0944
18.9600	-0.0029	-1.0744
18.9800	-0.0036	-1.0543
19.0000	-0.0027	-1.0344
19.0200	-0.0032	-1.0144
19.0400	-0.0027	-0.9944
19.0600	-0.0021	-0.9744
19.0800	-0.0027	-0.9544
19.1000	-0.0022	-0.9344
19.1200	-0.0024	-0.9144
19.1400	-0.0016	-0.8944
19.1600	-0.0014	-0.8744
19.1800	-0.0015	-0.8544
19.2000	-0.0006	-0.8344
19.2200	-0.0015	-0.8144
19.2400	-0.0011	-0.7944
19.2600	-0.0006	-0.7744
19.2800	-0.0006	-0.7544
19.3000	0.0000	-0.7344
19.3200	-0.0003	-0.7144
19.3400	0.0002	-0.6944
19.3600	-0.0002	-0.6743
19.3800	-0.0002	-0.6544
19.4000	0.0003	-0.6344
19.4200	0.0002	-0.6143
19.4400	0.0008	-0.5944
19.4600	0.0001	-0.5744
19.4800	0.0012	-0.5544
19.5000	0.0015	-0.5344
19.5200	0.0010	-0.5144
19.5400	0.0017	-0.4944
19.5600	0.0011	-0.4744
19.5800	0.0017	-0.4544
19.6000	0.0016	-0.4344
19.6200	0.0021	-0.4144
19.6400	0.0026	-0.3944
19.6600	0.0021	-0.3743
19.6800	0.0028	-0.3544
19.7000	0.0022	-0.3344
19.7200	0.0029	-0.3144
19.7400	0.0031	-0.2944
19.7600	0.0031	-0.2744
19.7800	0.0038	-0.2544
19.8000	0.0037	-0.2344
19.8200	0.0038	-0.2144
19.8400	0.0035	-0.1944
19.8600	0.0035	-0.1744
19.8800	0.0045	-0.1544
19.9000	0.0045	-0.1344
19.9200	0.0045	-0.1144
19.9400	0.0047	-0.0943
19.9600	0.0046	-0.0744
19.9800	0.0052	-0.0544
20.0000	0.0049	-0.0344
20.0200	0.0054	-0.0144
20.0400	0.0051	0.0057
20.0600	0.0056	0.0256
20.0800	0.0060	0.0456
20.1000	0.0059	0.0656
20.1200	0.0066	0.0856
20.1400	0.0063	0.1056
20.1600	0.0062	0.1256
20.1800	0.0065	0.1456
20.2000	0.0065	0.1656
20.2200	0.0070	0.1856
20.2400	0.0065	0.2057
20.2600	0.0075	0.2256
20.2800	0.0074	0.2456
20.3000	0.0077	0.2656
20.3200	0.0076	0.2856
20.3400	0.0075	0.3056
20.3600	0.0084	0.3256
20.3800	0.0077	0.3456
20.4000	0.0079	0.3656
20.4200	0.0087	0.3856
20.4400	0.0087	0.4056
20.4600	0.0088	0.4256
20.4800	0.0085	0.4456
20.5000	0.0092	0.4656
20.5200	0.0094	0.4856
20.5400	0.0096	0.5056
20.5600	0.0102	0.5256
20.5800	0.0098	0.5456
20.6000	0.0105	0.5656
20.6200	0.0098	0.5857
20.6400	0.0105	0.6056
20.6600	0.0112	0.6256
20.6800	0.0105	0.6456
20.7000	0.0109	0.6656
20.7200	0.0104	0.6856
20.7400	0.0112	0.7056
20.7600	0.0118	0.7256
20.7800	0.0116	0.7456
20.8000	0.0117	0.7656
20.8200	0.0116	0.7857
20.8400	0.0123	0.8056
20.8600	0.0119	0.8256
20.8800	0.0122	0.8456
20.9000	0.0129	0.8656
20.9200	0.0118	0.8856
20.9400	0.0126	0.9056
20.9600	0.0133	0.9256
20.9800	0.0128	0.9456
21.0000	0.0131	0.9656
21.0200	0.0131	0.9857
21.0400	0.0136	1.0056
21.0600	0.0133	1.0256
21.0800	0.0136	1.0456
21.1000	0.0138	1.0657
21.1200	0.0140	1.0857
21.1400	0.0152	1.1056
21.1600	0.0145	1.1256
21.1800	0.0148	1.1456
21.2000	0.0146	1.1657
21.2200	0.0147	1.1856
21.2400	0.0153	1.2056
21.2600	0.0149	1.2256
21.2800	0.0155	1.2456
21.3000	0.0155	1.2657
21.3200	0.0158	1.2856
21.3400	0.0161	1.3056
21.3600	0.0158	1.3256
21.3800	0.0163	1.3457
21.4000	0.0160	1.3657
21.4200	0.0166	1.3856
21.4400	0.0164	1.4056
21.4600	0.0166	1.4256
21.4800	0.0178	1.4456
21.5000	0.0170	1.4656
21.5200	0.0172	1.4856
21.5400	0.0172	1.5056
21.5600	0.0174	1.5256
21.5800	0.0180	1.5456
21.6000	0.0183	1.5656
21.6200	0.0183	1.5856
21.6400	0.0181	1.6056
21.6600	0.0185	1.6256
21.6800	0.0188	1.6457
21.7000	0.0183	1.6657
21.7200	0.0191	1.6856
21.7400	0.0191	1.7056
21.7600	0.0193	1.7256
21.7800	0.0189	1.7456
21.8000	0.0193	1.7656
21.8200	0.0202	1.7856
21.8400	0.0197	1.8056
21.8600	0.0200	1.8256
21.8800	0.0199	1.8456
21.9000	0.0199	1.8656
21.9200	0.0207	1.8856
21.9400	0.0206	1.9056
21.9600	0.0206	1.9256
21.9800	0.0204	1.9456
22.0000	0.0214	1.9656
22.0200	0.0217	1.9856
22.0400	0.0213	2.0056
22.0600	0.0223	2.0256
22.0800	0.0219	2.0456
22.1000	0.0220	2.0656
22.1200	0.0219	2.0856
22.1400	0.0224	2.1056
22.1600	0.0224	2.1256
22.1800	0.0223	2.1456
22.2000	0.0228	2.1656
22.2200	0.0227	2.1856
22.2400	0.0228	2.2056
22.2600	0.0230	2.2256
22.2800	0.0231	2.2456
22.3000	0.0235	2.2656
22.3200	0.0233	2.2856
22.3400	0.0242	2.3056
22.3600	0.0241	2.3257
22.3800	0.0246	2.3456
22.4000	0.0246	2.3656
22.4200	0.0244	2.3856
22.4400	0.0250	2.4056
22.4600	0.0244	2.4256
22.4800	0.0249	2.4456
22.5000	0.0254	2.4655
22.5200	0.0249	2.4856
22.5400	0.0252	2.5056
22.5600	0.0254	2.5257
22.5800	0.0258	2.5456
22.6000	0.0262	2.5656
22.6200	0.0258	2.5856
22.6400	0.0264	2.6056
22.6600	0.0263	2.6256
22.6800	0.0269	2.6456
22.7000	0.0267	2.6656
22.7200	0.0270	2.6856
22.7400	0.0272	2.7056
22.7600	0.0270	2.7256
22.7800	0.0273	2.7456
22.8000	0.0275	2.7656
22.8200	0.0276	2.7856
22.8400	0.0277	2.8056
22.8600	0.0275	2.8256
22.8800	0.0282	2.8456
22.9000	0.0279	2.8657
22.9200	0.0284	2.8856
22.9400	0.0287	2.9056
22.9600	0.0285	2.9256
22.9800	0.0291	2.9456
23.0000	0.0288	2.9656
23.0200	0.0291	2.9856
23.0400	0.0288	3.0056
23.0600	0.0296	3.0256
23.0800	0.0296	3.0456
23.1000	0.0302	3.0656
23.1200	0.0303	3.0856
23.1400	0.0299	3.1057
23.1600	0.0302	3.1256
23.1800	0.0309	3.1456
23.2000	0.0306	3.1656
23.2200	0.0309	3.1856
23.2400	0.0307	3.2056
23.2600	0.0310	3.2256
23.2800	0.0313	3.2456
23.3000	0.0315	3.2656
23.3200	0.0315	3.2856
23.3400	0.0315	3.3056
23.3600	0.0318	3.3256
23.3800	0.0314	3.3456
23.4000	0.0325	3.3656
23.4200	0.0324	3.3856
23.4400	0.0325	3.4057
23.4600	0.0325	3.4256
23.4800	0.0325	3.4456
23.5000	0.0331	3.4656
23.5200	0.0331	3.4857
23.5400	0.0331	3.5056
23.5600	0.0333	3.5256
23.5800	0.0337	3.5456
23.6000	0.0335	3.5656
23.6200	0.0331	3.5857
23.6400	0.0343	3.6056
23.6600	0.0345	3.6256
23.6800	0.0344	3.6456
23.7000	0.0344	3.6656
23.7200	0.0342	3.6857
23.7400	0.0345	3.7056
23.7600	0.0352	3.7256
23.7800	0.0351	3.7456
23.8000	0.0352	3.7656
23.8200	0.0354	3.7856
23.8400	0.0357	3.8055
23.8600	0.0352	3.8255
23.8800	0.0355	3.8456
23.9000	0.0358	3.8656
23.9200	0.0358	3.8856
23.9400	0.0359	3.9056
23.9600	0.0356	3.9256
23.9800	0.0361	3.9456
24.0000	0.0367	3.9656
24.0200	0.0368	3.9856
24.0400	0.0377	4.0056
24.0600	0.0375	4.0256
24.0800	0.0377	4.0456
24.1000	0.0374	4.0657
24.1200	0.0377	4.0856
24.1400	0.0379	4.1056
24.1600	0.0375	4.1256
24.1800	0.0383	4.1456
24.2000	0.0376	4.1657
24.2200	0.0381	4.1856
24.2400	0.0382	4.2056
24.2600	0.0387	4.2256
24.2800	0.0393	4.2456
24.3000	0.0385	4.2657
24.3200	0.0394	4.2856
24.3400	0.0398	4.3056
24.3600	0.0395	4.3256
24.3800	0.0396	4.3456
24.4000	0.0394	4.3656
24.4200	0.0398	4.3856
24.4400	0.0398	4.4056
24.4600	0.0405	4.4256
24.4800	0.0408	4.4456
24.5000	0.0406	4.4656
24.5200	0.0411	4.4856
24.5400	0.0408	4.5056
24.5600	0.0414	4.5256
24.5800	0.0411	4.5456
24.6000	0.0414	4.5656
24.6200	0.0415	4.5856
24.6400	0.0412	4.6056
24.6600	0.0419	4.6256
24.6800	0.0413	4.6457
24.7000	0.0417	4.6657
24.7200	0.0425	4.6856
24.7400	0.0426	4.7056
24.7600	0.0431	4.7256
24.7800	0.0426	4.7457
24.8000	0.0423	4.7656
24.8200	0.0429	4.7856
24.8400	0.0426	4.8056
24.8600	0.0435	4.8256
24.8800	0.0434	4.8457
24.9000	0.0436	4.8656
24.9200	0.0436	4.8856
24.9400	0.0438	4.9056
24.9600	0.0442	4.9256
24.9800	0.0440	4.9456
25.0000	0.0448	4.9656
25.0200	0.0446	4.9856
25.0400	0.0447	5.0056
25.0600	0.0452	5.0256
25.0800	0.0443	5.0456
25.1000	0.0455	5.0656
25.1200	0.0449	5.0856
25.1400	0.0454	5.1056
25.1600	0.0456	5.1257
25.1800	0.0456	5.1456
25.2000	0.0461	5.1656
25.2200	0.0465	5.1856
25.2400	0.0468	5.2056
25.2600	0.0459	5.2256
25.2800	0.0466	5.2456
25.3000	0.0472	5.2656
25.3200	0.0465	5.2856
25.3400	0.0472	5.3056
25.3600	0.0470	5.3256
25.3800	0.0474	5.3456
25.4000	0.0480	5.3656
25.4200	0.0481	5.3856
25.4400	0.0481	5.4056
25.4600	0.0473	5.4257
25.4800	0.0482	5.4456
25.5000	0.0484	5.4656
25.5200	0.0484	5.4856
25.5400	0.0490	5.5056
25.5600	0.0482	5.5256
25.5800	0.0489	5.5456
25.6000	0.0493	5.5656
25.6200	0.0492	5.5856
25.6400	0.0494	5.6056
25.6600	0.0493	5.6256
25.6800	0.0499	5.6456
25.7000	0.0500	5.6656
25.7200	0.0503	5.6856
25.7400	0.0507	5.7056
25.7600	0.0508	5.7256
25.7800	0.0508	5.7456
25.8000	0.0505	5.7656
25.8200	0.0510	5.7856
25.8400	0.0511	5.8056
25.8600	0.0511	5.8256
25.8800	0.0513	5.8456
25.9000	0.0513	5.8656
25.9200	0.0521	5.8856
25.9400	0.0517	5.9056
25.9600	0.0520	5.9256
25.9800	0.0523	5.9456
26.0000	0.0521	5.9656
26.0200	0.0531	5.9856
26.0400	0.0521	6.0057
26.0600	0.0523	6.0256
26.0800	0.0533	6.0456
26.1000	0.0530	6.0656
26.1200	0.0534	6.0856
26.1400	0.0530	6.1057
26.1600	0.0541	6.1256
26.1800	0.0541	6.1455
26.2000	0.0537	6.1656
26.2200	0.0545	6.1856
26.2400	0.0542	6.2056
26.2600	0.0548	6.2256
26.2800	0.0549	6.2456
26.3000	0.0547	6.2656
26.3200	0.0550	6.2856
26.3400	0.0547	6.3056
26.3600	0.0556	6.3256
26.3800	0.0550	6.3456
26.4000	0.0554	6.3656
26.4200	0.0552	6.3856
26.4400	0.0559	6.4056
26.4600	0.0567	6.4256
26.4800	0.0561	6.4456
26.5000	0.0570	6.4657
26.5200	0.0569	6.4857
26.5400	0.0564	6.5056
26.5600	0.0572	6.5256
26.5800	0.0573	6.5456
26.6000	0.0576	6.5656
26.6200	0.0572	6.5856
26.6400	0.0576	6.6056
26.6600	0.0583	6.6256
26.6800	0.0577	6.6456
26.7000	0.0583	6.6656
26.7200	0.0579	6.6856
26.7400	0.0587	6.7056
26.7600	0.0590	6.7256
26.7800	0.0589	6.7456
26.8000	0.0591	6.7656
26.8200	0.0589	6.7856
26.8400	0.0594	6.8056
26.8600	0.0596	6.8256
26.8800	0.0592	6.8456
26.9000	0.0599	6.8656
26.9200	0.0595	6.8857
26.9400	0.0603	6.9056
26.9600	0.0599	6.9256
26.9800	0.0603	6.9456
27.0000	0.0604	6.9656
27.0200	0.0602	6.9856
27.0400	0.0616	7.0056
27.0600	0.0609	7.0256
27.0800	0.0615	7.0456
27.1000	0.0613	7.0657
27.1200	0.0612	7.0857
27.1400	0.0616	7.1056
27.1600	0.0615	7.1256
27.1800	0.0626	7.1456
27.2000	0.0627	7.1657
27.2200	0.0627	7.1856
27.2400	0.0634	7.2056
27.2600	0.0623	7.2256
27.2800	0.0627	7.2456
27.3000	0.0626	7.2656
27.3200	0.0634	7.2856
27.3400	0.0635	7.3056
27.3600	0.0635	7.3256
27.3800	0.0640	7.3456
27.4000	0.0637	7.3656
27.4200	0.0645	7.3856
27.4400	0.0649	7.4056
27.4600	0.0649	7.4256
27.4800	0.0647	7.4456
27.5000	0.0650	7.4657
27.5200	0.0653	7.4856
27.5400	0.0650	7.5056
27.5600	0.0653	7.5256
27.5800	0.0656	7.5456
27.6000	0.0655	7.5656
27.6200	0.0659	7.5856
27.6400	0.0662	7.6056
27.6600	0.0667	7.6256
27.6800	0.0670	7.6456
27.7000	0.0665	7.6656
27.7200	0.0675	7.6856
27.7400	0.0678	7.7056
27.7600	0.0678	7.7256
27.7800	0.0674	7.7457
27.8000	0.0676	7.7657
27.8200	0.0688	7.7856
27.8400	0.0681	7.8056
27.8600	0.0682	7.8256
27.8800	0.0680	7.8457
27.9000	0.0685	7.8656
27.9200	0.0696	7.8856
27.9400	0.0695	7.9056
27.9600	0.0699	7.9256
27.9800	0.0693	7.9456
28.0000	0.0696	7.9656
28.0200	0.0705	7.9856
28.0400	0.0703	8.0056
28.0600	0.0706	8.0256
28.0800	0.0709	8.0456
28.1000	0.0712	8.0656
28.1200	0.0710	8.0856
28.1400	0.0713	8.1056
28.1600	0.0716	8.1256
28.1800	0.0713	8.1457
28.2000	0.0722	8.1656
28.2200	0.0713	8.1856
28.2400	0.0722	8.2056
28.2600	0.0724	8.2257
28.2800	0.0723	8.2457
28.3000	0.0725	8.2656
28.3200	0.0728	8.2856
28.3400	0.0729	8.3056
28.3600	0.0742	8.3257
28.3800	0.0736	8.3457
28.4000	0.0743	8.3656
28.4200	0.0741	8.3856
28.4400	0.0747	8.4056
28.4600	0.0740	8.4257
28.4800	0.0742	8.4456
28.5000	0.0752	8.4656
28.5200	0.0754	8.4856
28.5400	0.0750	8.5056
28.5600	0.0751	8.5256
28.5800	0.0755	8.5456
28.6000	0.0764	8.5656
28.6200	0.0765	8.5856
28.6400	0.0765	8.6056
28.6600	0.0760	8.6256
28.6800	0.0767	8.6456
28.7000	0.0774	8.6656
28.7200	0.0775	8.6856
28.7400	0.0777	8.7056
28.7600	0.0775	8.7256
28.7800	0.0780	8.7456
28.8000	0.0782	8.7656
28.8200	0.0791	8.7856
28.8400	0.0787	8.8056
28.8600	0.0787	8.8257
28.8800	0.0793	8.8456
28.9000	0.0797	8.8656
28.9200	0.0798	8.8856
28.9400	0.0800	8.9057
28.9600	0.0799	8.9257
28.9800	0.0803	8.9456
29.0000	0.0805	8.9656
29.0200	0.0812	8.9856
29.0400	0.0812	9.0056
29.0600	0.0814	9.0256
29.0800	0.0818	9.0456
29.1000	0.0822	9.0656
29.1200	0.0819	9.0856
29.1400	0.0817	9.1057
29.1600	0.0824	9.1256
29.1800	0.0830	9.1456
29.2000	0.0832	9.1656
29.2200	0.0835	9.1856
29.2400	0.0829	9.2057
29.2600	0.0836	9.2256
29.2800	0.0841	9.2456
29.3000	0.0843	9.2656
29.3200	0.0845	9.2856
29.3400	0.0848	9.3056
29.3600	0.0858	9.3256
29.3800	0.0854	9.3456
29.4000	0.0856	9.3656
29.4200	0.0856	9.3856
29.4400	0.0863	9.4056
29.4600	0.0859	9.4256
29.4800	0.0861	9.4456
29.5000	0.0871	9.4656
29.5200	0.0876	9.4857
29.5400	0.0873	9.5057
29.5600	0.0874	9.5256
29.5800	0.0879	9.5456
29.6000	0.0886	9.5656
29.6200	0.0883	9.5857
29.6400	0.0892	9.6056
29.6600	0.0893	9.6256
29.6800	0.0895	9.6456
29.7000	0.0902	9.6656
29.7200	0.0899	9.6856
29.7400	0.0908	9.7056
29.7600	0.0914	9.7256
29.7800	0.0916	9.7456
29.8000	0.0915	9.7656
29.8200	0.0913	9.7857
29.8400	0.0920	9.8056
29.8600	0.0922	9.8256
29.8800	0.0923	9.8456
29.9000	0.0930	9.8656
29.9200	0.0928	9.8856
29.9400	0.0935	9.9056
29.9600	0.0931	9.9256
29.9800	0.0940	9.9456
30.0000	0.0946	9.9656
30.0200	0.0947	9.9856
30.0400	0.0950	10.0056
30.0600	0.0952	10.0256
30.0800	0.0955	10.0456
30.1000	0.0958	10.0656
30.1200	0.0959	10.0857
30.1400	0.0961	10.1056
30.1600	0.0966	10.1256
30.1800	0.0967	10.1456
30.2000	0.0970	10.1657
30.2200	0.0975	10.1856
30.2400	0.0980	10.2056
30.2600	0.0978	10.2256
30.2800	0.0989	10.2456
30.3000	0.0985	10.2656
30.3200	0.0994	10.2856
30.3400	0.0994	10.3056
30.3600	0.1000	10.3256
30.3800	0.1004	10.3456
30.4000	0.1000	10.3657
30.4200	0.1010	10.3856
30.4400	0.1013	10.4056
30.4600	0.1014	10.4256
30.4800	0.1016	10.4456
30.5000	0.1021	10.4656
30.5200	0.1028	10.4856
30.5400	0.1027	10.5056
30.5600	0.1034	10.5256
30.5800	0.1036	10.5456
30.6000	0.1036	10.5657
30.6200	0.1041	10.5856
30.6400	0.1045	10.6056
30.6600	0.1049	10.6256
30.6800	0.1052	10.6457
30.7000	0.1057	10.6656
30.7200	0.1063	10.6856
30.7400	0.1062	10.7056
30.7600	0.1064	10.7256
30.7800	0.1068	10.7457
30.8000	0.1074	10.7656
30.8200	0.1079	10.7856
30.8400	0.1078	10.8056
30.8600	0.1087	10.8256
30.8800	0.1087	10.8456
30.9000	0.1090	10.8656
30.9200	0.1102	10.8856
30.9400	0.1100	10.9056
30.9600	0.1106	10.9256
30.9800	0.1097	10.9456
31.0000	0.1109	10.9656
31.0200	0.1113	10.9856
31.0400	0.1120	11.0056
31.0600	0.1126	11.0256
31.0800	0.1123	11.0456
31.1000	0.1134	11.0656
31.1200	0.1129	11.0856
31.1400	0.1140	11.1056
31.1600	0.1137	11.1256
31.1800	0.1142	11.1456
31.2000	0.1152	11.1656
31.2200	0.1149	11.1856
31.2400	0.1160	11.2056
31.2600	0.1163	11.2257
31.2800	0.1166	11.2457
31.3000	0.1171	11.2656
31.3200	0.1171	11.2856
31.3400	0.1180	11.3056
31.3600	0.1181	11.3256
31.3800	0.1185	11.3457
31.4000	0.1190	11.3656
31.4200	0.1199	11.3856
31.4400	0.1200	11.4056
31.4600	0.1198	11.4257
31.4800	0.1211	11.4456
31.5000	0.1217	11.4656
31.5200	0.1216	11.4856
31.5400	0.1223	11.5056
31.5600	0.1218	11.5256
31.5800	0.1230	11.5456
31.6000	0.1233	11.5656
31.6200	0.1236	11.5856
31.6400	0.1235	11.6056
31.6600	0.1243	11.6256
31.6800	0.1253	11.6456
31.7000	0.1255	11.6656
31.7200	0.1259	11.6856
31.7400	0.1266	11.7056
31.7600	0.1262	11.7256
31.7800	0.1277	11.7456
31.8000	0.1273	11.7656
31.8200	0.1280	11.7856
31.8400	0.1284	11.8057
31.8600	0.1283	11.8257
31.8800	0.1293	11.8456
31.9000	0.1294	11.8656
31.9200	0.1303	11.8856
31.9400	0.1310	11.9057
31.9600	0.1315	11.9257
31.9800	0.1316	11.9456
32.0000	0.1315	11.9656
32.0200	0.1330	11.9856
32.0400	0.1328	12.0056
32.0600	0.1332	12.0256
32.0800	0.1343	12.0456
32.1000	0.1338	12.0656
32.1200	0.1351	12.0856
32.1400	0.1349	12.1056
32.1600	0.1357	12.1256
32.1800	0.1361	12.1456
32.2000	0.1369	12.1656
32.2200	0.1375	12.1856
32.2400	0.1372	12.2056
32.2600	0.1387	12.2256
32.2800	0.1386	12.2456
32.3000	0.1392	12.2656
32.3200	0.1402	12.2856
32.3400	0.1399	12.3057
32.3600	0.1412	12.3256
32.3800	0.1408	12.3456
32.4000	0.1417	12.3656
32.4200	0.1421	12.3856
32.4400	0.1424	12.4057
32.4600	0.1435	12.4256
32.4800	0.1431	12.4456
32.5000	0.1440	12.4656
32.5200	0.1445	12.4856
32.5400	0.1448	12.5057
32.5600	0.1455	12.5256
32.5800	0.1453	12.5456
32.6000	0.1466	12.5656
32.6200	0.1463	12.5857
32.6400	0.1472	12.6056
32.6600	0.1486	12.6256
32.6800	0.1481	12.6456
32.7000	0.1487	12.6656
32.7200	0.1492	12.6857
32.7400	0.1503	12.7056
32.7600	0.1504	12.7255
32.7800	0.1503	12.7456
32.8000	0.1515	12.7656
32.8200	0.1512	12.7856
32.8400	0.1523	12.8056
32.8600	0.1528	12.8256
32.8800	0.1531	12.8456
32.9000	0.1539	12.8656
32.9200	0.1540	12.8856
32.9400	0.1551	12.9056
32.9600	0.1554	12.9256
32.9800	0.1557	12.9456
33.0000	0.1564	12.9656
33.0200	0.1563	12.9856
33.0400	0.1578	13.0056
33.0600	0.1576	13.0256
33.0800	0.1582	13.0456
33.1000	0.1596	13.0656
33.1200	0.1593	13.0856
33.1400	0.1600	13.1056
33.1600	0.1601	13.1256
33.1800	0.1610	13.1456
33.2000	0.1614	13.1656
33.2200	0.1617	13.1856
33.2400	0.1627	13.2056
33.2600	0.1626	13.2256
33.2800	0.1633	13.2456
33.3000	0.1638	13.2657
33.3200	0.1640	13.2856
33.3400	0.1651	13.3056
33.3600	0.1658	13.3256
33.3800	0.1660	13.3456
33.4000	0.1658	13.3656
33.4200	0.1675	13.3856
33.4400	0.1683	13.4056
33.4600	0.1687	13.4256
33.4800	0.1690	13.4456
33.5000	0.1690	13.4656
33.5200	0.1698	13.4856
33.5400	0.1706	13.5056
33.5600	0.1713	13.5256
33.5800	0.1725	13.5456
33.6000	0.1723	13.5657
33.6200	0.1731	13.5856
33.6400	0.1731	13.6056
33.6600	0.1740	13.6256
33.6800	0.1747	13.6457
33.7000	0.1750	13.6657
33.7200	0.1755	13.6856
33.7400	0.1757	13.7056
33.7600	0.1761	13.7256
33.7800	0.1773	13.7457
33.8000	0.1776	13.7656
33.8200	0.1790	13.7856
33.8400	0.1789	13.8056
33.8600	0.1795	13.8256
33.8800	0.1800	13.8456
33.9000	0.1805	13.8656
33.9200	0.1811	13.8856
33.9400	0.1815	13.9056
33.9600	0.1828	13.9256
33.9800	0.1827	13.9456
34.0000	0.1836	13.9656
34.0200	0.1849	13.9856
34.0400	0.1848	14.0056
34.0600	0.1854	14.0256
34.0800	0.1858	14.0456
34.1000	0.1864	14.0656
34.1200	0.1871	14.0856
34.1400	0.1875	14.1056
34.1600	0.1881	14.1256
34.1800	0.1883	14.1456
34.2000	0.1894	14.1656
34.2200	0.1896	14.1856
34.2400	0.1904	14.2057
34.2600	0.1912	14.2257
34.2800	0.1912	14.2456
34.3000	0.1917	14.2656
34.3200	0.1922	14.2856
34.3400	0.1934	14.3056
34.3600	0.1942	14.3257
34.3800	0.1945	14.3456
34.4000	0.1958	14.3656
34.4200	0.1957	14.3856
34.4400	0.1962	14.4056
34.4600	0.1971	14.4257
34.4800	0.1972	14.4456
34.5000	0.1982	14.4656
34.5200	0.1985	14.4856
34.5400	0.1994	14.5056
34.5600	0.1995	14.5256
34.5800	0.2004	14.5456
34.6000	0.2011	14.5656
34.6200	0.2016	14.5856
34.6400	0.2025	14.6056
34.6600	0.2030	14.6256
34.6800	0.2032	14.6456
34.7000	0.2040	14.6656
34.7200	0.2045	14.6856
34.7400	0.2053	14.7056
34.7600	0.2055	14.7256
34.7800	0.2065	14.7456
34.8000	0.2068	14.7656
34.8200	0.2075	14.7856
34.8400	0.2085	14.8056
34.8600	0.2087	14.8256
34.8800	0.2098	14.8456
34.9000	0.2101	14.8656
34.9200	0.2104	14.8856
34.9400	0.2112	14.9056
34.9600	0.2113	14.9257
34.9800	0.2129	14.9456
35.0000	0.2130	14.9656
35.0200	0.2135	14.9856
35.0400	0.2142	15.0057
35.0600	0.2145	15.0257
35.0800	0.2152	15.0456
35.1000	0.2152	15.0656
35.1200	0.2166	15.0856
35.1400	0.2171	15.1056
35.1600	0.2178	15.1256
35.1800	0.2184	15.1456
35.2000	0.2186	15.1656
35.2200	0.2195	15.1856
35.2400	0.2199	15.2056
35.2600	0.2209	15.2256
35.2800	0.2213	15.2456
35.3000	0.2215	15.2656
35.3200	0.2222	15.2856
35.3400	0.2222	15.3057
35.3600	0.2230	15.3256
35.3800	0.2239	15.3456
35.4000	0.2243	15.3656
35.4200	0.2248	15.3856
35.4400	0.2258	15.4056
35.4600	0.2264	15.4256
35.4800	0.2264	15.4456
35.5000	0.2276	15.4656
35.5200	0.2287	15.4856
35.5400	0.2290	15.5056
35.5600	0.2294	15.5256
35.5800	0.2301	15.5456
35.6000	0.2305	15.5656
35.6200	0.2312	15.5857
35.6400	0.2317	15.6056
35.6600	0.2326	15.6256
35.6800	0.2324	15.6456
35.7000	0.2332	15.6656
35.7200	0.2336	15.6856
35.7400	0.2344	15.7056
35.7600	0.2352	15.7256
35.7800	0.2359	15.7456
35.8000	0.2361	15.7656
35.8200	0.2365	15.7856
35.8400	0.2373	15.8056
35.8600	0.2385	15.8256
35.8800	0.2388	15.8456
35.9000	0.2393	15.8656
35.9200	0.2389	15.8856
35.9400	0.2404	15.9056
35.9600	0.2409	15.9256
35.9800	0.2418	15.9456
36.0000	0.2426	15.9656
36.0200	0.2422	15.9857
36.0400	0.2436	16.0056
36.0600	0.2440	16.0256
36.0800	0.2442	16.0456
36.1000	0.2449	16.0656
36.1200	0.2458	16.0857
36.1400	0.2466	16.1056
36.1600	0.2468	16.1256
36.1800	0.2473	16.1456
36.2000	0.2478	16.1657
36.2200	0.2486	16.1856
36.2400	0.2497	16.2056
36.2600	0.2500	16.2256
36.2800	0.2505	16.2456
36.3000	0.2510	16.2656
36.3200	0.2516	16.2856
36.3400	0.2521	16.3056
36.3600	0.2525	16.3256
36.3800	0.2532	16.3456
36.4000	0.2531	16.3657
36.4200	0.2545	16.3856
36.4400	0.2547	16.4056
36.4600	0.2558	16.4256
36.4800	0.2562	16.4456
36.5000	0.2563	16.4656
36.5200	0.2577	16.4856
36.5400	0.2581	16.5056
36.5600	0.2583	16.5256
36.5800	0.2591	16.5456
36.6000	0.2596	16.5656
36.6200	0.2603	16.5856
36.6400	0.2604	16.6056
36.6600	0.2612	16.6257
36.6800	0.2617	16.6457
36.7000	0.2626	16.6657
36.7200	0.2632	16.6856
36.7400	0.2636	16.7056
36.7600	0.2649	16.7256
36.7800	0.2647	16.7457
36.8000	0.2650	16.7656
36.8200	0.2662	16.7856
36.8400	0.2664	16.8056
36.8600	0.2673	16.8256
36.8800	0.2678	16.8456
36.9000	0.2676	16.8656
36.9200	0.2685	16.8856
36.9400	0.2692	16.9056
36.9600	0.2703	16.9256
36.9800	0.2698	16.9457
37.0000	0.2714	16.9656
37.0200	0.2718	16.9856
37.0400	0.2726	17.0056
37.0600	0.2735	17.0256
37.0800	0.2734	17.0456
37.1000	0.2739	17.0656
37.1200	0.2743	17.0856
37.1400	0.2751	17.1056
37.1600	0.2759	17.1256
37.1800	0.2758	17.1456
37.2000	0.2771	17.1656
37.2200	0.2772	17.1856
37.2400	0.2781	17.2056
37.2600	0.2785	17.2256
37.2800	0.2793	17.2457
37.3000	0.2804	17.2656
37.3200	0.2803	17.2856
37.3400	0.2809	17.3056
37.3600	0.2816	17.3257
37.3800	0.2819	17.3457
37.4000	0.2827	17.3656
37.4200	0.2828	17.3856
37.4400	0.2840	17.4056
37.4600	0.2843	17.4257
37.4800	0.2850	17.4456
37.5000	0.2860	17.4656
37.5200	0.2859	17.4856
37.5400	0.2866	17.5056
37.5600	0.2870	17.5256
37.5800	0.2881	17.5456
37.6000	0.2884	17.5656
37.6200	0.2892	17.5856
37.6400	0.2896	17.6056
37.6600	0.2891	17.6257
37.6800	0.2904	17.6456
37.7000	0.2916	17.6656
37.7200	0.2918	17.6856
37.7400	0.2927	17.7056
37.7600	0.2927	17.7256
37.7800	0.2937	17.7456
37.8000	0.2936	17.7656
37.8200	0.2944	17.7856
37.8400	0.2953	17.8056
37.8600	0.2952	17.8256
37.8800	0.2971	17.8456
37.9000	0.2970	17.8656
37.9200	0.2975	17.8856
37.9400	0.2976	17.9057
37.9600	0.2982	17.9257
37.9800	0.2996	17.9456
38.0000	0.2996	17.9656
38.0200	0.3004	17.9856
38.0400	0.3009	18.0057
38.0600	0.3013	18.0256
38.0800	0.3024	18.0456
38.1000	0.3024	18.0656
38.1200	0.3041	18.0856
38.1400	0.3033	18.1056
38.1600	0.3043	18.1256
38.1800	0.3057	18.1456
38.2000	0.3062	18.1656
38.2200	0.3066	18.1856
38.2400	0.3066	18.2056
38.2600	0.3077	18.2256
38.2800	0.3083	18.2456
38.3000	0.3083	18.2656
38.3200	0.3091	18.2856
38.3400	0.3088	18.3057
38.3600	0.3100	18.3256
38.3800	0.3108	18.3456
38.4000	0.3112	18.3656
38.4200	0.3118	18.3856
38.4400	0.3122	18.4057
38.4600	0.3131	18.4256
38.4800	0.3132	18.4456
38.5000	0.3144	18.4656
38.5200	0.3150	18.4857
38.5400	0.3152	18.5057
38.5600	0.3162	18.5256
38.5800	0.3163	18.5456
38.6000	0.3171	18.5656
38.6200	0.3177	18.5856
38.6400	0.3183	18.6056
38.6600	0.3197	18.6256
38.6800	0.3192	18.6456
38.7000	0.3204	18.6656
38.7200	0.3206	18.6856
38.7400	0.3209	18.7056
38.7600	0.3217	18.7256
38.7800	0.3221	18.7456
38.8000	0.3234	18.7656
38.8200	0.3232	18.7857
38.8400	0.3240	18.8056
38.8600	0.3247	18.8256
38.8800	0.3247	18.8456
38.9000	0.3265	18.8656
38.9200	0.3255	18.8856
38.9400	0.3272	18.9056
38.9600	0.3278	18.9256
38.9800	0.3280	18.9456
39.0000	0.3285	18.9656
39.0200	0.3280	18.9857
39.0400	0.3300	19.0056
39.0600	0.3300	19.0256
39.0800	0.3308	19.0456
39.1000	0.3313	19.0657
39.1200	0.3315	19.0857
39.1400	0.3326	19.1056
39.1600	0.3325	19.1257
39.1800	0.3336	19.1456
39.2000	0.3346	19.1656
39.2200	0.3346	19.1856
39.2400	0.3356	19.2056
39.2600	0.3358	19.2256
39.2800	0.3372	19.2456
39.3000	0.3376	19.2656
39.3200	0.3378	19.2856
39.3400	0.3387	19.3056
39.3600	0.3386	19.3256
39.3800	0.3390	19.3456
39.4000	0.3396	19.3657
39.4200	0.3408	19.3856
39.4400	0.3415	19.4056
39.4600	0.3412	19.4256
39.4800	0.3422	19.4456
39.5000	0.3422	19.4656
39.5200	0.3438	19.4856
39.5400	0.3445	19.5056
39.5600	0.3442	19.5256
39.5800	0.3453	19.5456
39.6000	0.3454	19.5656
39.6200	0.3464	19.5856
39.6400	0.3468	19.6056
39.6600	0.3469	19.6256
39.6800	0.3477	19.6457
39.7000	0.3477	19.6657
39.7200	0.3491	19.6856
39.7400	0.3495	19.7056
39.7600	0.3502	19.7256
39.7800	0.3504	19.7457
39.8000	0.3506	19.7656
39.8200	0.3525	19.7856
39.8400	0.3525	19.8056
39.8600	0.3532	19.8256
39.8800	0.3534	19.8457
39.9000	0.3537	19.8656
39.9200	0.3546	19.8856
39.9400	0.3553	19.9056
[truncated: 5 more rows]
