# Supplementary material for: Dynamic stabilization of a mechanical oscillator in the absence of any stable feature
Source: Nat Commun. 2026 Mar 10;17:6024. doi: 10.1038/s41467-026-70493-1 (PMC13346612; doi:10.1038/s41467-026-70493-1)
Supplement: Supplementary file 17 — Source Data [file 41467_2026_70493_MOESM17_ESM.zip › Source Data/FigS5c Trial2-8V.csv]

Time	100N Loadcell	Displacement
(s)	(N)	(mm)
0.0000	-0.3417	-19.9974
0.0200	-0.3274	-19.9969
0.0400	-0.3222	-19.9896
0.0600	-0.3329	-19.9743
0.0800	-0.3333	-19.9553
0.1000	-0.3368	-19.9341
0.1200	-0.3367	-19.9131
0.1400	-0.3342	-19.8927
0.1600	-0.3328	-19.8725
0.1800	-0.3321	-19.8524
0.2000	-0.3307	-19.8323
0.2200	-0.3291	-19.8123
0.2400	-0.3291	-19.7923
0.2600	-0.3273	-19.7723
0.2800	-0.3263	-19.7522
0.3000	-0.3259	-19.7322
0.3200	-0.3249	-19.7123
0.3400	-0.3240	-19.6923
0.3600	-0.3228	-19.6722
0.3800	-0.3215	-19.6522
0.4000	-0.3212	-19.6322
0.4200	-0.3197	-19.6123
0.4400	-0.3194	-19.5922
0.4600	-0.3182	-19.5722
0.4800	-0.3171	-19.5522
0.5000	-0.3161	-19.5322
0.5200	-0.3148	-19.5122
0.5400	-0.3142	-19.4922
0.5600	-0.3138	-19.4722
0.5800	-0.3131	-19.4522
0.6000	-0.3122	-19.4322
0.6200	-0.3109	-19.4122
0.6400	-0.3105	-19.3922
0.6600	-0.3096	-19.3723
0.6800	-0.3084	-19.3522
0.7000	-0.3077	-19.3323
0.7200	-0.3062	-19.3122
0.7400	-0.3058	-19.2922
0.7600	-0.3039	-19.2722
0.7800	-0.3040	-19.2522
0.8000	-0.3029	-19.2322
0.8200	-0.3024	-19.2122
0.8400	-0.3014	-19.1922
0.8600	-0.3006	-19.1722
0.8800	-0.2997	-19.1522
0.9000	-0.2988	-19.1323
0.9200	-0.2982	-19.1122
0.9400	-0.2969	-19.0923
0.9600	-0.2960	-19.0722
0.9800	-0.2956	-19.0522
1.0000	-0.2940	-19.0322
1.0200	-0.2935	-19.0122
1.0400	-0.2929	-18.9922
1.0600	-0.2926	-18.9722
1.0800	-0.2911	-18.9522
1.1000	-0.2904	-18.9322
1.1200	-0.2894	-18.9122
1.1400	-0.2891	-18.8922
1.1600	-0.2882	-18.8722
1.1800	-0.2875	-18.8522
1.2000	-0.2865	-18.8322
1.2200	-0.2858	-18.8122
1.2400	-0.2848	-18.7922
1.2600	-0.2841	-18.7722
1.2800	-0.2829	-18.7522
1.3000	-0.2818	-18.7323
1.3200	-0.2817	-18.7122
1.3400	-0.2806	-18.6922
1.3600	-0.2802	-18.6722
1.3800	-0.2793	-18.6522
1.4000	-0.2785	-18.6323
1.4200	-0.2780	-18.6123
1.4400	-0.2771	-18.5922
1.4600	-0.2760	-18.5722
1.4800	-0.2751	-18.5523
1.5000	-0.2748	-18.5323
1.5200	-0.2740	-18.5122
1.5400	-0.2729	-18.4922
1.5600	-0.2728	-18.4722
1.5800	-0.2717	-18.4523
1.6000	-0.2709	-18.4322
1.6200	-0.2704	-18.4122
1.6400	-0.2699	-18.3922
1.6600	-0.2685	-18.3722
1.6800	-0.2678	-18.3522
1.7000	-0.2667	-18.3322
1.7200	-0.2662	-18.3122
1.7400	-0.2654	-18.2922
1.7600	-0.2645	-18.2722
1.7800	-0.2643	-18.2522
1.8000	-0.2634	-18.2322
1.8200	-0.2623	-18.2122
1.8400	-0.2616	-18.1922
1.8600	-0.2615	-18.1722
1.8800	-0.2606	-18.1522
1.9000	-0.2599	-18.1322
1.9200	-0.2589	-18.1122
1.9400	-0.2583	-18.0922
1.9600	-0.2566	-18.0722
1.9800	-0.2565	-18.0522
2.0000	-0.2558	-18.0322
2.0200	-0.2550	-18.0122
2.0400	-0.2546	-17.9922
2.0600	-0.2534	-17.9723
2.0800	-0.2528	-17.9522
2.1000	-0.2522	-17.9322
2.1200	-0.2515	-17.9122
2.1400	-0.2507	-17.8922
2.1600	-0.2495	-17.8722
2.1800	-0.2488	-17.8522
2.2000	-0.2482	-17.8322
2.2200	-0.2477	-17.8122
2.2400	-0.2469	-17.7922
2.2600	-0.2459	-17.7722
2.2800	-0.2453	-17.7522
2.3000	-0.2447	-17.7322
2.3200	-0.2437	-17.7122
2.3400	-0.2429	-17.6922
2.3600	-0.2422	-17.6723
2.3800	-0.2416	-17.6522
2.4000	-0.2415	-17.6322
2.4200	-0.2404	-17.6122
2.4400	-0.2396	-17.5922
2.4600	-0.2387	-17.5723
2.4800	-0.2382	-17.5522
2.5000	-0.2374	-17.5322
2.5200	-0.2371	-17.5122
2.5400	-0.2355	-17.4922
2.5600	-0.2353	-17.4722
2.5800	-0.2348	-17.4522
2.6000	-0.2339	-17.4322
2.6200	-0.2324	-17.4122
2.6400	-0.2314	-17.3923
2.6600	-0.2316	-17.3723
2.6800	-0.2307	-17.3522
2.7000	-0.2300	-17.3322
2.7200	-0.2294	-17.3122
2.7400	-0.2288	-17.2922
2.7600	-0.2285	-17.2722
2.7800	-0.2270	-17.2522
2.8000	-0.2270	-17.2322
2.8200	-0.2261	-17.2122
2.8400	-0.2249	-17.1922
2.8600	-0.2247	-17.1722
2.8800	-0.2239	-17.1522
2.9000	-0.2235	-17.1322
2.9200	-0.2221	-17.1122
2.9400	-0.2210	-17.0922
2.9600	-0.2204	-17.0722
2.9800	-0.2202	-17.0522
3.0000	-0.2200	-17.0322
3.0200	-0.2186	-17.0122
3.0400	-0.2177	-16.9923
3.0600	-0.2167	-16.9722
3.0800	-0.2161	-16.9522
3.1000	-0.2159	-16.9322
3.1200	-0.2143	-16.9122
3.1400	-0.2143	-16.8922
3.1600	-0.2132	-16.8722
3.1800	-0.2125	-16.8522
3.2000	-0.2121	-16.8322
3.2200	-0.2110	-16.8123
3.2400	-0.2105	-16.7922
3.2600	-0.2100	-16.7722
3.2800	-0.2093	-16.7522
3.3000	-0.2083	-16.7322
3.3200	-0.2080	-16.7122
3.3400	-0.2080	-16.6922
3.3600	-0.2061	-16.6722
3.3800	-0.2056	-16.6522
3.4000	-0.2049	-16.6322
3.4200	-0.2042	-16.6122
3.4400	-0.2039	-16.5922
3.4600	-0.2028	-16.5722
3.4800	-0.2020	-16.5522
3.5000	-0.2013	-16.5322
3.5200	-0.2003	-16.5122
3.5400	-0.1997	-16.4922
3.5600	-0.1997	-16.4722
3.5800	-0.1996	-16.4522
3.6000	-0.1980	-16.4322
3.6200	-0.1970	-16.4122
3.6400	-0.1964	-16.3922
3.6600	-0.1958	-16.3722
3.6800	-0.1956	-16.3522
3.7000	-0.1945	-16.3322
3.7200	-0.1935	-16.3122
3.7400	-0.1928	-16.2922
3.7600	-0.1917	-16.2722
3.7800	-0.1916	-16.2522
3.8000	-0.1904	-16.2323
3.8200	-0.1906	-16.2123
3.8400	-0.1888	-16.1923
3.8600	-0.1884	-16.1722
3.8800	-0.1876	-16.1522
3.9000	-0.1868	-16.1323
3.9200	-0.1866	-16.1123
3.9400	-0.1853	-16.0922
3.9600	-0.1848	-16.0722
3.9800	-0.1843	-16.0522
4.0000	-0.1833	-16.0323
4.0200	-0.1830	-16.0122
4.0400	-0.1817	-15.9922
4.0600	-0.1813	-15.9722
4.0800	-0.1805	-15.9522
4.1000	-0.1800	-15.9322
4.1200	-0.1796	-15.9122
4.1400	-0.1785	-15.8922
4.1600	-0.1783	-15.8722
4.1800	-0.1772	-15.8522
4.2000	-0.1765	-15.8322
4.2200	-0.1758	-15.8122
4.2400	-0.1748	-15.7922
4.2600	-0.1746	-15.7722
4.2800	-0.1731	-15.7522
4.3000	-0.1725	-15.7322
4.3200	-0.1719	-15.7122
4.3400	-0.1708	-15.6922
4.3600	-0.1707	-15.6722
4.3800	-0.1694	-15.6523
4.4000	-0.1690	-15.6322
4.4200	-0.1680	-15.6122
4.4400	-0.1680	-15.5923
4.4600	-0.1671	-15.5722
4.4800	-0.1657	-15.5523
4.5000	-0.1654	-15.5323
4.5200	-0.1642	-15.5123
4.5400	-0.1638	-15.4922
4.5600	-0.1635	-15.4722
4.5800	-0.1624	-15.4523
4.6000	-0.1622	-15.4322
4.6200	-0.1608	-15.4122
4.6400	-0.1609	-15.3922
4.6600	-0.1605	-15.3722
4.6800	-0.1587	-15.3522
4.7000	-0.1584	-15.3322
4.7200	-0.1573	-15.3122
4.7400	-0.1570	-15.2922
4.7600	-0.1557	-15.2722
4.7800	-0.1551	-15.2522
4.8000	-0.1546	-15.2322
4.8200	-0.1537	-15.2122
4.8400	-0.1538	-15.1922
4.8600	-0.1522	-15.1722
4.8800	-0.1511	-15.1522
4.9000	-0.1510	-15.1322
4.9200	-0.1500	-15.1122
4.9400	-0.1498	-15.0922
4.9600	-0.1485	-15.0723
4.9800	-0.1482	-15.0523
5.0000	-0.1475	-15.0322
5.0200	-0.1468	-15.0122
5.0400	-0.1462	-14.9922
5.0600	-0.1446	-14.9723
5.0800	-0.1445	-14.9522
5.1000	-0.1437	-14.9322
5.1200	-0.1428	-14.9122
5.1400	-0.1422	-14.8922
5.1600	-0.1409	-14.8723
5.1800	-0.1417	-14.8522
5.2000	-0.1403	-14.8322
5.2200	-0.1392	-14.8122
5.2400	-0.1388	-14.7922
5.2600	-0.1375	-14.7722
5.2800	-0.1374	-14.7522
5.3000	-0.1362	-14.7322
5.3200	-0.1362	-14.7122
5.3400	-0.1354	-14.6922
5.3600	-0.1343	-14.6722
5.3800	-0.1343	-14.6522
5.4000	-0.1332	-14.6322
5.4200	-0.1325	-14.6122
5.4400	-0.1316	-14.5922
5.4600	-0.1306	-14.5722
5.4800	-0.1306	-14.5522
5.5000	-0.1298	-14.5322
5.5200	-0.1296	-14.5122
5.5400	-0.1280	-14.4923
5.5600	-0.1276	-14.4723
5.5800	-0.1270	-14.4522
5.6000	-0.1258	-14.4322
5.6200	-0.1256	-14.4122
5.6400	-0.1240	-14.3923
5.6600	-0.1239	-14.3722
5.6800	-0.1232	-14.3522
5.7000	-0.1224	-14.3322
5.7200	-0.1222	-14.3121
5.7400	-0.1206	-14.2922
5.7600	-0.1204	-14.2722
5.7800	-0.1194	-14.2522
5.8000	-0.1183	-14.2322
5.8200	-0.1184	-14.2122
5.8400	-0.1177	-14.1922
5.8600	-0.1171	-14.1722
5.8800	-0.1159	-14.1522
5.9000	-0.1155	-14.1322
5.9200	-0.1146	-14.1122
5.9400	-0.1139	-14.0922
5.9600	-0.1140	-14.0722
5.9800	-0.1124	-14.0522
6.0000	-0.1118	-14.0322
6.0200	-0.1109	-14.0122
6.0400	-0.1101	-13.9922
6.0600	-0.1101	-13.9722
6.0800	-0.1089	-13.9522
6.1000	-0.1084	-13.9322
6.1200	-0.1075	-13.9122
6.1400	-0.1064	-13.8923
6.1600	-0.1066	-13.8723
6.1800	-0.1055	-13.8522
6.2000	-0.1052	-13.8322
6.2200	-0.1043	-13.8123
6.2400	-0.1034	-13.7923
6.2600	-0.1025	-13.7723
6.2800	-0.1022	-13.7522
6.3000	-0.1020	-13.7322
6.3200	-0.1006	-13.7123
6.3400	-0.1004	-13.6922
6.3600	-0.0995	-13.6722
6.3800	-0.0981	-13.6522
6.4000	-0.0982	-13.6322
6.4200	-0.0974	-13.6123
6.4400	-0.0973	-13.5922
6.4600	-0.0958	-13.5722
6.4800	-0.0951	-13.5522
6.5000	-0.0949	-13.5322
6.5200	-0.0937	-13.5123
6.5400	-0.0931	-13.4922
6.5600	-0.0929	-13.4722
6.5800	-0.0924	-13.4521
6.6000	-0.0913	-13.4322
6.6200	-0.0899	-13.4122
6.6400	-0.0900	-13.3922
6.6600	-0.0893	-13.3722
6.6800	-0.0889	-13.3522
6.7000	-0.0880	-13.3322
6.7200	-0.0873	-13.3122
6.7400	-0.0875	-13.2922
6.7600	-0.0866	-13.2722
6.7800	-0.0855	-13.2522
6.8000	-0.0845	-13.2322
6.8200	-0.0841	-13.2122
6.8400	-0.0838	-13.1922
6.8600	-0.0827	-13.1722
6.8800	-0.0828	-13.1522
6.9000	-0.0815	-13.1323
6.9200	-0.0816	-13.1123
6.9400	-0.0809	-13.0923
6.9600	-0.0798	-13.0722
6.9800	-0.0786	-13.0522
7.0000	-0.0780	-13.0323
7.0200	-0.0775	-13.0122
7.0400	-0.0769	-12.9922
7.0600	-0.0760	-12.9722
7.0800	-0.0760	-12.9522
7.1000	-0.0748	-12.9322
7.1200	-0.0742	-12.9122
7.1400	-0.0733	-12.8922
7.1600	-0.0731	-12.8722
7.1800	-0.0726	-12.8522
7.2000	-0.0717	-12.8322
7.2200	-0.0710	-12.8122
7.2400	-0.0706	-12.7922
7.2600	-0.0703	-12.7722
7.2800	-0.0695	-12.7522
7.3000	-0.0686	-12.7323
7.3200	-0.0685	-12.7122
7.3400	-0.0675	-12.6922
7.3600	-0.0674	-12.6722
7.3800	-0.0664	-12.6522
7.4000	-0.0654	-12.6322
7.4200	-0.0652	-12.6122
7.4400	-0.0645	-12.5922
7.4600	-0.0640	-12.5722
7.4800	-0.0634	-12.5523
7.5000	-0.0631	-12.5323
7.5200	-0.0624	-12.5122
7.5400	-0.0611	-12.4922
7.5600	-0.0607	-12.4722
7.5800	-0.0603	-12.4523
7.6000	-0.0595	-12.4322
7.6200	-0.0591	-12.4122
7.6400	-0.0586	-12.3922
7.6600	-0.0584	-12.3722
7.6800	-0.0571	-12.3522
7.7000	-0.0567	-12.3322
7.7200	-0.0556	-12.3122
7.7400	-0.0558	-12.2922
7.7600	-0.0557	-12.2722
7.7800	-0.0543	-12.2522
7.8000	-0.0541	-12.2322
7.8200	-0.0532	-12.2122
7.8400	-0.0527	-12.1922
7.8600	-0.0519	-12.1722
7.8800	-0.0517	-12.1523
7.9000	-0.0516	-12.1322
7.9200	-0.0509	-12.1122
7.9400	-0.0502	-12.0922
7.9600	-0.0492	-12.0722
7.9800	-0.0488	-12.0522
8.0000	-0.0487	-12.0322
8.0200	-0.0480	-12.0122
8.0400	-0.0472	-11.9922
8.0600	-0.0463	-11.9722
8.0800	-0.0466	-11.9522
8.1000	-0.0458	-11.9322
8.1200	-0.0454	-11.9122
8.1400	-0.0449	-11.8922
8.1600	-0.0441	-11.8723
8.1800	-0.0434	-11.8522
8.2000	-0.0431	-11.8322
8.2200	-0.0426	-11.8122
8.2400	-0.0423	-11.7922
8.2600	-0.0417	-11.7722
8.2800	-0.0414	-11.7522
8.3000	-0.0405	-11.7322
8.3200	-0.0405	-11.7122
8.3400	-0.0401	-11.6922
8.3600	-0.0395	-11.6722
8.3800	-0.0389	-11.6522
8.4000	-0.0386	-11.6322
8.4200	-0.0382	-11.6122
8.4400	-0.0373	-11.5922
8.4600	-0.0368	-11.5722
8.4800	-0.0360	-11.5522
8.5000	-0.0364	-11.5322
8.5200	-0.0356	-11.5122
8.5400	-0.0346	-11.4923
8.5600	-0.0345	-11.4723
8.5800	-0.0334	-11.4522
8.6000	-0.0332	-11.4322
8.6200	-0.0333	-11.4122
8.6400	-0.0325	-11.3923
8.6600	-0.0324	-11.3723
8.6800	-0.0316	-11.3522
8.7000	-0.0312	-11.3322
8.7200	-0.0306	-11.3122
8.7400	-0.0302	-11.2923
8.7600	-0.0304	-11.2722
8.7800	-0.0292	-11.2522
8.8000	-0.0287	-11.2322
8.8200	-0.0287	-11.2122
8.8400	-0.0280	-11.1922
8.8600	-0.0278	-11.1722
8.8800	-0.0271	-11.1522
8.9000	-0.0273	-11.1322
8.9200	-0.0262	-11.1122
8.9400	-0.0257	-11.0922
8.9600	-0.0254	-11.0722
8.9800	-0.0249	-11.0522
9.0000	-0.0252	-11.0322
9.0200	-0.0241	-11.0122
9.0400	-0.0242	-10.9922
9.0600	-0.0239	-10.9722
9.0800	-0.0238	-10.9522
9.1000	-0.0233	-10.9322
9.1200	-0.0231	-10.9122
9.1400	-0.0217	-10.8923
9.1600	-0.0221	-10.8723
9.1800	-0.0214	-10.8522
9.2000	-0.0216	-10.8322
9.2200	-0.0201	-10.8123
9.2400	-0.0202	-10.7923
9.2600	-0.0201	-10.7723
9.2800	-0.0200	-10.7522
9.3000	-0.0188	-10.7322
9.3200	-0.0182	-10.7122
9.3400	-0.0187	-10.6922
9.3600	-0.0181	-10.6722
9.3800	-0.0181	-10.6522
9.4000	-0.0176	-10.6322
9.4200	-0.0171	-10.6122
9.4400	-0.0165	-10.5922
9.4600	-0.0159	-10.5722
9.4800	-0.0165	-10.5522
9.5000	-0.0156	-10.5322
9.5200	-0.0146	-10.5122
9.5400	-0.0150	-10.4922
9.5600	-0.0143	-10.4722
9.5800	-0.0146	-10.4522
9.6000	-0.0140	-10.4322
9.6200	-0.0136	-10.4123
9.6400	-0.0137	-10.3922
9.6600	-0.0134	-10.3722
9.6800	-0.0129	-10.3522
9.7000	-0.0123	-10.3322
9.7200	-0.0124	-10.3122
9.7400	-0.0122	-10.2922
9.7600	-0.0118	-10.2722
9.7800	-0.0116	-10.2522
9.8000	-0.0105	-10.2322
9.8200	-0.0113	-10.2122
9.8400	-0.0103	-10.1922
9.8600	-0.0103	-10.1722
9.8800	-0.0102	-10.1522
9.9000	-0.0089	-10.1323
9.9200	-0.0090	-10.1123
9.9400	-0.0092	-10.0922
9.9600	-0.0089	-10.0722
9.9800	-0.0089	-10.0522
10.0000	-0.0080	-10.0323
10.0200	-0.0083	-10.0122
10.0400	-0.0072	-9.9922
10.0600	-0.0077	-9.9722
10.0800	-0.0068	-9.9522
10.1000	-0.0070	-9.9322
10.1200	-0.0070	-9.9122
10.1400	-0.0059	-9.8922
10.1600	-0.0069	-9.8722
10.1800	-0.0061	-9.8522
10.2000	-0.0055	-9.8322
10.2200	-0.0051	-9.8122
10.2400	-0.0049	-9.7922
10.2600	-0.0053	-9.7722
10.2800	-0.0050	-9.7522
10.3000	-0.0049	-9.7322
10.3200	-0.0047	-9.7122
10.3400	-0.0040	-9.6922
10.3600	-0.0044	-9.6722
10.3800	-0.0036	-9.6522
10.4000	-0.0039	-9.6322
10.4200	-0.0038	-9.6122
10.4400	-0.0031	-9.5922
10.4600	-0.0034	-9.5722
10.4800	-0.0027	-9.5523
10.5000	-0.0026	-9.5323
10.5200	-0.0024	-9.5122
10.5400	-0.0025	-9.4922
10.5600	-0.0024	-9.4722
10.5800	-0.0021	-9.4523
10.6000	-0.0027	-9.4323
10.6200	-0.0019	-9.4122
10.6400	-0.0015	-9.3922
10.6600	-0.0013	-9.3722
10.6800	-0.0010	-9.3522
10.7000	-0.0017	-9.3322
10.7200	-0.0010	-9.3122
10.7400	-0.0014	-9.2922
10.7600	-0.0007	-9.2722
10.7800	-0.0009	-9.2522
10.8000	-0.0008	-9.2322
10.8200	0.0004	-9.2122
10.8400	0.0001	-9.1922
10.8600	0.0003	-9.1722
10.8800	0.0005	-9.1522
10.9000	0.0001	-9.1322
10.9200	0.0006	-9.1122
10.9400	0.0001	-9.0922
10.9600	0.0009	-9.0722
10.9800	0.0012	-9.0522
11.0000	0.0011	-9.0322
11.0200	0.0013	-9.0123
11.0400	0.0005	-8.9922
11.0600	0.0015	-8.9723
11.0800	0.0015	-8.9522
11.1000	0.0018	-8.9322
11.1200	0.0017	-8.9122
11.1400	0.0018	-8.8922
11.1600	0.0021	-8.8722
11.1800	0.0010	-8.8522
11.2000	0.0021	-8.8322
11.2200	0.0023	-8.8122
11.2400	0.0021	-8.7922
11.2600	0.0026	-8.7722
11.2800	0.0025	-8.7522
11.3000	0.0025	-8.7322
11.3200	0.0018	-8.7122
11.3400	0.0028	-8.6922
11.3600	0.0030	-8.6722
11.3800	0.0026	-8.6522
11.4000	0.0028	-8.6322
11.4200	0.0025	-8.6122
11.4400	0.0031	-8.5922
11.4600	0.0032	-8.5723
11.4800	0.0030	-8.5522
11.5000	0.0032	-8.5322
11.5200	0.0024	-8.5122
11.5400	0.0034	-8.4922
11.5600	0.0031	-8.4722
11.5800	0.0033	-8.4522
11.6000	0.0037	-8.4322
11.6200	0.0031	-8.4122
11.6400	0.0040	-8.3923
11.6600	0.0036	-8.3723
11.6800	0.0033	-8.3523
11.7000	0.0036	-8.3322
11.7200	0.0030	-8.3122
11.7400	0.0041	-8.2923
11.7600	0.0032	-8.2722
11.7800	0.0037	-8.2522
11.8000	0.0037	-8.2322
11.8200	0.0036	-8.2122
11.8400	0.0044	-8.1922
11.8600	0.0038	-8.1722
11.8800	0.0046	-8.1522
11.9000	0.0040	-8.1322
11.9200	0.0039	-8.1122
11.9400	0.0041	-8.0922
11.9600	0.0039	-8.0722
11.9800	0.0045	-8.0522
12.0000	0.0036	-8.0322
12.0200	0.0044	-8.0122
12.0400	0.0042	-7.9922
12.0600	0.0038	-7.9722
12.0800	0.0045	-7.9522
12.1000	0.0042	-7.9322
12.1200	0.0046	-7.9122
12.1400	0.0039	-7.8922
12.1600	0.0040	-7.8722
12.1800	0.0042	-7.8522
12.2000	0.0040	-7.8322
12.2200	0.0043	-7.8123
12.2400	0.0042	-7.7923
12.2600	0.0041	-7.7722
12.2800	0.0043	-7.7522
12.3000	0.0037	-7.7322
12.3200	0.0046	-7.7123
12.3400	0.0043	-7.6922
12.3600	0.0042	-7.6722
12.3800	0.0042	-7.6522
12.4000	0.0037	-7.6322
12.4200	0.0039	-7.6122
12.4400	0.0039	-7.5922
12.4600	0.0044	-7.5722
12.4800	0.0045	-7.5522
12.5000	0.0037	-7.5322
12.5200	0.0045	-7.5122
12.5400	0.0041	-7.4922
12.5600	0.0042	-7.4722
12.5800	0.0041	-7.4522
12.6000	0.0044	-7.4322
12.6200	0.0046	-7.4123
12.6400	0.0038	-7.3923
12.6600	0.0039	-7.3722
12.6800	0.0035	-7.3522
12.7000	0.0036	-7.3322
12.7200	0.0040	-7.3123
12.7400	0.0035	-7.2922
12.7600	0.0034	-7.2722
12.7800	0.0030	-7.2522
12.8000	0.0036	-7.2323
12.8200	0.0039	-7.2123
12.8400	0.0037	-7.1922
12.8600	0.0036	-7.1722
12.8800	0.0032	-7.1522
12.9000	0.0036	-7.1322
12.9200	0.0030	-7.1122
12.9400	0.0032	-7.0922
12.9600	0.0036	-7.0722
12.9800	0.0035	-7.0522
13.0000	0.0035	-7.0323
13.0200	0.0028	-7.0122
13.0400	0.0034	-6.9922
13.0600	0.0034	-6.9722
13.0800	0.0033	-6.9522
13.1000	0.0036	-6.9323
13.1200	0.0027	-6.9122
13.1400	0.0025	-6.8922
13.1600	0.0030	-6.8722
13.1800	0.0029	-6.8522
13.2000	0.0029	-6.8323
13.2200	0.0030	-6.8122
13.2400	0.0031	-6.7922
13.2600	0.0022	-6.7722
13.2800	0.0027	-6.7522
13.3000	0.0034	-6.7323
13.3200	0.0028	-6.7122
13.3400	0.0026	-6.6922
13.3600	0.0020	-6.6722
13.3800	0.0026	-6.6523
13.4000	0.0032	-6.6323
13.4200	0.0023	-6.6122
13.4400	0.0022	-6.5922
13.4600	0.0021	-6.5722
13.4800	0.0027	-6.5522
13.5000	0.0017	-6.5322
13.5200	0.0019	-6.5122
13.5400	0.0027	-6.4922
13.5600	0.0021	-6.4722
13.5800	0.0024	-6.4522
13.6000	0.0021	-6.4322
13.6200	0.0023	-6.4122
13.6400	0.0017	-6.3922
13.6600	0.0017	-6.3722
13.6800	0.0025	-6.3522
13.7000	0.0022	-6.3322
13.7200	0.0016	-6.3122
13.7400	0.0012	-6.2922
13.7600	0.0009	-6.2722
13.7800	0.0021	-6.2522
13.8000	0.0018	-6.2322
13.8200	0.0016	-6.2122
13.8400	0.0012	-6.1922
13.8600	0.0015	-6.1722
13.8800	0.0010	-6.1522
13.9000	0.0010	-6.1322
13.9200	0.0011	-6.1122
13.9400	0.0008	-6.0922
13.9600	0.0011	-6.0722
13.9800	0.0011	-6.0523
14.0000	0.0003	-6.0323
14.0200	0.0009	-6.0122
14.0400	0.0000	-5.9922
14.0600	0.0010	-5.9723
14.0800	0.0008	-5.9523
14.1000	0.0004	-5.9322
14.1200	0.0003	-5.9122
14.1400	0.0006	-5.8922
14.1600	0.0003	-5.8723
14.1800	0.0003	-5.8522
14.2000	0.0004	-5.8322
14.2200	0.0000	-5.8122
14.2400	0.0000	-5.7922
14.2600	0.0002	-5.7722
14.2800	0.0006	-5.7522
14.3000	0.0001	-5.7322
14.3200	0.0005	-5.7122
14.3400	-0.0002	-5.6922
14.3600	0.0002	-5.6723
14.3800	0.0000	-5.6522
14.4000	0.0004	-5.6322
14.4200	-0.0006	-5.6122
14.4400	-0.0006	-5.5922
14.4600	-0.0002	-5.5722
14.4800	-0.0001	-5.5522
14.5000	-0.0007	-5.5322
14.5200	-0.0009	-5.5122
14.5400	-0.0002	-5.4923
14.5600	-0.0001	-5.4723
14.5800	-0.0007	-5.4522
14.6000	-0.0002	-5.4322
14.6200	-0.0006	-5.4122
14.6400	-0.0005	-5.3923
14.6600	-0.0009	-5.3723
14.6800	-0.0004	-5.3522
14.7000	-0.0010	-5.3322
14.7200	-0.0009	-5.3122
14.7400	-0.0001	-5.2923
14.7600	-0.0008	-5.2722
14.7800	-0.0013	-5.2522
14.8000	-0.0015	-5.2322
14.8200	-0.0011	-5.2122
14.8400	-0.0012	-5.1922
14.8600	-0.0013	-5.1722
14.8800	-0.0011	-5.1522
14.9000	-0.0014	-5.1322
14.9200	-0.0014	-5.1122
14.9400	-0.0008	-5.0922
14.9600	-0.0013	-5.0722
14.9800	-0.0015	-5.0522
15.0000	-0.0021	-5.0322
15.0200	-0.0016	-5.0122
15.0400	-0.0015	-4.9922
15.0600	-0.0010	-4.9722
15.0800	-0.0017	-4.9522
15.1000	-0.0021	-4.9322
15.1200	-0.0015	-4.9123
15.1400	-0.0014	-4.8923
15.1600	-0.0015	-4.8722
15.1800	-0.0017	-4.8522
15.2000	-0.0019	-4.8322
15.2200	-0.0014	-4.8123
15.2400	-0.0017	-4.7922
15.2600	-0.0021	-4.7722
15.2800	-0.0023	-4.7522
15.3000	-0.0022	-4.7322
15.3200	-0.0015	-4.7123
15.3400	-0.0023	-4.6923
15.3600	-0.0023	-4.6722
15.3800	-0.0022	-4.6522
15.4000	-0.0021	-4.6322
15.4200	-0.0021	-4.6122
15.4400	-0.0022	-4.5922
15.4600	-0.0019	-4.5722
15.4800	-0.0020	-4.5522
15.5000	-0.0026	-4.5322
15.5200	-0.0023	-4.5122
15.5400	-0.0023	-4.4922
15.5600	-0.0022	-4.4722
15.5800	-0.0030	-4.4522
15.6000	-0.0023	-4.4322
15.6200	-0.0020	-4.4122
15.6400	-0.0023	-4.3922
15.6600	-0.0022	-4.3722
15.6800	-0.0025	-4.3522
15.7000	-0.0031	-4.3322
15.7200	-0.0030	-4.3123
15.7400	-0.0027	-4.2922
15.7600	-0.0028	-4.2722
15.7800	-0.0029	-4.2522
15.8000	-0.0022	-4.2323
15.8200	-0.0028	-4.2123
15.8400	-0.0030	-4.1922
15.8600	-0.0028	-4.1722
15.8800	-0.0029	-4.1522
15.9000	-0.0022	-4.1323
15.9200	-0.0028	-4.1123
15.9400	-0.0028	-4.0922
15.9600	-0.0033	-4.0722
15.9800	-0.0025	-4.0522
16.0000	-0.0024	-4.0322
16.0200	-0.0025	-4.0122
16.0400	-0.0024	-3.9922
16.0600	-0.0025	-3.9722
16.0800	-0.0026	-3.9522
16.1000	-0.0026	-3.9323
16.1200	-0.0028	-3.9122
16.1400	-0.0021	-3.8922
16.1600	-0.0028	-3.8722
16.1800	-0.0027	-3.8522
16.2000	-0.0026	-3.8322
16.2200	-0.0026	-3.8122
16.2400	-0.0028	-3.7922
16.2600	-0.0034	-3.7722
16.2800	-0.0026	-3.7522
16.3000	-0.0026	-3.7323
16.3200	-0.0034	-3.7123
16.3400	-0.0032	-3.6922
16.3600	-0.0031	-3.6722
16.3800	-0.0022	-3.6522
16.4000	-0.0021	-3.6323
16.4200	-0.0026	-3.6122
16.4400	-0.0022	-3.5922
16.4600	-0.0027	-3.5722
16.4800	-0.0024	-3.5522
16.5000	-0.0031	-3.5322
16.5200	-0.0028	-3.5122
16.5400	-0.0026	-3.4922
16.5600	-0.0030	-3.4722
16.5800	-0.0025	-3.4523
16.6000	-0.0028	-3.4322
16.6200	-0.0027	-3.4122
16.6400	-0.0026	-3.3922
16.6600	-0.0026	-3.3722
16.6800	-0.0025	-3.3523
16.7000	-0.0025	-3.3322
16.7200	-0.0022	-3.3122
16.7400	-0.0030	-3.2922
16.7600	-0.0028	-3.2722
16.7800	-0.0026	-3.2523
16.8000	-0.0026	-3.2322
16.8200	-0.0025	-3.2122
16.8400	-0.0032	-3.1922
16.8600	-0.0025	-3.1722
16.8800	-0.0023	-3.1523
16.9000	-0.0025	-3.1322
16.9200	-0.0022	-3.1122
16.9400	-0.0030	-3.0922
16.9600	-0.0030	-3.0722
16.9800	-0.0029	-3.0522
17.0000	-0.0026	-3.0322
17.0200	-0.0025	-3.0122
17.0400	-0.0030	-2.9922
17.0600	-0.0021	-2.9722
17.0800	-0.0022	-2.9523
17.1000	-0.0025	-2.9322
17.1200	-0.0020	-2.9122
17.1400	-0.0027	-2.8922
17.1600	-0.0021	-2.8723
17.1800	-0.0027	-2.8522
17.2000	-0.0025	-2.8322
17.2200	-0.0026	-2.8122
17.2400	-0.0030	-2.7922
17.2600	-0.0023	-2.7722
17.2800	-0.0022	-2.7522
17.3000	-0.0016	-2.7322
17.3200	-0.0024	-2.7122
17.3400	-0.0025	-2.6922
17.3600	-0.0015	-2.6722
17.3800	-0.0022	-2.6522
17.4000	-0.0019	-2.6322
17.4200	-0.0030	-2.6122
17.4400	-0.0025	-2.5922
17.4600	-0.0020	-2.5723
17.4800	-0.0020	-2.5523
17.5000	-0.0019	-2.5322
17.5200	-0.0025	-2.5122
17.5400	-0.0022	-2.4922
17.5600	-0.0023	-2.4723
17.5800	-0.0021	-2.4523
17.6000	-0.0015	-2.4322
17.6200	-0.0020	-2.4122
17.6400	-0.0013	-2.3922
17.6600	-0.0023	-2.3723
17.6800	-0.0023	-2.3522
17.7000	-0.0011	-2.3322
17.7200	-0.0019	-2.3122
17.7400	-0.0017	-2.2923
17.7600	-0.0020	-2.2722
17.7800	-0.0017	-2.2522
17.8000	-0.0019	-2.2322
17.8200	-0.0015	-2.2122
17.8400	-0.0014	-2.1922
17.8600	-0.0017	-2.1722
17.8800	-0.0011	-2.1522
17.9000	-0.0018	-2.1322
17.9200	-0.0023	-2.1122
17.9400	-0.0013	-2.0922
17.9600	-0.0018	-2.0722
17.9800	-0.0012	-2.0522
18.0000	-0.0014	-2.0322
18.0200	-0.0016	-2.0122
18.0400	-0.0013	-1.9922
18.0600	-0.0014	-1.9722
18.0800	-0.0012	-1.9522
18.1000	-0.0015	-1.9322
18.1200	-0.0007	-1.9123
18.1400	-0.0012	-1.8923
18.1600	-0.0013	-1.8722
18.1800	-0.0006	-1.8522
18.2000	-0.0015	-1.8322
18.2200	-0.0011	-1.8123
18.2400	-0.0009	-1.7923
18.2600	-0.0010	-1.7722
18.2800	-0.0011	-1.7522
18.3000	-0.0013	-1.7322
18.3200	-0.0007	-1.7122
18.3400	-0.0009	-1.6922
18.3600	-0.0003	-1.6722
18.3800	-0.0006	-1.6522
18.4000	-0.0012	-1.6322
18.4200	-0.0007	-1.6122
18.4400	-0.0008	-1.5922
18.4600	-0.0003	-1.5722
18.4800	-0.0005	-1.5522
18.5000	-0.0009	-1.5322
18.5200	-0.0001	-1.5122
18.5400	-0.0009	-1.4922
18.5600	-0.0002	-1.4722
18.5800	-0.0004	-1.4522
18.6000	-0.0006	-1.4322
18.6200	0.0003	-1.4122
18.6400	-0.0003	-1.3922
18.6600	-0.0003	-1.3722
18.6800	-0.0004	-1.3522
18.7000	0.0000	-1.3322
18.7200	0.0000	-1.3123
18.7400	-0.0004	-1.2922
18.7600	0.0004	-1.2722
18.7800	0.0002	-1.2522
18.8000	-0.0002	-1.2323
18.8200	-0.0002	-1.2123
18.8400	0.0001	-1.1922
18.8600	0.0007	-1.1722
18.8800	-0.0002	-1.1522
18.9000	0.0006	-1.1323
18.9200	0.0000	-1.1122
18.9400	-0.0001	-1.0922
18.9600	0.0004	-1.0722
18.9800	0.0002	-1.0522
19.0000	0.0007	-1.0322
19.0200	0.0004	-1.0122
19.0400	0.0011	-0.9922
19.0600	0.0009	-0.9722
19.0800	0.0005	-0.9522
19.1000	0.0010	-0.9322
19.1200	0.0006	-0.9122
19.1400	0.0006	-0.8922
19.1600	0.0007	-0.8722
19.1800	0.0009	-0.8522
19.2000	0.0014	-0.8323
19.2200	0.0005	-0.8122
19.2400	0.0013	-0.7923
19.2600	0.0009	-0.7722
19.2800	0.0011	-0.7522
19.3000	0.0014	-0.7323
19.3200	0.0009	-0.7122
19.3400	0.0014	-0.6922
19.3600	0.0012	-0.6722
19.3800	0.0016	-0.6522
19.4000	0.0019	-0.6322
19.4200	0.0016	-0.6122
19.4400	0.0019	-0.5922
19.4600	0.0015	-0.5722
19.4800	0.0019	-0.5523
19.5000	0.0017	-0.5323
19.5200	0.0018	-0.5123
19.5400	0.0020	-0.4922
19.5600	0.0014	-0.4722
19.5800	0.0021	-0.4522
19.6000	0.0022	-0.4322
19.6200	0.0018	-0.4122
19.6400	0.0020	-0.3922
19.6600	0.0019	-0.3722
19.6800	0.0026	-0.3522
19.7000	0.0024	-0.3322
19.7200	0.0024	-0.3122
19.7400	0.0022	-0.2922
19.7600	0.0023	-0.2722
19.7800	0.0029	-0.2523
19.8000	0.0027	-0.2322
19.8200	0.0036	-0.2122
19.8400	0.0025	-0.1922
19.8600	0.0024	-0.1722
19.8800	0.0028	-0.1523
19.9000	0.0024	-0.1323
19.9200	0.0024	-0.1122
19.9400	0.0028	-0.0922
19.9600	0.0030	-0.0722
19.9800	0.0029	-0.0523
20.0000	0.0028	-0.0323
20.0200	0.0031	-0.0122
20.0400	0.0029	0.0078
20.0600	0.0030	0.0277
20.0800	0.0032	0.0478
20.1000	0.0035	0.0678
20.1200	0.0036	0.0878
20.1400	0.0033	0.1078
20.1600	0.0039	0.1277
20.1800	0.0034	0.1478
20.2000	0.0031	0.1678
20.2200	0.0035	0.1878
20.2400	0.0033	0.2078
20.2600	0.0039	0.2278
20.2800	0.0035	0.2478
20.3000	0.0038	0.2678
20.3200	0.0035	0.2878
20.3400	0.0032	0.3078
20.3600	0.0037	0.3277
20.3800	0.0038	0.3478
20.4000	0.0038	0.3678
20.4200	0.0038	0.3878
20.4400	0.0038	0.4078
20.4600	0.0042	0.4278
20.4800	0.0039	0.4478
20.5000	0.0040	0.4678
20.5200	0.0035	0.4878
20.5400	0.0041	0.5078
20.5600	0.0044	0.5277
20.5800	0.0042	0.5477
20.6000	0.0042	0.5677
20.6200	0.0040	0.5878
20.6400	0.0039	0.6078
20.6600	0.0046	0.6277
20.6800	0.0047	0.6477
20.7000	0.0046	0.6678
20.7200	0.0042	0.6878
20.7400	0.0050	0.7078
20.7600	0.0048	0.7278
20.7800	0.0047	0.7478
20.8000	0.0049	0.7678
20.8200	0.0046	0.7878
20.8400	0.0052	0.8077
20.8600	0.0050	0.8278
20.8800	0.0050	0.8478
20.9000	0.0052	0.8678
20.9200	0.0047	0.8878
20.9400	0.0048	0.9078
20.9600	0.0047	0.9278
20.9800	0.0052	0.9478
21.0000	0.0054	0.9678
21.0200	0.0055	0.9878
21.0400	0.0055	1.0078
21.0600	0.0050	1.0278
21.0800	0.0055	1.0478
21.1000	0.0053	1.0678
21.1200	0.0056	1.0878
21.1400	0.0053	1.1078
21.1600	0.0056	1.1278
21.1800	0.0059	1.1478
21.2000	0.0056	1.1678
21.2200	0.0055	1.1877
21.2400	0.0056	1.2077
21.2600	0.0058	1.2278
21.2800	0.0063	1.2478
21.3000	0.0060	1.2678
21.3200	0.0064	1.2878
21.3400	0.0060	1.3078
21.3600	0.0061	1.3278
21.3800	0.0060	1.3478
21.4000	0.0060	1.3678
21.4200	0.0066	1.3878
21.4400	0.0062	1.4078
21.4600	0.0060	1.4278
21.4800	0.0062	1.4478
21.5000	0.0062	1.4678
21.5200	0.0067	1.4877
21.5400	0.0062	1.5078
21.5600	0.0065	1.5278
21.5800	0.0064	1.5478
21.6000	0.0065	1.5678
21.6200	0.0075	1.5878
21.6400	0.0069	1.6078
21.6600	0.0068	1.6278
21.6800	0.0062	1.6478
21.7000	0.0068	1.6678
21.7200	0.0069	1.6877
21.7400	0.0070	1.7078
21.7600	0.0067	1.7278
21.7800	0.0066	1.7478
21.8000	0.0072	1.7678
21.8200	0.0067	1.7878
21.8400	0.0068	1.8078
21.8600	0.0070	1.8278
21.8800	0.0071	1.8478
21.9000	0.0073	1.8678
21.9200	0.0073	1.8877
21.9400	0.0071	1.9078
21.9600	0.0074	1.9278
21.9800	0.0073	1.9478
22.0000	0.0075	1.9678
22.0200	0.0073	1.9878
22.0400	0.0077	2.0078
22.0600	0.0073	2.0278
22.0800	0.0077	2.0478
22.1000	0.0081	2.0678
22.1200	0.0077	2.0878
22.1400	0.0074	2.1078
22.1600	0.0074	2.1278
22.1800	0.0076	2.1478
22.2000	0.0082	2.1677
22.2200	0.0080	2.1877
22.2400	0.0082	2.2078
22.2600	0.0079	2.2278
22.2800	0.0079	2.2478
22.3000	0.0079	2.2677
22.3200	0.0073	2.2878
22.3400	0.0078	2.3078
22.3600	0.0076	2.3278
22.3800	0.0084	2.3477
22.4000	0.0079	2.3677
22.4200	0.0080	2.3878
22.4400	0.0079	2.4078
22.4600	0.0078	2.4278
22.4800	0.0082	2.4478
22.5000	0.0086	2.4678
22.5200	0.0079	2.4878
22.5400	0.0084	2.5078
22.5600	0.0081	2.5278
22.5800	0.0089	2.5478
22.6000	0.0079	2.5678
22.6200	0.0085	2.5878
22.6400	0.0081	2.6078
22.6600	0.0082	2.6278
22.6800	0.0086	2.6478
22.7000	0.0083	2.6678
22.7200	0.0083	2.6878
22.7400	0.0084	2.7078
22.7600	0.0080	2.7278
22.7800	0.0087	2.7478
22.8000	0.0080	2.7678
22.8200	0.0089	2.7878
22.8400	0.0087	2.8078
22.8600	0.0089	2.8278
22.8800	0.0087	2.8477
22.9000	0.0085	2.8677
22.9200	0.0090	2.8877
22.9400	0.0079	2.9078
22.9600	0.0085	2.9278
22.9800	0.0086	2.9477
23.0000	0.0091	2.9677
23.0200	0.0089	2.9878
23.0400	0.0086	3.0078
23.0600	0.0088	3.0278
23.0800	0.0087	3.0477
23.1000	0.0090	3.0678
23.1200	0.0089	3.0878
23.1400	0.0085	3.1078
23.1600	0.0089	3.1278
23.1800	0.0082	3.1478
23.2000	0.0088	3.1678
23.2200	0.0088	3.1878
23.2400	0.0090	3.2078
23.2600	0.0093	3.2277
23.2800	0.0091	3.2478
23.3000	0.0093	3.2678
23.3200	0.0089	3.2878
23.3400	0.0086	3.3078
23.3600	0.0093	3.3277
23.3800	0.0091	3.3478
23.4000	0.0094	3.3678
23.4200	0.0089	3.3878
23.4400	0.0090	3.4078
23.4600	0.0092	3.4277
23.4800	0.0088	3.4478
23.5000	0.0092	3.4678
23.5200	0.0084	3.4878
23.5400	0.0092	3.5077
23.5600	0.0092	3.5277
23.5800	0.0094	3.5477
23.6000	0.0098	3.5678
23.6200	0.0091	3.5878
23.6400	0.0095	3.6078
23.6600	0.0091	3.6278
23.6800	0.0090	3.6478
23.7000	0.0097	3.6678
23.7200	0.0089	3.6878
23.7400	0.0098	3.7078
23.7600	0.0097	3.7278
23.7800	0.0094	3.7478
23.8000	0.0092	3.7678
23.8200	0.0087	3.7878
23.8400	0.0092	3.8078
23.8600	0.0093	3.8278
23.8800	0.0097	3.8478
23.9000	0.0092	3.8678
23.9200	0.0090	3.8878
23.9400	0.0099	3.9077
23.9600	0.0094	3.9278
23.9800	0.0097	3.9478
24.0000	0.0094	3.9678
24.0200	0.0095	3.9878
24.0400	0.0099	4.0078
24.0600	0.0095	4.0278
24.0800	0.0098	4.0478
24.1000	0.0092	4.0678
24.1200	0.0094	4.0878
24.1400	0.0099	4.1078
24.1600	0.0091	4.1278
24.1800	0.0095	4.1477
24.2000	0.0092	4.1678
24.2200	0.0094	4.1878
24.2400	0.0095	4.2077
24.2600	0.0095	4.2277
24.2800	0.0097	4.2478
24.3000	0.0089	4.2678
24.3200	0.0097	4.2878
24.3400	0.0089	4.3078
24.3600	0.0092	4.3278
24.3800	0.0095	4.3478
24.4000	0.0089	4.3678
24.4200	0.0100	4.3878
24.4400	0.0096	4.4078
24.4600	0.0097	4.4278
24.4800	0.0094	4.4478
24.5000	0.0087	4.4678
24.5200	0.0096	4.4878
24.5400	0.0095	4.5078
24.5600	0.0101	4.5278
24.5800	0.0095	4.5478
24.6000	0.0088	4.5678
24.6200	0.0094	4.5878
24.6400	0.0090	4.6078
24.6600	0.0100	4.6278
24.6800	0.0096	4.6478
24.7000	0.0095	4.6677
24.7200	0.0094	4.6877
24.7400	0.0094	4.7078
24.7600	0.0095	4.7278
24.7800	0.0092	4.7478
24.8000	0.0098	4.7678
24.8200	0.0096	4.7878
24.8400	0.0094	4.8078
24.8600	0.0100	4.8278
24.8800	0.0090	4.8478
24.9000	0.0095	4.8678
24.9200	0.0093	4.8877
24.9400	0.0090	4.9078
24.9600	0.0096	4.9278
24.9800	0.0095	4.9478
25.0000	0.0099	4.9678
25.0200	0.0092	4.9878
25.0400	0.0090	5.0078
25.0600	0.0094	5.0278
25.0800	0.0092	5.0478
25.1000	0.0099	5.0678
25.1200	0.0093	5.0878
25.1400	0.0091	5.1078
25.1600	0.0087	5.1278
25.1800	0.0090	5.1478
25.2000	0.0096	5.1678
25.2200	0.0091	5.1878
25.2400	0.0093	5.2078
25.2600	0.0091	5.2278
25.2800	0.0089	5.2477
25.3000	0.0096	5.2677
25.3200	0.0087	5.2878
25.3400	0.0092	5.3078
25.3600	0.0086	5.3278
25.3800	0.0092	5.3478
25.4000	0.0093	5.3677
25.4200	0.0089	5.3878
25.4400	0.0092	5.4078
25.4600	0.0090	5.4278
25.4800	0.0094	5.4478
25.5000	0.0092	5.4678
25.5200	0.0086	5.4878
25.5400	0.0094	5.5078
25.5600	0.0087	5.5278
25.5800	0.0090	5.5478
25.6000	0.0084	5.5678
25.6200	0.0091	5.5878
25.6400	0.0093	5.6078
25.6600	0.0089	5.6278
25.6800	0.0089	5.6478
25.7000	0.0088	5.6678
25.7200	0.0090	5.6878
25.7400	0.0090	5.7078
25.7600	0.0086	5.7278
25.7800	0.0092	5.7477
25.8000	0.0087	5.7678
25.8200	0.0089	5.7878
25.8400	0.0090	5.8078
25.8600	0.0088	5.8278
25.8800	0.0093	5.8477
25.9000	0.0086	5.8677
25.9200	0.0091	5.8878
25.9400	0.0086	5.9078
25.9600	0.0091	5.9278
25.9800	0.0093	5.9477
26.0000	0.0088	5.9678
26.0200	0.0088	5.9878
26.0400	0.0087	6.0078
26.0600	0.0085	6.0277
26.0800	0.0088	6.0477
26.1000	0.0081	6.0678
26.1200	0.0088	6.0878
26.1400	0.0087	6.1078
26.1600	0.0089	6.1278
26.1800	0.0086	6.1478
26.2000	0.0085	6.1678
26.2200	0.0088	6.1878
26.2400	0.0088	6.2078
26.2600	0.0091	6.2278
26.2800	0.0088	6.2478
26.3000	0.0090	6.2678
26.3200	0.0094	6.2878
26.3400	0.0080	6.3078
26.3600	0.0088	6.3278
26.3800	0.0083	6.3478
26.4000	0.0086	6.3678
26.4200	0.0087	6.3878
26.4400	0.0080	6.4078
26.4600	0.0088	6.4277
26.4800	0.0083	6.4478
26.5000	0.0086	6.4678
26.5200	0.0079	6.4878
26.5400	0.0084	6.5078
26.5600	0.0090	6.5278
26.5800	0.0080	6.5478
26.6000	0.0082	6.5678
26.6200	0.0083	6.5878
26.6400	0.0088	6.6078
26.6600	0.0089	6.6277
26.6800	0.0084	6.6477
26.7000	0.0087	6.6678
26.7200	0.0083	6.6878
26.7400	0.0086	6.7078
26.7600	0.0087	6.7278
26.7800	0.0087	6.7478
26.8000	0.0090	6.7678
26.8200	0.0084	6.7878
26.8400	0.0088	6.8078
26.8600	0.0083	6.8278
26.8800	0.0086	6.8478
26.9000	0.0089	6.8678
26.9200	0.0086	6.8878
26.9400	0.0084	6.9077
26.9600	0.0087	6.9278
26.9800	0.0085	6.9478
27.0000	0.0089	6.9678
27.0200	0.0082	6.9878
27.0400	0.0091	7.0077
27.0600	0.0090	7.0277
27.0800	0.0094	7.0477
27.1000	0.0085	7.0678
27.1200	0.0087	7.0878
27.1400	0.0089	7.1077
27.1600	0.0088	7.1278
27.1800	0.0087	7.1478
27.2000	0.0086	7.1678
27.2200	0.0090	7.1878
27.2400	0.0096	7.2078
27.2600	0.0094	7.2278
27.2800	0.0090	7.2478
27.3000	0.0085	7.2678
27.3200	0.0090	7.2878
27.3400	0.0093	7.3078
27.3600	0.0091	7.3278
27.3800	0.0091	7.3478
27.4000	0.0087	7.3678
27.4200	0.0096	7.3877
27.4400	0.0090	7.4077
27.4600	0.0094	7.4278
27.4800	0.0092	7.4478
27.5000	0.0092	7.4678
27.5200	0.0100	7.4878
27.5400	0.0094	7.5078
27.5600	0.0093	7.5278
27.5800	0.0092	7.5478
27.6000	0.0093	7.5678
27.6200	0.0099	7.5877
27.6400	0.0097	7.6078
27.6600	0.0096	7.6277
27.6800	0.0093	7.6478
27.7000	0.0095	7.6678
27.7200	0.0097	7.6877
27.7400	0.0094	7.7077
27.7600	0.0096	7.7277
27.7800	0.0096	7.7478
27.8000	0.0100	7.7678
27.8200	0.0100	7.7878
27.8400	0.0102	7.8078
27.8600	0.0099	7.8278
27.8800	0.0100	7.8478
27.9000	0.0108	7.8678
27.9200	0.0105	7.8877
27.9400	0.0106	7.9078
27.9600	0.0108	7.9278
27.9800	0.0102	7.9479
28.0000	0.0110	7.9678
28.0200	0.0103	7.9878
28.0400	0.0104	8.0078
28.0600	0.0113	8.0278
28.0800	0.0112	8.0478
28.1000	0.0112	8.0678
28.1200	0.0113	8.0878
28.1400	0.0111	8.1078
28.1600	0.0110	8.1278
28.1800	0.0109	8.1478
28.2000	0.0113	8.1677
28.2200	0.0113	8.1878
28.2400	0.0118	8.2078
28.2600	0.0115	8.2278
28.2800	0.0115	8.2478
28.3000	0.0122	8.2677
28.3200	0.0120	8.2878
28.3400	0.0120	8.3078
28.3600	0.0119	8.3278
28.3800	0.0122	8.3478
28.4000	0.0126	8.3677
28.4200	0.0124	8.3877
28.4400	0.0127	8.4078
28.4600	0.0125	8.4278
28.4800	0.0129	8.4478
28.5000	0.0131	8.4678
28.5200	0.0135	8.4878
28.5400	0.0131	8.5078
28.5600	0.0126	8.5278
28.5800	0.0133	8.5478
28.6000	0.0131	8.5678
28.6200	0.0134	8.5878
28.6400	0.0137	8.6078
28.6600	0.0138	8.6278
28.6800	0.0140	8.6478
28.7000	0.0142	8.6678
28.7200	0.0140	8.6878
28.7400	0.0139	8.7078
28.7600	0.0148	8.7278
28.7800	0.0151	8.7477
28.8000	0.0145	8.7678
28.8200	0.0150	8.7878
28.8400	0.0152	8.8078
28.8600	0.0154	8.8278
28.8800	0.0157	8.8477
28.9000	0.0154	8.8678
28.9200	0.0159	8.8878
28.9400	0.0156	8.9078
28.9600	0.0159	8.9278
28.9800	0.0166	8.9477
29.0000	0.0168	8.9677
29.0200	0.0165	8.9877
29.0400	0.0161	9.0078
29.0600	0.0173	9.0277
29.0800	0.0175	9.0477
29.1000	0.0173	9.0677
29.1200	0.0176	9.0878
29.1400	0.0176	9.1078
29.1600	0.0183	9.1277
29.1800	0.0179	9.1478
29.2000	0.0182	9.1678
29.2200	0.0186	9.1878
29.2400	0.0187	9.2079
29.2600	0.0195	9.2278
29.2800	0.0191	9.2478
29.3000	0.0190	9.2678
29.3200	0.0193	9.2878
29.3400	0.0197	9.3078
29.3600	0.0200	9.3277
29.3800	0.0200	9.3478
29.4000	0.0204	9.3678
29.4200	0.0201	9.3878
29.4400	0.0202	9.4078
29.4600	0.0212	9.4277
29.4800	0.0214	9.4478
29.5000	0.0215	9.4678
29.5200	0.0210	9.4878
29.5400	0.0220	9.5078
29.5600	0.0229	9.5277
29.5800	0.0232	9.5478
29.6000	0.0231	9.5678
29.6200	0.0226	9.5878
29.6400	0.0235	9.6077
29.6600	0.0235	9.6277
29.6800	0.0240	9.6477
29.7000	0.0246	9.6678
29.7200	0.0241	9.6878
29.7400	0.0242	9.7078
29.7600	0.0246	9.7278
29.7800	0.0247	9.7478
29.8000	0.0251	9.7678
29.8200	0.0255	9.7878
29.8400	0.0263	9.8078
29.8600	0.0259	9.8278
29.8800	0.0263	9.8478
29.9000	0.0267	9.8678
29.9200	0.0274	9.8878
29.9400	0.0279	9.9077
29.9600	0.0276	9.9278
29.9800	0.0280	9.9478
30.0000	0.0284	9.9678
30.0200	0.0285	9.9878
30.0400	0.0294	10.0078
30.0600	0.0293	10.0278
30.0800	0.0301	10.0478
30.1000	0.0301	10.0678
30.1200	0.0304	10.0878
30.1400	0.0312	10.1077
30.1600	0.0310	10.1277
30.1800	0.0313	10.1478
30.2000	0.0308	10.1678
30.2200	0.0319	10.1878
30.2400	0.0326	10.2077
30.2600	0.0323	10.2278
30.2800	0.0334	10.2478
30.3000	0.0331	10.2678
30.3200	0.0337	10.2878
30.3400	0.0340	10.3078
30.3600	0.0346	10.3278
30.3800	0.0349	10.3478
30.4000	0.0349	10.3678
30.4200	0.0363	10.3877
30.4400	0.0357	10.4078
30.4600	0.0361	10.4278
30.4800	0.0366	10.4478
30.5000	0.0367	10.4678
30.5200	0.0376	10.4877
30.5400	0.0375	10.5078
30.5600	0.0385	10.5278
30.5800	0.0385	10.5478
30.6000	0.0392	10.5678
30.6200	0.0394	10.5878
30.6400	0.0397	10.6078
30.6600	0.0403	10.6278
30.6800	0.0408	10.6478
30.7000	0.0407	10.6678
30.7200	0.0416	10.6877
30.7400	0.0414	10.7078
30.7600	0.0428	10.7277
30.7800	0.0426	10.7478
30.8000	0.0436	10.7678
30.8200	0.0436	10.7878
30.8400	0.0440	10.8078
30.8600	0.0448	10.8278
30.8800	0.0444	10.8478
30.9000	0.0452	10.8678
30.9200	0.0459	10.8878
30.9400	0.0466	10.9078
30.9600	0.0468	10.9278
30.9800	0.0464	10.9478
31.0000	0.0479	10.9678
31.0200	0.0482	10.9878
31.0400	0.0485	11.0078
31.0600	0.0494	11.0278
31.0800	0.0492	11.0478
31.1000	0.0501	11.0678
31.1200	0.0500	11.0877
31.1400	0.0508	11.1078
31.1600	0.0516	11.1278
31.1800	0.0513	11.1478
31.2000	0.0529	11.1677
31.2200	0.0526	11.1878
31.2400	0.0532	11.2078
31.2600	0.0538	11.2278
31.2800	0.0545	11.2478
31.3000	0.0551	11.2677
31.3200	0.0549	11.2878
31.3400	0.0558	11.3078
31.3600	0.0559	11.3278
31.3800	0.0568	11.3477
31.4000	0.0577	11.3677
31.4200	0.0580	11.3878
31.4400	0.0585	11.4078
31.4600	0.0584	11.4278
31.4800	0.0598	11.4477
31.5000	0.0605	11.4677
31.5200	0.0608	11.4878
31.5400	0.0614	11.5078
31.5600	0.0610	11.5278
31.5800	0.0620	11.5478
31.6000	0.0626	11.5678
31.6200	0.0637	11.5878
31.6400	0.0643	11.6078
31.6600	0.0644	11.6278
31.6800	0.0654	11.6478
31.7000	0.0653	11.6678
31.7200	0.0660	11.6878
31.7400	0.0671	11.7078
31.7600	0.0670	11.7278
31.7800	0.0681	11.7477
31.8000	0.0685	11.7678
31.8200	0.0692	11.7878
31.8400	0.0693	11.8078
31.8600	0.0701	11.8278
31.8800	0.0710	11.8478
31.9000	0.0711	11.8678
31.9200	0.0730	11.8878
31.9400	0.0727	11.9078
31.9600	0.0726	11.9278
31.9800	0.0737	11.9478
32.0000	0.0743	11.9678
32.0200	0.0752	11.9878
32.0400	0.0751	12.0078
32.0600	0.0761	12.0278
32.0800	0.0770	12.0478
32.1000	0.0778	12.0678
32.1200	0.0785	12.0878
32.1400	0.0786	12.1078
32.1600	0.0796	12.1278
32.1800	0.0798	12.1478
32.2000	0.0802	12.1678
32.2200	0.0815	12.1878
32.2400	0.0817	12.2078
32.2600	0.0830	12.2278
32.2800	0.0829	12.2478
32.3000	0.0832	12.2678
32.3200	0.0842	12.2878
32.3400	0.0846	12.3078
32.3600	0.0853	12.3278
32.3800	0.0857	12.3478
32.4000	0.0864	12.3678
32.4200	0.0873	12.3878
32.4400	0.0878	12.4078
32.4600	0.0895	12.4277
32.4800	0.0895	12.4477
32.5000	0.0904	12.4678
32.5200	0.0903	12.4878
32.5400	0.0913	12.5078
32.5600	0.0923	12.5277
32.5800	0.0927	12.5478
32.6000	0.0933	12.5678
32.6200	0.0939	12.5878
32.6400	0.0948	12.6078
32.6600	0.0953	12.6277
32.6800	0.0960	12.6478
32.7000	0.0964	12.6678
32.7200	0.0963	12.6878
32.7400	0.0976	12.7078
32.7600	0.0987	12.7278
32.7800	0.0992	12.7478
32.8000	0.1003	12.7678
32.8200	0.1002	12.7878
32.8400	0.1016	12.8078
32.8600	0.1019	12.8278
32.8800	0.1023	12.8478
32.9000	0.1035	12.8678
32.9200	0.1042	12.8878
32.9400	0.1049	12.9077
32.9600	0.1053	12.9278
32.9800	0.1058	12.9478
33.0000	0.1070	12.9678
33.0200	0.1073	12.9878
33.0400	0.1087	13.0078
33.0600	0.1087	13.0278
33.0800	0.1093	13.0478
33.1000	0.1104	13.0678
33.1200	0.1109	13.0878
33.1400	0.1122	13.1077
33.1600	0.1125	13.1277
33.1800	0.1130	13.1477
33.2000	0.1133	13.1678
33.2200	0.1147	13.1878
33.2400	0.1158	13.2077
33.2600	0.1163	13.2277
33.2800	0.1174	13.2478
33.3000	0.1173	13.2678
33.3200	0.1186	13.2878
33.3400	0.1196	13.3078
33.3600	0.1196	13.3278
33.3800	0.1205	13.3478
33.4000	0.1209	13.3678
33.4200	0.1220	13.3878
33.4400	0.1228	13.4078
33.4600	0.1233	13.4278
33.4800	0.1241	13.4478
33.5000	0.1251	13.4678
33.5200	0.1261	13.4877
33.5400	0.1263	13.5078
33.5600	0.1267	13.5278
33.5800	0.1280	13.5478
33.6000	0.1287	13.5678
33.6200	0.1296	13.5878
33.6400	0.1302	13.6078
33.6600	0.1308	13.6278
33.6800	0.1317	13.6478
33.7000	0.1327	13.6678
33.7200	0.1337	13.6877
33.7400	0.1338	13.7077
33.7600	0.1348	13.7278
33.7800	0.1351	13.7478
33.8000	0.1359	13.7678
33.8200	0.1372	13.7877
33.8400	0.1381	13.8077
33.8600	0.1393	13.8278
33.8800	0.1392	13.8478
33.9000	0.1398	13.8678
33.9200	0.1409	13.8878
33.9400	0.1415	13.9078
33.9600	0.1424	13.9278
33.9800	0.1430	13.9478
34.0000	0.1444	13.9678
34.0200	0.1448	13.9878
34.0400	0.1454	14.0078
34.0600	0.1461	14.0278
34.0800	0.1467	14.0478
34.1000	0.1477	14.0678
34.1200	0.1480	14.0878
34.1400	0.1490	14.1078
34.1600	0.1502	14.1278
34.1800	0.1506	14.1478
34.2000	0.1515	14.1678
34.2200	0.1522	14.1878
34.2400	0.1530	14.2077
34.2600	0.1543	14.2278
34.2800	0.1545	14.2478
34.3000	0.1557	14.2677
34.3200	0.1566	14.2877
34.3400	0.1576	14.3077
34.3600	0.1579	14.3278
34.3800	0.1589	14.3478
34.4000	0.1594	14.3678
34.4200	0.1603	14.3878
34.4400	0.1610	14.4078
34.4600	0.1616	14.4278
34.4800	0.1623	14.4478
34.5000	0.1634	14.4677
34.5200	0.1643	14.4878
34.5400	0.1646	14.5078
34.5600	0.1652	14.5278
34.5800	0.1664	14.5478
34.6000	0.1667	14.5677
34.6200	0.1674	14.5878
34.6400	0.1684	14.6078
34.6600	0.1692	14.6278
34.6800	0.1708	14.6478
34.7000	0.1713	14.6678
34.7200	0.1717	14.6878
34.7400	0.1724	14.7078
34.7600	0.1731	14.7278
34.7800	0.1741	14.7478
34.8000	0.1749	14.7678
34.8200	0.1751	14.7878
34.8400	0.1764	14.8078
34.8600	0.1775	14.8278
34.8800	0.1779	14.8477
34.9000	0.1783	14.8678
34.9200	0.1798	14.8878
34.9400	0.1800	14.9078
34.9600	0.1809	14.9278
34.9800	0.1818	14.9477
35.0000	0.1825	14.9678
35.0200	0.1834	14.9878
35.0400	0.1831	15.0078
35.0600	0.1850	15.0278
35.0800	0.1863	15.0477
35.1000	0.1868	15.0678
35.1200	0.1876	15.0878
35.1400	0.1876	15.1078
35.1600	0.1883	15.1278
35.1800	0.1891	15.1477
35.2000	0.1900	15.1678
35.2200	0.1908	15.1878
35.2400	0.1915	15.2078
35.2600	0.1924	15.2278
35.2800	0.1930	15.2478
35.3000	0.1937	15.2678
35.3200	0.1942	15.2878
35.3400	0.1949	15.3078
35.3600	0.1959	15.3278
35.3800	0.1962	15.3478
35.4000	0.1977	15.3678
35.4200	0.1981	15.3878
35.4400	0.1990	15.4078
35.4600	0.1999	15.4277
35.4800	0.2000	15.4478
35.5000	0.2010	15.4678
35.5200	0.2015	15.4878
35.5400	0.2024	15.5078
35.5600	0.2040	15.5277
35.5800	0.2047	15.5478
35.6000	0.2055	15.5677
35.6200	0.2052	15.5878
35.6400	0.2064	15.6078
35.6600	0.2074	15.6277
35.6800	0.2082	15.6478
35.7000	0.2089	15.6678
35.7200	0.2091	15.6878
35.7400	0.2101	15.7078
35.7600	0.2109	15.7278
35.7800	0.2118	15.7478
35.8000	0.2128	15.7678
35.8200	0.2133	15.7878
35.8400	0.2144	15.8078
35.8600	0.2148	15.8278
35.8800	0.2155	15.8478
35.9000	0.2161	15.8678
35.9200	0.2174	15.8878
35.9400	0.2182	15.9077
35.9600	0.2183	15.9277
35.9800	0.2195	15.9478
36.0000	0.2201	15.9678
36.0200	0.2212	15.9878
36.0400	0.2217	16.0077
36.0600	0.2221	16.0277
36.0800	0.2231	16.0478
36.1000	0.2238	16.0678
36.1200	0.2242	16.0878
36.1400	0.2256	16.1077
36.1600	0.2258	16.1278
36.1800	0.2268	16.1478
36.2000	0.2264	16.1678
36.2200	0.2281	16.1878
36.2400	0.2285	16.2077
36.2600	0.2298	16.2278
36.2800	0.2302	16.2478
36.3000	0.2305	16.2678
36.3200	0.2316	16.2878
36.3400	0.2318	16.3078
36.3600	0.2325	16.3278
36.3800	0.2340	16.3478
36.4000	0.2341	16.3678
36.4200	0.2355	16.3878
36.4400	0.2362	16.4078
36.4600	0.2367	16.4278
36.4800	0.2372	16.4478
36.5000	0.2380	16.4678
36.5200	0.2397	16.4878
36.5400	0.2398	16.5078
36.5600	0.2409	16.5278
36.5800	0.2407	16.5478
36.6000	0.2414	16.5678
36.6200	0.2427	16.5877
36.6400	0.2434	16.6077
36.6600	0.2440	16.6277
36.6800	0.2442	16.6478
36.7000	0.2456	16.6678
36.7200	0.2462	16.6877
36.7400	0.2462	16.7078
36.7600	0.2474	16.7278
36.7800	0.2477	16.7478
36.8000	0.2489	16.7678
36.8200	0.2498	16.7877
36.8400	0.2500	16.8077
36.8600	0.2506	16.8278
36.8800	0.2509	16.8478
36.9000	0.2522	16.8678
36.9200	0.2530	16.8878
36.9400	0.2535	16.9078
36.9600	0.2541	16.9278
36.9800	0.2540	16.9478
37.0000	0.2558	16.9678
37.0200	0.2564	16.9878
37.0400	0.2567	17.0078
37.0600	0.2578	17.0278
37.0800	0.2582	17.0478
37.1000	0.2602	17.0678
37.1200	0.2597	17.0878
37.1400	0.2606	17.1078
37.1600	0.2613	17.1278
37.1800	0.2618	17.1478
37.2000	0.2631	17.1677
37.2200	0.2635	17.1877
37.2400	0.2644	17.2077
37.2600	0.2648	17.2278
37.2800	0.2652	17.2478
37.3000	0.2668	17.2677
37.3200	0.2670	17.2877
37.3400	0.2677	17.3078
37.3600	0.2676	17.3278
37.3800	0.2686	17.3478
37.4000	0.2693	17.3677
37.4200	0.2702	17.3878
37.4400	0.2713	17.4078
37.4600	0.2708	17.4278
37.4800	0.2718	17.4478
37.5000	0.2727	17.4678
37.5200	0.2732	17.4878
37.5400	0.2746	17.5078
37.5600	0.2749	17.5278
37.5800	0.2758	17.5478
37.6000	0.2767	17.5677
37.6200	0.2776	17.5878
37.6400	0.2782	17.6078
37.6600	0.2780	17.6278
37.6800	0.2795	17.6478
37.7000	0.2801	17.6678
37.7200	0.2805	17.6878
37.7400	0.2811	17.7078
37.7600	0.2819	17.7278
37.7800	0.2826	17.7478
37.8000	0.2827	17.7678
37.8200	0.2836	17.7878
37.8400	0.2848	17.8078
37.8600	0.2847	17.8278
37.8800	0.2863	17.8477
37.9000	0.2864	17.8677
37.9200	0.2872	17.8877
37.9400	0.2875	17.9078
37.9600	0.2887	17.9278
37.9800	0.2893	17.9478
38.0000	0.2895	17.9678
38.0200	0.2912	17.9878
38.0400	0.2906	18.0078
38.0600	0.2917	18.0278
38.0800	0.2929	18.0477
38.1000	0.2930	18.0678
38.1200	0.2937	18.0878
38.1400	0.2941	18.1078
38.1600	0.2953	18.1278
38.1800	0.2963	18.1477
38.2000	0.2967	18.1678
38.2200	0.2975	18.1878
38.2400	0.2975	18.2079
38.2600	0.2989	18.2278
38.2800	0.2993	18.2478
38.3000	0.2997	18.2678
38.3200	0.3003	18.2878
38.3400	0.3010	18.3078
38.3600	0.3027	18.3277
38.3800	0.3028	18.3477
38.4000	0.3034	18.3678
38.4200	0.3045	18.3878
38.4400	0.3047	18.4078
38.4600	0.3055	18.4277
38.4800	0.3056	18.4478
38.5000	0.3068	18.4678
38.5200	0.3066	18.4878
38.5400	0.3078	18.5078
38.5600	0.3094	18.5277
38.5800	0.3090	18.5478
38.6000	0.3104	18.5678
38.6200	0.3106	18.5878
38.6400	0.3108	18.6078
38.6600	0.3121	18.6277
38.6800	0.3120	18.6478
38.7000	0.3139	18.6678
38.7200	0.3137	18.6878
38.7400	0.3143	18.7078
38.7600	0.3150	18.7278
38.7800	0.3161	18.7478
38.8000	0.3166	18.7678
38.8200	0.3169	18.7879
38.8400	0.3181	18.8078
38.8600	0.3183	18.8278
38.8800	0.3185	18.8478
38.9000	0.3203	18.8678
38.9200	0.3202	18.8878
38.9400	0.3218	18.9077
38.9600	0.3214	18.9278
38.9800	0.3223	18.9478
39.0000	0.3234	18.9678
39.0200	0.3237	18.9878
39.0400	0.3250	19.0077
39.0600	0.3249	19.0278
39.0800	0.3256	19.0478
39.1000	0.3263	19.0678
39.1200	0.3264	19.0878
39.1400	0.3277	19.1077
39.1600	0.3278	19.1277
39.1800	0.3291	19.1477
39.2000	0.3292	19.1678
39.2200	0.3298	19.1878
39.2400	0.3315	19.2077
39.2600	0.3316	19.2277
39.2800	0.3323	19.2477
39.3000	0.3323	19.2678
39.3200	0.3336	19.2878
39.3400	0.3344	19.3077
39.3600	0.3343	19.3278
39.3800	0.3354	19.3478
39.4000	0.3352	19.3679
39.4200	0.3365	19.3878
39.4400	0.3374	19.4078
39.4600	0.3377	19.4278
39.4800	0.3385	19.4478
39.5000	0.3387	19.4678
39.5200	0.3398	19.4878
39.5400	0.3400	19.5078
39.5600	0.3408	19.5278
39.5800	0.3413	19.5478
39.6000	0.3417	19.5678
39.6200	0.3428	19.5877
39.6400	0.3429	19.6078
39.6600	0.3438	19.6278
39.6800	0.3451	19.6478
39.7000	0.3451	19.6678
39.7200	0.3460	19.6877
39.7400	0.3466	19.7077
39.7600	0.3478	19.7278
39.7800	0.3483	19.7478
39.8000	0.3486	19.7677
39.8200	0.3497	19.7877
39.8400	0.3493	19.8078
39.8600	0.3506	19.8278
39.8800	0.3504	19.8478
39.9000	0.3513	19.8678
39.9200	0.3526	19.8878
39.9400	0.3531	19.9078
[truncated: 5 more rows]
