# Supplementary material for: Dynamic stabilization of a mechanical oscillator in the absence of any stable feature
Source: Nat Commun. 2026 Mar 10;17:6024. doi: 10.1038/s41467-026-70493-1 (PMC13346612; doi:10.1038/s41467-026-70493-1)
Supplement: Supplementary file 17 — Source Data [file 41467_2026_70493_MOESM17_ESM.zip › Source Data/FigS5c Trial3-12V.csv]

Time	100N Loadcell	Displacement
(s)	(N)	(mm)
0.0000	-0.3434	-19.9980
0.0200	-0.3297	-19.9975
0.0400	-0.3257	-19.9901
0.0600	-0.3345	-19.9749
0.0800	-0.3351	-19.9560
0.1000	-0.3389	-19.9346
0.1200	-0.3393	-19.9135
0.1400	-0.3363	-19.8931
0.1600	-0.3354	-19.8729
0.1800	-0.3345	-19.8528
0.2000	-0.3331	-19.8327
0.2200	-0.3314	-19.8127
0.2400	-0.3313	-19.7926
0.2600	-0.3298	-19.7726
0.2800	-0.3283	-19.7526
0.3000	-0.3276	-19.7326
0.3200	-0.3261	-19.7126
0.3400	-0.3255	-19.6926
0.3600	-0.3246	-19.6726
0.3800	-0.3240	-19.6526
0.4000	-0.3224	-19.6326
0.4200	-0.3212	-19.6126
0.4400	-0.3200	-19.5926
0.4600	-0.3186	-19.5726
0.4800	-0.3179	-19.5525
0.5000	-0.3171	-19.5325
0.5200	-0.3156	-19.5126
0.5400	-0.3150	-19.4925
0.5600	-0.3137	-19.4725
0.5800	-0.3123	-19.4525
0.6000	-0.3119	-19.4326
0.6200	-0.3108	-19.4126
0.6400	-0.3097	-19.3926
0.6600	-0.3085	-19.3726
0.6800	-0.3079	-19.3526
0.7000	-0.3069	-19.3326
0.7200	-0.3056	-19.3126
0.7400	-0.3044	-19.2926
0.7600	-0.3031	-19.2726
0.7800	-0.3024	-19.2526
0.8000	-0.3013	-19.2326
0.8200	-0.2997	-19.2126
0.8400	-0.2996	-19.1926
0.8600	-0.2982	-19.1726
0.8800	-0.2975	-19.1526
0.9000	-0.2956	-19.1326
0.9200	-0.2952	-19.1126
0.9400	-0.2942	-19.0926
0.9600	-0.2931	-19.0726
0.9800	-0.2923	-19.0526
1.0000	-0.2914	-19.0326
1.0200	-0.2902	-19.0126
1.0400	-0.2890	-18.9926
1.0600	-0.2888	-18.9726
1.0800	-0.2874	-18.9525
1.1000	-0.2856	-18.9326
1.1200	-0.2846	-18.9126
1.1400	-0.2841	-18.8926
1.1600	-0.2834	-18.8725
1.1800	-0.2822	-18.8525
1.2000	-0.2810	-18.8326
1.2200	-0.2798	-18.8126
1.2400	-0.2791	-18.7926
1.2600	-0.2789	-18.7725
1.2800	-0.2782	-18.7526
1.3000	-0.2767	-18.7326
1.3200	-0.2754	-18.7126
1.3400	-0.2748	-18.6926
1.3600	-0.2742	-18.6725
1.3800	-0.2730	-18.6526
1.4000	-0.2722	-18.6326
1.4200	-0.2719	-18.6126
1.4400	-0.2704	-18.5926
1.4600	-0.2697	-18.5726
1.4800	-0.2687	-18.5527
1.5000	-0.2678	-18.5326
1.5200	-0.2667	-18.5126
1.5400	-0.2662	-18.4926
1.5600	-0.2646	-18.4726
1.5800	-0.2637	-18.4526
1.6000	-0.2630	-18.4326
1.6200	-0.2622	-18.4126
1.6400	-0.2614	-18.3925
1.6600	-0.2605	-18.3726
1.6800	-0.2586	-18.3526
1.7000	-0.2582	-18.3326
1.7200	-0.2572	-18.3126
1.7400	-0.2569	-18.2926
1.7600	-0.2558	-18.2726
1.7800	-0.2545	-18.2526
1.8000	-0.2536	-18.2326
1.8200	-0.2524	-18.2126
1.8400	-0.2518	-18.1926
1.8600	-0.2506	-18.1726
1.8800	-0.2497	-18.1526
1.9000	-0.2491	-18.1326
1.9200	-0.2482	-18.1126
1.9400	-0.2474	-18.0925
1.9600	-0.2461	-18.0726
1.9800	-0.2451	-18.0526
2.0000	-0.2446	-18.0326
2.0200	-0.2435	-18.0126
2.0400	-0.2428	-17.9926
2.0600	-0.2412	-17.9726
2.0800	-0.2413	-17.9526
2.1000	-0.2402	-17.9326
2.1200	-0.2391	-17.9126
2.1400	-0.2386	-17.8926
2.1600	-0.2376	-17.8726
2.1800	-0.2366	-17.8526
2.2000	-0.2353	-17.8326
2.2200	-0.2350	-17.8125
2.2400	-0.2338	-17.7925
2.2600	-0.2325	-17.7726
2.2800	-0.2316	-17.7526
2.3000	-0.2307	-17.7326
2.3200	-0.2299	-17.7126
2.3400	-0.2284	-17.6926
2.3600	-0.2277	-17.6726
2.3800	-0.2270	-17.6526
2.4000	-0.2259	-17.6326
2.4200	-0.2253	-17.6126
2.4400	-0.2242	-17.5926
2.4600	-0.2232	-17.5726
2.4800	-0.2222	-17.5526
2.5000	-0.2212	-17.5326
2.5200	-0.2207	-17.5125
2.5400	-0.2189	-17.4926
2.5600	-0.2179	-17.4726
2.5800	-0.2173	-17.4526
2.6000	-0.2166	-17.4326
2.6200	-0.2158	-17.4126
2.6400	-0.2137	-17.3926
2.6600	-0.2125	-17.3726
2.6800	-0.2123	-17.3526
2.7000	-0.2116	-17.3326
2.7200	-0.2101	-17.3126
2.7400	-0.2092	-17.2926
2.7600	-0.2091	-17.2726
2.7800	-0.2078	-17.2526
2.8000	-0.2066	-17.2326
2.8200	-0.2053	-17.2126
2.8400	-0.2046	-17.1926
2.8600	-0.2037	-17.1726
2.8800	-0.2030	-17.1526
2.9000	-0.2020	-17.1326
2.9200	-0.2010	-17.1126
2.9400	-0.2002	-17.0926
2.9600	-0.1995	-17.0726
2.9800	-0.1976	-17.0525
3.0000	-0.1978	-17.0325
3.0200	-0.1965	-17.0126
3.0400	-0.1953	-16.9926
3.0600	-0.1942	-16.9726
3.0800	-0.1932	-16.9526
3.1000	-0.1925	-16.9326
3.1200	-0.1912	-16.9126
3.1400	-0.1900	-16.8926
3.1600	-0.1896	-16.8726
3.1800	-0.1890	-16.8526
3.2000	-0.1879	-16.8326
3.2200	-0.1862	-16.8126
3.2400	-0.1862	-16.7926
3.2600	-0.1848	-16.7726
3.2800	-0.1841	-16.7526
3.3000	-0.1831	-16.7326
3.3200	-0.1811	-16.7126
3.3400	-0.1810	-16.6926
3.3600	-0.1805	-16.6726
3.3800	-0.1793	-16.6526
3.4000	-0.1783	-16.6326
3.4200	-0.1773	-16.6126
3.4400	-0.1766	-16.5926
3.4600	-0.1750	-16.5726
3.4800	-0.1742	-16.5525
3.5000	-0.1735	-16.5326
3.5200	-0.1723	-16.5126
3.5400	-0.1714	-16.4926
3.5600	-0.1702	-16.4726
3.5800	-0.1699	-16.4525
3.6000	-0.1690	-16.4326
3.6200	-0.1678	-16.4126
3.6400	-0.1663	-16.3926
3.6600	-0.1650	-16.3726
3.6800	-0.1651	-16.3525
3.7000	-0.1643	-16.3326
3.7200	-0.1632	-16.3126
3.7400	-0.1610	-16.2926
3.7600	-0.1602	-16.2726
3.7800	-0.1600	-16.2526
3.8000	-0.1585	-16.2326
3.8200	-0.1577	-16.2126
3.8400	-0.1568	-16.1926
3.8600	-0.1556	-16.1726
3.8800	-0.1546	-16.1526
3.9000	-0.1531	-16.1326
3.9200	-0.1533	-16.1126
3.9400	-0.1517	-16.0926
3.9600	-0.1507	-16.0726
3.9800	-0.1502	-16.0526
4.0000	-0.1494	-16.0326
4.0200	-0.1486	-16.0126
4.0400	-0.1470	-15.9926
4.0600	-0.1462	-15.9725
4.0800	-0.1454	-15.9526
4.1000	-0.1437	-15.9326
4.1200	-0.1431	-15.9126
4.1400	-0.1417	-15.8926
4.1600	-0.1415	-15.8726
4.1800	-0.1402	-15.8526
4.2000	-0.1396	-15.8326
4.2200	-0.1390	-15.8126
4.2400	-0.1370	-15.7926
4.2600	-0.1363	-15.7726
4.2800	-0.1348	-15.7526
4.3000	-0.1344	-15.7326
4.3200	-0.1332	-15.7126
4.3400	-0.1320	-15.6926
4.3600	-0.1314	-15.6726
4.3800	-0.1297	-15.6526
4.4000	-0.1294	-15.6326
4.4200	-0.1284	-15.6126
4.4400	-0.1271	-15.5926
4.4600	-0.1271	-15.5726
4.4800	-0.1252	-15.5526
4.5000	-0.1249	-15.5326
4.5200	-0.1238	-15.5126
4.5400	-0.1233	-15.4926
4.5600	-0.1218	-15.4726
4.5800	-0.1207	-15.4526
4.6000	-0.1204	-15.4326
4.6200	-0.1191	-15.4126
4.6400	-0.1181	-15.3926
4.6600	-0.1165	-15.3725
4.6800	-0.1158	-15.3526
4.7000	-0.1152	-15.3326
4.7200	-0.1135	-15.3126
4.7400	-0.1131	-15.2926
4.7600	-0.1123	-15.2726
4.7800	-0.1109	-15.2526
4.8000	-0.1109	-15.2326
4.8200	-0.1093	-15.2126
4.8400	-0.1084	-15.1925
4.8600	-0.1070	-15.1726
4.8800	-0.1061	-15.1526
4.9000	-0.1055	-15.1326
4.9200	-0.1043	-15.1126
4.9400	-0.1039	-15.0925
4.9600	-0.1025	-15.0726
4.9800	-0.1013	-15.0526
5.0000	-0.1004	-15.0326
5.0200	-0.0993	-15.0126
5.0400	-0.0986	-14.9926
5.0600	-0.0971	-14.9726
5.0800	-0.0967	-14.9526
5.1000	-0.0955	-14.9326
5.1200	-0.0944	-14.9126
5.1400	-0.0941	-14.8926
5.1600	-0.0924	-14.8727
5.1800	-0.0924	-14.8526
5.2000	-0.0911	-14.8326
5.2200	-0.0898	-14.8126
5.2400	-0.0890	-14.7925
5.2600	-0.0876	-14.7726
5.2800	-0.0874	-14.7526
5.3000	-0.0859	-14.7326
5.3200	-0.0846	-14.7126
5.3400	-0.0839	-14.6926
5.3600	-0.0826	-14.6726
5.3800	-0.0822	-14.6526
5.4000	-0.0802	-14.6326
5.4200	-0.0802	-14.6126
5.4400	-0.0794	-14.5926
5.4600	-0.0780	-14.5726
5.4800	-0.0770	-14.5526
5.5000	-0.0765	-14.5326
5.5200	-0.0760	-14.5126
5.5400	-0.0742	-14.4926
5.5600	-0.0732	-14.4726
5.5800	-0.0728	-14.4526
5.6000	-0.0711	-14.4326
5.6200	-0.0709	-14.4126
5.6400	-0.0692	-14.3926
5.6600	-0.0681	-14.3726
5.6800	-0.0675	-14.3526
5.7000	-0.0669	-14.3326
5.7200	-0.0663	-14.3125
5.7400	-0.0642	-14.2926
5.7600	-0.0638	-14.2726
5.7800	-0.0629	-14.2526
5.8000	-0.0619	-14.2326
5.8200	-0.0611	-14.2126
5.8400	-0.0595	-14.1926
5.8600	-0.0592	-14.1726
5.8800	-0.0581	-14.1526
5.9000	-0.0569	-14.1326
5.9200	-0.0564	-14.1126
5.9400	-0.0548	-14.0926
5.9600	-0.0543	-14.0726
5.9800	-0.0526	-14.0526
6.0000	-0.0521	-14.0325
6.0200	-0.0518	-14.0126
6.0400	-0.0504	-13.9926
6.0600	-0.0496	-13.9726
6.0800	-0.0480	-13.9526
6.1000	-0.0474	-13.9326
6.1200	-0.0458	-13.9126
6.1400	-0.0453	-13.8926
6.1600	-0.0444	-13.8726
6.1800	-0.0430	-13.8526
6.2000	-0.0425	-13.8326
6.2200	-0.0413	-13.8126
6.2400	-0.0406	-13.7926
6.2600	-0.0400	-13.7726
6.2800	-0.0389	-13.7526
6.3000	-0.0381	-13.7325
6.3200	-0.0362	-13.7126
6.3400	-0.0366	-13.6926
6.3600	-0.0352	-13.6726
6.3800	-0.0346	-13.6526
6.4000	-0.0335	-13.6326
6.4200	-0.0327	-13.6126
6.4400	-0.0318	-13.5926
6.4600	-0.0306	-13.5726
6.4800	-0.0300	-13.5526
6.5000	-0.0292	-13.5326
6.5200	-0.0273	-13.5126
6.5400	-0.0276	-13.4926
6.5600	-0.0261	-13.4726
6.5800	-0.0259	-13.4525
6.6000	-0.0249	-13.4326
6.6200	-0.0234	-13.4126
6.6400	-0.0223	-13.3926
6.6600	-0.0213	-13.3726
6.6800	-0.0206	-13.3526
6.7000	-0.0195	-13.3326
6.7200	-0.0178	-13.3126
6.7400	-0.0173	-13.2926
6.7600	-0.0165	-13.2726
6.7800	-0.0164	-13.2526
6.8000	-0.0151	-13.2326
6.8200	-0.0139	-13.2126
6.8400	-0.0135	-13.1926
6.8600	-0.0123	-13.1726
6.8800	-0.0115	-13.1526
6.9000	-0.0101	-13.1326
6.9200	-0.0098	-13.1126
6.9400	-0.0087	-13.0926
6.9600	-0.0074	-13.0726
6.9800	-0.0070	-13.0526
7.0000	-0.0052	-13.0326
7.0200	-0.0056	-13.0126
7.0400	-0.0045	-12.9926
7.0600	-0.0029	-12.9725
7.0800	-0.0028	-12.9525
7.1000	-0.0008	-12.9326
7.1200	-0.0006	-12.9126
7.1400	0.0002	-12.8926
7.1600	0.0012	-12.8726
7.1800	0.0023	-12.8526
7.2000	0.0029	-12.8326
7.2200	0.0035	-12.8126
7.2400	0.0050	-12.7926
7.2600	0.0051	-12.7726
7.2800	0.0060	-12.7526
7.3000	0.0076	-12.7326
7.3200	0.0080	-12.7126
7.3400	0.0090	-12.6926
7.3600	0.0092	-12.6726
7.3800	0.0102	-12.6526
7.4000	0.0116	-12.6326
7.4200	0.0121	-12.6126
7.4400	0.0133	-12.5926
7.4600	0.0135	-12.5726
7.4800	0.0152	-12.5526
7.5000	0.0155	-12.5326
7.5200	0.0161	-12.5126
7.5400	0.0173	-12.4926
7.5600	0.0180	-12.4726
7.5800	0.0192	-12.4526
7.6000	0.0195	-12.4326
7.6200	0.0195	-12.4126
7.6400	0.0209	-12.3926
7.6600	0.0214	-12.3725
7.6800	0.0229	-12.3526
7.7000	0.0237	-12.3326
7.7200	0.0243	-12.3126
7.7400	0.0248	-12.2925
7.7600	0.0256	-12.2726
7.7800	0.0272	-12.2526
7.8000	0.0273	-12.2326
7.8200	0.0287	-12.2126
7.8400	0.0285	-12.1926
7.8600	0.0292	-12.1726
7.8800	0.0304	-12.1526
7.9000	0.0313	-12.1326
7.9200	0.0320	-12.1126
7.9400	0.0325	-12.0926
7.9600	0.0333	-12.0726
7.9800	0.0342	-12.0526
8.0000	0.0349	-12.0326
8.0200	0.0361	-12.0126
8.0400	0.0363	-11.9926
8.0600	0.0371	-11.9726
8.0800	0.0377	-11.9526
8.1000	0.0386	-11.9326
8.1200	0.0391	-11.9126
8.1400	0.0400	-11.8926
8.1600	0.0411	-11.8726
8.1800	0.0417	-11.8526
8.2000	0.0420	-11.8326
8.2200	0.0429	-11.8126
8.2400	0.0433	-11.7925
8.2600	0.0441	-11.7726
8.2800	0.0445	-11.7526
8.3000	0.0460	-11.7326
8.3200	0.0465	-11.7126
8.3400	0.0462	-11.6925
8.3600	0.0472	-11.6726
8.3800	0.0480	-11.6526
8.4000	0.0492	-11.6326
8.4200	0.0495	-11.6126
8.4400	0.0503	-11.5926
8.4600	0.0507	-11.5726
8.4800	0.0515	-11.5526
8.5000	0.0518	-11.5326
8.5200	0.0528	-11.5126
8.5400	0.0537	-11.4926
8.5600	0.0539	-11.4726
8.5800	0.0547	-11.4526
8.6000	0.0552	-11.4326
8.6200	0.0554	-11.4126
8.6400	0.0561	-11.3926
8.6600	0.0572	-11.3726
8.6800	0.0576	-11.3526
8.7000	0.0581	-11.3326
8.7200	0.0582	-11.3126
8.7400	0.0596	-11.2926
8.7600	0.0597	-11.2726
8.7800	0.0602	-11.2526
8.8000	0.0612	-11.2326
8.8200	0.0618	-11.2125
8.8400	0.0626	-11.1926
8.8600	0.0624	-11.1726
8.8800	0.0634	-11.1526
8.9000	0.0647	-11.1326
8.9200	0.0646	-11.1126
8.9400	0.0650	-11.0926
8.9600	0.0656	-11.0726
8.9800	0.0664	-11.0526
9.0000	0.0660	-11.0326
9.0200	0.0670	-11.0126
9.0400	0.0682	-10.9926
9.0600	0.0682	-10.9726
9.0800	0.0690	-10.9526
9.1000	0.0686	-10.9326
9.1200	0.0698	-10.9126
9.1400	0.0704	-10.8926
9.1600	0.0709	-10.8726
9.1800	0.0712	-10.8526
9.2000	0.0718	-10.8326
9.2200	0.0723	-10.8126
9.2400	0.0728	-10.7927
9.2600	0.0729	-10.7726
9.2800	0.0737	-10.7526
9.3000	0.0738	-10.7326
9.3200	0.0746	-10.7126
9.3400	0.0751	-10.6926
9.3600	0.0752	-10.6726
9.3800	0.0759	-10.6526
9.4000	0.0767	-10.6326
9.4200	0.0774	-10.6126
9.4400	0.0766	-10.5926
9.4600	0.0776	-10.5726
9.4800	0.0781	-10.5526
9.5000	0.0785	-10.5326
9.5200	0.0792	-10.5126
9.5400	0.0794	-10.4926
9.5600	0.0797	-10.4725
9.5800	0.0800	-10.4525
9.6000	0.0802	-10.4326
9.6200	0.0814	-10.4126
9.6400	0.0816	-10.3926
9.6600	0.0822	-10.3726
9.6800	0.0818	-10.3526
9.7000	0.0822	-10.3326
9.7200	0.0828	-10.3126
9.7400	0.0835	-10.2926
9.7600	0.0838	-10.2726
9.7800	0.0836	-10.2525
9.8000	0.0842	-10.2326
9.8200	0.0848	-10.2126
9.8400	0.0845	-10.1926
9.8600	0.0851	-10.1726
9.8800	0.0854	-10.1526
9.9000	0.0860	-10.1326
9.9200	0.0857	-10.1126
9.9400	0.0863	-10.0926
9.9600	0.0870	-10.0726
9.9800	0.0871	-10.0526
10.0000	0.0875	-10.0326
10.0200	0.0873	-10.0126
10.0400	0.0880	-9.9926
10.0600	0.0880	-9.9725
10.0800	0.0884	-9.9526
10.1000	0.0889	-9.9326
10.1200	0.0883	-9.9126
10.1400	0.0893	-9.8926
10.1600	0.0898	-9.8725
10.1800	0.0895	-9.8525
10.2000	0.0897	-9.8326
10.2200	0.0903	-9.8126
10.2400	0.0905	-9.7926
10.2600	0.0897	-9.7726
10.2800	0.0903	-9.7526
10.3000	0.0910	-9.7326
10.3200	0.0915	-9.7126
10.3400	0.0916	-9.6926
10.3600	0.0920	-9.6725
10.3800	0.0923	-9.6526
10.4000	0.0920	-9.6326
10.4200	0.0920	-9.6126
10.4400	0.0925	-9.5926
10.4600	0.0925	-9.5726
10.4800	0.0927	-9.5526
10.5000	0.0924	-9.5326
10.5200	0.0928	-9.5126
10.5400	0.0931	-9.4926
10.5600	0.0932	-9.4726
10.5800	0.0936	-9.4526
10.6000	0.0931	-9.4326
10.6200	0.0939	-9.4126
10.6400	0.0942	-9.3925
10.6600	0.0948	-9.3725
10.6800	0.0948	-9.3526
10.7000	0.0947	-9.3326
10.7200	0.0952	-9.3126
10.7400	0.0950	-9.2925
10.7600	0.0949	-9.2726
10.7800	0.0946	-9.2526
10.8000	0.0949	-9.2326
10.8200	0.0956	-9.2126
10.8400	0.0943	-9.1926
10.8600	0.0952	-9.1726
10.8800	0.0958	-9.1526
10.9000	0.0958	-9.1326
10.9200	0.0953	-9.1126
10.9400	0.0949	-9.0926
10.9600	0.0957	-9.0726
10.9800	0.0955	-9.0526
11.0000	0.0952	-9.0326
11.0200	0.0959	-9.0126
11.0400	0.0955	-8.9926
11.0600	0.0957	-8.9726
11.0800	0.0958	-8.9526
11.1000	0.0958	-8.9326
11.1200	0.0959	-8.9126
11.1400	0.0959	-8.8926
11.1600	0.0966	-8.8726
11.1800	0.0957	-8.8526
11.2000	0.0962	-8.8326
11.2200	0.0966	-8.8126
11.2400	0.0964	-8.7925
11.2600	0.0962	-8.7726
11.2800	0.0963	-8.7526
11.3000	0.0963	-8.7326
11.3200	0.0966	-8.7126
11.3400	0.0966	-8.6926
11.3600	0.0965	-8.6726
11.3800	0.0959	-8.6526
11.4000	0.0961	-8.6326
11.4200	0.0955	-8.6126
11.4400	0.0959	-8.5926
11.4600	0.0966	-8.5726
11.4800	0.0960	-8.5526
11.5000	0.0962	-8.5326
11.5200	0.0957	-8.5125
11.5400	0.0962	-8.4926
11.5600	0.0959	-8.4726
11.5800	0.0961	-8.4526
11.6000	0.0960	-8.4326
11.6200	0.0956	-8.4126
11.6400	0.0957	-8.3926
11.6600	0.0954	-8.3726
11.6800	0.0954	-8.3526
11.7000	0.0958	-8.3326
11.7200	0.0953	-8.3126
11.7400	0.0960	-8.2926
11.7600	0.0947	-8.2726
11.7800	0.0950	-8.2526
11.8000	0.0951	-8.2325
11.8200	0.0949	-8.2125
11.8400	0.0951	-8.1926
11.8600	0.0945	-8.1726
11.8800	0.0950	-8.1526
11.9000	0.0946	-8.1326
11.9200	0.0941	-8.1126
11.9400	0.0945	-8.0926
11.9600	0.0937	-8.0726
11.9800	0.0945	-8.0526
12.0000	0.0939	-8.0326
12.0200	0.0937	-8.0126
12.0400	0.0938	-7.9926
12.0600	0.0937	-7.9726
12.0800	0.0935	-7.9526
12.1000	0.0923	-7.9325
12.1200	0.0929	-7.9126
12.1400	0.0926	-7.8926
12.1600	0.0927	-7.8726
12.1800	0.0928	-7.8526
12.2000	0.0922	-7.8326
12.2200	0.0927	-7.8126
12.2400	0.0922	-7.7926
12.2600	0.0922	-7.7726
12.2800	0.0919	-7.7526
12.3000	0.0908	-7.7326
12.3200	0.0916	-7.7126
12.3400	0.0915	-7.6926
12.3600	0.0910	-7.6726
12.3800	0.0911	-7.6526
12.4000	0.0906	-7.6325
12.4200	0.0903	-7.6126
12.4400	0.0901	-7.5926
12.4600	0.0906	-7.5726
12.4800	0.0902	-7.5526
12.5000	0.0893	-7.5326
12.5200	0.0901	-7.5126
12.5400	0.0897	-7.4926
12.5600	0.0893	-7.4726
12.5800	0.0887	-7.4526
12.6000	0.0887	-7.4326
12.6200	0.0889	-7.4126
12.6400	0.0880	-7.3926
12.6600	0.0887	-7.3726
12.6800	0.0881	-7.3525
12.7000	0.0873	-7.3326
12.7200	0.0874	-7.3126
12.7400	0.0876	-7.2926
12.7600	0.0872	-7.2726
12.7800	0.0858	-7.2526
12.8000	0.0865	-7.2326
12.8200	0.0869	-7.2126
12.8400	0.0861	-7.1926
12.8600	0.0859	-7.1726
12.8800	0.0851	-7.1525
12.9000	0.0856	-7.1326
12.9200	0.0851	-7.1126
12.9400	0.0850	-7.0926
12.9600	0.0845	-7.0726
12.9800	0.0841	-7.0526
13.0000	0.0845	-7.0326
13.0200	0.0838	-7.0126
13.0400	0.0836	-6.9926
13.0600	0.0831	-6.9726
13.0800	0.0829	-6.9526
13.1000	0.0829	-6.9326
13.1200	0.0824	-6.9126
13.1400	0.0823	-6.8926
13.1600	0.0813	-6.8725
13.1800	0.0816	-6.8526
13.2000	0.0821	-6.8326
13.2200	0.0816	-6.8126
13.2400	0.0812	-6.7926
13.2600	0.0806	-6.7726
13.2800	0.0806	-6.7526
13.3000	0.0803	-6.7326
13.3200	0.0801	-6.7126
13.3400	0.0801	-6.6926
13.3600	0.0792	-6.6726
13.3800	0.0793	-6.6526
13.4000	0.0794	-6.6326
13.4200	0.0791	-6.6126
13.4400	0.0788	-6.5926
13.4600	0.0772	-6.5725
13.4800	0.0778	-6.5526
13.5000	0.0775	-6.5326
13.5200	0.0767	-6.5126
13.5400	0.0772	-6.4926
13.5600	0.0767	-6.4726
13.5800	0.0765	-6.4526
13.6000	0.0757	-6.4326
13.6200	0.0756	-6.4126
13.6400	0.0758	-6.3925
13.6600	0.0755	-6.3725
13.6800	0.0753	-6.3526
13.7000	0.0749	-6.3326
13.7200	0.0750	-6.3126
13.7400	0.0741	-6.2926
13.7600	0.0733	-6.2726
13.7800	0.0740	-6.2526
13.8000	0.0735	-6.2326
13.8200	0.0736	-6.2126
13.8400	0.0726	-6.1926
13.8600	0.0719	-6.1726
13.8800	0.0724	-6.1526
13.9000	0.0724	-6.1326
13.9200	0.0724	-6.1126
13.9400	0.0711	-6.0926
13.9600	0.0705	-6.0726
13.9800	0.0709	-6.0526
14.0000	0.0701	-6.0326
14.0200	0.0704	-6.0126
14.0400	0.0695	-5.9926
14.0600	0.0696	-5.9726
14.0800	0.0695	-5.9527
14.1000	0.0691	-5.9326
14.1200	0.0691	-5.9126
14.1400	0.0684	-5.8925
14.1600	0.0684	-5.8726
14.1800	0.0678	-5.8526
14.2000	0.0674	-5.8326
14.2200	0.0675	-5.8125
14.2400	0.0672	-5.7925
14.2600	0.0673	-5.7726
14.2800	0.0663	-5.7526
14.3000	0.0662	-5.7326
14.3200	0.0662	-5.7126
14.3400	0.0653	-5.6926
14.3600	0.0650	-5.6726
14.3800	0.0649	-5.6526
14.4000	0.0650	-5.6326
14.4200	0.0643	-5.6125
14.4400	0.0635	-5.5926
14.4600	0.0643	-5.5726
14.4800	0.0627	-5.5526
14.5000	0.0635	-5.5326
14.5200	0.0627	-5.5126
14.5400	0.0626	-5.4926
14.5600	0.0625	-5.4726
14.5800	0.0620	-5.4526
14.6000	0.0617	-5.4326
14.6200	0.0611	-5.4126
14.6400	0.0609	-5.3926
14.6600	0.0612	-5.3726
14.6800	0.0607	-5.3526
14.7000	0.0607	-5.3326
14.7200	0.0596	-5.3126
14.7400	0.0596	-5.2926
14.7600	0.0592	-5.2726
14.7800	0.0591	-5.2526
14.8000	0.0592	-5.2326
14.8200	0.0583	-5.2125
14.8400	0.0583	-5.1926
14.8600	0.0582	-5.1726
14.8800	0.0580	-5.1526
14.9000	0.0576	-5.1326
14.9200	0.0566	-5.1126
14.9400	0.0568	-5.0926
14.9600	0.0565	-5.0726
14.9800	0.0564	-5.0526
15.0000	0.0559	-5.0325
15.0200	0.0551	-5.0125
15.0400	0.0554	-4.9926
15.0600	0.0550	-4.9726
15.0800	0.0550	-4.9526
15.1000	0.0542	-4.9326
15.1200	0.0547	-4.9126
15.1400	0.0545	-4.8927
15.1600	0.0536	-4.8726
15.1800	0.0530	-4.8526
15.2000	0.0533	-4.8326
15.2200	0.0531	-4.8126
15.2400	0.0527	-4.7926
15.2600	0.0524	-4.7726
15.2800	0.0521	-4.7526
15.3000	0.0510	-4.7325
15.3200	0.0517	-4.7126
15.3400	0.0513	-4.6926
15.3600	0.0507	-4.6726
15.3800	0.0506	-4.6526
15.4000	0.0500	-4.6326
15.4200	0.0501	-4.6126
15.4400	0.0499	-4.5926
15.4600	0.0496	-4.5726
15.4800	0.0496	-4.5526
15.5000	0.0492	-4.5326
15.5200	0.0491	-4.5126
15.5400	0.0485	-4.4926
15.5600	0.0481	-4.4726
15.5800	0.0476	-4.4525
15.6000	0.0472	-4.4326
15.6200	0.0474	-4.4126
15.6400	0.0474	-4.3926
15.6600	0.0474	-4.3726
15.6800	0.0463	-4.3526
15.7000	0.0460	-4.3326
15.7200	0.0463	-4.3126
15.7400	0.0459	-4.2926
15.7600	0.0457	-4.2726
15.7800	0.0451	-4.2526
15.8000	0.0450	-4.2326
15.8200	0.0452	-4.2126
15.8400	0.0445	-4.1926
15.8600	0.0443	-4.1726
15.8800	0.0438	-4.1525
15.9000	0.0441	-4.1326
15.9200	0.0439	-4.1126
15.9400	0.0433	-4.0926
15.9600	0.0432	-4.0726
15.9800	0.0427	-4.0526
16.0000	0.0427	-4.0326
16.0200	0.0421	-4.0126
16.0400	0.0419	-3.9926
16.0600	0.0418	-3.9726
16.0800	0.0415	-3.9526
16.1000	0.0415	-3.9326
16.1200	0.0410	-3.9126
16.1400	0.0410	-3.8926
16.1600	0.0406	-3.8725
16.1800	0.0402	-3.8525
16.2000	0.0405	-3.8326
16.2200	0.0400	-3.8126
16.2400	0.0398	-3.7926
16.2600	0.0389	-3.7725
16.2800	0.0386	-3.7526
16.3000	0.0390	-3.7326
16.3200	0.0389	-3.7126
16.3400	0.0383	-3.6926
16.3600	0.0380	-3.6726
16.3800	0.0378	-3.6526
16.4000	0.0374	-3.6326
16.4200	0.0371	-3.6126
16.4400	0.0371	-3.5926
16.4600	0.0366	-3.5725
16.4800	0.0367	-3.5526
16.5000	0.0367	-3.5326
16.5200	0.0364	-3.5126
16.5400	0.0356	-3.4926
16.5600	0.0353	-3.4726
16.5800	0.0357	-3.4526
16.6000	0.0348	-3.4326
16.6200	0.0349	-3.4126
16.6400	0.0348	-3.3925
16.6600	0.0346	-3.3725
16.6800	0.0345	-3.3526
16.7000	0.0343	-3.3326
16.7200	0.0342	-3.3126
16.7400	0.0337	-3.2925
16.7600	0.0335	-3.2726
16.7800	0.0339	-3.2526
16.8000	0.0332	-3.2326
16.8200	0.0331	-3.2126
16.8400	0.0325	-3.1926
16.8600	0.0323	-3.1726
16.8800	0.0324	-3.1526
16.9000	0.0323	-3.1326
16.9200	0.0319	-3.1126
16.9400	0.0309	-3.0926
16.9600	0.0310	-3.0726
16.9800	0.0310	-3.0526
17.0000	0.0308	-3.0326
17.0200	0.0308	-3.0126
17.0400	0.0296	-2.9926
17.0600	0.0299	-2.9726
17.0800	0.0305	-2.9526
17.1000	0.0299	-2.9326
17.1200	0.0297	-2.9126
17.1400	0.0295	-2.8926
17.1600	0.0296	-2.8726
17.1800	0.0291	-2.8526
17.2000	0.0290	-2.8326
17.2200	0.0285	-2.8125
17.2400	0.0285	-2.7925
17.2600	0.0281	-2.7726
17.2800	0.0278	-2.7526
17.3000	0.0280	-2.7326
17.3200	0.0276	-2.7125
17.3400	0.0274	-2.6925
17.3600	0.0274	-2.6726
17.3800	0.0274	-2.6526
17.4000	0.0267	-2.6326
17.4200	0.0263	-2.6126
17.4400	0.0263	-2.5926
17.4600	0.0260	-2.5726
17.4800	0.0257	-2.5526
17.5000	0.0264	-2.5326
17.5200	0.0257	-2.5126
17.5400	0.0255	-2.4926
17.5600	0.0257	-2.4726
17.5800	0.0255	-2.4526
17.6000	0.0251	-2.4326
17.6200	0.0239	-2.4125
17.6400	0.0244	-2.3926
17.6600	0.0243	-2.3726
17.6800	0.0243	-2.3526
17.7000	0.0237	-2.3326
17.7200	0.0238	-2.3126
17.7400	0.0238	-2.2926
17.7600	0.0234	-2.2726
17.7800	0.0227	-2.2526
17.8000	0.0230	-2.2326
17.8200	0.0229	-2.2125
17.8400	0.0228	-2.1926
17.8600	0.0219	-2.1726
17.8800	0.0229	-2.1526
17.9000	0.0218	-2.1325
17.9200	0.0213	-2.1125
17.9400	0.0218	-2.0926
17.9600	0.0217	-2.0726
17.9800	0.0219	-2.0526
18.0000	0.0213	-2.0326
18.0200	0.0207	-2.0126
18.0400	0.0211	-1.9926
18.0600	0.0206	-1.9726
18.0800	0.0207	-1.9526
18.1000	0.0198	-1.9326
18.1200	0.0197	-1.9126
18.1400	0.0197	-1.8926
18.1600	0.0197	-1.8726
18.1800	0.0197	-1.8526
18.2000	0.0188	-1.8326
18.2200	0.0191	-1.8126
18.2400	0.0189	-1.7926
18.2600	0.0188	-1.7726
18.2800	0.0189	-1.7526
18.3000	0.0186	-1.7326
18.3200	0.0183	-1.7126
18.3400	0.0178	-1.6926
18.3600	0.0182	-1.6726
18.3800	0.0175	-1.6526
18.4000	0.0169	-1.6326
18.4200	0.0175	-1.6126
18.4400	0.0169	-1.5926
18.4600	0.0175	-1.5726
18.4800	0.0172	-1.5526
18.5000	0.0164	-1.5325
18.5200	0.0165	-1.5126
18.5400	0.0159	-1.4926
18.5600	0.0157	-1.4726
18.5800	0.0156	-1.4526
18.6000	0.0153	-1.4326
18.6200	0.0157	-1.4126
18.6400	0.0151	-1.3926
18.6600	0.0152	-1.3726
18.6800	0.0148	-1.3525
18.7000	0.0151	-1.3326
18.7200	0.0152	-1.3127
18.7400	0.0138	-1.2926
18.7600	0.0140	-1.2726
18.7800	0.0136	-1.2526
18.8000	0.0142	-1.2326
18.8200	0.0142	-1.2127
18.8400	0.0137	-1.1926
18.8600	0.0135	-1.1726
18.8800	0.0132	-1.1526
18.9000	0.0134	-1.1326
18.9200	0.0125	-1.1126
18.9400	0.0129	-1.0926
18.9600	0.0136	-1.0726
18.9800	0.0124	-1.0526
19.0000	0.0129	-1.0326
19.0200	0.0117	-1.0126
19.0400	0.0122	-0.9926
19.0600	0.0121	-0.9726
19.0800	0.0118	-0.9525
19.1000	0.0119	-0.9326
19.1200	0.0108	-0.9126
19.1400	0.0111	-0.8926
19.1600	0.0111	-0.8726
19.1800	0.0105	-0.8526
19.2000	0.0108	-0.8326
19.2200	0.0101	-0.8126
19.2400	0.0099	-0.7926
19.2600	0.0097	-0.7726
19.2800	0.0104	-0.7526
19.3000	0.0104	-0.7326
19.3200	0.0095	-0.7126
19.3400	0.0095	-0.6926
19.3600	0.0091	-0.6725
19.3800	0.0097	-0.6526
19.4000	0.0096	-0.6326
19.4200	0.0091	-0.6126
19.4400	0.0090	-0.5926
19.4600	0.0083	-0.5726
19.4800	0.0085	-0.5526
19.5000	0.0081	-0.5326
19.5200	0.0080	-0.5126
19.5400	0.0081	-0.4926
19.5600	0.0077	-0.4726
19.5800	0.0083	-0.4526
19.6000	0.0075	-0.4326
19.6200	0.0070	-0.4126
19.6400	0.0074	-0.3926
19.6600	0.0066	-0.3725
19.6800	0.0067	-0.3526
19.7000	0.0062	-0.3326
19.7200	0.0066	-0.3126
19.7400	0.0063	-0.2925
19.7600	0.0058	-0.2726
19.7800	0.0064	-0.2526
19.8000	0.0054	-0.2326
19.8200	0.0056	-0.2126
19.8400	0.0056	-0.1926
19.8600	0.0049	-0.1726
19.8800	0.0057	-0.1526
19.9000	0.0045	-0.1326
19.9200	0.0050	-0.1126
19.9400	0.0039	-0.0925
19.9600	0.0043	-0.0726
19.9800	0.0041	-0.0526
20.0000	0.0042	-0.0326
20.0200	0.0035	-0.0126
20.0400	0.0029	0.0074
20.0600	0.0035	0.0274
20.0800	0.0034	0.0474
20.1000	0.0025	0.0674
20.1200	0.0033	0.0874
20.1400	0.0024	0.1074
20.1600	0.0028	0.1274
20.1800	0.0026	0.1474
20.2000	0.0027	0.1674
20.2200	0.0027	0.1874
20.2400	0.0019	0.2074
20.2600	0.0026	0.2274
20.2800	0.0022	0.2474
20.3000	0.0022	0.2674
20.3200	0.0014	0.2874
20.3400	0.0008	0.3074
20.3600	0.0013	0.3274
20.3800	0.0006	0.3474
20.4000	0.0012	0.3674
20.4200	0.0009	0.3874
20.4400	0.0002	0.4074
20.4600	0.0003	0.4274
20.4800	-0.0003	0.4474
20.5000	-0.0002	0.4674
20.5200	-0.0005	0.4874
20.5400	-0.0001	0.5074
20.5600	-0.0004	0.5274
20.5800	-0.0010	0.5474
20.6000	-0.0005	0.5674
20.6200	-0.0015	0.5874
20.6400	-0.0014	0.6074
20.6600	-0.0013	0.6274
20.6800	-0.0014	0.6474
20.7000	-0.0016	0.6674
20.7200	-0.0024	0.6875
20.7400	-0.0018	0.7074
20.7600	-0.0021	0.7274
20.7800	-0.0024	0.7474
20.8000	-0.0025	0.7674
20.8200	-0.0033	0.7875
20.8400	-0.0026	0.8074
20.8600	-0.0032	0.8274
20.8800	-0.0032	0.8474
20.9000	-0.0035	0.8674
20.9200	-0.0041	0.8875
20.9400	-0.0035	0.9074
20.9600	-0.0044	0.9274
20.9800	-0.0044	0.9474
21.0000	-0.0045	0.9674
21.0200	-0.0052	0.9874
21.0400	-0.0045	1.0074
21.0600	-0.0050	1.0274
21.0800	-0.0052	1.0474
21.1000	-0.0054	1.0675
21.1200	-0.0055	1.0874
21.1400	-0.0056	1.1074
21.1600	-0.0060	1.1274
21.1800	-0.0057	1.1474
21.2000	-0.0061	1.1674
21.2200	-0.0062	1.1874
21.2400	-0.0063	1.2074
21.2600	-0.0067	1.2274
21.2800	-0.0066	1.2474
21.3000	-0.0073	1.2674
21.3200	-0.0074	1.2874
21.3400	-0.0070	1.3074
21.3600	-0.0071	1.3274
21.3800	-0.0070	1.3474
21.4000	-0.0079	1.3675
21.4200	-0.0077	1.3874
21.4400	-0.0083	1.4074
21.4600	-0.0083	1.4274
21.4800	-0.0080	1.4474
21.5000	-0.0088	1.4674
21.5200	-0.0090	1.4874
21.5400	-0.0091	1.5074
21.5600	-0.0092	1.5274
21.5800	-0.0093	1.5474
21.6000	-0.0100	1.5674
21.6200	-0.0098	1.5874
21.6400	-0.0100	1.6074
21.6600	-0.0096	1.6274
21.6800	-0.0104	1.6474
21.7000	-0.0106	1.6674
21.7200	-0.0107	1.6874
21.7400	-0.0107	1.7074
21.7600	-0.0110	1.7274
21.7800	-0.0113	1.7474
21.8000	-0.0112	1.7674
21.8200	-0.0113	1.7874
21.8400	-0.0118	1.8074
21.8600	-0.0119	1.8274
21.8800	-0.0121	1.8474
21.9000	-0.0119	1.8674
21.9200	-0.0120	1.8874
21.9400	-0.0128	1.9074
21.9600	-0.0127	1.9274
21.9800	-0.0134	1.9475
22.0000	-0.0128	1.9674
22.0200	-0.0132	1.9874
22.0400	-0.0135	2.0074
22.0600	-0.0136	2.0274
22.0800	-0.0143	2.0475
22.1000	-0.0140	2.0674
22.1200	-0.0139	2.0874
22.1400	-0.0145	2.1074
22.1600	-0.0152	2.1274
22.1800	-0.0152	2.1474
22.2000	-0.0145	2.1673
22.2200	-0.0152	2.1874
22.2400	-0.0154	2.2074
22.2600	-0.0158	2.2275
22.2800	-0.0157	2.2474
22.3000	-0.0158	2.2674
22.3200	-0.0166	2.2874
22.3400	-0.0161	2.3074
22.3600	-0.0163	2.3274
22.3800	-0.0165	2.3474
22.4000	-0.0167	2.3674
22.4200	-0.0175	2.3874
22.4400	-0.0172	2.4074
22.4600	-0.0172	2.4274
22.4800	-0.0179	2.4474
22.5000	-0.0178	2.4674
22.5200	-0.0179	2.4874
22.5400	-0.0184	2.5074
22.5600	-0.0193	2.5274
22.5800	-0.0187	2.5474
22.6000	-0.0186	2.5674
22.6200	-0.0191	2.5874
22.6400	-0.0193	2.6074
22.6600	-0.0199	2.6274
22.6800	-0.0197	2.6474
22.7000	-0.0203	2.6674
22.7200	-0.0198	2.6874
22.7400	-0.0205	2.7074
22.7600	-0.0210	2.7274
22.7800	-0.0207	2.7474
22.8000	-0.0212	2.7674
22.8200	-0.0208	2.7874
22.8400	-0.0215	2.8074
22.8600	-0.0221	2.8274
22.8800	-0.0217	2.8474
22.9000	-0.0221	2.8674
22.9200	-0.0220	2.8874
22.9400	-0.0223	2.9074
22.9600	-0.0227	2.9274
22.9800	-0.0225	2.9474
23.0000	-0.0230	2.9674
23.0200	-0.0229	2.9874
23.0400	-0.0241	3.0074
23.0600	-0.0235	3.0274
23.0800	-0.0242	3.0474
23.1000	-0.0243	3.0674
23.1200	-0.0245	3.0874
23.1400	-0.0252	3.1075
23.1600	-0.0246	3.1274
23.1800	-0.0253	3.1474
23.2000	-0.0251	3.1674
23.2200	-0.0257	3.1875
23.2400	-0.0261	3.2074
23.2600	-0.0254	3.2274
23.2800	-0.0261	3.2474
23.3000	-0.0265	3.2674
23.3200	-0.0264	3.2875
23.3400	-0.0270	3.3074
23.3600	-0.0268	3.3274
23.3800	-0.0276	3.3474
23.4000	-0.0275	3.3674
23.4200	-0.0277	3.3874
23.4400	-0.0278	3.4074
23.4600	-0.0280	3.4274
23.4800	-0.0286	3.4474
23.5000	-0.0286	3.4674
23.5200	-0.0291	3.4874
23.5400	-0.0289	3.5074
23.5600	-0.0289	3.5273
23.5800	-0.0292	3.5474
23.6000	-0.0291	3.5674
23.6200	-0.0296	3.5874
23.6400	-0.0296	3.6074
23.6600	-0.0299	3.6274
23.6800	-0.0301	3.6474
23.7000	-0.0305	3.6674
23.7200	-0.0315	3.6874
23.7400	-0.0317	3.7074
23.7600	-0.0316	3.7274
23.7800	-0.0317	3.7475
23.8000	-0.0321	3.7674
23.8200	-0.0325	3.7874
23.8400	-0.0320	3.8074
23.8600	-0.0327	3.8274
23.8800	-0.0328	3.8474
23.9000	-0.0332	3.8674
23.9200	-0.0335	3.8875
23.9400	-0.0334	3.9074
23.9600	-0.0340	3.9274
23.9800	-0.0341	3.9474
24.0000	-0.0346	3.9674
24.0200	-0.0347	3.9874
24.0400	-0.0346	4.0074
24.0600	-0.0352	4.0274
24.0800	-0.0352	4.0474
24.1000	-0.0356	4.0674
24.1200	-0.0358	4.0874
24.1400	-0.0356	4.1074
24.1600	-0.0365	4.1274
24.1800	-0.0366	4.1474
24.2000	-0.0370	4.1674
24.2200	-0.0367	4.1874
24.2400	-0.0370	4.2074
24.2600	-0.0372	4.2274
24.2800	-0.0377	4.2474
24.3000	-0.0381	4.2675
24.3200	-0.0384	4.2874
24.3400	-0.0390	4.3074
24.3600	-0.0388	4.3274
24.3800	-0.0390	4.3475
24.4000	-0.0394	4.3675
24.4200	-0.0394	4.3874
24.4400	-0.0398	4.4074
24.4600	-0.0403	4.4274
24.4800	-0.0395	4.4474
24.5000	-0.0406	4.4675
24.5200	-0.0410	4.4874
24.5400	-0.0414	4.5074
24.5600	-0.0411	4.5274
24.5800	-0.0418	4.5475
24.6000	-0.0418	4.5675
24.6200	-0.0418	4.5874
24.6400	-0.0423	4.6074
24.6600	-0.0425	4.6274
24.6800	-0.0427	4.6474
24.7000	-0.0428	4.6674
24.7200	-0.0430	4.6873
24.7400	-0.0434	4.7074
24.7600	-0.0431	4.7274
24.7800	-0.0442	4.7474
24.8000	-0.0442	4.7674
24.8200	-0.0442	4.7874
24.8400	-0.0444	4.8074
24.8600	-0.0451	4.8274
24.8800	-0.0455	4.8475
24.9000	-0.0449	4.8674
24.9200	-0.0457	4.8874
24.9400	-0.0462	4.9074
24.9600	-0.0463	4.9274
24.9800	-0.0471	4.9474
25.0000	-0.0467	4.9674
25.0200	-0.0475	4.9874
25.0400	-0.0467	5.0074
25.0600	-0.0472	5.0274
25.0800	-0.0481	5.0474
25.1000	-0.0478	5.0674
25.1200	-0.0484	5.0874
25.1400	-0.0481	5.1074
25.1600	-0.0490	5.1274
25.1800	-0.0494	5.1474
25.2000	-0.0494	5.1674
25.2200	-0.0498	5.1874
25.2400	-0.0499	5.2074
25.2600	-0.0505	5.2274
25.2800	-0.0502	5.2474
25.3000	-0.0503	5.2674
25.3200	-0.0510	5.2874
25.3400	-0.0512	5.3074
25.3600	-0.0519	5.3274
25.3800	-0.0516	5.3474
25.4000	-0.0515	5.3674
25.4200	-0.0520	5.3874
25.4400	-0.0525	5.4074
25.4600	-0.0531	5.4274
25.4800	-0.0532	5.4474
25.5000	-0.0527	5.4674
25.5200	-0.0536	5.4874
25.5400	-0.0539	5.5074
25.5600	-0.0544	5.5274
25.5800	-0.0544	5.5474
25.6000	-0.0551	5.5674
25.6200	-0.0551	5.5874
25.6400	-0.0550	5.6074
25.6600	-0.0560	5.6275
25.6800	-0.0552	5.6474
25.7000	-0.0564	5.6674
25.7200	-0.0569	5.6874
25.7400	-0.0569	5.7075
25.7600	-0.0568	5.7275
25.7800	-0.0572	5.7474
25.8000	-0.0580	5.7674
25.8200	-0.0573	5.7874
25.8400	-0.0580	5.8075
25.8600	-0.0585	5.8274
25.8800	-0.0579	5.8473
25.9000	-0.0587	5.8674
25.9200	-0.0587	5.8874
25.9400	-0.0597	5.9074
25.9600	-0.0597	5.9274
25.9800	-0.0594	5.9474
26.0000	-0.0605	5.9674
26.0200	-0.0602	5.9874
26.0400	-0.0608	6.0074
26.0600	-0.0605	6.0274
26.0800	-0.0612	6.0474
26.1000	-0.0612	6.0674
26.1200	-0.0614	6.0874
26.1400	-0.0622	6.1074
26.1600	-0.0618	6.1274
26.1800	-0.0621	6.1474
26.2000	-0.0628	6.1674
26.2200	-0.0633	6.1875
26.2400	-0.0634	6.2075
26.2600	-0.0629	6.2274
26.2800	-0.0635	6.2474
26.3000	-0.0640	6.2674
26.3200	-0.0647	6.2874
26.3400	-0.0649	6.3074
26.3600	-0.0645	6.3274
26.3800	-0.0656	6.3474
26.4000	-0.0659	6.3674
26.4200	-0.0655	6.3874
26.4400	-0.0659	6.4074
26.4600	-0.0664	6.4274
26.4800	-0.0670	6.4474
26.5000	-0.0660	6.4674
26.5200	-0.0668	6.4874
26.5400	-0.0674	6.5074
26.5600	-0.0677	6.5274
26.5800	-0.0676	6.5474
26.6000	-0.0673	6.5674
26.6200	-0.0688	6.5875
26.6400	-0.0688	6.6074
26.6600	-0.0682	6.6274
26.6800	-0.0690	6.6474
26.7000	-0.0695	6.6674
26.7200	-0.0701	6.6874
26.7400	-0.0691	6.7074
26.7600	-0.0697	6.7274
26.7800	-0.0708	6.7474
26.8000	-0.0705	6.7675
26.8200	-0.0714	6.7875
26.8400	-0.0705	6.8074
26.8600	-0.0714	6.8274
26.8800	-0.0716	6.8474
26.9000	-0.0718	6.8675
26.9200	-0.0730	6.8875
26.9400	-0.0724	6.9074
26.9600	-0.0730	6.9274
26.9800	-0.0726	6.9474
27.0000	-0.0730	6.9674
27.0200	-0.0737	6.9874
27.0400	-0.0735	7.0074
27.0600	-0.0747	7.0274
27.0800	-0.0740	7.0474
27.1000	-0.0744	7.0674
27.1200	-0.0750	7.0874
27.1400	-0.0748	7.1074
27.1600	-0.0754	7.1274
27.1800	-0.0749	7.1474
27.2000	-0.0757	7.1675
27.2200	-0.0761	7.1874
27.2400	-0.0756	7.2074
27.2600	-0.0762	7.2274
27.2800	-0.0762	7.2474
27.3000	-0.0770	7.2674
27.3200	-0.0771	7.2874
27.3400	-0.0768	7.3074
27.3600	-0.0778	7.3274
27.3800	-0.0776	7.3474
27.4000	-0.0786	7.3674
27.4200	-0.0778	7.3874
27.4400	-0.0778	7.4074
27.4600	-0.0786	7.4274
27.4800	-0.0787	7.4474
27.5000	-0.0794	7.4675
27.5200	-0.0790	7.4874
27.5400	-0.0801	7.5074
27.5600	-0.0801	7.5274
27.5800	-0.0796	7.5474
27.6000	-0.0801	7.5674
27.6200	-0.0798	7.5874
27.6400	-0.0802	7.6074
27.6600	-0.0805	7.6274
27.6800	-0.0808	7.6474
27.7000	-0.0816	7.6674
27.7200	-0.0808	7.6874
27.7400	-0.0811	7.7074
27.7600	-0.0811	7.7274
27.7800	-0.0817	7.7474
27.8000	-0.0817	7.7674
27.8200	-0.0813	7.7874
27.8400	-0.0818	7.8074
27.8600	-0.0821	7.8274
27.8800	-0.0831	7.8475
27.9000	-0.0826	7.8674
27.9200	-0.0835	7.8874
27.9400	-0.0832	7.9074
27.9600	-0.0828	7.9274
27.9800	-0.0837	7.9475
28.0000	-0.0835	7.9674
28.0200	-0.0832	7.9874
28.0400	-0.0842	8.0074
28.0600	-0.0838	8.0274
28.0800	-0.0846	8.0475
28.1000	-0.0840	8.0674
28.1200	-0.0848	8.0874
28.1400	-0.0843	8.1074
28.1600	-0.0845	8.1274
28.1800	-0.0848	8.1475
28.2000	-0.0847	8.1674
28.2200	-0.0852	8.1874
28.2400	-0.0854	8.2074
28.2600	-0.0849	8.2274
28.2800	-0.0858	8.2474
28.3000	-0.0856	8.2674
28.3200	-0.0858	8.2874
28.3400	-0.0854	8.3074
28.3600	-0.0857	8.3274
28.3800	-0.0865	8.3474
28.4000	-0.0861	8.3674
28.4200	-0.0862	8.3874
28.4400	-0.0861	8.4074
28.4600	-0.0867	8.4274
28.4800	-0.0865	8.4474
28.5000	-0.0858	8.4674
28.5200	-0.0868	8.4874
28.5400	-0.0870	8.5074
28.5600	-0.0872	8.5275
28.5800	-0.0870	8.5474
28.6000	-0.0865	8.5674
28.6200	-0.0870	8.5874
28.6400	-0.0871	8.6074
28.6600	-0.0874	8.6275
28.6800	-0.0871	8.6474
28.7000	-0.0872	8.6674
28.7200	-0.0875	8.6874
28.7400	-0.0872	8.7074
28.7600	-0.0873	8.7274
28.7800	-0.0875	8.7474
28.8000	-0.0876	8.7674
28.8200	-0.0880	8.7874
28.8400	-0.0876	8.8074
28.8600	-0.0878	8.8274
28.8800	-0.0869	8.8474
28.9000	-0.0875	8.8674
28.9200	-0.0875	8.8874
28.9400	-0.0879	8.9075
28.9600	-0.0881	8.9274
28.9800	-0.0872	8.9474
29.0000	-0.0873	8.9674
29.0200	-0.0876	8.9874
29.0400	-0.0874	9.0074
29.0600	-0.0870	9.0274
29.0800	-0.0868	9.0474
29.1000	-0.0874	9.0674
29.1200	-0.0877	9.0874
29.1400	-0.0874	9.1074
29.1600	-0.0876	9.1274
29.1800	-0.0874	9.1474
29.2000	-0.0876	9.1674
29.2200	-0.0876	9.1874
29.2400	-0.0879	9.2075
29.2600	-0.0873	9.2274
29.2800	-0.0871	9.2474
29.3000	-0.0873	9.2674
29.3200	-0.0868	9.2875
29.3400	-0.0871	9.3074
29.3600	-0.0863	9.3274
29.3800	-0.0864	9.3474
29.4000	-0.0862	9.3674
29.4200	-0.0856	9.3874
29.4400	-0.0860	9.4074
29.4600	-0.0862	9.4274
29.4800	-0.0864	9.4474
29.5000	-0.0860	9.4674
29.5200	-0.0857	9.4875
29.5400	-0.0858	9.5074
29.5600	-0.0853	9.5274
29.5800	-0.0859	9.5474
29.6000	-0.0852	9.5674
29.6200	-0.0854	9.5874
29.6400	-0.0851	9.6074
29.6600	-0.0844	9.6274
29.6800	-0.0844	9.6474
29.7000	-0.0847	9.6674
29.7200	-0.0849	9.6874
29.7400	-0.0841	9.7074
29.7600	-0.0841	9.7274
29.7800	-0.0842	9.7474
29.8000	-0.0835	9.7674
29.8200	-0.0838	9.7875
29.8400	-0.0835	9.8074
29.8600	-0.0831	9.8274
29.8800	-0.0830	9.8474
29.9000	-0.0827	9.8674
29.9200	-0.0825	9.8874
29.9400	-0.0819	9.9074
29.9600	-0.0822	9.9274
29.9800	-0.0822	9.9474
30.0000	-0.0819	9.9674
30.0200	-0.0815	9.9874
30.0400	-0.0816	10.0074
30.0600	-0.0812	10.0274
30.0800	-0.0807	10.0474
30.1000	-0.0806	10.0674
30.1200	-0.0802	10.0874
30.1400	-0.0799	10.1074
30.1600	-0.0799	10.1274
30.1800	-0.0791	10.1474
30.2000	-0.0789	10.1674
30.2200	-0.0788	10.1874
30.2400	-0.0780	10.2074
30.2600	-0.0780	10.2274
30.2800	-0.0777	10.2474
30.3000	-0.0777	10.2675
30.3200	-0.0775	10.2874
30.3400	-0.0768	10.3074
30.3600	-0.0765	10.3274
30.3800	-0.0765	10.3474
30.4000	-0.0763	10.3675
30.4200	-0.0753	10.3874
30.4400	-0.0751	10.4074
30.4600	-0.0751	10.4274
30.4800	-0.0748	10.4474
30.5000	-0.0748	10.4674
30.5200	-0.0744	10.4874
30.5400	-0.0737	10.5074
30.5600	-0.0731	10.5274
30.5800	-0.0724	10.5474
30.6000	-0.0726	10.5674
30.6200	-0.0722	10.5874
30.6400	-0.0722	10.6074
30.6600	-0.0710	10.6274
30.6800	-0.0711	10.6474
30.7000	-0.0706	10.6674
30.7200	-0.0702	10.6874
30.7400	-0.0701	10.7074
30.7600	-0.0690	10.7274
30.7800	-0.0690	10.7474
30.8000	-0.0683	10.7674
30.8200	-0.0675	10.7874
30.8400	-0.0674	10.8074
30.8600	-0.0674	10.8274
30.8800	-0.0669	10.8474
30.9000	-0.0662	10.8674
30.9200	-0.0657	10.8874
30.9400	-0.0656	10.9074
30.9600	-0.0654	10.9274
30.9800	-0.0649	10.9475
31.0000	-0.0638	10.9674
31.0200	-0.0639	10.9874
31.0400	-0.0639	11.0074
31.0600	-0.0629	11.0274
31.0800	-0.0623	11.0475
31.1000	-0.0615	11.0674
31.1200	-0.0612	11.0874
31.1400	-0.0609	11.1074
31.1600	-0.0605	11.1274
31.1800	-0.0600	11.1475
31.2000	-0.0590	11.1674
31.2200	-0.0591	11.1874
31.2400	-0.0576	11.2074
31.2600	-0.0572	11.2274
31.2800	-0.0569	11.2474
31.3000	-0.0567	11.2674
31.3200	-0.0558	11.2874
31.3400	-0.0554	11.3074
31.3600	-0.0550	11.3274
31.3800	-0.0544	11.3474
31.4000	-0.0541	11.3674
31.4200	-0.0537	11.3874
31.4400	-0.0521	11.4074
31.4600	-0.0526	11.4274
31.4800	-0.0516	11.4474
31.5000	-0.0510	11.4674
31.5200	-0.0501	11.4874
31.5400	-0.0494	11.5074
31.5600	-0.0495	11.5275
31.5800	-0.0488	11.5474
31.6000	-0.0475	11.5674
31.6200	-0.0472	11.5874
31.6400	-0.0469	11.6074
31.6600	-0.0461	11.6275
31.6800	-0.0452	11.6474
31.7000	-0.0450	11.6674
31.7200	-0.0444	11.6874
31.7400	-0.0434	11.7074
31.7600	-0.0431	11.7274
31.7800	-0.0421	11.7474
31.8000	-0.0421	11.7674
31.8200	-0.0409	11.7874
31.8400	-0.0403	11.8074
31.8600	-0.0397	11.8274
31.8800	-0.0387	11.8474
31.9000	-0.0389	11.8674
31.9200	-0.0375	11.8874
31.9400	-0.0370	11.9074
31.9600	-0.0363	11.9274
31.9800	-0.0359	11.9474
32.0000	-0.0354	11.9674
32.0200	-0.0338	11.9874
32.0400	-0.0342	12.0074
32.0600	-0.0328	12.0274
32.0800	-0.0321	12.0474
32.1000	-0.0314	12.0674
32.1200	-0.0308	12.0874
32.1400	-0.0311	12.1075
32.1600	-0.0298	12.1274
32.1800	-0.0285	12.1474
32.2000	-0.0277	12.1674
32.2200	-0.0272	12.1874
32.2400	-0.0268	12.2075
32.2600	-0.0253	12.2274
32.2800	-0.0252	12.2474
32.3000	-0.0242	12.2674
32.3200	-0.0236	12.2874
32.3400	-0.0232	12.3075
32.3600	-0.0213	12.3274
32.3800	-0.0213	12.3474
32.4000	-0.0199	12.3674
32.4200	-0.0197	12.3875
32.4400	-0.0194	12.4075
32.4600	-0.0180	12.4274
32.4800	-0.0170	12.4474
32.5000	-0.0161	12.4674
32.5200	-0.0154	12.4874
32.5400	-0.0148	12.5074
32.5600	-0.0140	12.5274
32.5800	-0.0139	12.5474
32.6000	-0.0122	12.5674
32.6200	-0.0119	12.5874
32.6400	-0.0109	12.6074
32.6600	-0.0100	12.6274
32.6800	-0.0100	12.6474
32.7000	-0.0086	12.6674
32.7200	-0.0081	12.6875
32.7400	-0.0065	12.7074
32.7600	-0.0057	12.7274
32.7800	-0.0050	12.7474
32.8000	-0.0041	12.7674
32.8200	-0.0041	12.7874
32.8400	-0.0027	12.8074
32.8600	-0.0018	12.8274
32.8800	-0.0010	12.8474
32.9000	-0.0001	12.8674
32.9200	-0.0001	12.8874
32.9400	0.0018	12.9074
32.9600	0.0020	12.9274
32.9800	0.0034	12.9474
33.0000	0.0043	12.9674
33.0200	0.0047	12.9875
33.0400	0.0062	13.0074
33.0600	0.0068	13.0274
33.0800	0.0079	13.0474
33.1000	0.0086	13.0674
33.1200	0.0094	13.0874
33.1400	0.0102	13.1073
33.1600	0.0107	13.1274
33.1800	0.0122	13.1474
33.2000	0.0124	13.1674
33.2200	0.0137	13.1874
33.2400	0.0150	13.2074
33.2600	0.0149	13.2274
33.2800	0.0165	13.2474
33.3000	0.0167	13.2675
33.3200	0.0182	13.2874
33.3400	0.0190	13.3074
33.3600	0.0202	13.3274
33.3800	0.0204	13.3474
33.4000	0.0210	13.3675
33.4200	0.0225	13.3874
33.4400	0.0237	13.4074
33.4600	0.0243	13.4274
33.4800	0.0253	13.4474
33.5000	0.0256	13.4674
33.5200	0.0273	13.4874
33.5400	0.0280	13.5074
33.5600	0.0285	13.5274
33.5800	0.0298	13.5474
33.6000	0.0305	13.5675
33.6200	0.0317	13.5874
33.6400	0.0322	13.6074
33.6600	0.0332	13.6274
33.6800	0.0344	13.6474
33.7000	0.0349	13.6674
33.7200	0.0364	13.6874
33.7400	0.0366	13.7074
33.7600	0.0383	13.7274
33.7800	0.0395	13.7474
33.8000	0.0398	13.7674
33.8200	0.0415	13.7874
33.8400	0.0420	13.8074
33.8600	0.0437	13.8274
33.8800	0.0437	13.8474
33.9000	0.0444	13.8674
33.9200	0.0458	13.8874
33.9400	0.0466	13.9075
33.9600	0.0483	13.9274
33.9800	0.0483	13.9475
34.0000	0.0494	13.9674
34.0200	0.0507	13.9874
34.0400	0.0514	14.0074
34.0600	0.0528	14.0274
34.0800	0.0528	14.0475
34.1000	0.0542	14.0674
34.1200	0.0551	14.0874
34.1400	0.0558	14.1074
34.1600	0.0573	14.1274
34.1800	0.0578	14.1475
34.2000	0.0594	14.1674
34.2200	0.0602	14.1874
34.2400	0.0615	14.2074
34.2600	0.0624	14.2274
34.2800	0.0625	14.2474
34.3000	0.0643	14.2674
34.3200	0.0650	14.2874
34.3400	0.0665	14.3074
34.3600	0.0670	14.3274
34.3800	0.0676	14.3474
34.4000	0.0692	14.3674
34.4200	0.0698	14.3874
34.4400	0.0718	14.4074
34.4600	0.0721	14.4274
34.4800	0.0730	14.4474
34.5000	0.0743	14.4674
34.5200	0.0752	14.4874
34.5400	0.0765	14.5074
34.5600	0.0770	14.5274
34.5800	0.0782	14.5474
34.6000	0.0793	14.5674
34.6200	0.0795	14.5874
34.6400	0.0812	14.6074
34.6600	0.0816	14.6275
34.6800	0.0835	14.6474
34.7000	0.0842	14.6674
34.7200	0.0846	14.6874
34.7400	0.0861	14.7074
34.7600	0.0868	14.7275
34.7800	0.0887	14.7474
34.8000	0.0891	14.7674
34.8200	0.0903	14.7874
34.8400	0.0913	14.8074
34.8600	0.0916	14.8274
34.8800	0.0929	14.8474
34.9000	0.0940	14.8674
34.9200	0.0946	14.8874
34.9400	0.0960	14.9074
34.9600	0.0968	14.9274
34.9800	0.0977	14.9474
35.0000	0.0976	14.9674
35.0200	0.0996	14.9874
35.0400	0.1005	15.0075
35.0600	0.1015	15.0274
35.0800	0.1026	15.0474
35.1000	0.1034	15.0674
35.1200	0.1045	15.0874
35.1400	0.1056	15.1075
35.1600	0.1064	15.1274
35.1800	0.1078	15.1474
35.2000	0.1089	15.1674
35.2200	0.1097	15.1874
35.2400	0.1100	15.2074
35.2600	0.1114	15.2274
35.2800	0.1126	15.2474
35.3000	0.1135	15.2674
35.3200	0.1145	15.2874
35.3400	0.1152	15.3075
35.3600	0.1167	15.3274
35.3800	0.1179	15.3474
35.4000	0.1183	15.3674
35.4200	0.1191	15.3874
35.4400	0.1201	15.4074
35.4600	0.1213	15.4274
35.4800	0.1219	15.4474
35.5000	0.1227	15.4674
35.5200	0.1242	15.4874
35.5400	0.1253	15.5074
35.5600	0.1268	15.5274
35.5800	0.1273	15.5474
35.6000	0.1286	15.5674
35.6200	0.1301	15.5874
35.6400	0.1315	15.6074
35.6600	0.1333	15.6274
35.6800	0.1340	15.6474
35.7000	0.1352	15.6674
35.7200	0.1356	15.6874
35.7400	0.1366	15.7074
35.7600	0.1385	15.7274
35.7800	0.1395	15.7474
35.8000	0.1408	15.7674
35.8200	0.1413	15.7875
35.8400	0.1427	15.8074
35.8600	0.1438	15.8274
35.8800	0.1449	15.8474
35.9000	0.1454	15.8674
35.9200	0.1463	15.8875
35.9400	0.1480	15.9074
35.9600	0.1490	15.9274
35.9800	0.1495	15.9474
36.0000	0.1511	15.9674
36.0200	0.1515	15.9874
36.0400	0.1533	16.0074
36.0600	0.1539	16.0274
36.0800	0.1547	16.0474
36.1000	0.1554	16.0674
36.1200	0.1570	16.0874
36.1400	0.1583	16.1074
36.1600	0.1593	16.1274
36.1800	0.1602	16.1474
36.2000	0.1611	16.1674
36.2200	0.1618	16.1874
36.2400	0.1635	16.2074
36.2600	0.1641	16.2274
36.2800	0.1652	16.2474
36.3000	0.1659	16.2674
36.3200	0.1666	16.2874
36.3400	0.1678	16.3074
36.3600	0.1688	16.3274
36.3800	0.1701	16.3474
36.4000	0.1712	16.3675
36.4200	0.1721	16.3874
36.4400	0.1729	16.4074
36.4600	0.1736	16.4274
36.4800	0.1753	16.4474
36.5000	0.1760	16.4675
36.5200	0.1778	16.4874
36.5400	0.1786	16.5074
36.5600	0.1792	16.5274
36.5800	0.1802	16.5474
36.6000	0.1808	16.5674
36.6200	0.1825	16.5874
36.6400	0.1832	16.6074
36.6600	0.1844	16.6274
36.6800	0.1852	16.6474
36.7000	0.1862	16.6674
36.7200	0.1870	16.6874
36.7400	0.1879	16.7074
36.7600	0.1890	16.7274
36.7800	0.1901	16.7474
36.8000	0.1906	16.7674
36.8200	0.1921	16.7874
36.8400	0.1929	16.8074
36.8600	0.1941	16.8274
36.8800	0.1943	16.8474
36.9000	0.1959	16.8674
36.9200	0.1974	16.8874
36.9400	0.1984	16.9074
36.9600	0.1990	16.9274
36.9800	0.1999	16.9475
37.0000	0.2010	16.9674
37.0200	0.2019	16.9874
37.0400	0.2027	17.0074
37.0600	0.2034	17.0275
37.0800	0.2044	17.0475
37.1000	0.2058	17.0674
37.1200	0.2064	17.0874
37.1400	0.2075	17.1074
37.1600	0.2081	17.1274
37.1800	0.2090	17.1474
37.2000	0.2105	17.1674
37.2200	0.2112	17.1874
37.2400	0.2124	17.2074
37.2600	0.2124	17.2274
37.2800	0.2134	17.2474
37.3000	0.2149	17.2674
37.3200	0.2160	17.2874
37.3400	0.2171	17.3074
37.3600	0.2179	17.3274
37.3800	0.2184	17.3474
37.4000	0.2195	17.3674
37.4200	0.2205	17.3874
37.4400	0.2218	17.4074
37.4600	0.2219	17.4274
37.4800	0.2227	17.4474
37.5000	0.2240	17.4674
37.5200	0.2249	17.4874
37.5400	0.2266	17.5074
37.5600	0.2269	17.5275
37.5800	0.2281	17.5474
37.6000	0.2290	17.5674
37.6200	0.2297	17.5874
37.6400	0.2306	17.6074
37.6600	0.2307	17.6275
37.6800	0.2323	17.6474
37.7000	0.2337	17.6674
37.7200	0.2342	17.6874
37.7400	0.2353	17.7074
37.7600	0.2358	17.7275
37.7800	0.2375	17.7474
37.8000	0.2379	17.7674
37.8200	0.2389	17.7874
37.8400	0.2397	17.8074
37.8600	0.2405	17.8274
37.8800	0.2415	17.8474
37.9000	0.2424	17.8674
37.9200	0.2434	17.8874
37.9400	0.2440	17.9074
37.9600	0.2452	17.9274
37.9800	0.2463	17.9474
38.0000	0.2471	17.9674
38.0200	0.2480	17.9874
38.0400	0.2482	18.0075
38.0600	0.2495	18.0274
38.0800	0.2506	18.0474
38.1000	0.2513	18.0674
38.1200	0.2525	18.0874
38.1400	0.2528	18.1075
38.1600	0.2541	18.1274
38.1800	0.2550	18.1474
38.2000	0.2564	18.1674
38.2200	0.2563	18.1874
38.2400	0.2573	18.2075
38.2600	0.2586	18.2274
38.2800	0.2599	18.2474
38.3000	0.2606	18.2674
38.3200	0.2613	18.2874
38.3400	0.2617	18.3074
38.3600	0.2631	18.3274
38.3800	0.2636	18.3474
38.4000	0.2649	18.3674
38.4200	0.2654	18.3874
38.4400	0.2663	18.4074
38.4600	0.2676	18.4274
38.4800	0.2675	18.4474
38.5000	0.2692	18.4674
38.5200	0.2698	18.4875
38.5400	0.2702	18.5074
38.5600	0.2718	18.5274
38.5800	0.2719	18.5474
38.6000	0.2730	18.5674
38.6200	0.2739	18.5874
38.6400	0.2747	18.6074
38.6600	0.2754	18.6274
38.6800	0.2760	18.6474
38.7000	0.2774	18.6674
38.7200	0.2778	18.6875
38.7400	0.2794	18.7074
38.7600	0.2795	18.7274
38.7800	0.2803	18.7474
38.8000	0.2817	18.7674
38.8200	0.2820	18.7875
38.8400	0.2831	18.8074
38.8600	0.2835	18.8274
38.8800	0.2847	18.8474
38.9000	0.2854	18.8674
38.9200	0.2858	18.8874
38.9400	0.2876	18.9074
38.9600	0.2880	18.9274
38.9800	0.2891	18.9474
39.0000	0.2895	18.9674
39.0200	0.2901	18.9874
39.0400	0.2915	19.0074
39.0600	0.2919	19.0274
39.0800	0.2933	19.0474
39.1000	0.2937	19.0674
39.1200	0.2943	19.0875
39.1400	0.2955	19.1074
39.1600	0.2961	19.1274
39.1800	0.2972	19.1474
39.2000	0.2977	19.1674
39.2200	0.2984	19.1874
39.2400	0.2994	19.2074
39.2600	0.3000	19.2274
39.2800	0.3012	19.2474
39.3000	0.3019	19.2674
39.3200	0.3035	19.2874
39.3400	0.3044	19.3074
39.3600	0.3057	19.3274
39.3800	0.3074	19.3474
39.4000	0.3074	19.3675
39.4200	0.3090	19.3874
39.4400	0.3098	19.4074
39.4600	0.3108	19.4274
39.4800	0.3118	19.4474
39.5000	0.3116	19.4675
39.5200	0.3130	19.4874
39.5400	0.3137	19.5074
39.5600	0.3152	19.5274
39.5800	0.3162	19.5474
39.6000	0.3169	19.5674
39.6200	0.3186	19.5874
39.6400	0.3183	19.6074
39.6600	0.3194	19.6274
39.6800	0.3204	19.6474
39.7000	0.3218	19.6674
39.7200	0.3228	19.6874
39.7400	0.3230	19.7074
39.7600	0.3243	19.7274
39.7800	0.3254	19.7474
39.8000	0.3259	19.7674
39.8200	0.3273	19.7874
39.8400	0.3274	19.8074
39.8600	0.3291	19.8274
39.8800	0.3290	19.8474
39.9000	0.3304	19.8674
39.9200	0.3316	19.8874
39.9400	0.3323	19.9074
[truncated: 5 more rows]
