# Supplementary material for: Dynamic stabilization of a mechanical oscillator in the absence of any stable feature
Source: Nat Commun. 2026 Mar 10;17:6024. doi: 10.1038/s41467-026-70493-1 (PMC13346612; doi:10.1038/s41467-026-70493-1)
Supplement: Supplementary file 17 — Source Data [file 41467_2026_70493_MOESM17_ESM.zip › Source Data/FigS5c Trial3-16V.csv]

Time	100N Loadcell	Displacement
(s)	(N)	(mm)
0	-0.327	-20.005
0.02	-0.3136	-20.0046
0.04	-0.3058	-19.9973
0.06	-0.32	-19.9818
0.08	-0.3188	-19.963
0.1	-0.3217	-19.942
0.12	-0.3222	-19.9209
0.14	-0.3181	-19.9006
0.16	-0.3178	-19.8805
0.18	-0.3171	-19.8604
0.2	-0.3151	-19.8402
0.22	-0.315	-19.8202
0.24	-0.3138	-19.8002
0.26	-0.312	-19.7802
0.28	-0.3108	-19.7602
0.3	-0.311	-19.7401
0.32	-0.3096	-19.7202
0.34	-0.3082	-19.7002
0.36	-0.3072	-19.6802
0.38	-0.3059	-19.6602
0.4	-0.3053	-19.6401
0.42	-0.3038	-19.6202
0.44	-0.3023	-19.6002
0.46	-0.3017	-19.5802
0.48	-0.3001	-19.5601
0.5	-0.2994	-19.5401
0.52	-0.2978	-19.5202
0.54	-0.2975	-19.5002
0.56	-0.2965	-19.4801
0.58	-0.295	-19.4601
0.6	-0.2945	-19.4401
0.62	-0.293	-19.4202
0.64	-0.2923	-19.4002
0.66	-0.2905	-19.3802
0.68	-0.2895	-19.3602
0.7	-0.2884	-19.3402
0.72	-0.2868	-19.3202
0.74	-0.2863	-19.3002
0.76	-0.2854	-19.2802
0.78	-0.2842	-19.2602
0.8	-0.2834	-19.2402
0.82	-0.282	-19.2202
0.84	-0.2807	-19.2002
0.86	-0.2791	-19.1802
0.88	-0.2791	-19.1602
0.9	-0.2777	-19.1402
0.92	-0.2767	-19.1202
0.94	-0.2762	-19.1002
0.96	-0.2749	-19.0802
0.98	-0.274	-19.0601
1	-0.273	-19.0402
1.02	-0.272	-19.0202
1.04	-0.271	-19.0002
1.06	-0.27	-18.9802
1.08	-0.2696	-18.9601
1.1	-0.268	-18.9401
1.12	-0.2672	-18.9202
1.14	-0.2661	-18.9002
1.16	-0.2647	-18.8801
1.18	-0.2642	-18.8601
1.2	-0.2629	-18.8401
1.22	-0.262	-18.8202
1.24	-0.2619	-18.8002
1.26	-0.2604	-18.7801
1.28	-0.2597	-18.7601
1.3	-0.2582	-18.7402
1.32	-0.2573	-18.7202
1.34	-0.2566	-18.7002
1.36	-0.256	-18.6801
1.38	-0.2553	-18.6601
1.4	-0.2531	-18.6402
1.42	-0.2532	-18.6202
1.44	-0.2508	-18.6002
1.46	-0.2507	-18.5802
1.48	-0.2494	-18.5602
1.5	-0.2479	-18.5402
1.52	-0.2474	-18.5202
1.54	-0.2466	-18.5002
1.56	-0.2461	-18.4801
1.58	-0.2444	-18.4602
1.6	-0.2431	-18.4402
1.62	-0.2429	-18.4201
1.64	-0.2408	-18.4001
1.66	-0.2404	-18.3801
1.68	-0.2389	-18.3602
1.7	-0.2384	-18.3402
1.72	-0.2371	-18.3202
1.74	-0.236	-18.3002
1.76	-0.2352	-18.2801
1.78	-0.2336	-18.2602
1.8	-0.2332	-18.2402
1.82	-0.2322	-18.2202
1.84	-0.2309	-18.2002
1.86	-0.2302	-18.1802
1.88	-0.2291	-18.1602
1.9	-0.2279	-18.1402
1.92	-0.2268	-18.1202
1.94	-0.226	-18.1001
1.96	-0.2253	-18.0801
1.98	-0.2239	-18.0602
2	-0.2234	-18.0402
2.02	-0.2217	-18.0202
2.04	-0.2213	-18.0002
2.06	-0.2203	-17.9802
2.08	-0.2187	-17.9602
2.1	-0.2178	-17.9402
2.12	-0.2169	-17.9202
2.14	-0.2162	-17.9001
2.16	-0.2149	-17.8802
2.18	-0.2134	-17.8602
2.2	-0.2128	-17.8402
2.22	-0.2119	-17.8201
2.24	-0.2105	-17.8001
2.26	-0.2086	-17.7801
2.28	-0.2082	-17.7602
2.3	-0.2076	-17.7402
2.32	-0.2064	-17.7202
2.34	-0.2052	-17.7001
2.36	-0.2041	-17.6802
2.38	-0.2032	-17.6602
2.4	-0.2025	-17.6402
2.42	-0.2007	-17.6202
2.44	-0.2003	-17.6001
2.46	-0.1993	-17.5802
2.48	-0.1979	-17.5602
2.5	-0.1964	-17.5402
2.52	-0.1956	-17.5201
2.54	-0.1951	-17.5001
2.56	-0.1933	-17.4802
2.58	-0.193	-17.4602
2.6	-0.1916	-17.4402
2.62	-0.191	-17.4201
2.64	-0.1899	-17.4002
2.66	-0.1885	-17.3802
2.68	-0.1872	-17.3602
2.7	-0.1864	-17.3402
2.72	-0.1855	-17.3201
2.74	-0.184	-17.3002
2.76	-0.1834	-17.2802
2.78	-0.1827	-17.2602
2.8	-0.181	-17.2402
2.82	-0.1807	-17.2201
2.84	-0.1795	-17.2002
2.86	-0.1783	-17.1802
2.88	-0.1771	-17.1601
2.9	-0.176	-17.1401
2.92	-0.1748	-17.1201
2.94	-0.1732	-17.1002
2.96	-0.1724	-17.0801
2.98	-0.1717	-17.0601
3	-0.1706	-17.0401
3.02	-0.1693	-17.0201
3.04	-0.1688	-17.0002
3.06	-0.1676	-16.9802
3.08	-0.1664	-16.9602
3.1	-0.165	-16.9402
3.12	-0.1642	-16.9202
3.14	-0.1629	-16.9002
3.16	-0.162	-16.8802
3.18	-0.1605	-16.8602
3.2	-0.16	-16.8402
3.22	-0.1589	-16.8202
3.24	-0.1579	-16.8002
3.26	-0.1572	-16.7802
3.28	-0.1556	-16.7602
3.3	-0.1548	-16.7401
3.32	-0.1541	-16.7202
3.34	-0.1525	-16.7002
3.36	-0.1513	-16.6802
3.38	-0.1501	-16.6602
3.4	-0.1492	-16.6401
3.42	-0.1474	-16.6202
3.44	-0.147	-16.6002
3.46	-0.1464	-16.5802
3.48	-0.1451	-16.5601
3.5	-0.144	-16.5401
3.52	-0.1421	-16.5202
3.54	-0.1418	-16.5002
3.56	-0.1406	-16.4802
3.58	-0.1399	-16.4601
3.6	-0.1385	-16.4401
3.62	-0.1372	-16.4202
3.64	-0.1364	-16.4002
3.66	-0.1351	-16.3802
3.68	-0.1343	-16.3601
3.7	-0.1335	-16.3401
3.72	-0.1316	-16.3202
3.74	-0.1305	-16.3002
3.76	-0.1293	-16.2802
3.78	-0.1289	-16.2602
3.8	-0.1276	-16.2402
3.82	-0.1266	-16.2202
3.84	-0.1252	-16.2002
3.86	-0.1241	-16.1802
3.88	-0.1233	-16.1601
3.9	-0.1217	-16.1402
3.92	-0.1209	-16.1202
3.94	-0.1196	-16.1002
3.96	-0.1183	-16.0802
3.98	-0.118	-16.0601
4	-0.1164	-16.0402
4.02	-0.1153	-16.0202
4.04	-0.1141	-16.0002
4.06	-0.1131	-15.9801
4.08	-0.112	-15.9601
4.1	-0.1103	-15.9402
4.12	-0.1099	-15.9202
4.14	-0.1089	-15.9001
4.16	-0.108	-15.8801
4.18	-0.1067	-15.8601
4.2	-0.1052	-15.8402
4.22	-0.1046	-15.8202
4.24	-0.103	-15.8002
4.26	-0.1022	-15.7801
4.28	-0.1013	-15.7601
4.3	-0.1	-15.7402
4.32	-0.0988	-15.7201
4.34	-0.0971	-15.7001
4.36	-0.0968	-15.6801
4.38	-0.0952	-15.6602
4.4	-0.0941	-15.6402
4.42	-0.0936	-15.6202
4.44	-0.0921	-15.6002
4.46	-0.0914	-15.5802
4.48	-0.0896	-15.5602
4.5	-0.0886	-15.5402
4.52	-0.0875	-15.5202
4.54	-0.0867	-15.5002
4.56	-0.0862	-15.4802
4.58	-0.084	-15.4602
4.6	-0.0828	-15.4402
4.62	-0.0824	-15.4202
4.64	-0.0814	-15.4002
4.66	-0.0803	-15.3801
4.68	-0.0782	-15.3601
4.7	-0.0777	-15.3402
4.72	-0.0762	-15.3202
4.74	-0.0752	-15.3002
4.76	-0.0748	-15.2801
4.78	-0.0734	-15.2602
4.8	-0.0726	-15.2402
4.82	-0.0709	-15.2202
4.84	-0.0699	-15.2001
4.86	-0.0689	-15.1801
4.88	-0.0671	-15.1602
4.9	-0.0664	-15.1402
4.92	-0.0654	-15.1202
4.94	-0.0644	-15.1001
4.96	-0.0628	-15.0802
4.98	-0.0615	-15.0602
5	-0.0607	-15.0402
5.02	-0.0594	-15.0202
5.04	-0.0587	-15.0001
5.06	-0.0573	-14.9802
5.08	-0.056	-14.9602
5.1	-0.0549	-14.9402
5.12	-0.0542	-14.9202
5.14	-0.0535	-14.9002
5.16	-0.0518	-14.8802
5.18	-0.0505	-14.8602
5.2	-0.0497	-14.8402
5.22	-0.0482	-14.8202
5.24	-0.0476	-14.8001
5.26	-0.046	-14.7802
5.28	-0.0452	-14.7602
5.3	-0.0441	-14.7402
5.32	-0.043	-14.7202
5.34	-0.0419	-14.7001
5.36	-0.0402	-14.6802
5.38	-0.0402	-14.6601
5.4	-0.0384	-14.6401
5.42	-0.0371	-14.6201
5.44	-0.0364	-14.6001
5.46	-0.0346	-14.5802
5.48	-0.0339	-14.5602
5.5	-0.0326	-14.5402
5.52	-0.0316	-14.5202
5.54	-0.0306	-14.5002
5.56	-0.0287	-14.4802
5.58	-0.0284	-14.4602
5.6	-0.0269	-14.4402
5.62	-0.0263	-14.4202
5.64	-0.025	-14.4002
5.66	-0.0236	-14.3802
5.68	-0.0228	-14.3602
5.7	-0.0212	-14.3402
5.72	-0.0212	-14.3201
5.74	-0.0195	-14.3001
5.76	-0.018	-14.2802
5.78	-0.0167	-14.2602
5.8	-0.0156	-14.2402
5.82	-0.0151	-14.2201
5.84	-0.0133	-14.2002
5.86	-0.0128	-14.1802
5.88	-0.0115	-14.1602
5.9	-0.01	-14.1402
5.92	-0.0088	-14.1201
5.94	-0.0072	-14.1002
5.96	-0.0073	-14.0802
5.98	-0.0067	-14.0601
6	-0.0049	-14.0401
6.02	-0.0036	-14.0201
6.04	-0.002	-14.0002
6.06	-0.0018	-13.9802
6.08	-0.0006	-13.9602
6.1	0.0005	-13.9401
6.12	0.0016	-13.9202
6.14	0.0027	-13.9002
6.16	0.0032	-13.8802
6.18	0.0053	-13.8602
6.2	0.0062	-13.8401
6.22	0.0068	-13.8202
6.24	0.0086	-13.8002
6.26	0.0095	-13.7802
6.28	0.0111	-13.7602
6.3	0.0112	-13.7401
6.32	0.0134	-13.7201
6.34	0.014	-13.7002
6.36	0.0151	-13.6802
6.38	0.0165	-13.6602
6.4	0.0172	-13.6401
6.42	0.0188	-13.6202
6.44	0.0194	-13.6002
6.46	0.0201	-13.5801
6.48	0.0219	-13.5601
6.5	0.0224	-13.5401
6.52	0.0247	-13.5202
6.54	0.0248	-13.5002
6.56	0.0255	-13.4801
6.58	0.0268	-13.4601
6.6	0.0276	-13.4401
6.62	0.0295	-13.4202
6.64	0.0302	-13.4002
6.66	0.0315	-13.3802
6.68	0.0321	-13.3602
6.7	0.0337	-13.3401
6.72	0.0352	-13.3202
6.74	0.0351	-13.3002
6.76	0.0369	-13.2802
6.78	0.0379	-13.2602
6.8	0.0386	-13.2402
6.82	0.0402	-13.2202
6.84	0.041	-13.2002
6.86	0.0423	-13.1802
6.88	0.0426	-13.1601
6.9	0.0439	-13.1402
6.92	0.0453	-13.1202
6.94	0.0459	-13.1002
6.96	0.0475	-13.0802
6.98	0.0476	-13.0602
7	0.0494	-13.0402
7.02	0.0508	-13.0202
7.04	0.0513	-13.0002
7.06	0.0525	-12.9801
7.08	0.0527	-12.9601
7.1	0.0548	-12.9401
7.12	0.0554	-12.9202
7.14	0.0564	-12.9002
7.16	0.0578	-12.8801
7.18	0.0588	-12.8601
7.2	0.0599	-12.8402
7.22	0.0601	-12.8202
7.24	0.0615	-12.8002
7.26	0.0627	-12.7802
7.28	0.0628	-12.7601
7.3	0.0642	-12.7402
7.32	0.065	-12.7202
7.34	0.0664	-12.7002
7.36	0.0677	-12.6802
7.38	0.0675	-12.6602
7.4	0.069	-12.6402
7.42	0.0697	-12.6202
7.44	0.0714	-12.6002
7.46	0.0719	-12.5801
7.48	0.0724	-12.5602
7.5	0.0735	-12.5402
7.52	0.0746	-12.5202
7.54	0.0763	-12.5002
7.56	0.0764	-12.4802
7.58	0.0774	-12.4602
7.6	0.0786	-12.4402
7.62	0.0799	-12.4202
7.64	0.0808	-12.4002
7.66	0.0808	-12.3801
7.68	0.0827	-12.3602
7.7	0.0834	-12.3402
7.72	0.0836	-12.3201
7.74	0.0852	-12.3001
7.76	0.0859	-12.2801
7.78	0.0869	-12.2602
7.8	0.0871	-12.2402
7.82	0.0888	-12.2202
7.84	0.0897	-12.2002
7.86	0.0901	-12.1802
7.88	0.0916	-12.1602
7.9	0.0926	-12.1402
7.92	0.0929	-12.1202
7.94	0.0941	-12.1002
7.96	0.0952	-12.0802
7.98	0.0964	-12.0602
8	0.0964	-12.0401
8.02	0.0979	-12.0202
8.04	0.0988	-12.0002
8.06	0.099	-11.9801
8.08	0.0999	-11.9602
8.1	0.1012	-11.9402
8.12	0.102	-11.9202
8.14	0.1021	-11.9002
8.16	0.1034	-11.8802
8.18	0.1045	-11.8602
8.2	0.105	-11.8402
8.22	0.1063	-11.8202
8.24	0.1065	-11.8001
8.26	0.1078	-11.7802
8.28	0.1092	-11.7602
8.3	0.1093	-11.7402
8.32	0.1098	-11.7202
8.34	0.1101	-11.7001
8.36	0.1119	-11.6802
8.38	0.1122	-11.6602
8.4	0.1129	-11.6402
8.42	0.1138	-11.6201
8.44	0.1148	-11.6001
8.46	0.1157	-11.5802
8.48	0.1161	-11.5602
8.5	0.1172	-11.5402
8.52	0.1174	-11.5201
8.54	0.1178	-11.5002
8.56	0.1192	-11.4802
8.58	0.12	-11.4602
8.6	0.1209	-11.4402
8.62	0.121	-11.4201
8.64	0.1213	-11.4002
8.66	0.1224	-11.3802
8.68	0.123	-11.3602
8.7	0.1238	-11.3402
8.72	0.1243	-11.3201
8.74	0.1251	-11.3002
8.76	0.1257	-11.2802
8.78	0.1263	-11.2602
8.8	0.1272	-11.2402
8.82	0.1275	-11.2201
8.84	0.1279	-11.2002
8.86	0.1288	-11.1802
8.88	0.1293	-11.1601
8.9	0.1307	-11.1402
8.92	0.1306	-11.1201
8.94	0.1319	-11.1002
8.96	0.1321	-11.0802
8.98	0.1325	-11.0602
9	0.1331	-11.0402
9.02	0.1338	-11.0201
9.04	0.1348	-11.0002
9.06	0.1348	-10.9801
9.08	0.1357	-10.9602
9.1	0.1365	-10.9401
9.12	0.1367	-10.9201
9.14	0.1374	-10.9002
9.16	0.1381	-10.8802
9.18	0.1378	-10.8602
9.2	0.1384	-10.8402
9.22	0.1389	-10.8202
9.24	0.1402	-10.8002
9.26	0.1403	-10.7802
9.28	0.1411	-10.7602
9.3	0.1411	-10.7401
9.32	0.1415	-10.7202
9.34	0.1429	-10.7002
9.36	0.1433	-10.6802
9.38	0.1438	-10.6602
9.4	0.143	-10.6401
9.42	0.1445	-10.6202
9.44	0.145	-10.6002
9.46	0.1449	-10.5802
9.48	0.1458	-10.5601
9.5	0.1459	-10.5401
9.52	0.1466	-10.5202
9.54	0.147	-10.5002
9.56	0.1472	-10.4801
9.58	0.1476	-10.4601
9.6	0.1477	-10.4401
9.62	0.1488	-10.4202
9.64	0.1489	-10.4002
9.66	0.1496	-10.3802
9.68	0.15	-10.3602
9.7	0.1503	-10.3402
9.72	0.1508	-10.3202
9.74	0.1515	-10.3002
9.76	0.1516	-10.2802
9.78	0.1516	-10.2601
9.8	0.1522	-10.2401
9.82	0.1533	-10.2202
9.84	0.1525	-10.2002
9.86	0.1537	-10.1802
9.88	0.1531	-10.1602
9.9	0.1535	-10.1402
9.92	0.1544	-10.1202
9.94	0.1544	-10.1002
9.96	0.1549	-10.0802
9.98	0.155	-10.0602
10	0.1554	-10.0402
10.02	0.1558	-10.0202
10.04	0.1561	-10.0002
10.06	0.1563	-9.9801
10.08	0.1559	-9.9601
10.1	0.1572	-9.9402
10.12	0.1572	-9.9202
10.14	0.1571	-9.9001
10.16	0.1574	-9.8801
10.18	0.1579	-9.8601
10.2	0.1585	-9.8402
10.22	0.1581	-9.8202
10.24	0.1582	-9.8002
10.26	0.1583	-9.7802
10.28	0.159	-9.7602
10.3	0.1593	-9.7402
10.32	0.1592	-9.7202
10.34	0.1594	-9.7002
10.36	0.1603	-9.6801
10.38	0.1596	-9.6601
10.4	0.1598	-9.6402
10.42	0.16	-9.6202
10.44	0.1606	-9.6002
10.46	0.1599	-9.5802
10.48	0.1608	-9.5602
10.5	0.1611	-9.5402
10.52	0.1603	-9.5202
10.54	0.1607	-9.5002
10.56	0.161	-9.4801
10.58	0.1616	-9.4602
10.6	0.1614	-9.4402
10.62	0.1616	-9.4202
10.64	0.1618	-9.4001
10.66	0.1614	-9.3801
10.68	0.1622	-9.3602
10.7	0.1621	-9.3402
10.72	0.1624	-9.3201
10.74	0.1623	-9.3001
10.76	0.1621	-9.2801
10.78	0.1625	-9.2602
10.8	0.1623	-9.2402
10.82	0.1626	-9.2202
10.84	0.1623	-9.2002
10.86	0.1626	-9.1802
10.88	0.1625	-9.1602
10.9	0.162	-9.1402
10.92	0.1622	-9.1201
10.94	0.1625	-9.1001
10.96	0.1625	-9.0801
10.98	0.1627	-9.0602
11	0.1623	-9.0402
11.02	0.1628	-9.0202
11.04	0.1622	-9.0002
11.06	0.1621	-8.9802
11.08	0.1625	-8.9602
11.1	0.1619	-8.9402
11.12	0.1622	-8.9202
11.14	0.162	-8.9001
11.16	0.1623	-8.8802
11.18	0.162	-8.8602
11.2	0.1619	-8.8401
11.22	0.1622	-8.8202
11.24	0.1616	-8.8001
11.26	0.1618	-8.7802
11.28	0.1621	-8.7602
11.3	0.1618	-8.7402
11.32	0.1613	-8.7201
11.34	0.1607	-8.7001
11.36	0.1612	-8.6802
11.38	0.1609	-8.6602
11.4	0.1611	-8.6402
11.42	0.1606	-8.6202
11.44	0.1608	-8.6001
11.46	0.1613	-8.5802
11.48	0.1601	-8.5602
11.5	0.1601	-8.5401
11.52	0.1599	-8.5201
11.54	0.1599	-8.5001
11.56	0.16	-8.4802
11.58	0.1597	-8.4602
11.6	0.1595	-8.4402
11.62	0.1591	-8.4202
11.64	0.1592	-8.4002
11.66	0.1595	-8.3802
11.68	0.1585	-8.3602
11.7	0.1584	-8.3402
11.72	0.1571	-8.3202
11.74	0.1581	-8.3002
11.76	0.1584	-8.2802
11.78	0.1581	-8.2602
11.8	0.1574	-8.2401
11.82	0.1569	-8.2201
11.84	0.157	-8.2001
11.86	0.1565	-8.1802
11.88	0.1567	-8.1601
11.9	0.1565	-8.1401
11.92	0.1555	-8.1201
11.94	0.1561	-8.1002
11.96	0.1554	-8.0802
11.98	0.1554	-8.0602
12	0.1552	-8.0402
12.02	0.1552	-8.0202
12.04	0.155	-8.0002
12.06	0.154	-7.9802
12.08	0.1541	-7.9602
12.1	0.1538	-7.9401
12.12	0.1534	-7.9201
12.14	0.1529	-7.9002
12.16	0.1526	-7.8802
12.18	0.1527	-7.8602
12.2	0.1522	-7.8402
12.22	0.1519	-7.8202
12.24	0.1515	-7.8002
12.26	0.1509	-7.7802
12.28	0.1513	-7.7602
12.3	0.1505	-7.7401
12.32	0.1502	-7.7202
12.34	0.1509	-7.7002
12.36	0.1498	-7.6802
12.38	0.1494	-7.6602
12.4	0.1485	-7.6401
12.42	0.1491	-7.6201
12.44	0.1484	-7.6002
12.46	0.1481	-7.5801
12.48	0.1477	-7.5602
12.5	0.1465	-7.5401
12.52	0.1476	-7.5202
12.54	0.1471	-7.5002
12.56	0.1463	-7.4801
12.58	0.1457	-7.4601
12.6	0.1456	-7.4401
12.62	0.146	-7.4202
12.64	0.1445	-7.4002
12.66	0.1445	-7.3802
12.68	0.144	-7.3601
12.7	0.1431	-7.3401
12.72	0.1431	-7.3202
12.74	0.1429	-7.3002
12.76	0.1428	-7.2802
12.78	0.1422	-7.2602
12.8	0.1415	-7.2402
12.82	0.1416	-7.2202
12.84	0.1403	-7.2002
12.86	0.1409	-7.1802
12.88	0.1397	-7.1601
12.9	0.1401	-7.1401
12.92	0.1402	-7.1202
12.94	0.1395	-7.1002
12.96	0.1388	-7.0802
12.98	0.1376	-7.0601
13	0.1379	-7.0402
13.02	0.1376	-7.0202
13.04	0.137	-7.0002
13.06	0.1369	-6.9801
13.08	0.1364	-6.9601
13.1	0.1364	-6.9402
13.12	0.1359	-6.9202
13.14	0.1351	-6.9001
13.16	0.1341	-6.8801
13.18	0.1338	-6.8601
13.2	0.1341	-6.8402
13.22	0.133	-6.8202
13.24	0.1328	-6.8001
13.26	0.1325	-6.7801
13.28	0.1315	-6.7601
13.3	0.1317	-6.7402
13.32	0.1307	-6.7202
13.34	0.131	-6.7002
13.36	0.1306	-6.6802
13.38	0.1297	-6.6602
13.4	0.1296	-6.6402
13.42	0.1284	-6.6202
13.44	0.1287	-6.6002
13.46	0.1275	-6.5801
13.48	0.1271	-6.5601
13.5	0.1274	-6.5402
13.52	0.1263	-6.5202
13.54	0.1263	-6.5002
13.56	0.1253	-6.4801
13.58	0.1253	-6.4602
13.6	0.1251	-6.4402
13.62	0.1244	-6.4201
13.64	0.1241	-6.4001
13.66	0.1228	-6.3801
13.68	0.1232	-6.3602
13.7	0.1225	-6.3402
13.72	0.1222	-6.3202
13.74	0.1216	-6.3001
13.76	0.1202	-6.2801
13.78	0.1212	-6.2602
13.8	0.1202	-6.2402
13.82	0.1191	-6.2202
13.84	0.1188	-6.2002
13.86	0.1182	-6.1801
13.88	0.1184	-6.1602
13.9	0.1173	-6.1402
13.92	0.1173	-6.1202
13.94	0.1169	-6.1001
13.96	0.1165	-6.0802
13.98	0.1164	-6.0602
14	0.1153	-6.0402
14.02	0.1148	-6.0202
14.04	0.1137	-6.0002
14.06	0.1133	-5.9802
14.08	0.1142	-5.9602
14.1	0.1129	-5.9402
14.12	0.1126	-5.9202
14.14	0.1114	-5.9001
14.16	0.1111	-5.8802
14.18	0.1116	-5.8602
14.2	0.1107	-5.8402
14.22	0.1109	-5.8201
14.24	0.1099	-5.8001
14.26	0.1096	-5.7801
14.28	0.1092	-5.7602
14.3	0.1083	-5.7402
14.32	0.1082	-5.7201
14.34	0.1074	-5.7001
14.36	0.1067	-5.6802
14.38	0.1065	-5.6602
14.4	0.1056	-5.6402
14.42	0.1059	-5.6201
14.44	0.1043	-5.6001
14.46	0.105	-5.5802
14.48	0.1036	-5.5602
14.5	0.1037	-5.5401
14.52	0.1031	-5.5202
14.54	0.1027	-5.5002
14.56	0.1024	-5.4802
14.58	0.1011	-5.4602
14.6	0.1011	-5.4402
14.62	0.1009	-5.4202
14.64	0.0995	-5.4002
14.66	0.0998	-5.3802
14.68	0.0985	-5.3602
14.7	0.0991	-5.3402
14.72	0.098	-5.3202
14.74	0.0978	-5.3002
14.76	0.0975	-5.2802
14.78	0.0967	-5.2602
14.8	0.0965	-5.2402
14.82	0.0953	-5.2201
14.84	0.0955	-5.2001
14.86	0.0956	-5.1802
14.88	0.0947	-5.1602
14.9	0.0936	-5.1401
14.92	0.0932	-5.1201
14.94	0.0937	-5.1002
14.96	0.093	-5.0802
14.98	0.0921	-5.0602
15	0.092	-5.0401
15.02	0.0908	-5.0201
15.04	0.0913	-5.0002
15.06	0.0899	-4.9802
15.08	0.0899	-4.9602
15.1	0.0895	-4.9402
15.12	0.0891	-4.9202
15.14	0.089	-4.9002
15.16	0.0885	-4.8802
15.18	0.0884	-4.8602
15.2	0.0879	-4.8402
15.22	0.0866	-4.8202
15.24	0.0869	-4.8002
15.26	0.0857	-4.7802
15.28	0.0856	-4.7602
15.3	0.0846	-4.7401
15.32	0.0846	-4.7202
15.34	0.0843	-4.7002
15.36	0.0835	-4.6802
15.38	0.0835	-4.6602
15.4	0.0824	-4.6401
15.42	0.082	-4.6202
15.44	0.0824	-4.6002
15.46	0.0814	-4.5802
15.48	0.0813	-4.5602
15.5	0.0806	-4.5401
15.52	0.0802	-4.5202
15.54	0.0792	-4.5002
15.56	0.079	-4.4801
15.58	0.0794	-4.4601
15.6	0.0783	-4.4401
15.62	0.0782	-4.4202
15.64	0.0775	-4.4002
15.66	0.0769	-4.3802
15.68	0.0771	-4.3601
15.7	0.0763	-4.3402
15.72	0.0759	-4.3202
15.74	0.075	-4.3002
15.76	0.075	-4.2802
15.78	0.0748	-4.2602
15.8	0.0738	-4.2402
15.82	0.0737	-4.2202
15.84	0.073	-4.2002
15.86	0.0729	-4.1802
15.88	0.0723	-4.1601
15.9	0.0716	-4.1402
15.92	0.0718	-4.1202
15.94	0.0713	-4.1002
15.96	0.0707	-4.0802
15.98	0.0703	-4.0601
16	0.0699	-4.0402
16.02	0.0698	-4.0202
16.04	0.0695	-4.0002
16.06	0.0685	-3.9802
16.08	0.0679	-3.9602
16.1	0.0681	-3.9402
16.12	0.0681	-3.9202
16.14	0.0672	-3.9001
16.16	0.0669	-3.8801
16.18	0.066	-3.8601
16.2	0.0662	-3.8402
16.22	0.0656	-3.8202
16.24	0.0654	-3.8002
16.26	0.0642	-3.7801
16.28	0.0641	-3.7601
16.3	0.0642	-3.7402
16.32	0.0635	-3.7202
16.34	0.0631	-3.7002
16.36	0.0629	-3.6802
16.38	0.0624	-3.6601
16.4	0.0621	-3.6402
16.42	0.0611	-3.6202
16.44	0.0616	-3.6002
16.46	0.0611	-3.5801
16.48	0.0606	-3.5601
16.5	0.0601	-3.5402
16.52	0.0597	-3.5202
16.54	0.0595	-3.5002
16.56	0.0583	-3.4801
16.58	0.059	-3.4602
16.6	0.0586	-3.4402
16.62	0.0578	-3.4201
16.64	0.0573	-3.4001
16.66	0.0571	-3.3801
16.68	0.0571	-3.3602
16.7	0.0566	-3.3402
16.72	0.0563	-3.3202
16.74	0.0557	-3.3001
16.76	0.0552	-3.2801
16.78	0.0553	-3.2602
16.8	0.0545	-3.2402
16.82	0.0542	-3.2202
16.84	0.054	-3.2002
16.86	0.0533	-3.1802
16.88	0.053	-3.1602
16.9	0.0527	-3.1402
16.92	0.0526	-3.1202
16.94	0.0525	-3.1002
16.96	0.0519	-3.0801
16.98	0.0515	-3.0602
17	0.0509	-3.0402
17.02	0.0508	-3.0202
17.04	0.0505	-3.0002
17.06	0.0499	-2.9801
17.08	0.0501	-2.9602
17.1	0.0493	-2.9402
17.12	0.0488	-2.9202
17.14	0.0482	-2.9001
17.16	0.0485	-2.8802
17.18	0.0487	-2.8602
17.2	0.048	-2.8401
17.22	0.0469	-2.8201
17.24	0.0463	-2.8001
17.26	0.0464	-2.7801
17.28	0.0461	-2.7602
17.3	0.0456	-2.7401
17.32	0.0458	-2.7201
17.34	0.0448	-2.7001
17.36	0.0451	-2.6801
17.38	0.0444	-2.6602
17.4	0.0436	-2.6402
17.42	0.0434	-2.6202
17.44	0.0431	-2.6001
17.46	0.0428	-2.5802
17.48	0.0422	-2.5602
17.5	0.0425	-2.5402
17.52	0.0425	-2.5202
17.54	0.0419	-2.5001
17.56	0.0414	-2.4802
17.58	0.0411	-2.4602
17.6	0.041	-2.4402
17.62	0.0401	-2.4201
17.64	0.0399	-2.4001
17.66	0.04	-2.3802
17.68	0.0398	-2.3602
17.7	0.0393	-2.3402
17.72	0.0385	-2.3201
17.74	0.0385	-2.3002
17.76	0.0382	-2.2802
17.78	0.0378	-2.2602
17.8	0.0373	-2.2401
17.82	0.0365	-2.2201
17.84	0.0372	-2.2002
17.86	0.0364	-2.1802
17.88	0.0361	-2.1602
17.9	0.0354	-2.1401
17.92	0.0355	-2.1201
17.94	0.0358	-2.1002
17.96	0.0354	-2.0802
17.98	0.0348	-2.0601
18	0.0348	-2.0401
18.02	0.0341	-2.0201
18.04	0.0339	-2.0002
18.06	0.0333	-1.9802
18.08	0.0333	-1.9602
18.1	0.0327	-1.9402
18.12	0.0325	-1.9202
18.14	0.0326	-1.9002
18.16	0.0317	-1.8802
18.18	0.0317	-1.8602
18.2	0.031	-1.8402
18.22	0.0308	-1.8202
18.24	0.031	-1.8002
18.26	0.0305	-1.7802
18.28	0.0308	-1.7602
18.3	0.03	-1.7402
18.32	0.0291	-1.7202
18.34	0.0292	-1.7002
18.36	0.0286	-1.6802
18.38	0.0288	-1.6602
18.4	0.0278	-1.6401
18.42	0.0281	-1.6201
18.44	0.0276	-1.6002
18.46	0.0272	-1.5802
18.48	0.0276	-1.5602
18.5	0.0264	-1.5401
18.52	0.0268	-1.5201
18.54	0.026	-1.5002
18.56	0.0258	-1.4802
18.58	0.0256	-1.4601
18.6	0.0249	-1.4401
18.62	0.0251	-1.4202
18.64	0.0244	-1.4002
18.66	0.0246	-1.3802
18.68	0.0238	-1.3601
18.7	0.0227	-1.3401
18.72	0.0235	-1.3202
18.74	0.0227	-1.3002
18.76	0.0229	-1.2802
18.78	0.0223	-1.2601
18.8	0.0218	-1.2402
18.82	0.0221	-1.2202
18.84	0.0214	-1.2002
18.86	0.0216	-1.1802
18.88	0.0209	-1.1602
18.9	0.0207	-1.1402
18.92	0.0207	-1.1202
18.94	0.0201	-1.1002
18.96	0.0198	-1.0802
18.98	0.019	-1.0601
19	0.0194	-1.0401
19.02	0.019	-1.0202
19.04	0.0185	-1.0001
19.06	0.0188	-0.9801
19.08	0.0182	-0.9601
19.1	0.0182	-0.9402
19.12	0.0178	-0.9201
19.14	0.0173	-0.9001
19.16	0.0175	-0.8801
19.18	0.0161	-0.8602
19.2	0.0164	-0.8402
19.22	0.0163	-0.8202
19.24	0.0164	-0.8002
19.26	0.0163	-0.7802
19.28	0.0157	-0.7602
19.3	0.0156	-0.7402
19.32	0.014	-0.7202
19.34	0.0147	-0.7002
19.36	0.0146	-0.6801
19.38	0.0138	-0.6601
19.4	0.0137	-0.6402
19.42	0.0131	-0.6202
19.44	0.0134	-0.6002
19.46	0.0127	-0.5802
19.48	0.0125	-0.5602
19.5	0.0126	-0.5402
19.52	0.0118	-0.5202
19.54	0.0118	-0.5002
19.56	0.0112	-0.4801
19.58	0.0115	-0.4601
19.6	0.0111	-0.4402
19.62	0.0106	-0.4201
19.64	0.0106	-0.4001
19.66	0.0096	-0.3801
19.68	0.0099	-0.3601
19.7	0.0094	-0.3402
19.72	0.0091	-0.3202
19.74	0.0091	-0.3001
19.76	0.0085	-0.2801
19.78	0.0089	-0.2602
19.8	0.0084	-0.2402
19.82	0.0077	-0.2202
19.84	0.0078	-0.2002
19.86	0.0063	-0.1801
19.88	0.0073	-0.1602
19.9	0.0062	-0.1402
19.92	0.0066	-0.1202
19.94	0.0061	-0.1001
19.96	0.0054	-0.0801
19.98	0.0059	-0.0602
20	0.0053	-0.0402
20.02	0.0051	-0.0202
20.04	0.0048	-0.0001
20.06	0.0044	0.0198
20.08	0.0046	0.0398
20.1	0.0034	0.0598
20.12	0.004	0.0798
20.14	0.0028	0.0998
20.16	0.003	0.1198
20.18	0.0032	0.1398
20.2	0.0023	0.1599
20.22	0.0025	0.1799
20.24	0.0017	0.1999
20.26	0.0021	0.2198
20.28	0.002	0.2398
20.3	0.0015	0.2599
20.32	0.0018	0.2799
20.34	0.0007	0.2999
20.36	0.001	0.3198
20.38	-0.0001	0.3398
20.4	-0.0005	0.3598
20.42	-0.0002	0.3798
20.44	-0.0016	0.3999
20.46	-0.0012	0.4198
20.48	-0.0017	0.4398
20.5	-0.0015	0.4598
20.52	-0.0015	0.4798
20.54	-0.0026	0.4999
20.56	-0.0025	0.5198
20.58	-0.0032	0.5398
20.6	-0.0031	0.5598
20.62	-0.0034	0.5798
20.64	-0.0036	0.5998
20.66	-0.0036	0.6198
20.68	-0.0043	0.6398
20.7	-0.0039	0.6598
20.72	-0.0051	0.6799
20.74	-0.0053	0.6999
20.76	-0.0054	0.7198
20.78	-0.0061	0.7398
20.8	-0.0058	0.7599
20.82	-0.0069	0.7799
20.84	-0.0069	0.7999
20.86	-0.0064	0.8198
20.88	-0.0072	0.8398
20.9	-0.0072	0.8599
20.92	-0.0084	0.8799
20.94	-0.0081	0.8998
20.96	-0.0082	0.9198
20.98	-0.0086	0.9398
21	-0.0086	0.9599
21.02	-0.0096	0.9799
21.04	-0.009	0.9998
21.06	-0.0094	1.0198
21.08	-0.01	1.0399
21.1	-0.0097	1.0599
21.12	-0.011	1.0799
21.14	-0.0104	1.0998
21.16	-0.011	1.1198
21.18	-0.0111	1.1398
21.2	-0.0115	1.1598
21.22	-0.0124	1.1798
21.24	-0.0124	1.1998
21.26	-0.0129	1.2198
21.28	-0.0131	1.2398
21.3	-0.0131	1.2599
21.32	-0.0137	1.2798
21.34	-0.0132	1.2998
21.36	-0.0146	1.3199
21.38	-0.0143	1.3399
21.4	-0.0144	1.3599
21.42	-0.0146	1.3799
21.44	-0.015	1.3998
21.46	-0.0154	1.4198
21.48	-0.0158	1.4398
21.5	-0.0165	1.4599
21.52	-0.0158	1.4798
21.54	-0.0161	1.4998
21.56	-0.0171	1.5198
21.58	-0.0168	1.5398
21.6	-0.018	1.5599
21.62	-0.0176	1.5798
21.64	-0.0182	1.5998
21.66	-0.0187	1.6199
21.68	-0.0186	1.6399
21.7	-0.0193	1.6599
21.72	-0.0195	1.6798
21.74	-0.0202	1.6998
21.76	-0.0202	1.7198
21.78	-0.0205	1.7398
21.8	-0.0201	1.7598
21.82	-0.0202	1.7798
21.84	-0.0212	1.7998
21.86	-0.0213	1.8198
21.88	-0.0214	1.8399
21.9	-0.0225	1.8599
21.92	-0.0223	1.8798
21.94	-0.0228	1.8998
21.96	-0.0232	1.9198
21.98	-0.0235	1.9399
22	-0.024	1.9599
22.02	-0.0243	1.9798
22.04	-0.0245	1.9998
22.06	-0.024	2.0198
22.08	-0.0253	2.0399
22.1	-0.0255	2.0599
22.12	-0.0253	2.0798
22.14	-0.026	2.0998
22.16	-0.026	2.1198
22.18	-0.0269	2.1399
22.2	-0.0268	2.1598
22.22	-0.0266	2.1798
22.24	-0.0278	2.1998
22.26	-0.0277	2.2199
22.28	-0.028	2.2399
22.3	-0.0281	2.2598
22.32	-0.0288	2.2798
22.34	-0.0296	2.2998
22.36	-0.0294	2.3198
22.38	-0.0299	2.3398
22.4	-0.0296	2.3598
22.42	-0.0304	2.3798
22.44	-0.0309	2.3998
22.46	-0.0308	2.4198
22.48	-0.0311	2.4398
22.5	-0.0317	2.4598
22.52	-0.0323	2.4798
22.54	-0.0321	2.4998
22.56	-0.0329	2.5199
22.58	-0.0334	2.5399
22.6	-0.0331	2.5598
22.62	-0.034	2.5799
22.64	-0.034	2.5999
22.66	-0.0342	2.6199
22.68	-0.0345	2.6398
22.7	-0.0351	2.6598
22.72	-0.0354	2.6799
22.74	-0.0354	2.6998
22.76	-0.0357	2.7199
22.78	-0.0363	2.7398
22.8	-0.0369	2.7598
22.82	-0.0377	2.7798
22.84	-0.0373	2.7998
22.86	-0.038	2.8199
22.88	-0.0377	2.8398
22.9	-0.0382	2.8598
22.92	-0.0388	2.8798
22.94	-0.0387	2.8998
22.96	-0.0395	2.9198
22.98	-0.0396	2.9398
23	-0.0404	2.9598
23.02	-0.0407	2.9798
23.04	-0.0409	2.9999
23.06	-0.0416	3.0199
23.08	-0.0414	3.0398
23.1	-0.0418	3.0598
23.12	-0.0427	3.0798
23.14	-0.0424	3.0999
23.16	-0.0429	3.1199
23.18	-0.0432	3.1398
23.2	-0.0443	3.1599
23.22	-0.0439	3.1799
23.24	-0.0447	3.1999
23.26	-0.045	3.2198
23.28	-0.0447	3.2398
23.3	-0.0457	3.2598
23.32	-0.046	3.2799
23.34	-0.0464	3.2999
23.36	-0.0462	3.3198
23.38	-0.0466	3.3398
23.4	-0.0469	3.3598
23.42	-0.0474	3.3799
23.44	-0.0482	3.3999
23.46	-0.0483	3.4198
23.48	-0.049	3.4398
23.5	-0.0483	3.4598
23.52	-0.0489	3.4798
23.54	-0.0497	3.4998
23.56	-0.0501	3.5198
23.58	-0.0504	3.5398
23.6	-0.0507	3.5598
23.62	-0.051	3.5798
23.64	-0.0518	3.5998
23.66	-0.0517	3.6198
23.68	-0.052	3.6398
23.7	-0.0523	3.6598
23.72	-0.0533	3.6799
23.74	-0.0536	3.6999
23.76	-0.0538	3.7198
23.78	-0.0542	3.7399
23.8	-0.0541	3.7599
23.82	-0.0549	3.7799
23.84	-0.0553	3.7998
23.86	-0.0557	3.8198
23.88	-0.056	3.8398
23.9	-0.0566	3.8598
23.92	-0.0576	3.8799
23.94	-0.0576	3.8998
23.96	-0.0575	3.9198
23.98	-0.058	3.9398
24	-0.0586	3.9598
24.02	-0.0588	3.9799
24.04	-0.0586	3.9998
24.06	-0.0599	4.0198
24.08	-0.0601	4.0398
24.1	-0.0602	4.0598
24.12	-0.0612	4.0799
24.14	-0.0615	4.0998
24.16	-0.0612	4.1198
24.18	-0.061	4.1398
24.2	-0.0622	4.1598
24.22	-0.0626	4.1798
24.24	-0.0628	4.1998
24.26	-0.0635	4.2198
24.28	-0.0644	4.2398
24.3	-0.0647	4.2599
24.32	-0.0648	4.2799
24.34	-0.0653	4.2998
24.36	-0.066	4.3198
24.38	-0.0661	4.3399
24.4	-0.0672	4.3599
24.42	-0.067	4.3799
24.44	-0.0669	4.3998
24.46	-0.0678	4.4198
24.48	-0.0683	4.4398
24.5	-0.0688	4.4599
24.52	-0.0687	4.4798
24.54	-0.0698	4.4998
24.56	-0.07	4.5198
24.58	-0.0703	4.5399
24.6	-0.0707	4.5599
24.62	-0.0705	4.5798
24.64	-0.0714	4.5998
24.66	-0.0719	4.6198
24.68	-0.0722	4.6398
24.7	-0.0729	4.6598
24.72	-0.073	4.6798
24.74	-0.0737	4.6998
24.76	-0.0737	4.7198
24.78	-0.0743	4.7399
24.8	-0.0747	4.7599
24.82	-0.0755	4.7798
24.84	-0.0756	4.7998
24.86	-0.0758	4.8199
24.88	-0.0768	4.8399
24.9	-0.0772	4.8599
24.92	-0.077	4.8798
24.94	-0.0776	4.8998
24.96	-0.0781	4.9198
24.98	-0.079	4.9399
25	-0.0794	4.9598
25.02	-0.0799	4.9798
25.04	-0.0801	4.9998
25.06	-0.0802	5.0198
25.08	-0.0809	5.0399
25.1	-0.081	5.0599
25.12	-0.0812	5.0798
25.14	-0.0817	5.0999
25.16	-0.082	5.1199
25.18	-0.0831	5.1399
25.2	-0.0827	5.1598
25.22	-0.0836	5.1798
25.24	-0.0844	5.1998
25.26	-0.0843	5.2198
25.28	-0.0852	5.2398
25.3	-0.0855	5.2598
25.32	-0.0866	5.2798
25.34	-0.0861	5.2998
25.36	-0.0867	5.3198
25.38	-0.0872	5.3398
25.4	-0.0876	5.3598
25.42	-0.0892	5.3798
25.44	-0.0885	5.3998
25.46	-0.089	5.4199
25.48	-0.0896	5.4399
25.5	-0.0894	5.4598
25.52	-0.0904	5.4798
25.54	-0.0909	5.4998
25.56	-0.0916	5.5199
25.58	-0.0916	5.5399
25.6	-0.0917	5.5598
25.62	-0.0929	5.5798
25.64	-0.0926	5.5998
25.66	-0.0942	5.6199
25.68	-0.0936	5.6399
25.7	-0.0941	5.6598
25.72	-0.095	5.6798
25.74	-0.0954	5.6999
25.76	-0.0964	5.7199
25.78	-0.0961	5.7398
25.8	-0.0966	5.7598
25.82	-0.0973	5.7798
25.84	-0.0968	5.7999
25.86	-0.0978	5.8199
25.88	-0.0979	5.8398
25.9	-0.0992	5.8598
25.92	-0.0999	5.8798
25.94	-0.0997	5.8999
25.96	-0.1007	5.9199
25.98	-0.1003	5.9398
26	-0.1011	5.9598
26.02	-0.1009	5.9798
26.04	-0.1015	5.9998
26.06	-0.1027	6.0198
26.08	-0.1027	6.0398
26.1	-0.1032	6.0598
26.12	-0.103	6.0798
26.14	-0.1038	6.0999
26.16	-0.1047	6.1198
26.18	-0.1047	6.1398
26.2	-0.1054	6.1599
26.22	-0.1053	6.1799
26.24	-0.1067	6.1999
26.26	-0.1069	6.2198
26.28	-0.1075	6.2398
26.3	-0.1077	6.2599
26.32	-0.1075	6.2799
26.34	-0.1089	6.2999
26.36	-0.1087	6.3198
26.38	-0.1092	6.3398
26.4	-0.1101	6.3598
26.42	-0.1102	6.3798
26.44	-0.1108	6.3999
26.46	-0.1108	6.4198
26.48	-0.1119	6.4398
26.5	-0.1121	6.4598
26.52	-0.1123	6.4798
26.54	-0.1132	6.4999
26.56	-0.1128	6.5198
26.58	-0.1142	6.5398
26.6	-0.1141	6.5598
26.62	-0.1145	6.5799
26.64	-0.1154	6.5999
26.66	-0.1153	6.6198
26.68	-0.1161	6.6398
26.7	-0.1165	6.6598
26.72	-0.117	6.6799
26.74	-0.1174	6.6999
26.76	-0.1171	6.7198
26.78	-0.1179	6.7398
26.8	-0.1174	6.7599
26.82	-0.1189	6.7799
26.84	-0.1193	6.7999
26.86	-0.1198	6.8198
26.88	-0.1202	6.8398
26.9	-0.1201	6.8599
26.92	-0.1216	6.8799
26.94	-0.1215	6.8998
26.96	-0.1215	6.9198
26.98	-0.1219	6.9398
27	-0.1223	6.9599
27.02	-0.1234	6.9799
27.04	-0.1233	6.9998
27.06	-0.1241	7.0198
27.08	-0.1239	7.0398
27.1	-0.1238	7.0598
27.12	-0.1257	7.0799
27.14	-0.1254	7.0998
27.16	-0.1265	7.1198
27.18	-0.1264	7.1398
27.2	-0.1265	7.1599
27.22	-0.1274	7.1799
27.24	-0.1271	7.1998
27.26	-0.1288	7.2198
27.28	-0.1285	7.2398
27.3	-0.1284	7.2598
27.32	-0.1291	7.2798
27.34	-0.1289	7.2998
27.36	-0.1301	7.3199
27.38	-0.1301	7.3399
27.4	-0.1308	7.3599
27.42	-0.1308	7.3798
27.44	-0.1303	7.3998
27.46	-0.1314	7.4198
27.48	-0.1318	7.4398
27.5	-0.133	7.4599
27.52	-0.1328	7.4799
27.54	-0.1326	7.4998
27.56	-0.1335	7.5198
27.58	-0.1337	7.5398
27.6	-0.1348	7.5599
27.62	-0.1342	7.5798
27.64	-0.1348	7.5998
27.66	-0.1351	7.6198
27.68	-0.135	7.6398
27.7	-0.1362	7.6598
27.72	-0.1361	7.6798
27.74	-0.1372	7.6998
27.76	-0.1374	7.7198
27.78	-0.1369	7.7398
27.8	-0.1376	7.7598
27.82	-0.1376	7.7798
27.84	-0.1388	7.7998
27.86	-0.1386	7.8198
27.88	-0.1388	7.8399
27.9	-0.1392	7.8599
27.92	-0.1392	7.8798
27.94	-0.1402	7.8998
27.96	-0.1401	7.9199
27.98	-0.1397	7.9399
28	-0.1408	7.9599
28.02	-0.1405	7.9798
28.04	-0.1413	7.9998
28.06	-0.1411	8.0198
28.08	-0.142	8.0399
28.1	-0.1418	8.0599
28.12	-0.1423	8.0798
28.14	-0.1425	8.0998
28.16	-0.1427	8.1198
28.18	-0.1432	8.1399
28.2	-0.1429	8.1598
28.22	-0.143	8.1798
28.24	-0.1441	8.1998
28.26	-0.1437	8.2198
28.28	-0.1446	8.2398
28.3	-0.1446	8.2598
28.32	-0.1446	8.2798
28.34	-0.1452	8.2998
28.36	-0.1453	8.3198
28.38	-0.1462	8.3398
28.4	-0.1455	8.3598
28.42	-0.146	8.3798
28.44	-0.146	8.3998
28.46	-0.1459	8.4198
28.48	-0.1466	8.4399
28.5	-0.1466	8.4598
28.52	-0.1472	8.4798
28.54	-0.147	8.4998
28.56	-0.1471	8.5199
28.58	-0.1477	8.5399
28.6	-0.1476	8.5598
28.62	-0.1482	8.5798
28.64	-0.1479	8.5998
28.66	-0.1485	8.6199
28.68	-0.1484	8.6399
28.7	-0.1484	8.6598
28.72	-0.1487	8.6799
28.74	-0.1487	8.6998
28.76	-0.1487	8.7199
28.78	-0.1491	8.7398
28.8	-0.1487	8.7598
28.82	-0.1495	8.7798
28.84	-0.1497	8.7998
28.86	-0.1497	8.8199
28.88	-0.1492	8.8398
28.9	-0.1497	8.8598
28.92	-0.15	8.8798
28.94	-0.1495	8.8999
28.96	-0.1502	8.9199
28.98	-0.1499	8.9398
29	-0.1501	8.9598
29.02	-0.1499	8.9798
29.04	-0.15	8.9998
29.06	-0.1501	9.0198
29.08	-0.1499	9.0398
29.1	-0.1506	9.0598
29.12	-0.1505	9.0798
29.14	-0.1506	9.0999
29.16	-0.1509	9.1198
29.18	-0.1501	9.1398
29.2	-0.1505	9.1598
29.22	-0.15	9.1799
29.24	-0.1506	9.1999
29.26	-0.1508	9.2199
29.28	-0.1503	9.2398
29.3	-0.1506	9.2599
29.32	-0.1509	9.2799
29.34	-0.1504	9.2999
29.36	-0.1503	9.3198
29.38	-0.1499	9.3398
29.4	-0.1499	9.3598
29.42	-0.15	9.3798
29.44	-0.1506	9.3999
29.46	-0.15	9.4198
29.48	-0.1495	9.4398
29.5	-0.1503	9.4598
29.52	-0.1499	9.4799
29.54	-0.1501	9.4999
29.56	-0.1494	9.5198
29.58	-0.1498	9.5398
29.6	-0.1494	9.5598
29.62	-0.1491	9.5798
29.64	-0.1489	9.5998
29.66	-0.1489	9.6198
29.68	-0.1489	9.6398
29.7	-0.1495	9.6598
29.72	-0.1488	9.6798
29.74	-0.1484	9.6998
29.76	-0.1481	9.7198
29.78	-0.1481	9.7398
29.8	-0.1481	9.7598
29.82	-0.1479	9.7799
29.84	-0.1479	9.7999
29.86	-0.1471	9.8198
29.88	-0.1471	9.8398
29.9	-0.1473	9.8599
29.92	-0.1467	9.8799
29.94	-0.1469	9.8998
29.96	-0.1462	9.9198
29.98	-0.1464	9.9398
30	-0.1461	9.9598
30.02	-0.1458	9.9799
30.04	-0.1459	9.9998
30.06	-0.1452	10.0198
30.08	-0.1455	10.0398
30.1	-0.1451	10.0598
30.12	-0.1449	10.0799
30.14	-0.1442	10.0998
30.16	-0.144	10.1198
30.18	-0.1441	10.1398
30.2	-0.1437	10.1598
30.22	-0.1431	10.1799
30.24	-0.1427	10.1998
30.26	-0.1429	10.2198
30.28	-0.1424	10.2398
30.3	-0.1419	10.2599
30.32	-0.1419	10.2799
30.34	-0.1414	10.2998
30.36	-0.1414	10.3198
30.38	-0.1408	10.3399
30.4	-0.1409	10.3599
30.42	-0.1399	10.3798
30.44	-0.1396	10.3998
30.46	-0.1392	10.4198
30.48	-0.1386	10.4399
30.5	-0.1389	10.4599
30.52	-0.1381	10.4798
30.54	-0.137	10.4998
30.56	-0.1369	10.5198
30.58	-0.1367	10.5398
30.6	-0.1364	10.5599
30.62	-0.1359	10.5798
30.64	-0.1356	10.5998
30.66	-0.1346	10.6198
30.68	-0.1346	10.6398
30.7	-0.1349	10.6599
30.72	-0.1337	10.6798
30.74	-0.1336	10.6998
30.76	-0.1327	10.7198
30.78	-0.1324	10.7398
30.8	-0.1324	10.7599
30.82	-0.1316	10.7798
30.84	-0.1309	10.7998
30.86	-0.1305	10.8198
30.88	-0.1296	10.8398
30.9	-0.1297	10.8599
30.92	-0.1295	10.8798
30.94	-0.1288	10.8999
30.96	-0.1279	10.9199
30.98	-0.1273	10.9399
31	-0.1265	10.9599
31.02	-0.1264	10.9798
31.04	-0.1259	10.9998
31.06	-0.1251	11.0198
31.08	-0.1246	11.0399
31.1	-0.1242	11.0599
31.12	-0.1236	11.0798
31.14	-0.1227	11.0998
31.16	-0.1223	11.1198
31.18	-0.1222	11.1399
31.2	-0.1208	11.1598
31.22	-0.1202	11.1798
31.24	-0.1201	11.1998
31.26	-0.1193	11.2198
31.28	-0.1187	11.2399
31.3	-0.1178	11.2598
31.32	-0.1174	11.2798
31.34	-0.1171	11.2998
31.36	-0.1168	11.3198
31.38	-0.1162	11.3398
31.4	-0.1145	11.3598
31.42	-0.1145	11.3798
31.44	-0.113	11.3998
31.46	-0.1131	11.4199
31.48	-0.112	11.4399
31.5	-0.1113	11.4598
31.52	-0.1112	11.4798
31.54	-0.1097	11.4998
31.56	-0.1096	11.5199
31.58	-0.1086	11.5399
31.6	-0.1077	11.5598
31.62	-0.1072	11.5798
31.64	-0.1063	11.5999
31.66	-0.1062	11.6199
31.68	-0.1049	11.6399
31.7	-0.1043	11.6599
31.72	-0.1033	11.6799
31.74	-0.1025	11.6998
31.76	-0.1018	11.7199
31.78	-0.1012	11.7398
31.8	-0.1009	11.7598
31.82	-0.1	11.7798
31.84	-0.0988	11.7998
31.86	-0.099	11.8199
31.88	-0.0974	11.8398
31.9	-0.0971	11.8598
31.92	-0.0958	11.8798
31.94	-0.0948	11.8998
31.96	-0.0942	11.9198
31.98	-0.0929	11.9398
32	-0.0931	11.9598
32.02	-0.0918	11.9798
32.04	-0.0914	11.9998
32.06	-0.0903	12.0199
32.08	-0.0896	12.0398
32.1	-0.0894	12.0598
32.12	-0.0875	12.0798
32.14	-0.0869	12.0999
32.16	-0.0865	12.1199
32.18	-0.085	12.1398
32.2	-0.0846	12.1598
32.22	-0.0834	12.1798
32.24	-0.0829	12.1999
32.26	-0.0815	12.2199
32.28	-0.0809	12.2398
32.3	-0.0801	12.2598
32.32	-0.0786	12.2798
32.34	-0.0786	12.2999
32.36	-0.0775	12.3198
32.38	-0.0765	12.3398
32.4	-0.0759	12.3598
32.42	-0.0753	12.3799
32.44	-0.0747	12.3999
32.46	-0.0721	12.4198
32.48	-0.0716	12.4398
32.5	-0.0712	12.4598
32.52	-0.0705	12.4798
32.54	-0.0695	12.4999
32.56	-0.0677	12.5198
32.58	-0.0674	12.5398
32.6	-0.0661	12.5598
32.62	-0.0659	12.5798
32.64	-0.0652	12.5998
32.66	-0.0638	12.6198
32.68	-0.0633	12.6398
32.7	-0.0616	12.6598
32.72	-0.0607	12.6799
32.74	-0.06	12.6999
32.76	-0.0581	12.7198
32.78	-0.0577	12.7399
32.8	-0.0567	12.7599
32.82	-0.056	12.7799
32.84	-0.0547	12.7998
32.86	-0.054	12.8198
32.88	-0.0534	12.8398
32.9	-0.0517	12.8598
32.92	-0.0515	12.8799
32.94	-0.05	12.8998
32.96	-0.0488	12.9198
32.98	-0.048	12.9398
33	-0.0467	12.9598
33.02	-0.0465	12.9799
33.04	-0.0447	12.9998
33.06	-0.0433	13.0198
33.08	-0.0421	13.0398
33.1	-0.0415	13.0598
33.12	-0.0407	13.0798
33.14	-0.0391	13.0998
33.16	-0.0383	13.1198
33.18	-0.0373	13.1398
33.2	-0.0366	13.1598
33.22	-0.0357	13.1798
33.24	-0.0333	13.1998
33.26	-0.0331	13.2198
33.28	-0.0318	13.2398
33.3	-0.031	13.2599
33.32	-0.0297	13.2799
33.34	-0.0287	13.2998
33.36	-0.028	13.3199
33.38	-0.0261	13.3399
33.4	-0.0256	13.3599
33.42	-0.025	13.3799
33.44	-0.0234	13.3998
33.46	-0.0226	13.4198
33.48	-0.0211	13.4399
33.5	-0.0205	13.4599
33.52	-0.0184	13.4798
33.54	-0.0181	13.4998
33.56	-0.0178	13.5198
33.58	-0.0157	13.5398
33.6	-0.0148	13.5599
33.62	-0.0137	13.5798
33.64	-0.0127	13.5998
33.66	-0.0118	13.6198
33.68	-0.0103	13.6398
33.7	-0.0095	13.6599
33.72	-0.0081	13.6798
33.74	-0.0073	13.6998
33.76	-0.0061	13.7198
33.78	-0.0051	13.7398
33.8	-0.0046	13.7599
33.82	-0.0028	13.7798
33.84	-0.0017	13.7998
33.86	-0.0007	13.8198
33.88	0.0006	13.8398
33.9	0.0015	13.8599
33.92	0.0033	13.8798
33.94	0.0033	13.8999
33.96	0.0049	13.9199
33.98	0.0065	13.9399
34	0.0067	13.9599
34.02	0.0086	13.9798
34.04	0.0092	13.9998
34.06	0.0115	14.0198
34.08	0.0115	14.0399
34.1	0.0123	14.0599
34.12	0.0142	14.0798
34.14	0.0154	14.0998
34.16	0.0165	14.1199
34.18	0.0168	14.1399
34.2	0.0183	14.1599
34.22	0.0197	14.1798
34.24	0.0207	14.1998
34.26	0.0226	14.2198
34.28	0.0228	14.2398
34.3	0.0245	14.2598
34.32	0.0254	14.2798
34.34	0.0267	14.2998
34.36	0.0276	14.3198
34.38	0.0278	14.3399
34.4	0.0298	14.3598
34.42	0.0304	14.3799
34.44	0.0317	14.3999
34.46	0.0335	14.4199
34.48	0.0341	14.4399
34.5	0.0356	14.4598
34.52	0.0366	14.4798
34.54	0.0377	14.4998
34.56	0.0387	14.5199
34.58	0.0401	14.5399
34.6	0.0413	14.5598
34.62	0.0421	14.5798
34.64	0.044	14.5998
34.66	0.0448	14.6199
34.68	0.0455	14.6399
34.7	0.0475	14.6598
34.72	0.0483	14.6798
34.74	0.0498	14.6998
34.76	0.0506	14.7199
34.78	0.0517	14.7399
34.8	0.0533	14.7598
34.82	0.054	14.7798
34.84	0.0553	14.7998
34.86	0.0561	14.8199
34.88	0.0576	14.8398
34.9	0.0589	14.8598
34.92	0.0592	14.8798
34.94	0.0608	14.8998
34.96	0.0617	14.9198
34.98	0.0638	14.9398
35	0.0646	14.9598
35.02	0.0656	14.9798
35.04	0.0667	14.9999
35.06	0.0671	15.0199
35.08	0.0686	15.0398
35.1	0.0697	15.0598
35.12	0.071	15.0798
35.14	0.0723	15.0999
35.16	0.0731	15.1199
35.18	0.0747	15.1398
35.2	0.0754	15.1598
35.22	0.0768	15.1798
35.24	0.078	15.1999
35.26	0.0786	15.2199
35.28	0.0806	15.2398
35.3	0.0815	15.2599
35.32	0.0823	15.2799
35.34	0.0832	15.2999
35.36	0.0849	15.3198
35.38	0.0865	15.3398
35.4	0.0871	15.3598
35.42	0.0879	15.3798
35.44	0.0887	15.3999
35.46	0.0901	15.4198
35.48	0.0917	15.4398
35.5	0.0926	15.4598
35.52	0.094	15.4798
35.54	0.0947	15.4999
35.56	0.0968	15.5198
35.58	0.098	15.5398
35.6	0.0993	15.5598
35.62	0.101	15.5798
35.64	0.1019	15.5999
35.66	0.1036	15.6198
35.68	0.1046	15.6398
35.7	0.1058	15.6598
35.72	0.1074	15.6798
35.74	0.1087	15.6999
35.76	0.1099	15.7198
35.78	0.1106	15.7399
35.8	0.1119	15.7598
35.82	0.1133	15.7799
35.84	0.1146	15.7999
35.86	0.116	15.8198
35.88	0.1169	15.8398
35.9	0.1182	15.8598
35.92	0.1193	15.8799
35.94	0.1205	15.8998
35.96	0.122	15.9198
35.98	0.1228	15.9398
36	0.1245	15.9598
36.02	0.1249	15.9799
36.04	0.1267	15.9998
36.06	0.1281	16.0198
36.08	0.1285	16.0398
36.1	0.1296	16.0598
36.12	0.1305	16.0799
36.14	0.1318	16.0998
36.16	0.1335	16.1198
36.18	0.1342	16.1398
36.2	0.1355	16.1599
36.22	0.1364	16.1799
36.24	0.1382	16.1998
36.26	0.1391	16.2198
36.28	0.1405	16.2398
36.3	0.1412	16.2599
36.32	0.1423	16.2798
36.34	0.1433	16.2998
36.36	0.1444	16.3199
36.38	0.1462	16.3399
36.4	0.1476	16.3599
36.42	0.1482	16.3799
36.44	0.1497	16.3998
36.46	0.1506	16.4198
36.48	0.1517	16.4399
36.5	0.1524	16.4599
36.52	0.1536	16.4799
36.54	0.155	16.4998
36.56	0.1563	16.5198
36.58	0.1574	16.5398
36.6	0.158	16.5599
36.62	0.1595	16.5798
36.64	0.1608	16.5998
36.66	0.1619	16.6198
36.68	0.1629	16.6398
36.7	0.1641	16.6599
36.72	0.1655	16.6798
36.74	0.1669	16.6998
36.76	0.1673	16.7198
36.78	0.1684	16.7398
36.8	0.1695	16.7599
36.82	0.1717	16.7798
36.84	0.1722	16.7998
36.86	0.1733	16.8198
36.88	0.174	16.8398
36.9	0.1753	16.8599
36.92	0.1769	16.8798
36.94	0.1778	16.8998
36.96	0.1786	16.9198
36.98	0.1797	16.9399
37	0.1808	16.9599
37.02	0.1823	16.9798
37.04	0.1826	16.9998
37.06	0.1838	17.0199
37.08	0.1848	17.0399
37.1	0.1857	17.0599
37.12	0.1868	17.0798
37.14	0.188	17.0998
37.16	0.1889	17.1199
37.18	0.1899	17.1399
37.2	0.1916	17.1598
37.22	0.1931	17.1798
37.24	0.1938	17.1998
37.26	0.1943	17.2198
37.28	0.1952	17.2399
37.3	0.1967	17.2598
37.32	0.1972	17.2798
37.34	0.1986	17.2998
37.36	0.2001	17.3198
37.38	0.2005	17.3399
37.4	0.2017	17.3598
37.42	0.203	17.3798
37.44	0.204	17.3998
37.46	0.2049	17.4199
37.48	0.2061	17.4399
37.5	0.2072	17.4598
37.52	0.2074	17.4798
37.54	0.2089	17.4999
37.56	0.2102	17.5199
37.58	0.2112	17.5399
37.6	0.2124	17.5598
37.62	0.2131	17.5798
37.64	0.2139	17.5998
37.66	0.2147	17.6199
37.68	0.216	17.6399
37.7	0.2177	17.6598
37.72	0.2183	17.6798
37.74	0.219	17.6999
37.76	0.2196	17.7199
37.78	0.2218	17.7398
37.8	0.2227	17.7598
37.82	0.2239	17.7798
37.84	0.225	17.7998
37.86	0.2253	17.8198
37.88	0.2262	17.8398
37.9	0.2279	17.8598
37.92	0.2281	17.8798
37.94	0.2293	17.8998
37.96	0.2303	17.9199
37.98	0.2318	17.9398
38	0.2326	17.9598
38.02	0.2334	17.9798
38.04	0.234	17.9999
38.06	0.2352	18.0199
38.08	0.2365	18.0398
38.1	0.2373	18.0598
38.12	0.2385	18.0798
38.14	0.2393	18.0999
38.16	0.2403	18.1199
38.18	0.2412	18.1398
38.2	0.2423	18.1598
38.22	0.2434	18.1798
38.24	0.2443	18.1999
38.26	0.2451	18.2199
38.28	0.2464	18.2398
38.3	0.2476	18.2598
38.32	0.2482	18.2798
38.34	0.249	18.2999
38.36	0.2505	18.3198
38.38	0.2508	18.3398
38.4	0.252	18.3598
38.42	0.2528	18.3798
38.44	0.2534	18.3999
38.46	0.255	18.4198
38.48	0.2563	18.4398
38.5	0.257	18.4598
38.52	0.2579	18.4799
38.54	0.2586	18.4999
38.56	0.2602	18.5198
38.58	0.2607	18.5398
38.6	0.262	18.5598
38.62	0.2621	18.5798
38.64	0.263	18.5999
38.66	0.2648	18.6198
38.68	0.2653	18.6398
38.7	0.2664	18.6598
38.72	0.2668	18.6799
38.74	0.2676	18.6999
38.76	0.2684	18.7198
38.78	0.2692	18.7398
38.8	0.2706	18.7598
38.82	0.2715	18.7799
38.84	0.2723	18.7999
38.86	0.2728	18.8199
38.88	0.2735	18.8399
38.9	0.2753	18.8598
38.92	0.276	18.8799
38.94	0.2776	18.8998
38.96	0.2785	18.9198
38.98	0.279	18.9398
39	0.2801	18.9598
39.02	0.2805	18.9799
39.04	0.2822	18.9998
39.06	0.2825	19.0198
39.08	0.2831	19.0398
39.1	0.284	19.0598
39.12	0.2842	19.0799
39.14	0.2863	19.0998
39.16	0.2869	19.1198
39.18	0.288	19.1398
39.2	0.2887	19.1598
39.22	0.2889	19.1799
39.24	0.2905	19.1998
39.26	0.2912	19.2198
39.28	0.2922	19.2398
39.3	0.2927	19.2598
39.32	0.2938	19.2799
39.34	0.295	19.2998
39.36	0.295	19.3198
39.38	0.2972	19.3398
39.4	0.2981	19.3599
39.42	0.2989	19.3799
39.44	0.3009	19.3998
39.46	0.3021	19.4198
39.48	0.3033	19.4398
39.5	0.3036	19.4599
39.52	0.3046	19.4799
39.54	0.3057	19.4998
39.56	0.3066	19.5198
39.58	0.3074	19.5398
39.6	0.3084	19.5599
39.62	0.3102	19.5798
39.64	0.3114	19.5998
39.66	0.3118	19.6198
39.68	0.3128	19.6398
39.7	0.3128	19.6599
39.72	0.3144	19.6798
39.74	0.3158	19.6998
39.76	0.3166	19.7198
39.78	0.3177	19.7398
39.8	0.3183	19.7598
39.82	0.3194	19.7798
39.84	0.3197	19.7998
39.86	0.3209	19.8198
39.88	0.3221	19.8399
39.9	0.3233	19.8599
39.92	0.3247	19.8798
39.94	0.325	19.8998
[truncated: 5 more rows]
