# Supplementary material for: Dynamic stabilization of a mechanical oscillator in the absence of any stable feature
Source: Nat Commun. 2026 Mar 10;17:6024. doi: 10.1038/s41467-026-70493-1 (PMC13346612; doi:10.1038/s41467-026-70493-1)
Supplement: Supplementary file 17 — Source Data [file 41467_2026_70493_MOESM17_ESM.zip › Source Data/FigS5c Trial3-20V.csv]

Time	100N Loadcell	Displacement
(s)	(N)	(mm)
0.0000	-0.3342	-20.0024
0.0200	-0.3207	-20.0019
0.0400	-0.3145	-19.9948
0.0600	-0.3247	-19.9797
0.0800	-0.3259	-19.9608
0.1000	-0.3287	-19.9395
0.1200	-0.3279	-19.9184
0.1400	-0.3260	-19.8979
0.1600	-0.3245	-19.8777
0.1800	-0.3233	-19.8577
0.2000	-0.3217	-19.8376
0.2200	-0.3205	-19.8175
0.2400	-0.3204	-19.7974
0.2600	-0.3182	-19.7774
0.2800	-0.3173	-19.7574
0.3000	-0.3163	-19.7374
0.3200	-0.3144	-19.7174
0.3400	-0.3136	-19.6974
0.3600	-0.3124	-19.6775
0.3800	-0.3117	-19.6575
0.4000	-0.3097	-19.6374
0.4200	-0.3085	-19.6174
0.4400	-0.3079	-19.5974
0.4600	-0.3065	-19.5774
0.4800	-0.3056	-19.5574
0.5000	-0.3040	-19.5374
0.5200	-0.3029	-19.5174
0.5400	-0.3021	-19.4974
0.5600	-0.3009	-19.4774
0.5800	-0.2999	-19.4574
0.6000	-0.2981	-19.4374
0.6200	-0.2966	-19.4174
0.6400	-0.2962	-19.3974
0.6600	-0.2948	-19.3774
0.6800	-0.2938	-19.3574
0.7000	-0.2924	-19.3374
0.7200	-0.2915	-19.3174
0.7400	-0.2903	-19.2975
0.7600	-0.2888	-19.2775
0.7800	-0.2876	-19.2574
0.8000	-0.2865	-19.2374
0.8200	-0.2860	-19.2174
0.8400	-0.2846	-19.1974
0.8600	-0.2824	-19.1774
0.8800	-0.2821	-19.1574
0.9000	-0.2804	-19.1374
0.9200	-0.2796	-19.1174
0.9400	-0.2785	-19.0975
0.9600	-0.2775	-19.0774
0.9800	-0.2762	-19.0575
1.0000	-0.2748	-19.0374
1.0200	-0.2738	-19.0174
1.0400	-0.2718	-18.9974
1.0600	-0.2716	-18.9774
1.0800	-0.2705	-18.9574
1.1000	-0.2684	-18.9374
1.1200	-0.2676	-18.9174
1.1400	-0.2668	-18.8974
1.1600	-0.2658	-18.8774
1.1800	-0.2649	-18.8574
1.2000	-0.2636	-18.8374
1.2200	-0.2626	-18.8174
1.2400	-0.2608	-18.7974
1.2600	-0.2599	-18.7774
1.2800	-0.2587	-18.7574
1.3000	-0.2579	-18.7374
1.3200	-0.2566	-18.7174
1.3400	-0.2549	-18.6975
1.3600	-0.2546	-18.6774
1.3800	-0.2528	-18.6574
1.4000	-0.2528	-18.6374
1.4200	-0.2515	-18.6174
1.4400	-0.2498	-18.5975
1.4600	-0.2491	-18.5775
1.4800	-0.2477	-18.5574
1.5000	-0.2471	-18.5374
1.5200	-0.2455	-18.5175
1.5400	-0.2443	-18.4975
1.5600	-0.2440	-18.4774
1.5800	-0.2424	-18.4574
1.6000	-0.2415	-18.4374
1.6200	-0.2396	-18.4175
1.6400	-0.2395	-18.3974
1.6600	-0.2381	-18.3774
1.6800	-0.2369	-18.3574
1.7000	-0.2356	-18.3374
1.7200	-0.2347	-18.3174
1.7400	-0.2337	-18.2974
1.7600	-0.2326	-18.2774
1.7800	-0.2312	-18.2574
1.8000	-0.2303	-18.2374
1.8200	-0.2291	-18.2174
1.8400	-0.2283	-18.1974
1.8600	-0.2270	-18.1774
1.8800	-0.2260	-18.1574
1.9000	-0.2251	-18.1374
1.9200	-0.2234	-18.1174
1.9400	-0.2221	-18.0974
1.9600	-0.2214	-18.0774
1.9800	-0.2203	-18.0574
2.0000	-0.2194	-18.0374
2.0200	-0.2179	-18.0174
2.0400	-0.2172	-17.9974
2.0600	-0.2161	-17.9774
2.0800	-0.2151	-17.9574
2.1000	-0.2135	-17.9375
2.1200	-0.2126	-17.9175
2.1400	-0.2116	-17.8974
2.1600	-0.2108	-17.8774
2.1800	-0.2099	-17.8574
2.2000	-0.2081	-17.8374
2.2200	-0.2071	-17.8174
2.2400	-0.2059	-17.7974
2.2600	-0.2047	-17.7774
2.2800	-0.2037	-17.7574
2.3000	-0.2023	-17.7374
2.3200	-0.2013	-17.7174
2.3400	-0.2000	-17.6974
2.3600	-0.1982	-17.6774
2.3800	-0.1977	-17.6574
2.4000	-0.1966	-17.6375
2.4200	-0.1955	-17.6174
2.4400	-0.1944	-17.5974
2.4600	-0.1937	-17.5774
2.4800	-0.1926	-17.5574
2.5000	-0.1913	-17.5374
2.5200	-0.1904	-17.5174
2.5400	-0.1885	-17.4974
2.5600	-0.1874	-17.4774
2.5800	-0.1862	-17.4574
2.6000	-0.1850	-17.4375
2.6200	-0.1840	-17.4174
2.6400	-0.1832	-17.3974
2.6600	-0.1817	-17.3774
2.6800	-0.1803	-17.3575
2.7000	-0.1787	-17.3375
2.7200	-0.1779	-17.3175
2.7400	-0.1769	-17.2974
2.7600	-0.1756	-17.2774
2.7800	-0.1744	-17.2574
2.8000	-0.1738	-17.2374
2.8200	-0.1726	-17.2174
2.8400	-0.1712	-17.1974
2.8600	-0.1701	-17.1774
2.8800	-0.1687	-17.1574
2.9000	-0.1677	-17.1374
2.9200	-0.1669	-17.1174
2.9400	-0.1650	-17.0974
2.9600	-0.1638	-17.0774
2.9800	-0.1627	-17.0574
3.0000	-0.1612	-17.0374
3.0200	-0.1605	-17.0174
3.0400	-0.1596	-16.9974
3.0600	-0.1585	-16.9774
3.0800	-0.1569	-16.9575
3.1000	-0.1556	-16.9374
3.1200	-0.1541	-16.9174
3.1400	-0.1533	-16.8974
3.1600	-0.1519	-16.8774
3.1800	-0.1506	-16.8575
3.2000	-0.1494	-16.8374
3.2200	-0.1477	-16.8174
3.2400	-0.1469	-16.7974
3.2600	-0.1458	-16.7774
3.2800	-0.1446	-16.7574
3.3000	-0.1436	-16.7374
3.3200	-0.1423	-16.7174
3.3400	-0.1416	-16.6974
3.3600	-0.1399	-16.6774
3.3800	-0.1391	-16.6574
3.4000	-0.1378	-16.6374
3.4200	-0.1367	-16.6174
3.4400	-0.1351	-16.5974
3.4600	-0.1335	-16.5774
3.4800	-0.1333	-16.5574
3.5000	-0.1320	-16.5374
3.5200	-0.1307	-16.5174
3.5400	-0.1291	-16.4974
3.5600	-0.1274	-16.4774
3.5800	-0.1269	-16.4574
3.6000	-0.1253	-16.4374
3.6200	-0.1242	-16.4174
3.6400	-0.1229	-16.3974
3.6600	-0.1211	-16.3775
3.6800	-0.1204	-16.3574
3.7000	-0.1194	-16.3374
3.7200	-0.1186	-16.3174
3.7400	-0.1167	-16.2974
3.7600	-0.1160	-16.2774
3.7800	-0.1142	-16.2574
3.8000	-0.1129	-16.2374
3.8200	-0.1124	-16.2174
3.8400	-0.1107	-16.1975
3.8600	-0.1094	-16.1775
3.8800	-0.1077	-16.1574
3.9000	-0.1065	-16.1374
3.9200	-0.1057	-16.1174
3.9400	-0.1043	-16.0974
3.9600	-0.1033	-16.0775
3.9800	-0.1015	-16.0574
4.0000	-0.1009	-16.0374
4.0200	-0.0994	-16.0174
4.0400	-0.0975	-15.9974
4.0600	-0.0968	-15.9774
4.0800	-0.0955	-15.9574
4.1000	-0.0941	-15.9374
4.1200	-0.0930	-15.9174
4.1400	-0.0912	-15.8974
4.1600	-0.0902	-15.8774
4.1800	-0.0888	-15.8574
4.2000	-0.0878	-15.8374
4.2200	-0.0870	-15.8174
4.2400	-0.0860	-15.7974
4.2600	-0.0846	-15.7774
4.2800	-0.0830	-15.7574
4.3000	-0.0821	-15.7374
4.3200	-0.0804	-15.7174
4.3400	-0.0792	-15.6974
4.3600	-0.0781	-15.6774
4.3800	-0.0764	-15.6574
4.4000	-0.0755	-15.6374
4.4200	-0.0734	-15.6174
4.4400	-0.0726	-15.5974
4.4600	-0.0713	-15.5774
4.4800	-0.0701	-15.5575
4.5000	-0.0694	-15.5374
4.5200	-0.0672	-15.5174
4.5400	-0.0660	-15.4975
4.5600	-0.0645	-15.4775
4.5800	-0.0639	-15.4574
4.6000	-0.0625	-15.4374
4.6200	-0.0609	-15.4174
4.6400	-0.0603	-15.3974
4.6600	-0.0584	-15.3774
4.6800	-0.0576	-15.3574
4.7000	-0.0565	-15.3374
4.7200	-0.0546	-15.3174
4.7400	-0.0531	-15.2974
4.7600	-0.0515	-15.2774
4.7800	-0.0507	-15.2574
4.8000	-0.0497	-15.2374
4.8200	-0.0480	-15.2174
4.8400	-0.0466	-15.1974
4.8600	-0.0458	-15.1774
4.8800	-0.0448	-15.1574
4.9000	-0.0434	-15.1374
4.9200	-0.0419	-15.1174
4.9400	-0.0404	-15.0974
4.9600	-0.0391	-15.0774
4.9800	-0.0384	-15.0574
5.0000	-0.0365	-15.0374
5.0200	-0.0349	-15.0175
5.0400	-0.0340	-14.9974
5.0600	-0.0324	-14.9774
5.0800	-0.0319	-14.9574
5.1000	-0.0302	-14.9374
5.1200	-0.0290	-14.9175
5.1400	-0.0276	-14.8974
5.1600	-0.0261	-14.8774
5.1800	-0.0255	-14.8574
5.2000	-0.0234	-14.8375
5.2200	-0.0226	-14.8175
5.2400	-0.0211	-14.7974
5.2600	-0.0197	-14.7774
5.2800	-0.0187	-14.7574
5.3000	-0.0165	-14.7374
5.3200	-0.0160	-14.7174
5.3400	-0.0139	-14.6974
5.3600	-0.0130	-14.6774
5.3800	-0.0120	-14.6574
5.4000	-0.0103	-14.6374
5.4200	-0.0092	-14.6174
5.4400	-0.0077	-14.5974
5.4600	-0.0067	-14.5774
5.4800	-0.0047	-14.5574
5.5000	-0.0037	-14.5374
5.5200	-0.0029	-14.5174
5.5400	-0.0011	-14.4974
5.5600	-0.0012	-14.4774
5.5800	0.0007	-14.4574
5.6000	0.0024	-14.4375
5.6200	0.0040	-14.4174
5.6400	0.0053	-14.3974
5.6600	0.0060	-14.3774
5.6800	0.0084	-14.3574
5.7000	0.0088	-14.3375
5.7200	0.0100	-14.3174
5.7400	0.0115	-14.2974
5.7600	0.0121	-14.2773
5.7800	0.0146	-14.2574
5.8000	0.0161	-14.2374
5.8200	0.0172	-14.2174
5.8400	0.0181	-14.1974
5.8600	0.0192	-14.1774
5.8800	0.0209	-14.1574
5.9000	0.0218	-14.1374
5.9200	0.0236	-14.1174
5.9400	0.0249	-14.0974
5.9600	0.0258	-14.0774
5.9800	0.0276	-14.0574
6.0000	0.0283	-14.0374
6.0200	0.0300	-14.0174
6.0400	0.0310	-13.9974
6.0600	0.0325	-13.9774
6.0800	0.0342	-13.9574
6.1000	0.0350	-13.9374
6.1200	0.0367	-13.9174
6.1400	0.0374	-13.8974
6.1600	0.0385	-13.8774
6.1800	0.0401	-13.8575
6.2000	0.0412	-13.8375
6.2200	0.0434	-13.8174
6.2400	0.0437	-13.7974
6.2600	0.0456	-13.7774
6.2800	0.0465	-13.7575
6.3000	0.0482	-13.7375
6.3200	0.0496	-13.7174
6.3400	0.0502	-13.6974
6.3600	0.0526	-13.6774
6.3800	0.0528	-13.6574
6.4000	0.0541	-13.6374
6.4200	0.0560	-13.6174
6.4400	0.0558	-13.5974
6.4600	0.0583	-13.5774
6.4800	0.0589	-13.5574
6.5000	0.0604	-13.5374
6.5200	0.0617	-13.5174
6.5400	0.0637	-13.4974
6.5600	0.0651	-13.4775
6.5800	0.0654	-13.4574
6.6000	0.0667	-13.4374
6.6200	0.0683	-13.4173
6.6400	0.0695	-13.3974
6.6600	0.0709	-13.3774
6.6800	0.0714	-13.3574
6.7000	0.0737	-13.3374
6.7200	0.0745	-13.3174
6.7400	0.0758	-13.2974
6.7600	0.0779	-13.2774
6.7800	0.0784	-13.2574
6.8000	0.0794	-13.2375
6.8200	0.0798	-13.2174
6.8400	0.0819	-13.1974
6.8600	0.0835	-13.1774
6.8800	0.0843	-13.1574
6.9000	0.0858	-13.1374
6.9200	0.0866	-13.1174
6.9400	0.0884	-13.0974
6.9600	0.0897	-13.0775
6.9800	0.0904	-13.0574
7.0000	0.0923	-13.0374
7.0200	0.0928	-13.0174
7.0400	0.0948	-12.9974
7.0600	0.0952	-12.9774
7.0800	0.0963	-12.9574
7.1000	0.0981	-12.9374
7.1200	0.0993	-12.9173
7.1400	0.1008	-12.8974
7.1600	0.1017	-12.8774
7.1800	0.1032	-12.8574
7.2000	0.1044	-12.8374
7.2200	0.1051	-12.8174
7.2400	0.1069	-12.7974
7.2600	0.1075	-12.7774
7.2800	0.1091	-12.7574
7.3000	0.1096	-12.7374
7.3200	0.1106	-12.7174
7.3400	0.1121	-12.6975
7.3600	0.1129	-12.6774
7.3800	0.1150	-12.6574
7.4000	0.1153	-12.6374
7.4200	0.1161	-12.6174
7.4400	0.1174	-12.5974
7.4600	0.1192	-12.5774
7.4800	0.1208	-12.5574
7.5000	0.1207	-12.5374
7.5200	0.1223	-12.5174
7.5400	0.1234	-12.4975
7.5600	0.1242	-12.4774
7.5800	0.1259	-12.4574
7.6000	0.1266	-12.4374
7.6200	0.1284	-12.4175
7.6400	0.1292	-12.3974
7.6600	0.1300	-12.3774
7.6800	0.1318	-12.3574
7.7000	0.1324	-12.3374
7.7200	0.1339	-12.3174
7.7400	0.1347	-12.2974
7.7600	0.1351	-12.2774
7.7800	0.1365	-12.2574
7.8000	0.1380	-12.2374
7.8200	0.1392	-12.2174
7.8400	0.1399	-12.1974
7.8600	0.1409	-12.1774
7.8800	0.1425	-12.1574
7.9000	0.1430	-12.1374
7.9200	0.1448	-12.1175
7.9400	0.1454	-12.0974
7.9600	0.1466	-12.0774
7.9800	0.1471	-12.0574
8.0000	0.1491	-12.0374
8.0200	0.1498	-12.0174
8.0400	0.1506	-11.9974
8.0600	0.1515	-11.9774
8.0800	0.1520	-11.9574
8.1000	0.1535	-11.9374
8.1200	0.1550	-11.9174
8.1400	0.1549	-11.8974
8.1600	0.1564	-11.8774
8.1800	0.1571	-11.8574
8.2000	0.1580	-11.8375
8.2200	0.1588	-11.8174
8.2400	0.1600	-11.7974
8.2600	0.1610	-11.7774
8.2800	0.1613	-11.7574
8.3000	0.1633	-11.7374
8.3200	0.1640	-11.7174
8.3400	0.1649	-11.6974
8.3600	0.1655	-11.6774
8.3800	0.1663	-11.6574
8.4000	0.1676	-11.6374
8.4200	0.1685	-11.6174
8.4400	0.1696	-11.5974
8.4600	0.1707	-11.5774
8.4800	0.1710	-11.5574
8.5000	0.1721	-11.5374
8.5200	0.1726	-11.5174
8.5400	0.1736	-11.4974
8.5600	0.1744	-11.4774
8.5800	0.1752	-11.4574
8.6000	0.1759	-11.4375
8.6200	0.1767	-11.4174
8.6400	0.1777	-11.3974
8.6600	0.1784	-11.3774
8.6800	0.1796	-11.3574
8.7000	0.1808	-11.3375
8.7200	0.1816	-11.3174
8.7400	0.1816	-11.2974
8.7600	0.1816	-11.2774
8.7800	0.1833	-11.2574
8.8000	0.1846	-11.2374
8.8200	0.1847	-11.2174
8.8400	0.1859	-11.1974
8.8600	0.1862	-11.1774
8.8800	0.1875	-11.1574
8.9000	0.1881	-11.1374
8.9200	0.1888	-11.1174
8.9400	0.1899	-11.0974
8.9600	0.1901	-11.0774
8.9800	0.1911	-11.0574
9.0000	0.1916	-11.0374
9.0200	0.1916	-11.0174
9.0400	0.1933	-10.9974
9.0600	0.1938	-10.9774
9.0800	0.1947	-10.9574
9.1000	0.1949	-10.9374
9.1200	0.1955	-10.9174
9.1400	0.1951	-10.8974
9.1600	0.1964	-10.8774
9.1800	0.1978	-10.8575
9.2000	0.1983	-10.8375
9.2200	0.1988	-10.8174
9.2400	0.1988	-10.7974
9.2600	0.1996	-10.7774
9.2800	0.2004	-10.7575
9.3000	0.2011	-10.7375
9.3200	0.2018	-10.7174
9.3400	0.2022	-10.6974
9.3600	0.2029	-10.6774
9.3800	0.2034	-10.6574
9.4000	0.2040	-10.6374
9.4200	0.2047	-10.6174
9.4400	0.2053	-10.5974
9.4600	0.2056	-10.5774
9.4800	0.2059	-10.5574
9.5000	0.2068	-10.5374
9.5200	0.2074	-10.5174
9.5400	0.2077	-10.4974
9.5600	0.2082	-10.4774
9.5800	0.2082	-10.4574
9.6000	0.2091	-10.4374
9.6200	0.2093	-10.4174
9.6400	0.2100	-10.3974
9.6600	0.2107	-10.3775
9.6800	0.2107	-10.3574
9.7000	0.2113	-10.3374
9.7200	0.2120	-10.3174
9.7400	0.2114	-10.2974
9.7600	0.2121	-10.2774
9.7800	0.2130	-10.2574
9.8000	0.2137	-10.2374
9.8200	0.2138	-10.2174
9.8400	0.2145	-10.1974
9.8600	0.2145	-10.1774
9.8800	0.2151	-10.1574
9.9000	0.2155	-10.1375
9.9200	0.2159	-10.1174
9.9400	0.2166	-10.0975
9.9600	0.2170	-10.0775
9.9800	0.2162	-10.0574
10.0000	0.2165	-10.0374
10.0200	0.2175	-10.0174
10.0400	0.2182	-9.9974
10.0600	0.2181	-9.9774
10.0800	0.2185	-9.9574
10.1000	0.2186	-9.9374
10.1200	0.2192	-9.9174
10.1400	0.2198	-9.8974
10.1600	0.2195	-9.8774
10.1800	0.2200	-9.8574
10.2000	0.2199	-9.8374
10.2200	0.2199	-9.8174
10.2400	0.2208	-9.7974
10.2600	0.2208	-9.7774
10.2800	0.2212	-9.7574
10.3000	0.2208	-9.7374
10.3200	0.2209	-9.7174
10.3400	0.2209	-9.6974
10.3600	0.2215	-9.6774
10.3800	0.2218	-9.6574
10.4000	0.2215	-9.6374
10.4200	0.2219	-9.6174
10.4400	0.2217	-9.5974
10.4600	0.2223	-9.5774
10.4800	0.2221	-9.5574
10.5000	0.2221	-9.5374
10.5200	0.2227	-9.5174
10.5400	0.2232	-9.4975
10.5600	0.2232	-9.4774
10.5800	0.2230	-9.4574
10.6000	0.2223	-9.4374
10.6200	0.2236	-9.4175
10.6400	0.2234	-9.3975
10.6600	0.2233	-9.3774
10.6800	0.2232	-9.3574
10.7000	0.2233	-9.3374
10.7200	0.2239	-9.3174
10.7400	0.2231	-9.2974
10.7600	0.2235	-9.2774
10.7800	0.2235	-9.2574
10.8000	0.2240	-9.2374
10.8200	0.2238	-9.2174
10.8400	0.2234	-9.1974
10.8600	0.2240	-9.1774
10.8800	0.2236	-9.1574
10.9000	0.2236	-9.1374
10.9200	0.2236	-9.1175
10.9400	0.2231	-9.0974
10.9600	0.2238	-9.0774
10.9800	0.2236	-9.0574
11.0000	0.2235	-9.0374
11.0200	0.2237	-9.0174
11.0400	0.2237	-8.9974
11.0600	0.2238	-8.9774
11.0800	0.2232	-8.9574
11.1000	0.2238	-8.9375
11.1200	0.2233	-8.9175
11.1400	0.2232	-8.8974
11.1600	0.2229	-8.8774
11.1800	0.2224	-8.8574
11.2000	0.2234	-8.8374
11.2200	0.2227	-8.8174
11.2400	0.2225	-8.7974
11.2600	0.2221	-8.7774
11.2800	0.2221	-8.7574
11.3000	0.2223	-8.7374
11.3200	0.2216	-8.7174
11.3400	0.2216	-8.6974
11.3600	0.2210	-8.6774
11.3800	0.2212	-8.6574
11.4000	0.2215	-8.6374
11.4200	0.2206	-8.6174
11.4400	0.2214	-8.5974
11.4600	0.2206	-8.5774
11.4800	0.2205	-8.5574
11.5000	0.2205	-8.5374
11.5200	0.2197	-8.5174
11.5400	0.2195	-8.4974
11.5600	0.2186	-8.4774
11.5800	0.2187	-8.4574
11.6000	0.2188	-8.4374
11.6200	0.2186	-8.4174
11.6400	0.2192	-8.3974
11.6600	0.2172	-8.3774
11.6800	0.2179	-8.3575
11.7000	0.2178	-8.3375
11.7200	0.2176	-8.3174
11.7400	0.2173	-8.2974
11.7600	0.2164	-8.2774
11.7800	0.2165	-8.2574
11.8000	0.2163	-8.2374
11.8200	0.2159	-8.2174
11.8400	0.2158	-8.1974
11.8600	0.2149	-8.1774
11.8800	0.2154	-8.1574
11.9000	0.2143	-8.1374
11.9200	0.2149	-8.1174
11.9400	0.2143	-8.0974
11.9600	0.2138	-8.0774
11.9800	0.2137	-8.0574
12.0000	0.2121	-8.0374
12.0200	0.2128	-8.0174
12.0400	0.2124	-7.9974
12.0600	0.2111	-7.9774
12.0800	0.2112	-7.9574
12.1000	0.2111	-7.9374
12.1200	0.2109	-7.9174
12.1400	0.2097	-7.8974
12.1600	0.2099	-7.8774
12.1800	0.2093	-7.8575
12.2000	0.2085	-7.8374
12.2200	0.2090	-7.8174
12.2400	0.2080	-7.7974
12.2600	0.2080	-7.7775
12.2800	0.2078	-7.7575
12.3000	0.2064	-7.7374
12.3200	0.2066	-7.7174
12.3400	0.2056	-7.6974
12.3600	0.2054	-7.6774
12.3800	0.2054	-7.6575
12.4000	0.2049	-7.6374
12.4200	0.2044	-7.6174
12.4400	0.2030	-7.5974
12.4600	0.2037	-7.5774
12.4800	0.2023	-7.5574
12.5000	0.2022	-7.5374
12.5200	0.2020	-7.5174
12.5400	0.2008	-7.4974
12.5600	0.2008	-7.4774
12.5800	0.2000	-7.4574
12.6000	0.1996	-7.4374
12.6200	0.1989	-7.4174
12.6400	0.1986	-7.3974
12.6600	0.1984	-7.3775
12.6800	0.1978	-7.3574
12.7000	0.1973	-7.3374
12.7200	0.1966	-7.3174
12.7400	0.1960	-7.2974
12.7600	0.1961	-7.2775
12.7800	0.1951	-7.2575
12.8000	0.1951	-7.2374
12.8200	0.1937	-7.2174
12.8400	0.1933	-7.1974
12.8600	0.1931	-7.1775
12.8800	0.1924	-7.1574
12.9000	0.1921	-7.1374
12.9200	0.1907	-7.1174
12.9400	0.1908	-7.0974
12.9600	0.1905	-7.0774
12.9800	0.1898	-7.0574
13.0000	0.1893	-7.0374
13.0200	0.1880	-7.0174
13.0400	0.1883	-6.9974
13.0600	0.1870	-6.9774
13.0800	0.1867	-6.9574
13.1000	0.1860	-6.9374
13.1200	0.1850	-6.9174
13.1400	0.1857	-6.8975
13.1600	0.1838	-6.8774
13.1800	0.1840	-6.8574
13.2000	0.1834	-6.8374
13.2200	0.1824	-6.8174
13.2400	0.1822	-6.7975
13.2600	0.1810	-6.7774
13.2800	0.1809	-6.7574
13.3000	0.1803	-6.7374
13.3200	0.1793	-6.7174
13.3400	0.1791	-6.6974
13.3600	0.1781	-6.6774
13.3800	0.1783	-6.6574
13.4000	0.1768	-6.6374
13.4200	0.1759	-6.6174
13.4400	0.1763	-6.5975
13.4600	0.1755	-6.5774
13.4800	0.1750	-6.5574
13.5000	0.1736	-6.5374
13.5200	0.1739	-6.5174
13.5400	0.1732	-6.4974
13.5600	0.1718	-6.4774
13.5800	0.1717	-6.4574
13.6000	0.1702	-6.4374
13.6200	0.1704	-6.4174
13.6400	0.1696	-6.3974
13.6600	0.1692	-6.3774
13.6800	0.1684	-6.3574
13.7000	0.1669	-6.3374
13.7200	0.1675	-6.3174
13.7400	0.1664	-6.2974
13.7600	0.1654	-6.2774
13.7800	0.1647	-6.2574
13.8000	0.1643	-6.2374
13.8200	0.1644	-6.2174
13.8400	0.1633	-6.1974
13.8600	0.1623	-6.1774
13.8800	0.1621	-6.1574
13.9000	0.1613	-6.1374
13.9200	0.1613	-6.1174
13.9400	0.1599	-6.0974
13.9600	0.1598	-6.0774
13.9800	0.1588	-6.0574
14.0000	0.1576	-6.0374
14.0200	0.1576	-6.0175
14.0400	0.1570	-5.9975
14.0600	0.1567	-5.9775
14.0800	0.1551	-5.9574
14.1000	0.1552	-5.9374
14.1200	0.1547	-5.9175
14.1400	0.1533	-5.8974
14.1600	0.1531	-5.8774
14.1800	0.1516	-5.8574
14.2000	0.1517	-5.8374
14.2200	0.1511	-5.8174
14.2400	0.1498	-5.7974
14.2600	0.1497	-5.7774
14.2800	0.1488	-5.7574
14.3000	0.1489	-5.7374
14.3200	0.1478	-5.7174
14.3400	0.1471	-5.6974
14.3600	0.1466	-5.6774
14.3800	0.1455	-5.6574
14.4000	0.1458	-5.6375
14.4200	0.1443	-5.6174
14.4400	0.1440	-5.5974
14.4600	0.1435	-5.5774
14.4800	0.1425	-5.5574
14.5000	0.1420	-5.5374
14.5200	0.1407	-5.5174
14.5400	0.1404	-5.4974
14.5600	0.1404	-5.4774
14.5800	0.1389	-5.4574
14.6000	0.1391	-5.4375
14.6200	0.1374	-5.4174
14.6400	0.1374	-5.3974
14.6600	0.1369	-5.3774
14.6800	0.1359	-5.3574
14.7000	0.1354	-5.3375
14.7200	0.1351	-5.3174
14.7400	0.1345	-5.2974
14.7600	0.1331	-5.2774
14.7800	0.1328	-5.2574
14.8000	0.1327	-5.2374
14.8200	0.1319	-5.2174
14.8400	0.1315	-5.1974
14.8600	0.1302	-5.1774
14.8800	0.1304	-5.1574
14.9000	0.1294	-5.1374
14.9200	0.1283	-5.1174
14.9400	0.1276	-5.0974
14.9600	0.1268	-5.0774
14.9800	0.1267	-5.0574
15.0000	0.1261	-5.0374
15.0200	0.1253	-5.0174
15.0400	0.1248	-4.9974
15.0600	0.1233	-4.9774
15.0800	0.1238	-4.9574
15.1000	0.1227	-4.9374
15.1200	0.1219	-4.9174
15.1400	0.1217	-4.8974
15.1600	0.1206	-4.8774
15.1800	0.1203	-4.8575
15.2000	0.1190	-4.8374
15.2200	0.1194	-4.8174
15.2400	0.1181	-4.7974
15.2600	0.1181	-4.7774
15.2800	0.1177	-4.7575
15.3000	0.1167	-4.7374
15.3200	0.1162	-4.7174
15.3400	0.1153	-4.6974
15.3600	0.1147	-4.6774
15.3800	0.1145	-4.6575
15.4000	0.1131	-4.6374
15.4200	0.1130	-4.6174
15.4400	0.1119	-4.5974
15.4600	0.1119	-4.5774
15.4800	0.1110	-4.5574
15.5000	0.1104	-4.5374
15.5200	0.1102	-4.5174
15.5400	0.1091	-4.4974
15.5600	0.1089	-4.4774
15.5800	0.1078	-4.4574
15.6000	0.1071	-4.4374
15.6200	0.1069	-4.4174
15.6400	0.1067	-4.3974
15.6600	0.1063	-4.3774
15.6800	0.1054	-4.3574
15.7000	0.1047	-4.3374
15.7200	0.1040	-4.3174
15.7400	0.1031	-4.2974
15.7600	0.1030	-4.2775
15.7800	0.1023	-4.2574
15.8000	0.1019	-4.2374
15.8200	0.1005	-4.2174
15.8400	0.0999	-4.1974
15.8600	0.1002	-4.1775
15.8800	0.0993	-4.1574
15.9000	0.0986	-4.1374
15.9200	0.0975	-4.1174
15.9400	0.0971	-4.0974
15.9600	0.0972	-4.0775
15.9800	0.0965	-4.0574
16.0000	0.0960	-4.0374
16.0200	0.0952	-4.0174
16.0400	0.0953	-3.9974
16.0600	0.0943	-3.9774
16.0800	0.0932	-3.9574
16.1000	0.0929	-3.9374
16.1200	0.0925	-3.9174
16.1400	0.0924	-3.8975
16.1600	0.0913	-3.8774
16.1800	0.0908	-3.8574
16.2000	0.0904	-3.8374
16.2200	0.0895	-3.8174
16.2400	0.0894	-3.7974
16.2600	0.0887	-3.7774
16.2800	0.0881	-3.7574
16.3000	0.0875	-3.7374
16.3200	0.0863	-3.7174
16.3400	0.0864	-3.6975
16.3600	0.0859	-3.6775
16.3800	0.0859	-3.6575
16.4000	0.0847	-3.6374
16.4200	0.0842	-3.6174
16.4400	0.0833	-3.5975
16.4600	0.0831	-3.5774
16.4800	0.0823	-3.5574
16.5000	0.0820	-3.5374
16.5200	0.0818	-3.5174
16.5400	0.0811	-3.4974
16.5600	0.0803	-3.4774
16.5800	0.0796	-3.4574
16.6000	0.0789	-3.4374
16.6200	0.0789	-3.4174
16.6400	0.0787	-3.3974
16.6600	0.0781	-3.3774
16.6800	0.0776	-3.3574
16.7000	0.0766	-3.3374
16.7200	0.0764	-3.3174
16.7400	0.0759	-3.2974
16.7600	0.0752	-3.2774
16.7800	0.0749	-3.2574
16.8000	0.0747	-3.2374
16.8200	0.0737	-3.2175
16.8400	0.0732	-3.1974
16.8600	0.0732	-3.1774
16.8800	0.0725	-3.1574
16.9000	0.0718	-3.1374
16.9200	0.0715	-3.1175
16.9400	0.0706	-3.0974
16.9600	0.0707	-3.0774
16.9800	0.0703	-3.0574
17.0000	0.0695	-3.0374
17.0200	0.0695	-3.0174
17.0400	0.0688	-2.9974
17.0600	0.0681	-2.9774
17.0800	0.0670	-2.9574
17.1000	0.0674	-2.9374
17.1200	0.0672	-2.9174
17.1400	0.0662	-2.8974
17.1600	0.0655	-2.8774
17.1800	0.0646	-2.8574
17.2000	0.0647	-2.8374
17.2200	0.0643	-2.8174
17.2400	0.0636	-2.7974
17.2600	0.0632	-2.7774
17.2800	0.0620	-2.7573
17.3000	0.0627	-2.7374
17.3200	0.0622	-2.7174
17.3400	0.0621	-2.6974
17.3600	0.0609	-2.6774
17.3800	0.0603	-2.6573
17.4000	0.0596	-2.6374
17.4200	0.0590	-2.6174
17.4400	0.0586	-2.5974
17.4600	0.0584	-2.5774
17.4800	0.0577	-2.5574
17.5000	0.0576	-2.5375
17.5200	0.0568	-2.5174
17.5400	0.0569	-2.4974
17.5600	0.0562	-2.4774
17.5800	0.0554	-2.4574
17.6000	0.0551	-2.4374
17.6200	0.0546	-2.4174
17.6400	0.0542	-2.3974
17.6600	0.0535	-2.3774
17.6800	0.0531	-2.3574
17.7000	0.0531	-2.3375
17.7200	0.0524	-2.3174
17.7400	0.0518	-2.2974
17.7600	0.0511	-2.2774
17.7800	0.0513	-2.2574
17.8000	0.0505	-2.2375
17.8200	0.0500	-2.2174
17.8400	0.0498	-2.1974
17.8600	0.0487	-2.1774
17.8800	0.0488	-2.1574
17.9000	0.0483	-2.1374
17.9200	0.0477	-2.1174
17.9400	0.0475	-2.0974
17.9600	0.0471	-2.0774
17.9800	0.0469	-2.0574
18.0000	0.0458	-2.0374
18.0200	0.0458	-2.0174
18.0400	0.0453	-1.9974
18.0600	0.0449	-1.9774
18.0800	0.0447	-1.9574
18.1000	0.0442	-1.9374
18.1200	0.0440	-1.9174
18.1400	0.0432	-1.8974
18.1600	0.0425	-1.8774
18.1800	0.0425	-1.8575
18.2000	0.0414	-1.8374
18.2200	0.0411	-1.8174
18.2400	0.0403	-1.7974
18.2600	0.0404	-1.7774
18.2800	0.0402	-1.7575
18.3000	0.0396	-1.7374
18.3200	0.0399	-1.7174
18.3400	0.0386	-1.6974
18.3600	0.0386	-1.6774
18.3800	0.0377	-1.6574
18.4000	0.0373	-1.6374
18.4200	0.0369	-1.6174
18.4400	0.0360	-1.5974
18.4600	0.0364	-1.5774
18.4800	0.0358	-1.5574
18.5000	0.0357	-1.5374
18.5200	0.0351	-1.5174
18.5400	0.0345	-1.4974
18.5600	0.0344	-1.4774
18.5800	0.0333	-1.4574
18.6000	0.0332	-1.4374
18.6200	0.0327	-1.4174
18.6400	0.0322	-1.3974
18.6600	0.0322	-1.3774
18.6800	0.0312	-1.3574
18.7000	0.0315	-1.3374
18.7200	0.0307	-1.3174
18.7400	0.0299	-1.2974
18.7600	0.0298	-1.2775
18.7800	0.0292	-1.2574
18.8000	0.0290	-1.2374
18.8200	0.0282	-1.2174
18.8400	0.0284	-1.1974
18.8600	0.0279	-1.1775
18.8800	0.0267	-1.1574
18.9000	0.0267	-1.1374
18.9200	0.0257	-1.1174
18.9400	0.0262	-1.0974
18.9600	0.0259	-1.0775
18.9800	0.0250	-1.0574
19.0000	0.0249	-1.0374
19.0200	0.0238	-1.0174
19.0400	0.0243	-0.9974
19.0600	0.0237	-0.9774
19.0800	0.0231	-0.9574
19.1000	0.0237	-0.9374
19.1200	0.0224	-0.9174
19.1400	0.0216	-0.8974
19.1600	0.0212	-0.8774
19.1800	0.0217	-0.8574
19.2000	0.0208	-0.8374
19.2200	0.0199	-0.8174
19.2400	0.0203	-0.7975
19.2600	0.0191	-0.7774
19.2800	0.0193	-0.7574
19.3000	0.0188	-0.7374
19.3200	0.0186	-0.7174
19.3400	0.0188	-0.6975
19.3600	0.0177	-0.6774
19.3800	0.0177	-0.6574
19.4000	0.0167	-0.6374
19.4200	0.0165	-0.6174
19.4400	0.0165	-0.5974
19.4600	0.0157	-0.5774
19.4800	0.0154	-0.5574
19.5000	0.0142	-0.5374
19.5200	0.0143	-0.5174
19.5400	0.0141	-0.4975
19.5600	0.0137	-0.4775
19.5800	0.0132	-0.4574
19.6000	0.0126	-0.4374
19.6200	0.0123	-0.4174
19.6400	0.0117	-0.3974
19.6600	0.0117	-0.3774
19.6800	0.0119	-0.3574
19.7000	0.0110	-0.3374
19.7200	0.0111	-0.3174
19.7400	0.0104	-0.2974
19.7600	0.0096	-0.2774
19.7800	0.0096	-0.2574
19.8000	0.0088	-0.2374
19.8200	0.0090	-0.2175
19.8400	0.0076	-0.1975
19.8600	0.0078	-0.1774
19.8800	0.0071	-0.1574
19.9000	0.0067	-0.1374
19.9200	0.0065	-0.1175
19.9400	0.0064	-0.0975
19.9600	0.0061	-0.0774
19.9800	0.0051	-0.0574
20.0000	0.0046	-0.0374
20.0200	0.0051	-0.0175
20.0400	0.0039	0.0025
20.0600	0.0042	0.0226
20.0800	0.0030	0.0426
20.1000	0.0034	0.0626
20.1200	0.0028	0.0826
20.1400	0.0019	0.1026
20.1600	0.0017	0.1226
20.1800	0.0010	0.1426
20.2000	0.0013	0.1626
20.2200	0.0009	0.1826
20.2400	0.0000	0.2026
20.2600	0.0001	0.2226
20.2800	-0.0012	0.2426
20.3000	-0.0007	0.2626
20.3200	-0.0015	0.2826
20.3400	-0.0019	0.3026
20.3600	-0.0021	0.3226
20.3800	-0.0031	0.3426
20.4000	-0.0024	0.3626
20.4200	-0.0033	0.3826
20.4400	-0.0036	0.4026
20.4600	-0.0046	0.4226
20.4800	-0.0051	0.4426
20.5000	-0.0047	0.4626
20.5200	-0.0056	0.4826
20.5400	-0.0054	0.5026
20.5600	-0.0061	0.5226
20.5800	-0.0071	0.5426
20.6000	-0.0067	0.5626
20.6200	-0.0074	0.5826
20.6400	-0.0073	0.6025
20.6600	-0.0079	0.6226
20.6800	-0.0087	0.6426
20.7000	-0.0090	0.6625
20.7200	-0.0091	0.6825
20.7400	-0.0094	0.7026
20.7600	-0.0103	0.7226
20.7800	-0.0102	0.7426
20.8000	-0.0105	0.7626
20.8200	-0.0115	0.7826
20.8400	-0.0115	0.8026
20.8600	-0.0126	0.8227
20.8800	-0.0120	0.8426
20.9000	-0.0125	0.8625
20.9200	-0.0135	0.8826
20.9400	-0.0136	0.9026
20.9600	-0.0147	0.9226
20.9800	-0.0142	0.9426
21.0000	-0.0149	0.9626
21.0200	-0.0148	0.9826
21.0400	-0.0152	1.0026
21.0600	-0.0162	1.0226
21.0800	-0.0162	1.0426
21.1000	-0.0172	1.0626
21.1200	-0.0174	1.0826
21.1400	-0.0179	1.1026
21.1600	-0.0179	1.1226
21.1800	-0.0179	1.1426
21.2000	-0.0194	1.1626
21.2200	-0.0194	1.1826
21.2400	-0.0201	1.2026
21.2600	-0.0205	1.2225
21.2800	-0.0205	1.2425
21.3000	-0.0208	1.2626
21.3200	-0.0214	1.2826
21.3400	-0.0222	1.3026
21.3600	-0.0220	1.3226
21.3800	-0.0222	1.3426
21.4000	-0.0227	1.3626
21.4200	-0.0231	1.3826
21.4400	-0.0240	1.4026
21.4600	-0.0243	1.4226
21.4800	-0.0243	1.4426
21.5000	-0.0252	1.4626
21.5200	-0.0254	1.4826
21.5400	-0.0267	1.5026
21.5600	-0.0265	1.5226
21.5800	-0.0268	1.5426
21.6000	-0.0270	1.5626
21.6200	-0.0274	1.5826
21.6400	-0.0287	1.6026
21.6600	-0.0285	1.6226
21.6800	-0.0288	1.6426
21.7000	-0.0296	1.6626
21.7200	-0.0299	1.6826
21.7400	-0.0305	1.7026
21.7600	-0.0301	1.7225
21.7800	-0.0311	1.7426
21.8000	-0.0311	1.7626
21.8200	-0.0318	1.7826
21.8400	-0.0325	1.8026
21.8600	-0.0325	1.8225
21.8800	-0.0334	1.8426
21.9000	-0.0332	1.8626
21.9200	-0.0341	1.8826
21.9400	-0.0345	1.9026
21.9600	-0.0346	1.9225
21.9800	-0.0358	1.9426
22.0000	-0.0358	1.9626
22.0200	-0.0367	1.9826
22.0400	-0.0369	2.0026
22.0600	-0.0371	2.0226
22.0800	-0.0380	2.0426
22.1000	-0.0375	2.0626
22.1200	-0.0384	2.0826
22.1400	-0.0384	2.1026
22.1600	-0.0391	2.1226
22.1800	-0.0398	2.1426
22.2000	-0.0400	2.1626
22.2200	-0.0410	2.1826
22.2400	-0.0408	2.2025
22.2600	-0.0414	2.2225
22.2800	-0.0416	2.2426
22.3000	-0.0422	2.2626
22.3200	-0.0428	2.2826
22.3400	-0.0429	2.3025
22.3600	-0.0439	2.3226
22.3800	-0.0443	2.3426
22.4000	-0.0444	2.3626
22.4200	-0.0451	2.3826
22.4400	-0.0453	2.4025
22.4600	-0.0465	2.4226
22.4800	-0.0464	2.4426
22.5000	-0.0469	2.4626
22.5200	-0.0474	2.4826
22.5400	-0.0475	2.5025
22.5600	-0.0488	2.5226
22.5800	-0.0490	2.5426
22.6000	-0.0492	2.5626
22.6200	-0.0494	2.5826
22.6400	-0.0500	2.6026
22.6600	-0.0507	2.6226
22.6800	-0.0508	2.6426
22.7000	-0.0520	2.6626
22.7200	-0.0516	2.6826
22.7400	-0.0521	2.7026
22.7600	-0.0532	2.7226
22.7800	-0.0531	2.7426
22.8000	-0.0546	2.7626
22.8200	-0.0545	2.7826
22.8400	-0.0551	2.8026
22.8600	-0.0554	2.8226
22.8800	-0.0554	2.8426
22.9000	-0.0568	2.8626
22.9200	-0.0572	2.8826
22.9400	-0.0573	2.9025
22.9600	-0.0578	2.9225
22.9800	-0.0584	2.9426
23.0000	-0.0590	2.9626
23.0200	-0.0587	2.9825
23.0400	-0.0595	3.0025
23.0600	-0.0600	3.0226
23.0800	-0.0612	3.0426
23.1000	-0.0616	3.0626
23.1200	-0.0613	3.0825
23.1400	-0.0619	3.1026
23.1600	-0.0626	3.1226
23.1800	-0.0633	3.1426
23.2000	-0.0631	3.1626
23.2200	-0.0640	3.1826
23.2400	-0.0646	3.2026
23.2600	-0.0649	3.2226
23.2800	-0.0661	3.2426
23.3000	-0.0663	3.2626
23.3200	-0.0664	3.2826
23.3400	-0.0670	3.3026
23.3600	-0.0677	3.3226
23.3800	-0.0684	3.3426
23.4000	-0.0685	3.3626
23.4200	-0.0692	3.3826
23.4400	-0.0694	3.4026
23.4600	-0.0701	3.4226
23.4800	-0.0709	3.4426
23.5000	-0.0711	3.4626
23.5200	-0.0716	3.4826
23.5400	-0.0722	3.5026
23.5600	-0.0726	3.5226
23.5800	-0.0730	3.5426
23.6000	-0.0735	3.5625
23.6200	-0.0745	3.5825
23.6400	-0.0748	3.6026
23.6600	-0.0748	3.6226
23.6800	-0.0760	3.6426
23.7000	-0.0758	3.6626
23.7200	-0.0768	3.6826
23.7400	-0.0772	3.7026
23.7600	-0.0782	3.7226
23.7800	-0.0785	3.7426
23.8000	-0.0784	3.7626
23.8200	-0.0797	3.7826
23.8400	-0.0799	3.8026
23.8600	-0.0804	3.8226
23.8800	-0.0809	3.8426
23.9000	-0.0816	3.8626
23.9200	-0.0820	3.8826
23.9400	-0.0824	3.9026
23.9600	-0.0837	3.9226
23.9800	-0.0832	3.9426
24.0000	-0.0842	3.9626
24.0200	-0.0846	3.9826
24.0400	-0.0851	4.0026
24.0600	-0.0857	4.0226
24.0800	-0.0866	4.0426
24.1000	-0.0871	4.0626
24.1200	-0.0873	4.0826
24.1400	-0.0886	4.1026
24.1600	-0.0893	4.1226
24.1800	-0.0888	4.1426
24.2000	-0.0896	4.1626
24.2200	-0.0901	4.1825
24.2400	-0.0913	4.2026
24.2600	-0.0912	4.2226
24.2800	-0.0916	4.2425
24.3000	-0.0927	4.2625
24.3200	-0.0931	4.2826
24.3400	-0.0939	4.3026
24.3600	-0.0943	4.3226
24.3800	-0.0950	4.3425
24.4000	-0.0952	4.3626
24.4200	-0.0960	4.3826
24.4400	-0.0971	4.4027
24.4600	-0.0967	4.4226
24.4800	-0.0972	4.4425
24.5000	-0.0981	4.4626
24.5200	-0.0988	4.4826
24.5400	-0.0995	4.5026
24.5600	-0.1001	4.5226
24.5800	-0.1009	4.5426
24.6000	-0.1007	4.5626
24.6200	-0.1014	4.5826
24.6400	-0.1029	4.6026
24.6600	-0.1025	4.6226
24.6800	-0.1032	4.6426
24.7000	-0.1037	4.6626
24.7200	-0.1044	4.6826
24.7400	-0.1048	4.7026
24.7600	-0.1058	4.7225
24.7800	-0.1066	4.7426
24.8000	-0.1067	4.7626
24.8200	-0.1071	4.7826
24.8400	-0.1083	4.8026
24.8600	-0.1085	4.8226
24.8800	-0.1092	4.8426
24.9000	-0.1099	4.8626
24.9200	-0.1109	4.8826
24.9400	-0.1107	4.9026
24.9600	-0.1112	4.9225
24.9800	-0.1126	4.9426
25.0000	-0.1128	4.9626
25.0200	-0.1139	4.9826
25.0400	-0.1136	5.0026
25.0600	-0.1145	5.0226
25.0800	-0.1151	5.0426
25.1000	-0.1155	5.0626
25.1200	-0.1169	5.0826
25.1400	-0.1172	5.1026
25.1600	-0.1175	5.1226
25.1800	-0.1182	5.1426
25.2000	-0.1185	5.1626
25.2200	-0.1198	5.1826
25.2400	-0.1201	5.2026
25.2600	-0.1210	5.2226
25.2800	-0.1210	5.2426
25.3000	-0.1220	5.2626
25.3200	-0.1225	5.2826
25.3400	-0.1228	5.3025
25.3600	-0.1239	5.3226
25.3800	-0.1242	5.3426
25.4000	-0.1251	5.3626
25.4200	-0.1260	5.3826
25.4400	-0.1259	5.4025
25.4600	-0.1269	5.4226
25.4800	-0.1273	5.4426
25.5000	-0.1285	5.4626
25.5200	-0.1280	5.4826
25.5400	-0.1290	5.5025
25.5600	-0.1303	5.5226
25.5800	-0.1308	5.5426
25.6000	-0.1315	5.5626
25.6200	-0.1313	5.5826
25.6400	-0.1319	5.6026
25.6600	-0.1331	5.6226
25.6800	-0.1340	5.6426
25.7000	-0.1342	5.6626
25.7200	-0.1348	5.6826
25.7400	-0.1354	5.7026
25.7600	-0.1359	5.7226
25.7800	-0.1367	5.7426
25.8000	-0.1378	5.7627
25.8200	-0.1379	5.7826
25.8400	-0.1389	5.8025
25.8600	-0.1390	5.8226
25.8800	-0.1397	5.8426
25.9000	-0.1407	5.8626
25.9200	-0.1409	5.8825
25.9400	-0.1420	5.9025
25.9600	-0.1424	5.9226
25.9800	-0.1430	5.9426
26.0000	-0.1440	5.9626
26.0200	-0.1443	5.9825
26.0400	-0.1450	6.0026
26.0600	-0.1448	6.0226
26.0800	-0.1462	6.0426
26.1000	-0.1468	6.0626
26.1200	-0.1470	6.0825
26.1400	-0.1479	6.1026
26.1600	-0.1484	6.1226
26.1800	-0.1496	6.1426
26.2000	-0.1503	6.1626
26.2200	-0.1504	6.1826
26.2400	-0.1507	6.2026
26.2600	-0.1515	6.2226
26.2800	-0.1530	6.2426
26.3000	-0.1530	6.2626
26.3200	-0.1533	6.2826
26.3400	-0.1542	6.3026
26.3600	-0.1546	6.3226
26.3800	-0.1555	6.3426
26.4000	-0.1552	6.3626
26.4200	-0.1566	6.3826
26.4400	-0.1570	6.4026
26.4600	-0.1572	6.4226
26.4800	-0.1584	6.4426
26.5000	-0.1589	6.4626
26.5200	-0.1601	6.4826
26.5400	-0.1602	6.5026
26.5600	-0.1605	6.5226
26.5800	-0.1616	6.5426
26.6000	-0.1622	6.5626
26.6200	-0.1627	6.5826
26.6400	-0.1628	6.6026
26.6600	-0.1642	6.6226
26.6800	-0.1644	6.6426
26.7000	-0.1648	6.6625
26.7200	-0.1660	6.6825
26.7400	-0.1662	6.7026
26.7600	-0.1676	6.7226
26.7800	-0.1672	6.7426
26.8000	-0.1678	6.7626
26.8200	-0.1690	6.7826
26.8400	-0.1694	6.8026
26.8600	-0.1704	6.8226
26.8800	-0.1706	6.8426
26.9000	-0.1706	6.8625
26.9200	-0.1718	6.8826
26.9400	-0.1727	6.9026
26.9600	-0.1737	6.9226
26.9800	-0.1732	6.9426
27.0000	-0.1745	6.9625
27.0200	-0.1753	6.9826
27.0400	-0.1755	7.0026
27.0600	-0.1759	7.0226
27.0800	-0.1761	7.0425
27.1000	-0.1774	7.0625
27.1200	-0.1771	7.0825
27.1400	-0.1783	7.1026
27.1600	-0.1789	7.1226
27.1800	-0.1790	7.1425
27.2000	-0.1801	7.1625
27.2200	-0.1801	7.1826
27.2400	-0.1806	7.2026
27.2600	-0.1814	7.2226
27.2800	-0.1819	7.2426
27.3000	-0.1829	7.2626
27.3200	-0.1831	7.2826
27.3400	-0.1840	7.3026
27.3600	-0.1842	7.3226
27.3800	-0.1842	7.3426
27.4000	-0.1851	7.3626
27.4200	-0.1859	7.3826
27.4400	-0.1869	7.4026
27.4600	-0.1871	7.4226
27.4800	-0.1872	7.4425
27.5000	-0.1880	7.4626
27.5200	-0.1885	7.4826
27.5400	-0.1900	7.5026
27.5600	-0.1895	7.5226
27.5800	-0.1902	7.5426
27.6000	-0.1907	7.5626
27.6200	-0.1910	7.5826
27.6400	-0.1919	7.6026
27.6600	-0.1913	7.6226
27.6800	-0.1926	7.6426
27.7000	-0.1937	7.6626
27.7200	-0.1930	7.6826
27.7400	-0.1941	7.7026
27.7600	-0.1942	7.7226
27.7800	-0.1950	7.7426
27.8000	-0.1954	7.7626
27.8200	-0.1961	7.7826
27.8400	-0.1965	7.8026
27.8600	-0.1963	7.8226
27.8800	-0.1978	7.8426
27.9000	-0.1980	7.8626
27.9200	-0.1981	7.8826
27.9400	-0.1986	7.9026
27.9600	-0.1989	7.9225
27.9800	-0.1993	7.9426
28.0000	-0.1997	7.9626
28.0200	-0.2004	7.9826
28.0400	-0.1999	8.0026
28.0600	-0.2008	8.0226
28.0800	-0.2016	8.0426
28.1000	-0.2016	8.0626
28.1200	-0.2028	8.0826
28.1400	-0.2029	8.1026
28.1600	-0.2024	8.1226
28.1800	-0.2037	8.1426
28.2000	-0.2036	8.1626
28.2200	-0.2048	8.1826
28.2400	-0.2039	8.2026
28.2600	-0.2048	8.2226
28.2800	-0.2058	8.2426
28.3000	-0.2063	8.2626
28.3200	-0.2062	8.2826
28.3400	-0.2063	8.3025
28.3600	-0.2071	8.3226
28.3800	-0.2066	8.3426
28.4000	-0.2067	8.3626
28.4200	-0.2080	8.3826
28.4400	-0.2077	8.4025
28.4600	-0.2084	8.4226
28.4800	-0.2081	8.4426
28.5000	-0.2089	8.4626
28.5200	-0.2097	8.4826
28.5400	-0.2096	8.5026
28.5600	-0.2098	8.5226
28.5800	-0.2095	8.5426
28.6000	-0.2105	8.5626
28.6200	-0.2105	8.5826
28.6400	-0.2112	8.6026
28.6600	-0.2114	8.6226
28.6800	-0.2115	8.6426
28.7000	-0.2121	8.6627
28.7200	-0.2121	8.6826
28.7400	-0.2120	8.7026
28.7600	-0.2129	8.7226
28.7800	-0.2129	8.7426
28.8000	-0.2130	8.7626
28.8200	-0.2125	8.7826
28.8400	-0.2135	8.8026
28.8600	-0.2135	8.8226
28.8800	-0.2133	8.8426
28.9000	-0.2140	8.8626
28.9200	-0.2139	8.8825
28.9400	-0.2146	8.9026
28.9600	-0.2147	8.9226
28.9800	-0.2144	8.9426
29.0000	-0.2150	8.9626
29.0200	-0.2145	8.9825
29.0400	-0.2151	9.0025
29.0600	-0.2151	9.0225
29.0800	-0.2153	9.0426
29.1000	-0.2154	9.0626
29.1200	-0.2153	9.0825
29.1400	-0.2158	9.1025
29.1600	-0.2158	9.1226
29.1800	-0.2162	9.1426
29.2000	-0.2158	9.1626
29.2200	-0.2158	9.1826
29.2400	-0.2158	9.2026
29.2600	-0.2156	9.2226
29.2800	-0.2162	9.2427
29.3000	-0.2164	9.2626
29.3200	-0.2156	9.2826
29.3400	-0.2162	9.3026
29.3600	-0.2158	9.3226
29.3800	-0.2167	9.3426
29.4000	-0.2163	9.3626
29.4200	-0.2164	9.3826
29.4400	-0.2164	9.4026
29.4600	-0.2159	9.4226
29.4800	-0.2164	9.4426
29.5000	-0.2158	9.4625
29.5200	-0.2161	9.4826
29.5400	-0.2160	9.5026
29.5600	-0.2158	9.5226
29.5800	-0.2167	9.5426
29.6000	-0.2160	9.5626
29.6200	-0.2154	9.5826
29.6400	-0.2157	9.6026
29.6600	-0.2154	9.6226
29.6800	-0.2159	9.6426
29.7000	-0.2154	9.6625
29.7200	-0.2158	9.6825
29.7400	-0.2153	9.7025
29.7600	-0.2153	9.7226
29.7800	-0.2152	9.7426
29.8000	-0.2146	9.7626
29.8200	-0.2147	9.7826
29.8400	-0.2147	9.8026
29.8600	-0.2148	9.8226
29.8800	-0.2145	9.8426
29.9000	-0.2138	9.8626
29.9200	-0.2138	9.8826
29.9400	-0.2139	9.9026
29.9600	-0.2134	9.9226
29.9800	-0.2130	9.9426
30.0000	-0.2129	9.9625
30.0200	-0.2130	9.9826
30.0400	-0.2128	10.0026
30.0600	-0.2126	10.0226
30.0800	-0.2116	10.0426
30.1000	-0.2117	10.0626
30.1200	-0.2117	10.0826
30.1400	-0.2112	10.1026
30.1600	-0.2108	10.1226
30.1800	-0.2106	10.1425
30.2000	-0.2102	10.1625
30.2200	-0.2095	10.1826
30.2400	-0.2095	10.2026
30.2600	-0.2095	10.2226
30.2800	-0.2084	10.2425
30.3000	-0.2090	10.2626
30.3200	-0.2086	10.2826
30.3400	-0.2084	10.3026
30.3600	-0.2079	10.3226
30.3800	-0.2077	10.3426
30.4000	-0.2069	10.3626
30.4200	-0.2064	10.3826
30.4400	-0.2062	10.4026
30.4600	-0.2058	10.4226
30.4800	-0.2053	10.4425
30.5000	-0.2047	10.4626
30.5200	-0.2045	10.4826
30.5400	-0.2042	10.5026
30.5600	-0.2035	10.5226
30.5800	-0.2029	10.5426
30.6000	-0.2031	10.5626
30.6200	-0.2027	10.5826
30.6400	-0.2021	10.6026
30.6600	-0.2009	10.6226
30.6800	-0.2014	10.6426
30.7000	-0.2002	10.6626
30.7200	-0.1997	10.6826
30.7400	-0.1994	10.7026
30.7600	-0.1988	10.7225
30.7800	-0.1986	10.7426
30.8000	-0.1974	10.7625
30.8200	-0.1967	10.7826
30.8400	-0.1968	10.8026
30.8600	-0.1959	10.8226
30.8800	-0.1957	10.8426
30.9000	-0.1941	10.8626
30.9200	-0.1941	10.8826
30.9400	-0.1937	10.9026
30.9600	-0.1937	10.9226
30.9800	-0.1928	10.9426
31.0000	-0.1923	10.9626
31.0200	-0.1916	10.9827
31.0400	-0.1909	11.0026
31.0600	-0.1904	11.0226
31.0800	-0.1897	11.0426
31.1000	-0.1890	11.0626
31.1200	-0.1886	11.0826
31.1400	-0.1877	11.1026
31.1600	-0.1866	11.1225
31.1800	-0.1860	11.1426
31.2000	-0.1854	11.1626
31.2200	-0.1850	11.1826
31.2400	-0.1841	11.2026
31.2600	-0.1837	11.2226
31.2800	-0.1836	11.2426
31.3000	-0.1824	11.2626
31.3200	-0.1817	11.2826
31.3400	-0.1806	11.3025
31.3600	-0.1805	11.3226
31.3800	-0.1793	11.3426
31.4000	-0.1783	11.3626
31.4200	-0.1773	11.3826
31.4400	-0.1769	11.4025
31.4600	-0.1764	11.4226
31.4800	-0.1754	11.4426
31.5000	-0.1754	11.4626
31.5200	-0.1743	11.4826
31.5400	-0.1729	11.5025
31.5600	-0.1717	11.5226
31.5800	-0.1711	11.5426
31.6000	-0.1706	11.5626
31.6200	-0.1701	11.5826
31.6400	-0.1690	11.6026
31.6600	-0.1681	11.6226
31.6800	-0.1675	11.6426
31.7000	-0.1669	11.6626
31.7200	-0.1657	11.6826
31.7400	-0.1647	11.7026
31.7600	-0.1640	11.7226
31.7800	-0.1630	11.7426
31.8000	-0.1626	11.7626
31.8200	-0.1613	11.7825
31.8400	-0.1603	11.8026
31.8600	-0.1591	11.8226
31.8800	-0.1583	11.8426
31.9000	-0.1576	11.8626
31.9200	-0.1566	11.8826
31.9400	-0.1561	11.9026
31.9600	-0.1544	11.9226
31.9800	-0.1540	11.9426
32.0000	-0.1532	11.9626
32.0200	-0.1516	11.9826
32.0400	-0.1514	12.0026
32.0600	-0.1502	12.0225
32.0800	-0.1496	12.0426
32.1000	-0.1481	12.0626
32.1200	-0.1467	12.0826
32.1400	-0.1467	12.1026
32.1600	-0.1456	12.1226
32.1800	-0.1449	12.1426
32.2000	-0.1432	12.1626
32.2200	-0.1426	12.1826
32.2400	-0.1413	12.2026
32.2600	-0.1399	12.2226
32.2800	-0.1399	12.2426
32.3000	-0.1387	12.2626
32.3200	-0.1376	12.2826
32.3400	-0.1361	12.3026
32.3600	-0.1353	12.3226
32.3800	-0.1348	12.3426
32.4000	-0.1325	12.3626
32.4200	-0.1320	12.3826
32.4400	-0.1314	12.4026
32.4600	-0.1303	12.4226
32.4800	-0.1294	12.4426
32.5000	-0.1274	12.4625
32.5200	-0.1269	12.4825
32.5400	-0.1257	12.5026
32.5600	-0.1249	12.5226
32.5800	-0.1235	12.5426
32.6000	-0.1220	12.5625
32.6200	-0.1214	12.5826
32.6400	-0.1205	12.6026
32.6600	-0.1196	12.6226
32.6800	-0.1188	12.6426
32.7000	-0.1175	12.6625
32.7200	-0.1161	12.6826
32.7400	-0.1145	12.7026
32.7600	-0.1135	12.7226
32.7800	-0.1122	12.7426
32.8000	-0.1113	12.7626
32.8200	-0.1104	12.7826
32.8400	-0.1089	12.8026
32.8600	-0.1085	12.8226
32.8800	-0.1071	12.8426
32.9000	-0.1059	12.8626
32.9200	-0.1047	12.8826
32.9400	-0.1035	12.9026
32.9600	-0.1032	12.9226
32.9800	-0.1013	12.9426
33.0000	-0.0999	12.9626
33.0200	-0.0986	12.9826
33.0400	-0.0977	13.0026
33.0600	-0.0968	13.0226
33.0800	-0.0944	13.0426
33.1000	-0.0938	13.0626
33.1200	-0.0925	13.0826
33.1400	-0.0916	13.1026
33.1600	-0.0911	13.1226
33.1800	-0.0890	13.1425
33.2000	-0.0885	13.1625
33.2200	-0.0868	13.1825
33.2400	-0.0861	13.2026
33.2600	-0.0844	13.2226
33.2800	-0.0833	13.2425
33.3000	-0.0825	13.2625
33.3200	-0.0804	13.2826
33.3400	-0.0797	13.3026
33.3600	-0.0786	13.3226
33.3800	-0.0770	13.3426
33.4000	-0.0764	13.3626
33.4200	-0.0745	13.3826
33.4400	-0.0741	13.4026
33.4600	-0.0723	13.4226
33.4800	-0.0710	13.4426
33.5000	-0.0696	13.4626
33.5200	-0.0682	13.4826
33.5400	-0.0672	13.5026
33.5600	-0.0660	13.5226
33.5800	-0.0642	13.5426
33.6000	-0.0633	13.5626
33.6200	-0.0618	13.5826
33.6400	-0.0612	13.6026
33.6600	-0.0585	13.6226
33.6800	-0.0587	13.6426
33.7000	-0.0571	13.6626
33.7200	-0.0552	13.6826
33.7400	-0.0548	13.7026
33.7600	-0.0530	13.7225
33.7800	-0.0521	13.7425
33.8000	-0.0505	13.7626
33.8200	-0.0493	13.7826
33.8400	-0.0479	13.8026
33.8600	-0.0464	13.8225
33.8800	-0.0459	13.8425
33.9000	-0.0434	13.8626
33.9200	-0.0429	13.8826
33.9400	-0.0416	13.9026
33.9600	-0.0398	13.9226
33.9800	-0.0389	13.9426
34.0000	-0.0370	13.9626
34.0200	-0.0367	13.9826
34.0400	-0.0351	14.0026
34.0600	-0.0331	14.0225
34.0800	-0.0322	14.0426
34.1000	-0.0307	14.0626
34.1200	-0.0301	14.0826
34.1400	-0.0281	14.1026
34.1600	-0.0272	14.1226
34.1800	-0.0260	14.1426
34.2000	-0.0242	14.1626
34.2200	-0.0236	14.1826
34.2400	-0.0216	14.2026
34.2600	-0.0205	14.2226
34.2800	-0.0192	14.2426
34.3000	-0.0184	14.2625
34.3200	-0.0179	14.2826
34.3400	-0.0157	14.3025
34.3600	-0.0150	14.3226
34.3800	-0.0131	14.3425
34.4000	-0.0119	14.3626
34.4200	-0.0109	14.3826
34.4400	-0.0095	14.4026
34.4600	-0.0084	14.4226
34.4800	-0.0065	14.4426
34.5000	-0.0055	14.4626
34.5200	-0.0043	14.4826
34.5400	-0.0022	14.5025
34.5600	-0.0015	14.5226
34.5800	0.0002	14.5426
34.6000	0.0009	14.5626
34.6200	0.0022	14.5826
34.6400	0.0040	14.6025
34.6600	0.0053	14.6226
34.6800	0.0067	14.6426
34.7000	0.0072	14.6626
34.7200	0.0091	14.6826
34.7400	0.0108	14.7026
34.7600	0.0117	14.7226
34.7800	0.0137	14.7426
34.8000	0.0145	14.7627
34.8200	0.0160	14.7826
34.8400	0.0172	14.8026
34.8600	0.0179	14.8226
34.8800	0.0200	14.8426
34.9000	0.0212	14.8626
34.9200	0.0232	14.8825
34.9400	0.0239	14.9026
34.9600	0.0256	14.9226
34.9800	0.0270	14.9426
35.0000	0.0280	14.9626
35.0200	0.0293	14.9825
35.0400	0.0302	15.0026
35.0600	0.0318	15.0226
35.0800	0.0320	15.0426
35.1000	0.0328	15.0626
35.1200	0.0354	15.0825
35.1400	0.0359	15.1026
35.1600	0.0382	15.1226
35.1800	0.0394	15.1426
35.2000	0.0403	15.1626
35.2200	0.0421	15.1826
35.2400	0.0436	15.2026
35.2600	0.0450	15.2226
35.2800	0.0456	15.2426
35.3000	0.0472	15.2626
35.3200	0.0487	15.2826
35.3400	0.0498	15.3026
35.3600	0.0509	15.3226
35.3800	0.0518	15.3426
35.4000	0.0539	15.3626
35.4200	0.0553	15.3826
35.4400	0.0564	15.4026
35.4600	0.0580	15.4226
35.4800	0.0586	15.4426
35.5000	0.0618	15.4625
35.5200	0.0628	15.4826
35.5400	0.0641	15.5026
35.5600	0.0657	15.5226
35.5800	0.0666	15.5426
35.6000	0.0681	15.5626
35.6200	0.0693	15.5826
35.6400	0.0712	15.6026
35.6600	0.0726	15.6226
35.6800	0.0734	15.6426
35.7000	0.0761	15.6626
35.7200	0.0762	15.6826
35.7400	0.0780	15.7026
35.7600	0.0791	15.7226
35.7800	0.0805	15.7426
35.8000	0.0822	15.7626
35.8200	0.0833	15.7826
35.8400	0.0851	15.8026
35.8600	0.0859	15.8226
35.8800	0.0871	15.8426
35.9000	0.0890	15.8626
35.9200	0.0902	15.8826
35.9400	0.0913	15.9026
35.9600	0.0923	15.9226
35.9800	0.0947	15.9426
36.0000	0.0956	15.9625
36.0200	0.0960	15.9826
36.0400	0.0980	16.0026
36.0600	0.0991	16.0226
36.0800	0.1008	16.0425
36.1000	0.1018	16.0625
36.1200	0.1033	16.0826
36.1400	0.1044	16.1026
36.1600	0.1054	16.1226
36.1800	0.1076	16.1425
36.2000	0.1082	16.1625
36.2200	0.1099	16.1826
36.2400	0.1112	16.2026
36.2600	0.1120	16.2226
36.2800	0.1136	16.2425
36.3000	0.1147	16.2626
36.3200	0.1162	16.2826
36.3400	0.1175	16.3026
36.3600	0.1184	16.3226
36.3800	0.1205	16.3426
36.4000	0.1216	16.3626
36.4200	0.1229	16.3826
36.4400	0.1239	16.4026
36.4600	0.1251	16.4226
36.4800	0.1267	16.4426
36.5000	0.1275	16.4626
36.5200	0.1288	16.4826
36.5400	0.1300	16.5026
36.5600	0.1316	16.5226
36.5800	0.1334	16.5426
36.6000	0.1343	16.5626
36.6200	0.1351	16.5826
36.6400	0.1363	16.6026
36.6600	0.1380	16.6226
36.6800	0.1396	16.6425
36.7000	0.1404	16.6625
36.7200	0.1414	16.6826
36.7400	0.1427	16.7026
36.7600	0.1445	16.7225
36.7800	0.1453	16.7425
36.8000	0.1467	16.7626
36.8200	0.1480	16.7826
36.8400	0.1495	16.8026
36.8600	0.1510	16.8225
36.8800	0.1520	16.8425
36.9000	0.1532	16.8626
36.9200	0.1540	16.8826
36.9400	0.1554	16.9026
36.9600	0.1570	16.9226
36.9800	0.1576	16.9426
37.0000	0.1593	16.9626
37.0200	0.1604	16.9826
37.0400	0.1619	17.0026
37.0600	0.1633	17.0226
37.0800	0.1642	17.0426
37.1000	0.1650	17.0626
37.1200	0.1661	17.0827
37.1400	0.1676	17.1026
37.1600	0.1691	17.1226
37.1800	0.1699	17.1426
37.2000	0.1709	17.1626
37.2200	0.1722	17.1826
37.2400	0.1735	17.2025
37.2600	0.1744	17.2225
37.2800	0.1758	17.2425
37.3000	0.1770	17.2626
37.3200	0.1779	17.2826
37.3400	0.1798	17.3025
37.3600	0.1811	17.3225
37.3800	0.1816	17.3426
37.4000	0.1825	17.3626
37.4200	0.1839	17.3826
37.4400	0.1851	17.4025
37.4600	0.1864	17.4226
37.4800	0.1878	17.4426
37.5000	0.1889	17.4626
37.5200	0.1890	17.4826
37.5400	0.1908	17.5026
37.5600	0.1923	17.5226
37.5800	0.1934	17.5426
37.6000	0.1941	17.5626
37.6200	0.1956	17.5826
37.6400	0.1972	17.6025
37.6600	0.1980	17.6226
37.6800	0.1996	17.6426
37.7000	0.1998	17.6626
37.7200	0.2013	17.6826
37.7400	0.2026	17.7026
37.7600	0.2039	17.7226
37.7800	0.2050	17.7426
37.8000	0.2055	17.7626
37.8200	0.2066	17.7826
37.8400	0.2078	17.8026
37.8600	0.2087	17.8226
37.8800	0.2101	17.8426
37.9000	0.2109	17.8626
37.9200	0.2128	17.8826
37.9400	0.2133	17.9026
37.9600	0.2146	17.9225
37.9800	0.2156	17.9426
38.0000	0.2173	17.9626
38.0200	0.2184	17.9826
38.0400	0.2189	18.0026
38.0600	0.2202	18.0226
38.0800	0.2214	18.0426
38.1000	0.2225	18.0626
38.1200	0.2234	18.0826
38.1400	0.2241	18.1026
38.1600	0.2256	18.1226
38.1800	0.2264	18.1426
38.2000	0.2277	18.1626
38.2200	0.2287	18.1825
38.2400	0.2296	18.2026
38.2600	0.2311	18.2226
38.2800	0.2319	18.2427
38.3000	0.2331	18.2626
38.3200	0.2341	18.2826
38.3400	0.2354	18.3026
38.3600	0.2362	18.3226
38.3800	0.2370	18.3426
38.4000	0.2386	18.3626
38.4200	0.2397	18.3825
38.4400	0.2403	18.4026
38.4600	0.2410	18.4226
38.4800	0.2425	18.4426
38.5000	0.2443	18.4626
38.5200	0.2443	18.4826
38.5400	0.2452	18.5026
38.5600	0.2463	18.5226
38.5800	0.2477	18.5426
38.6000	0.2492	18.5625
38.6200	0.2496	18.5826
38.6400	0.2503	18.6026
38.6600	0.2516	18.6226
38.6800	0.2520	18.6426
38.7000	0.2534	18.6625
38.7200	0.2543	18.6826
38.7400	0.2558	18.7026
38.7600	0.2561	18.7226
38.7800	0.2567	18.7426
38.8000	0.2584	18.7626
38.8200	0.2592	18.7826
38.8400	0.2612	18.8026
38.8600	0.2611	18.8227
38.8800	0.2625	18.8426
38.9000	0.2631	18.8626
38.9200	0.2644	18.8826
38.9400	0.2652	18.9026
38.9600	0.2660	18.9226
38.9800	0.2677	18.9426
39.0000	0.2683	18.9625
39.0200	0.2689	18.9826
39.0400	0.2699	19.0026
39.0600	0.2705	19.0226
39.0800	0.2722	19.0426
39.1000	0.2731	19.0626
39.1200	0.2742	19.0826
39.1400	0.2748	19.1026
39.1600	0.2756	19.1226
39.1800	0.2771	19.1426
39.2000	0.2776	19.1625
39.2200	0.2788	19.1826
39.2400	0.2797	19.2026
39.2600	0.2809	19.2226
39.2800	0.2823	19.2426
39.3000	0.2832	19.2625
39.3200	0.2850	19.2825
39.3400	0.2860	19.3026
39.3600	0.2868	19.3226
39.3800	0.2885	19.3426
39.4000	0.2892	19.3626
39.4200	0.2906	19.3826
39.4400	0.2909	19.4027
39.4600	0.2923	19.4226
39.4800	0.2935	19.4426
39.5000	0.2945	19.4626
39.5200	0.2957	19.4826
39.5400	0.2966	19.5026
39.5600	0.2979	19.5226
39.5800	0.2986	19.5425
39.6000	0.2996	19.5626
39.6200	0.3009	19.5826
39.6400	0.3014	19.6026
39.6600	0.3033	19.6226
39.6800	0.3042	19.6425
39.7000	0.3051	19.6626
39.7200	0.3059	19.6826
39.7400	0.3064	19.7026
39.7600	0.3081	19.7225
39.7800	0.3086	19.7425
39.8000	0.3107	19.7626
39.8200	0.3112	19.7826
39.8400	0.3122	19.8026
39.8600	0.3130	19.8225
39.8800	0.3132	19.8426
39.9000	0.3151	19.8626
39.9200	0.3163	19.8826
39.9400	0.3170	19.9026
[truncated: 5 more rows]
