# Supplementary material for: Dynamic stabilization of a mechanical oscillator in the absence of any stable feature
Source: Nat Commun. 2026 Mar 10;17:6024. doi: 10.1038/s41467-026-70493-1 (PMC13346612; doi:10.1038/s41467-026-70493-1)
Supplement: Supplementary file 17 — Source Data [file 41467_2026_70493_MOESM17_ESM.zip › Source Data/FigS5c Trial3-4V.csv]

Time	100N Loadcell	Displacement
(s)	(N)	(mm)
0.0000	-0.3594	-20.0034
0.0200	-0.3483	-20.0030
0.0400	-0.3361	-19.9957
0.0600	-0.3538	-19.9800
0.0800	-0.3522	-19.9613
0.1000	-0.3538	-19.9405
0.1200	-0.3552	-19.9194
0.1400	-0.3532	-19.8990
0.1600	-0.3512	-19.8788
0.1800	-0.3493	-19.8587
0.2000	-0.3484	-19.8386
0.2200	-0.3482	-19.8186
0.2400	-0.3470	-19.7986
0.2600	-0.3456	-19.7786
0.2800	-0.3448	-19.7586
0.3000	-0.3441	-19.7385
0.3200	-0.3428	-19.7186
0.3400	-0.3419	-19.6986
0.3600	-0.3411	-19.6786
0.3800	-0.3405	-19.6585
0.4000	-0.3394	-19.6385
0.4200	-0.3385	-19.6186
0.4400	-0.3374	-19.5986
0.4600	-0.3361	-19.5785
0.4800	-0.3358	-19.5585
0.5000	-0.3350	-19.5385
0.5200	-0.3337	-19.5186
0.5400	-0.3326	-19.4985
0.5600	-0.3322	-19.4785
0.5800	-0.3311	-19.4585
0.6000	-0.3301	-19.4385
0.6200	-0.3294	-19.4186
0.6400	-0.3284	-19.3985
0.6600	-0.3274	-19.3786
0.6800	-0.3267	-19.3586
0.7000	-0.3259	-19.3386
0.7200	-0.3248	-19.3186
0.7400	-0.3242	-19.2985
0.7600	-0.3234	-19.2786
0.7800	-0.3224	-19.2585
0.8000	-0.3211	-19.2386
0.8200	-0.3200	-19.2186
0.8400	-0.3191	-19.1986
0.8600	-0.3185	-19.1786
0.8800	-0.3181	-19.1585
0.9000	-0.3171	-19.1386
0.9200	-0.3159	-19.1186
0.9400	-0.3151	-19.0986
0.9600	-0.3146	-19.0786
0.9800	-0.3138	-19.0585
1.0000	-0.3126	-19.0386
1.0200	-0.3116	-19.0186
1.0400	-0.3109	-18.9986
1.0600	-0.3101	-18.9785
1.0800	-0.3090	-18.9585
1.1000	-0.3081	-18.9385
1.1200	-0.3073	-18.9186
1.1400	-0.3064	-18.8986
1.1600	-0.3055	-18.8785
1.1800	-0.3045	-18.8585
1.2000	-0.3040	-18.8385
1.2200	-0.3032	-18.8185
1.2400	-0.3023	-18.7986
1.2600	-0.3012	-18.7785
1.2800	-0.3007	-18.7585
1.3000	-0.2997	-18.7386
1.3200	-0.2994	-18.7186
1.3400	-0.2991	-18.6985
1.3600	-0.2981	-18.6785
1.3800	-0.2975	-18.6585
1.4000	-0.2960	-18.6386
1.4200	-0.2955	-18.6186
1.4400	-0.2945	-18.5986
1.4600	-0.2945	-18.5785
1.4800	-0.2938	-18.5586
1.5000	-0.2926	-18.5386
1.5200	-0.2916	-18.5186
1.5400	-0.2913	-18.4985
1.5600	-0.2903	-18.4785
1.5800	-0.2891	-18.4586
1.6000	-0.2891	-18.4386
1.6200	-0.2886	-18.4185
1.6400	-0.2875	-18.3985
1.6600	-0.2869	-18.3785
1.6800	-0.2857	-18.3586
1.7000	-0.2853	-18.3386
1.7200	-0.2839	-18.3186
1.7400	-0.2837	-18.2985
1.7600	-0.2827	-18.2785
1.7800	-0.2818	-18.2586
1.8000	-0.2810	-18.2385
1.8200	-0.2798	-18.2185
1.8400	-0.2794	-18.1985
1.8600	-0.2790	-18.1785
1.8800	-0.2781	-18.1586
1.9000	-0.2774	-18.1385
1.9200	-0.2765	-18.1185
1.9400	-0.2764	-18.0985
1.9600	-0.2750	-18.0785
1.9800	-0.2745	-18.0586
2.0000	-0.2742	-18.0385
2.0200	-0.2724	-18.0186
2.0400	-0.2724	-17.9986
2.0600	-0.2715	-17.9786
2.0800	-0.2711	-17.9586
2.1000	-0.2701	-17.9386
2.1200	-0.2698	-17.9186
2.1400	-0.2693	-17.8985
2.1600	-0.2677	-17.8785
2.1800	-0.2667	-17.8586
2.2000	-0.2659	-17.8386
2.2200	-0.2657	-17.8185
2.2400	-0.2651	-17.7985
2.2600	-0.2637	-17.7785
2.2800	-0.2636	-17.7586
2.3000	-0.2630	-17.7386
2.3200	-0.2624	-17.7186
2.3400	-0.2616	-17.6985
2.3600	-0.2606	-17.6786
2.3800	-0.2601	-17.6586
2.4000	-0.2589	-17.6385
2.4200	-0.2584	-17.6185
2.4400	-0.2578	-17.5985
2.4600	-0.2568	-17.5786
2.4800	-0.2566	-17.5586
2.5000	-0.2552	-17.5385
2.5200	-0.2553	-17.5185
2.5400	-0.2538	-17.4985
2.5600	-0.2528	-17.4786
2.5800	-0.2529	-17.4586
2.6000	-0.2515	-17.4385
2.6200	-0.2512	-17.4185
2.6400	-0.2499	-17.3986
2.6600	-0.2493	-17.3786
2.6800	-0.2483	-17.3586
2.7000	-0.2479	-17.3385
2.7200	-0.2478	-17.3185
2.7400	-0.2464	-17.2985
2.7600	-0.2459	-17.2786
2.7800	-0.2444	-17.2585
2.8000	-0.2442	-17.2386
2.8200	-0.2441	-17.2185
2.8400	-0.2427	-17.1986
2.8600	-0.2426	-17.1786
2.8800	-0.2418	-17.1585
2.9000	-0.2414	-17.1385
2.9200	-0.2403	-17.1185
2.9400	-0.2389	-17.0986
2.9600	-0.2385	-17.0785
2.9800	-0.2377	-17.0585
3.0000	-0.2373	-17.0385
3.0200	-0.2363	-17.0185
3.0400	-0.2352	-16.9986
3.0600	-0.2350	-16.9786
3.0800	-0.2341	-16.9586
3.1000	-0.2338	-16.9385
3.1200	-0.2334	-16.9185
3.1400	-0.2320	-16.8986
3.1600	-0.2315	-16.8786
3.1800	-0.2304	-16.8586
3.2000	-0.2308	-16.8385
3.2200	-0.2297	-16.8186
3.2400	-0.2283	-16.7986
3.2600	-0.2279	-16.7786
3.2800	-0.2272	-16.7586
3.3000	-0.2272	-16.7385
3.3200	-0.2259	-16.7185
3.3400	-0.2255	-16.6986
3.3600	-0.2246	-16.6785
3.3800	-0.2236	-16.6585
3.4000	-0.2237	-16.6385
3.4200	-0.2222	-16.6186
3.4400	-0.2220	-16.5986
3.4600	-0.2209	-16.5785
3.4800	-0.2200	-16.5585
3.5000	-0.2201	-16.5385
3.5200	-0.2186	-16.5186
3.5400	-0.2187	-16.4985
3.5600	-0.2174	-16.4785
3.5800	-0.2168	-16.4585
3.6000	-0.2161	-16.4385
3.6200	-0.2149	-16.4186
3.6400	-0.2148	-16.3986
3.6600	-0.2139	-16.3786
3.6800	-0.2137	-16.3585
3.7000	-0.2129	-16.3385
3.7200	-0.2115	-16.3186
3.7400	-0.2115	-16.2986
3.7600	-0.2102	-16.2786
3.7800	-0.2097	-16.2586
3.8000	-0.2094	-16.2386
3.8200	-0.2090	-16.2186
3.8400	-0.2078	-16.1986
3.8600	-0.2062	-16.1786
3.8800	-0.2064	-16.1585
3.9000	-0.2054	-16.1385
3.9200	-0.2046	-16.1186
3.9400	-0.2041	-16.0986
3.9600	-0.2031	-16.0785
3.9800	-0.2036	-16.0585
4.0000	-0.2020	-16.0386
4.0200	-0.2013	-16.0186
4.0400	-0.2010	-15.9985
4.0600	-0.1999	-15.9785
4.0800	-0.1999	-15.9585
4.1000	-0.1984	-15.9386
4.1200	-0.1982	-15.9185
4.1400	-0.1973	-15.8985
4.1600	-0.1967	-15.8785
4.1800	-0.1960	-15.8585
4.2000	-0.1948	-15.8386
4.2200	-0.1947	-15.8185
4.2400	-0.1933	-15.7985
4.2600	-0.1930	-15.7785
4.2800	-0.1927	-15.7585
4.3000	-0.1922	-15.7386
4.3200	-0.1918	-15.7185
4.3400	-0.1903	-15.6985
4.3600	-0.1903	-15.6785
4.3800	-0.1895	-15.6586
4.4000	-0.1883	-15.6386
4.4200	-0.1880	-15.6186
4.4400	-0.1868	-15.5986
4.4600	-0.1867	-15.5786
4.4800	-0.1856	-15.5586
4.5000	-0.1849	-15.5386
4.5200	-0.1848	-15.5186
4.5400	-0.1839	-15.4986
4.5600	-0.1840	-15.4785
4.5800	-0.1827	-15.4586
4.6000	-0.1817	-15.4386
4.6200	-0.1816	-15.4186
4.6400	-0.1812	-15.3985
4.6600	-0.1806	-15.3785
4.6800	-0.1787	-15.3585
4.7000	-0.1785	-15.3385
4.7200	-0.1777	-15.3185
4.7400	-0.1770	-15.2985
4.7600	-0.1773	-15.2785
4.7800	-0.1762	-15.2585
4.8000	-0.1757	-15.2385
4.8200	-0.1747	-15.2186
4.8400	-0.1740	-15.1985
4.8600	-0.1736	-15.1785
4.8800	-0.1724	-15.1586
4.9000	-0.1726	-15.1386
4.9200	-0.1714	-15.1185
4.9400	-0.1704	-15.0985
4.9600	-0.1704	-15.0785
4.9800	-0.1696	-15.0586
5.0000	-0.1695	-15.0386
5.0200	-0.1685	-15.0186
5.0400	-0.1681	-14.9985
5.0600	-0.1669	-14.9786
5.0800	-0.1662	-14.9586
5.1000	-0.1658	-14.9386
5.1200	-0.1647	-14.9186
5.1400	-0.1649	-14.8985
5.1600	-0.1640	-14.8786
5.1800	-0.1628	-14.8586
5.2000	-0.1628	-14.8385
5.2200	-0.1613	-14.8185
5.2400	-0.1617	-14.7985
5.2600	-0.1601	-14.7785
5.2800	-0.1598	-14.7585
5.3000	-0.1594	-14.7385
5.3200	-0.1580	-14.7185
5.3400	-0.1585	-14.6985
5.3600	-0.1574	-14.6786
5.3800	-0.1573	-14.6585
5.4000	-0.1565	-14.6385
5.4200	-0.1552	-14.6185
5.4400	-0.1553	-14.5985
5.4600	-0.1543	-14.5786
5.4800	-0.1540	-14.5585
5.5000	-0.1534	-14.5385
5.5200	-0.1527	-14.5185
5.5400	-0.1520	-14.4986
5.5600	-0.1505	-14.4786
5.5800	-0.1505	-14.4586
5.6000	-0.1495	-14.4386
5.6200	-0.1495	-14.4185
5.6400	-0.1491	-14.3986
5.6600	-0.1480	-14.3786
5.6800	-0.1477	-14.3585
5.7000	-0.1470	-14.3385
5.7200	-0.1468	-14.3185
5.7400	-0.1456	-14.2985
5.7600	-0.1448	-14.2786
5.7800	-0.1447	-14.2586
5.8000	-0.1439	-14.2386
5.8200	-0.1438	-14.2185
5.8400	-0.1429	-14.1985
5.8600	-0.1420	-14.1785
5.8800	-0.1419	-14.1586
5.9000	-0.1410	-14.1386
5.9200	-0.1406	-14.1185
5.9400	-0.1393	-14.0986
5.9600	-0.1387	-14.0785
5.9800	-0.1390	-14.0585
6.0000	-0.1377	-14.0385
6.0200	-0.1369	-14.0185
6.0400	-0.1361	-13.9986
6.0600	-0.1359	-13.9785
6.0800	-0.1354	-13.9585
6.1000	-0.1338	-13.9385
6.1200	-0.1337	-13.9185
6.1400	-0.1334	-13.8986
6.1600	-0.1330	-13.8786
6.1800	-0.1320	-13.8586
6.2000	-0.1317	-13.8385
6.2200	-0.1316	-13.8185
6.2400	-0.1300	-13.7986
6.2600	-0.1299	-13.7786
6.2800	-0.1286	-13.7586
6.3000	-0.1285	-13.7385
6.3200	-0.1284	-13.7185
6.3400	-0.1270	-13.6986
6.3600	-0.1270	-13.6786
6.3800	-0.1272	-13.6585
6.4000	-0.1252	-13.6385
6.4200	-0.1242	-13.6186
6.4400	-0.1238	-13.5986
6.4600	-0.1242	-13.5785
6.4800	-0.1227	-13.5585
6.5000	-0.1225	-13.5385
6.5200	-0.1215	-13.5186
6.5400	-0.1213	-13.4985
6.5600	-0.1211	-13.4785
6.5800	-0.1203	-13.4585
6.6000	-0.1199	-13.4385
6.6200	-0.1188	-13.4186
6.6400	-0.1187	-13.3985
6.6600	-0.1184	-13.3785
6.6800	-0.1173	-13.3585
6.7000	-0.1165	-13.3385
6.7200	-0.1158	-13.3186
6.7400	-0.1159	-13.2986
6.7600	-0.1153	-13.2786
6.7800	-0.1144	-13.2585
6.8000	-0.1138	-13.2385
6.8200	-0.1131	-13.2186
6.8400	-0.1125	-13.1986
6.8600	-0.1120	-13.1786
6.8800	-0.1117	-13.1585
6.9000	-0.1109	-13.1386
6.9200	-0.1099	-13.1186
6.9400	-0.1090	-13.0986
6.9600	-0.1087	-13.0786
6.9800	-0.1087	-13.0585
7.0000	-0.1079	-13.0386
7.0200	-0.1072	-13.0186
7.0400	-0.1069	-12.9985
7.0600	-0.1063	-12.9785
7.0800	-0.1064	-12.9585
7.1000	-0.1049	-12.9385
7.1200	-0.1045	-12.9185
7.1400	-0.1041	-12.8985
7.1600	-0.1037	-12.8785
7.1800	-0.1032	-12.8585
7.2000	-0.1027	-12.8386
7.2200	-0.1021	-12.8186
7.2400	-0.1017	-12.7986
7.2600	-0.1008	-12.7785
7.2800	-0.1007	-12.7585
7.3000	-0.1005	-12.7386
7.3200	-0.0999	-12.7186
7.3400	-0.0990	-12.6986
7.3600	-0.0990	-12.6785
7.3800	-0.0981	-12.6585
7.4000	-0.0973	-12.6386
7.4200	-0.0973	-12.6185
7.4400	-0.0960	-12.5985
7.4600	-0.0962	-12.5785
7.4800	-0.0958	-12.5586
7.5000	-0.0951	-12.5386
7.5200	-0.0940	-12.5186
7.5400	-0.0933	-12.4986
7.5600	-0.0936	-12.4785
7.5800	-0.0929	-12.4586
7.6000	-0.0921	-12.4386
7.6200	-0.0914	-12.4186
7.6400	-0.0910	-12.3985
7.6600	-0.0909	-12.3785
7.6800	-0.0900	-12.3585
7.7000	-0.0894	-12.3385
7.7200	-0.0889	-12.3185
7.7400	-0.0889	-12.2985
7.7600	-0.0884	-12.2785
7.7800	-0.0875	-12.2586
7.8000	-0.0872	-12.2385
7.8200	-0.0866	-12.2185
7.8400	-0.0865	-12.1985
7.8600	-0.0858	-12.1785
7.8800	-0.0851	-12.1586
7.9000	-0.0846	-12.1386
7.9200	-0.0843	-12.1186
7.9400	-0.0837	-12.0985
7.9600	-0.0831	-12.0786
7.9800	-0.0829	-12.0586
8.0000	-0.0820	-12.0385
8.0200	-0.0810	-12.0186
8.0400	-0.0810	-11.9985
8.0600	-0.0798	-11.9785
8.0800	-0.0795	-11.9586
8.1000	-0.0793	-11.9386
8.1200	-0.0788	-11.9186
8.1400	-0.0784	-11.8985
8.1600	-0.0776	-11.8786
8.1800	-0.0775	-11.8586
8.2000	-0.0771	-11.8386
8.2200	-0.0761	-11.8185
8.2400	-0.0763	-11.7985
8.2600	-0.0753	-11.7785
8.2800	-0.0749	-11.7586
8.3000	-0.0743	-11.7386
8.3200	-0.0740	-11.7185
8.3400	-0.0739	-11.6985
8.3600	-0.0728	-11.6785
8.3800	-0.0731	-11.6585
8.4000	-0.0717	-11.6385
8.4200	-0.0713	-11.6185
8.4400	-0.0712	-11.5985
8.4600	-0.0712	-11.5786
8.4800	-0.0706	-11.5586
8.5000	-0.0697	-11.5386
8.5200	-0.0696	-11.5185
8.5400	-0.0689	-11.4986
8.5600	-0.0683	-11.4786
8.5800	-0.0679	-11.4586
8.6000	-0.0672	-11.4386
8.6200	-0.0672	-11.4185
8.6400	-0.0667	-11.3986
8.6600	-0.0663	-11.3786
8.6800	-0.0658	-11.3586
8.7000	-0.0653	-11.3385
8.7200	-0.0654	-11.3185
8.7400	-0.0643	-11.2986
8.7600	-0.0643	-11.2786
8.7800	-0.0634	-11.2585
8.8000	-0.0625	-11.2385
8.8200	-0.0631	-11.2185
8.8400	-0.0623	-11.1985
8.8600	-0.0615	-11.1785
8.8800	-0.0610	-11.1585
8.9000	-0.0606	-11.1385
8.9200	-0.0604	-11.1185
8.9400	-0.0594	-11.0986
8.9600	-0.0596	-11.0785
8.9800	-0.0593	-11.0585
9.0000	-0.0590	-11.0385
9.0200	-0.0583	-11.0185
9.0400	-0.0579	-10.9986
9.0600	-0.0584	-10.9785
9.0800	-0.0577	-10.9585
9.1000	-0.0576	-10.9385
9.1200	-0.0574	-10.9185
9.1400	-0.0568	-10.8986
9.1600	-0.0559	-10.8786
9.1800	-0.0558	-10.8586
9.2000	-0.0561	-10.8385
9.2200	-0.0554	-10.8186
9.2400	-0.0541	-10.7986
9.2600	-0.0541	-10.7786
9.2800	-0.0533	-10.7586
9.3000	-0.0534	-10.7385
9.3200	-0.0531	-10.7185
9.3400	-0.0521	-10.6986
9.3600	-0.0520	-10.6786
9.3800	-0.0515	-10.6585
9.4000	-0.0520	-10.6385
9.4200	-0.0506	-10.6185
9.4400	-0.0508	-10.5985
9.4600	-0.0499	-10.5785
9.4800	-0.0494	-10.5585
9.5000	-0.0492	-10.5385
9.5200	-0.0486	-10.5186
9.5400	-0.0485	-10.4985
9.5600	-0.0481	-10.4785
9.5800	-0.0480	-10.4585
9.6000	-0.0480	-10.4385
9.6200	-0.0470	-10.4186
9.6400	-0.0469	-10.3986
9.6600	-0.0462	-10.3786
9.6800	-0.0465	-10.3585
9.7000	-0.0457	-10.3385
9.7200	-0.0456	-10.3186
9.7400	-0.0457	-10.2986
9.7600	-0.0446	-10.2786
9.7800	-0.0441	-10.2585
9.8000	-0.0446	-10.2385
9.8200	-0.0436	-10.2186
9.8400	-0.0432	-10.1985
9.8600	-0.0422	-10.1786
9.8800	-0.0433	-10.1586
9.9000	-0.0425	-10.1386
9.9200	-0.0416	-10.1186
9.9400	-0.0416	-10.0986
9.9600	-0.0414	-10.0786
9.9800	-0.0412	-10.0585
10.0000	-0.0402	-10.0386
10.0200	-0.0409	-10.0186
10.0400	-0.0404	-9.9985
10.0600	-0.0395	-9.9785
10.0800	-0.0402	-9.9585
10.1000	-0.0386	-9.9385
10.1200	-0.0385	-9.9185
10.1400	-0.0385	-9.8985
10.1600	-0.0378	-9.8785
10.1800	-0.0385	-9.8585
10.2000	-0.0375	-9.8385
10.2200	-0.0381	-9.8185
10.2400	-0.0374	-9.7986
10.2600	-0.0370	-9.7786
10.2800	-0.0367	-9.7585
10.3000	-0.0363	-9.7386
10.3200	-0.0363	-9.7186
10.3400	-0.0356	-9.6986
10.3600	-0.0359	-9.6785
10.3800	-0.0351	-9.6585
10.4000	-0.0342	-9.6386
10.4200	-0.0345	-9.6186
10.4400	-0.0338	-9.5986
10.4600	-0.0343	-9.5785
10.4800	-0.0337	-9.5586
10.5000	-0.0334	-9.5386
10.5200	-0.0331	-9.5186
10.5400	-0.0325	-9.4986
10.5600	-0.0334	-9.4785
10.5800	-0.0322	-9.4586
10.6000	-0.0322	-9.4386
10.6200	-0.0319	-9.4186
10.6400	-0.0315	-9.3985
10.6600	-0.0320	-9.3785
10.6800	-0.0311	-9.3585
10.7000	-0.0312	-9.3386
10.7200	-0.0312	-9.3185
10.7400	-0.0305	-9.2985
10.7600	-0.0311	-9.2785
10.7800	-0.0297	-9.2586
10.8000	-0.0301	-9.2385
10.8200	-0.0292	-9.2185
10.8400	-0.0291	-9.1985
10.8600	-0.0290	-9.1785
10.8800	-0.0285	-9.1586
10.9000	-0.0290	-9.1385
10.9200	-0.0282	-9.1185
10.9400	-0.0280	-9.0985
10.9600	-0.0283	-9.0785
10.9800	-0.0276	-9.0586
11.0000	-0.0279	-9.0385
11.0200	-0.0270	-9.0186
11.0400	-0.0276	-8.9986
11.0600	-0.0272	-8.9786
11.0800	-0.0260	-8.9586
11.1000	-0.0265	-8.9386
11.1200	-0.0263	-8.9186
11.1400	-0.0269	-8.8985
11.1600	-0.0258	-8.8785
11.1800	-0.0246	-8.8585
11.2000	-0.0251	-8.8385
11.2200	-0.0252	-8.8185
11.2400	-0.0261	-8.7985
11.2600	-0.0244	-8.7785
11.2800	-0.0240	-8.7586
11.3000	-0.0247	-8.7385
11.3200	-0.0241	-8.7185
11.3400	-0.0246	-8.6985
11.3600	-0.0241	-8.6786
11.3800	-0.0244	-8.6586
11.4000	-0.0236	-8.6386
11.4200	-0.0234	-8.6186
11.4400	-0.0230	-8.5985
11.4600	-0.0221	-8.5786
11.4800	-0.0237	-8.5586
11.5000	-0.0231	-8.5385
11.5200	-0.0226	-8.5185
11.5400	-0.0226	-8.4985
11.5600	-0.0220	-8.4786
11.5800	-0.0221	-8.4585
11.6000	-0.0219	-8.4386
11.6200	-0.0217	-8.4185
11.6400	-0.0221	-8.3986
11.6600	-0.0213	-8.3786
11.6800	-0.0214	-8.3586
11.7000	-0.0207	-8.3386
11.7200	-0.0221	-8.3185
11.7400	-0.0212	-8.2986
11.7600	-0.0207	-8.2786
11.7800	-0.0203	-8.2585
11.8000	-0.0201	-8.2385
11.8200	-0.0211	-8.2185
11.8400	-0.0206	-8.1985
11.8600	-0.0199	-8.1785
11.8800	-0.0201	-8.1585
11.9000	-0.0193	-8.1385
11.9200	-0.0200	-8.1185
11.9400	-0.0188	-8.0986
11.9600	-0.0195	-8.0785
11.9800	-0.0196	-8.0585
12.0000	-0.0191	-8.0386
12.0200	-0.0189	-8.0185
12.0400	-0.0183	-7.9986
12.0600	-0.0186	-7.9785
12.0800	-0.0182	-7.9585
12.1000	-0.0182	-7.9385
12.1200	-0.0188	-7.9185
12.1400	-0.0178	-7.8986
12.1600	-0.0177	-7.8786
12.1800	-0.0179	-7.8586
12.2000	-0.0178	-7.8385
12.2200	-0.0176	-7.8186
12.2400	-0.0171	-7.7986
12.2600	-0.0175	-7.7786
12.2800	-0.0168	-7.7586
12.3000	-0.0172	-7.7385
12.3200	-0.0170	-7.7185
12.3400	-0.0169	-7.6986
12.3600	-0.0166	-7.6786
12.3800	-0.0160	-7.6586
12.4000	-0.0168	-7.6385
12.4200	-0.0167	-7.6185
12.4400	-0.0161	-7.5985
12.4600	-0.0166	-7.5785
12.4800	-0.0158	-7.5585
12.5000	-0.0161	-7.5385
12.5200	-0.0156	-7.5185
12.5400	-0.0159	-7.4985
12.5600	-0.0160	-7.4785
12.5800	-0.0157	-7.4585
12.6000	-0.0159	-7.4385
12.6200	-0.0148	-7.4186
12.6400	-0.0153	-7.3986
12.6600	-0.0153	-7.3786
12.6800	-0.0153	-7.3585
12.7000	-0.0147	-7.3385
12.7200	-0.0145	-7.3186
12.7400	-0.0152	-7.2986
12.7600	-0.0155	-7.2786
12.7800	-0.0141	-7.2585
12.8000	-0.0149	-7.2386
12.8200	-0.0142	-7.2186
12.8400	-0.0142	-7.1986
12.8600	-0.0142	-7.1785
12.8800	-0.0147	-7.1585
12.9000	-0.0148	-7.1385
12.9200	-0.0140	-7.1186
12.9400	-0.0140	-7.0986
12.9600	-0.0137	-7.0785
12.9800	-0.0140	-7.0585
13.0000	-0.0137	-7.0386
13.0200	-0.0132	-7.0186
13.0400	-0.0138	-6.9985
13.0600	-0.0138	-6.9785
13.0800	-0.0138	-6.9585
13.1000	-0.0132	-6.9386
13.1200	-0.0134	-6.9186
13.1400	-0.0137	-6.8985
13.1600	-0.0134	-6.8785
13.1800	-0.0134	-6.8585
13.2000	-0.0130	-6.8386
13.2200	-0.0136	-6.8186
13.2400	-0.0134	-6.7985
13.2600	-0.0128	-6.7785
13.2800	-0.0127	-6.7585
13.3000	-0.0125	-6.7386
13.3200	-0.0129	-6.7186
13.3400	-0.0131	-6.6986
13.3600	-0.0125	-6.6786
13.3800	-0.0126	-6.6586
13.4000	-0.0122	-6.6386
13.4200	-0.0126	-6.6186
13.4400	-0.0121	-6.5986
13.4600	-0.0124	-6.5785
13.4800	-0.0125	-6.5585
13.5000	-0.0121	-6.5386
13.5200	-0.0124	-6.5185
13.5400	-0.0122	-6.4985
13.5600	-0.0122	-6.4785
13.5800	-0.0125	-6.4585
13.6000	-0.0115	-6.4386
13.6200	-0.0116	-6.4185
13.6400	-0.0115	-6.3985
13.6600	-0.0116	-6.3785
13.6800	-0.0117	-6.3585
13.7000	-0.0112	-6.3385
13.7200	-0.0115	-6.3185
13.7400	-0.0115	-6.2985
13.7600	-0.0116	-6.2785
13.7800	-0.0111	-6.2585
13.8000	-0.0111	-6.2386
13.8200	-0.0117	-6.2186
13.8400	-0.0113	-6.1985
13.8600	-0.0110	-6.1785
13.8800	-0.0109	-6.1586
13.9000	-0.0109	-6.1386
13.9200	-0.0116	-6.1185
13.9400	-0.0110	-6.0985
13.9600	-0.0112	-6.0785
13.9800	-0.0107	-6.0586
14.0000	-0.0108	-6.0386
14.0200	-0.0106	-6.0186
14.0400	-0.0106	-5.9985
14.0600	-0.0106	-5.9786
14.0800	-0.0103	-5.9586
14.1000	-0.0109	-5.9386
14.1200	-0.0111	-5.9185
14.1400	-0.0109	-5.8985
14.1600	-0.0103	-5.8785
14.1800	-0.0104	-5.8586
14.2000	-0.0102	-5.8385
14.2200	-0.0107	-5.8185
14.2400	-0.0102	-5.7985
14.2600	-0.0095	-5.7785
14.2800	-0.0099	-5.7586
14.3000	-0.0100	-5.7385
14.3200	-0.0104	-5.7185
14.3400	-0.0103	-5.6985
14.3600	-0.0101	-5.6786
14.3800	-0.0098	-5.6586
14.4000	-0.0097	-5.6385
14.4200	-0.0094	-5.6185
14.4400	-0.0099	-5.5985
14.4600	-0.0096	-5.5786
14.4800	-0.0100	-5.5585
14.5000	-0.0091	-5.5385
14.5200	-0.0098	-5.5185
14.5400	-0.0096	-5.4986
14.5600	-0.0095	-5.4786
14.5800	-0.0097	-5.4586
14.6000	-0.0093	-5.4386
14.6200	-0.0091	-5.4186
14.6400	-0.0096	-5.3986
14.6600	-0.0093	-5.3786
14.6800	-0.0093	-5.3586
14.7000	-0.0088	-5.3386
14.7200	-0.0092	-5.3185
14.7400	-0.0094	-5.2986
14.7600	-0.0094	-5.2786
14.7800	-0.0090	-5.2585
14.8000	-0.0091	-5.2386
14.8200	-0.0095	-5.2185
14.8400	-0.0095	-5.1985
14.8600	-0.0088	-5.1785
14.8800	-0.0086	-5.1585
14.9000	-0.0090	-5.1385
14.9200	-0.0095	-5.1185
14.9400	-0.0080	-5.0985
14.9600	-0.0083	-5.0785
14.9800	-0.0088	-5.0585
15.0000	-0.0086	-5.0385
15.0200	-0.0084	-5.0185
15.0400	-0.0081	-4.9985
15.0600	-0.0090	-4.9785
15.0800	-0.0084	-4.9585
15.1000	-0.0087	-4.9385
15.1200	-0.0084	-4.9185
15.1400	-0.0079	-4.8986
15.1600	-0.0084	-4.8786
15.1800	-0.0082	-4.8586
15.2000	-0.0083	-4.8385
15.2200	-0.0081	-4.8185
15.2400	-0.0078	-4.7986
15.2600	-0.0081	-4.7786
15.2800	-0.0075	-4.7585
15.3000	-0.0084	-4.7385
15.3200	-0.0080	-4.7185
15.3400	-0.0079	-4.6986
15.3600	-0.0075	-4.6786
15.3800	-0.0077	-4.6586
15.4000	-0.0085	-4.6385
15.4200	-0.0082	-4.6185
15.4400	-0.0081	-4.5986
15.4600	-0.0080	-4.5785
15.4800	-0.0073	-4.5585
15.5000	-0.0077	-4.5385
15.5200	-0.0076	-4.5185
15.5400	-0.0079	-4.4985
15.5600	-0.0075	-4.4785
15.5800	-0.0076	-4.4585
15.6000	-0.0076	-4.4385
15.6200	-0.0069	-4.4185
15.6400	-0.0076	-4.3985
15.6600	-0.0073	-4.3785
15.6800	-0.0074	-4.3585
15.7000	-0.0071	-4.3385
15.7200	-0.0071	-4.3186
15.7400	-0.0077	-4.2986
15.7600	-0.0067	-4.2786
15.7800	-0.0065	-4.2585
15.8000	-0.0070	-4.2385
15.8200	-0.0066	-4.2186
15.8400	-0.0071	-4.1986
15.8600	-0.0064	-4.1785
15.8800	-0.0070	-4.1585
15.9000	-0.0070	-4.1385
15.9200	-0.0069	-4.1186
15.9400	-0.0065	-4.0986
15.9600	-0.0066	-4.0786
15.9800	-0.0068	-4.0585
16.0000	-0.0067	-4.0385
16.0200	-0.0067	-4.0186
16.0400	-0.0064	-3.9985
16.0600	-0.0063	-3.9786
16.0800	-0.0070	-3.9585
16.1000	-0.0063	-3.9386
16.1200	-0.0066	-3.9186
16.1400	-0.0063	-3.8985
16.1600	-0.0066	-3.8785
16.1800	-0.0069	-3.8585
16.2000	-0.0059	-3.8385
16.2200	-0.0067	-3.8186
16.2400	-0.0057	-3.7985
16.2600	-0.0061	-3.7785
16.2800	-0.0060	-3.7585
16.3000	-0.0059	-3.7386
16.3200	-0.0058	-3.7186
16.3400	-0.0052	-3.6986
16.3600	-0.0056	-3.6785
16.3800	-0.0054	-3.6585
16.4000	-0.0052	-3.6386
16.4200	-0.0058	-3.6186
16.4400	-0.0053	-3.5986
16.4600	-0.0055	-3.5785
16.4800	-0.0054	-3.5585
16.5000	-0.0057	-3.5386
16.5200	-0.0051	-3.5186
16.5400	-0.0044	-3.4986
16.5600	-0.0057	-3.4785
16.5800	-0.0050	-3.4585
16.6000	-0.0049	-3.4386
16.6200	-0.0053	-3.4185
16.6400	-0.0051	-3.3985
16.6600	-0.0054	-3.3785
16.6800	-0.0046	-3.3586
16.7000	-0.0047	-3.3386
16.7200	-0.0043	-3.3185
16.7400	-0.0041	-3.2985
16.7600	-0.0050	-3.2785
16.7800	-0.0041	-3.2586
16.8000	-0.0046	-3.2386
16.8200	-0.0041	-3.2186
16.8400	-0.0043	-3.1985
16.8600	-0.0050	-3.1785
16.8800	-0.0044	-3.1586
16.9000	-0.0047	-3.1386
16.9200	-0.0036	-3.1186
16.9400	-0.0036	-3.0985
16.9600	-0.0043	-3.0785
16.9800	-0.0037	-3.0586
17.0000	-0.0040	-3.0385
17.0200	-0.0034	-3.0186
17.0400	-0.0039	-2.9985
17.0600	-0.0037	-2.9785
17.0800	-0.0031	-2.9586
17.1000	-0.0038	-2.9386
17.1200	-0.0033	-2.9185
17.1400	-0.0041	-2.8985
17.1600	-0.0035	-2.8786
17.1800	-0.0032	-2.8586
17.2000	-0.0032	-2.8385
17.2200	-0.0033	-2.8185
17.2400	-0.0037	-2.7985
17.2600	-0.0025	-2.7785
17.2800	-0.0023	-2.7585
17.3000	-0.0030	-2.7385
17.3200	-0.0034	-2.7185
17.3400	-0.0038	-2.6985
17.3600	-0.0024	-2.6785
17.3800	-0.0029	-2.6586
17.4000	-0.0023	-2.6386
17.4200	-0.0027	-2.6185
17.4400	-0.0032	-2.5985
17.4600	-0.0024	-2.5786
17.4800	-0.0034	-2.5586
17.5000	-0.0027	-2.5386
17.5200	-0.0022	-2.5186
17.5400	-0.0025	-2.4985
17.5600	-0.0021	-2.4786
17.5800	-0.0030	-2.4586
17.6000	-0.0021	-2.4386
17.6200	-0.0026	-2.4185
17.6400	-0.0026	-2.3985
17.6600	-0.0019	-2.3786
17.6800	-0.0023	-2.3586
17.7000	-0.0020	-2.3385
17.7200	-0.0023	-2.3185
17.7400	-0.0024	-2.2986
17.7600	-0.0013	-2.2786
17.7800	-0.0020	-2.2585
17.8000	-0.0017	-2.2385
17.8200	-0.0020	-2.2185
17.8400	-0.0017	-2.1985
17.8600	-0.0020	-2.1786
17.8800	-0.0018	-2.1585
17.9000	-0.0011	-2.1385
17.9200	-0.0014	-2.1185
17.9400	-0.0006	-2.0985
17.9600	-0.0010	-2.0785
17.9800	-0.0017	-2.0585
18.0000	-0.0009	-2.0385
18.0200	-0.0014	-2.0185
18.0400	-0.0005	-1.9986
18.0600	-0.0011	-1.9786
18.0800	-0.0007	-1.9586
18.1000	-0.0007	-1.9385
18.1200	-0.0007	-1.9186
18.1400	-0.0004	-1.8986
18.1600	-0.0005	-1.8786
18.1800	-0.0002	-1.8586
18.2000	-0.0007	-1.8385
18.2200	-0.0008	-1.8185
18.2400	0.0001	-1.7986
18.2600	-0.0006	-1.7786
18.2800	-0.0002	-1.7586
18.3000	-0.0006	-1.7385
18.3200	-0.0004	-1.7185
18.3400	0.0008	-1.6986
18.3600	0.0002	-1.6786
18.3800	0.0003	-1.6586
18.4000	0.0002	-1.6385
18.4200	0.0008	-1.6185
18.4400	0.0004	-1.5986
18.4600	-0.0002	-1.5786
18.4800	0.0002	-1.5585
18.5000	0.0001	-1.5385
18.5200	0.0010	-1.5185
18.5400	0.0015	-1.4985
18.5600	0.0011	-1.4785
18.5800	0.0007	-1.4585
18.6000	0.0002	-1.4385
18.6200	0.0009	-1.4186
18.6400	0.0011	-1.3986
18.6600	0.0012	-1.3785
18.6800	0.0013	-1.3585
18.7000	0.0007	-1.3385
18.7200	0.0015	-1.3186
18.7400	0.0011	-1.2986
18.7600	0.0016	-1.2785
18.7800	0.0018	-1.2585
18.8000	0.0011	-1.2385
18.8200	0.0016	-1.2186
18.8400	0.0010	-1.1986
18.8600	0.0017	-1.1786
18.8800	0.0017	-1.1585
18.9000	0.0014	-1.1386
18.9200	0.0021	-1.1186
18.9400	0.0012	-1.0985
18.9600	0.0015	-1.0785
18.9800	0.0017	-1.0585
19.0000	0.0021	-1.0385
19.0200	0.0022	-1.0186
19.0400	0.0019	-0.9985
19.0600	0.0022	-0.9785
19.0800	0.0020	-0.9585
19.1000	0.0021	-0.9385
19.1200	0.0027	-0.9185
19.1400	0.0020	-0.8985
19.1600	0.0030	-0.8785
19.1800	0.0022	-0.8585
19.2000	0.0024	-0.8386
19.2200	0.0025	-0.8186
19.2400	0.0034	-0.7986
19.2600	0.0031	-0.7786
19.2800	0.0024	-0.7585
19.3000	0.0031	-0.7386
19.3200	0.0026	-0.7186
19.3400	0.0033	-0.6985
19.3600	0.0034	-0.6785
19.3800	0.0030	-0.6585
19.4000	0.0038	-0.6385
19.4200	0.0035	-0.6186
19.4400	0.0032	-0.5986
19.4600	0.0035	-0.5785
19.4800	0.0034	-0.5586
19.5000	0.0037	-0.5386
19.5200	0.0033	-0.5186
19.5400	0.0039	-0.4986
19.5600	0.0035	-0.4785
19.5800	0.0039	-0.4585
19.6000	0.0042	-0.4386
19.6200	0.0036	-0.4185
19.6400	0.0039	-0.3985
19.6600	0.0037	-0.3785
19.6800	0.0035	-0.3585
19.7000	0.0039	-0.3386
19.7200	0.0037	-0.3185
19.7400	0.0044	-0.2985
19.7600	0.0037	-0.2785
19.7800	0.0043	-0.2586
19.8000	0.0048	-0.2386
19.8200	0.0041	-0.2186
19.8400	0.0049	-0.1985
19.8600	0.0041	-0.1785
19.8800	0.0046	-0.1586
19.9000	0.0038	-0.1386
19.9200	0.0051	-0.1186
19.9400	0.0045	-0.0985
19.9600	0.0045	-0.0785
19.9800	0.0050	-0.0586
20.0000	0.0052	-0.0386
20.0200	0.0048	-0.0186
20.0400	0.0047	0.0015
20.0600	0.0048	0.0214
20.0800	0.0051	0.0414
20.1000	0.0049	0.0615
20.1200	0.0057	0.0814
20.1400	0.0052	0.1015
20.1600	0.0053	0.1214
20.1800	0.0056	0.1414
20.2000	0.0053	0.1615
20.2200	0.0054	0.1815
20.2400	0.0057	0.2015
20.2600	0.0060	0.2214
20.2800	0.0063	0.2414
20.3000	0.0057	0.2615
20.3200	0.0060	0.2815
20.3400	0.0058	0.3015
20.3600	0.0058	0.3214
20.3800	0.0062	0.3414
20.4000	0.0062	0.3614
20.4200	0.0061	0.3815
20.4400	0.0061	0.4015
20.4600	0.0068	0.4214
20.4800	0.0068	0.4415
20.5000	0.0068	0.4614
20.5200	0.0065	0.4815
20.5400	0.0065	0.5015
20.5600	0.0061	0.5214
20.5800	0.0067	0.5414
20.6000	0.0070	0.5614
20.6200	0.0074	0.5814
20.6400	0.0063	0.6015
20.6600	0.0070	0.6214
20.6800	0.0069	0.6414
20.7000	0.0072	0.6614
20.7200	0.0069	0.6815
20.7400	0.0075	0.7015
20.7600	0.0075	0.7214
20.7800	0.0072	0.7415
20.8000	0.0072	0.7615
20.8200	0.0071	0.7815
20.8400	0.0068	0.8015
20.8600	0.0078	0.8214
20.8800	0.0077	0.8415
20.9000	0.0075	0.8615
20.9200	0.0071	0.8815
20.9400	0.0072	0.9015
20.9600	0.0075	0.9214
20.9800	0.0077	0.9415
21.0000	0.0079	0.9615
21.0200	0.0078	0.9815
21.0400	0.0082	1.0014
21.0600	0.0080	1.0214
21.0800	0.0084	1.0415
21.1000	0.0085	1.0615
21.1200	0.0082	1.0815
21.1400	0.0082	1.1014
21.1600	0.0083	1.1214
21.1800	0.0082	1.1414
21.2000	0.0079	1.1614
21.2200	0.0083	1.1814
21.2400	0.0090	1.2014
21.2600	0.0087	1.2214
21.2800	0.0085	1.2415
21.3000	0.0086	1.2615
21.3200	0.0092	1.2815
21.3400	0.0091	1.3014
21.3600	0.0089	1.3215
21.3800	0.0086	1.3415
21.4000	0.0082	1.3615
21.4200	0.0090	1.3815
21.4400	0.0091	1.4015
21.4600	0.0092	1.4215
21.4800	0.0092	1.4414
21.5000	0.0086	1.4615
21.5200	0.0090	1.4814
21.5400	0.0094	1.5014
21.5600	0.0097	1.5215
21.5800	0.0097	1.5414
21.6000	0.0091	1.5615
21.6200	0.0100	1.5814
21.6400	0.0101	1.6015
21.6600	0.0096	1.6215
21.6800	0.0095	1.6415
21.7000	0.0099	1.6615
21.7200	0.0102	1.6814
21.7400	0.0099	1.7014
21.7600	0.0096	1.7214
21.7800	0.0096	1.7414
21.8000	0.0095	1.7615
21.8200	0.0100	1.7814
21.8400	0.0102	1.8014
21.8600	0.0104	1.8214
21.8800	0.0094	1.8415
21.9000	0.0100	1.8615
21.9200	0.0107	1.8814
21.9400	0.0101	1.9014
21.9600	0.0104	1.9214
21.9800	0.0101	1.9415
22.0000	0.0102	1.9615
22.0200	0.0107	1.9814
22.0400	0.0109	2.0015
22.0600	0.0111	2.0215
22.0800	0.0104	2.0415
22.1000	0.0110	2.0615
22.1200	0.0112	2.0814
22.1400	0.0110	2.1015
22.1600	0.0113	2.1215
22.1800	0.0109	2.1415
22.2000	0.0112	2.1614
22.2200	0.0111	2.1814
22.2400	0.0114	2.2014
22.2600	0.0108	2.2215
22.2800	0.0111	2.2415
22.3000	0.0119	2.2614
22.3200	0.0114	2.2814
22.3400	0.0115	2.3015
22.3600	0.0116	2.3215
22.3800	0.0121	2.3414
22.4000	0.0117	2.3614
22.4200	0.0113	2.3814
22.4400	0.0115	2.4015
22.4600	0.0117	2.4215
22.4800	0.0120	2.4415
22.5000	0.0122	2.4614
22.5200	0.0120	2.4814
22.5400	0.0119	2.5015
22.5600	0.0122	2.5215
22.5800	0.0125	2.5415
22.6000	0.0116	2.5615
22.6200	0.0113	2.5815
22.6400	0.0121	2.6015
22.6600	0.0121	2.6215
22.6800	0.0125	2.6415
22.7000	0.0128	2.6615
22.7200	0.0124	2.6815
22.7400	0.0124	2.7015
22.7600	0.0122	2.7215
22.7800	0.0128	2.7414
22.8000	0.0125	2.7615
22.8200	0.0127	2.7815
22.8400	0.0132	2.8015
22.8600	0.0126	2.8215
22.8800	0.0130	2.8414
22.9000	0.0128	2.8614
22.9200	0.0132	2.8814
22.9400	0.0131	2.9014
22.9600	0.0127	2.9215
22.9800	0.0137	2.9414
23.0000	0.0129	2.9614
23.0200	0.0133	2.9814
23.0400	0.0133	3.0015
23.0600	0.0132	3.0215
23.0800	0.0133	3.0414
23.1000	0.0136	3.0614
23.1200	0.0137	3.0814
23.1400	0.0132	3.1015
23.1600	0.0139	3.1215
23.1800	0.0139	3.1415
23.2000	0.0134	3.1615
23.2200	0.0139	3.1815
23.2400	0.0138	3.2015
23.2600	0.0144	3.2214
23.2800	0.0139	3.2414
23.3000	0.0136	3.2615
23.3200	0.0144	3.2815
23.3400	0.0139	3.3015
23.3600	0.0144	3.3214
23.3800	0.0141	3.3414
23.4000	0.0147	3.3615
23.4200	0.0145	3.3815
23.4400	0.0138	3.4015
23.4600	0.0143	3.4214
23.4800	0.0141	3.4414
23.5000	0.0145	3.4615
23.5200	0.0143	3.4815
23.5400	0.0139	3.5014
23.5600	0.0149	3.5214
23.5800	0.0146	3.5414
23.6000	0.0149	3.5614
23.6200	0.0152	3.5815
23.6400	0.0151	3.6014
23.6600	0.0153	3.6214
23.6800	0.0149	3.6415
23.7000	0.0155	3.6614
23.7200	0.0151	3.6815
23.7400	0.0156	3.7015
23.7600	0.0156	3.7214
23.7800	0.0148	3.7415
23.8000	0.0156	3.7615
23.8200	0.0148	3.7815
23.8400	0.0156	3.8015
23.8600	0.0156	3.8214
23.8800	0.0155	3.8414
23.9000	0.0157	3.8615
23.9200	0.0152	3.8815
23.9400	0.0164	3.9014
23.9600	0.0158	3.9214
23.9800	0.0159	3.9414
24.0000	0.0161	3.9615
24.0200	0.0157	3.9815
24.0400	0.0167	4.0014
24.0600	0.0163	4.0214
24.0800	0.0161	4.0415
24.1000	0.0169	4.0615
24.1200	0.0164	4.0815
24.1400	0.0165	4.1014
24.1600	0.0162	4.1214
24.1800	0.0168	4.1414
24.2000	0.0165	4.1614
24.2200	0.0167	4.1815
24.2400	0.0174	4.2014
24.2600	0.0171	4.2214
24.2800	0.0163	4.2414
24.3000	0.0170	4.2615
24.3200	0.0170	4.2815
24.3400	0.0168	4.3014
24.3600	0.0171	4.3214
24.3800	0.0176	4.3415
24.4000	0.0167	4.3615
24.4200	0.0169	4.3815
24.4400	0.0174	4.4014
24.4600	0.0169	4.4214
24.4800	0.0179	4.4415
24.5000	0.0171	4.4615
24.5200	0.0172	4.4815
24.5400	0.0176	4.5014
24.5600	0.0179	4.5215
24.5800	0.0179	4.5415
24.6000	0.0172	4.5615
24.6200	0.0183	4.5815
24.6400	0.0180	4.6014
24.6600	0.0179	4.6214
24.6800	0.0187	4.6415
24.7000	0.0172	4.6615
24.7200	0.0180	4.6814
24.7400	0.0176	4.7014
24.7600	0.0179	4.7215
24.7800	0.0182	4.7415
24.8000	0.0184	4.7615
24.8200	0.0185	4.7814
24.8400	0.0182	4.8014
24.8600	0.0188	4.8215
24.8800	0.0186	4.8415
24.9000	0.0184	4.8615
24.9200	0.0194	4.8814
24.9400	0.0187	4.9014
24.9600	0.0194	4.9215
24.9800	0.0187	4.9415
25.0000	0.0187	4.9615
25.0200	0.0200	4.9814
25.0400	0.0191	5.0015
25.0600	0.0191	5.0215
25.0800	0.0186	5.0415
25.1000	0.0193	5.0615
25.1200	0.0195	5.0815
25.1400	0.0194	5.1015
25.1600	0.0194	5.1215
25.1800	0.0192	5.1415
25.2000	0.0199	5.1615
25.2200	0.0202	5.1815
25.2400	0.0201	5.2015
25.2600	0.0205	5.2214
25.2800	0.0198	5.2415
25.3000	0.0199	5.2614
25.3200	0.0197	5.2814
25.3400	0.0205	5.3014
25.3600	0.0202	5.3215
25.3800	0.0197	5.3415
25.4000	0.0206	5.3614
25.4200	0.0203	5.3814
25.4400	0.0204	5.4014
25.4600	0.0206	5.4215
25.4800	0.0203	5.4415
25.5000	0.0213	5.4614
25.5200	0.0205	5.4814
25.5400	0.0209	5.5014
25.5600	0.0211	5.5215
25.5800	0.0208	5.5415
25.6000	0.0214	5.5614
25.6200	0.0206	5.5814
25.6400	0.0212	5.6014
25.6600	0.0207	5.6215
25.6800	0.0208	5.6415
25.7000	0.0216	5.6614
25.7200	0.0213	5.6815
25.7400	0.0213	5.7015
25.7600	0.0214	5.7215
25.7800	0.0218	5.7414
25.8000	0.0221	5.7614
25.8200	0.0214	5.7814
25.8400	0.0224	5.8015
25.8600	0.0218	5.8215
25.8800	0.0228	5.8414
25.9000	0.0222	5.8614
25.9200	0.0213	5.8814
25.9400	0.0225	5.9015
25.9600	0.0225	5.9215
25.9800	0.0225	5.9414
26.0000	0.0223	5.9614
26.0200	0.0226	5.9814
26.0400	0.0228	6.0015
26.0600	0.0224	6.0214
26.0800	0.0230	6.0414
26.1000	0.0232	6.0614
26.1200	0.0232	6.0815
26.1400	0.0229	6.1015
26.1600	0.0228	6.1215
26.1800	0.0234	6.1414
26.2000	0.0231	6.1615
26.2200	0.0233	6.1815
26.2400	0.0230	6.2015
26.2600	0.0234	6.2215
26.2800	0.0238	6.2414
26.3000	0.0238	6.2615
26.3200	0.0238	6.2815
26.3400	0.0232	6.3015
26.3600	0.0233	6.3214
26.3800	0.0246	6.3414
26.4000	0.0237	6.3615
26.4200	0.0244	6.3814
26.4400	0.0242	6.4015
26.4600	0.0245	6.4214
26.4800	0.0242	6.4414
26.5000	0.0242	6.4614
26.5200	0.0245	6.4815
26.5400	0.0239	6.5015
26.5600	0.0250	6.5214
26.5800	0.0247	6.5414
26.6000	0.0245	6.5614
26.6200	0.0249	6.5815
26.6400	0.0247	6.6015
26.6600	0.0253	6.6214
26.6800	0.0250	6.6414
26.7000	0.0250	6.6614
26.7200	0.0251	6.6815
26.7400	0.0251	6.7015
26.7600	0.0256	6.7214
26.7800	0.0253	6.7415
26.8000	0.0261	6.7615
26.8200	0.0253	6.7815
26.8400	0.0253	6.8015
26.8600	0.0257	6.8214
26.8800	0.0251	6.8414
26.9000	0.0253	6.8615
26.9200	0.0259	6.8815
26.9400	0.0265	6.9014
26.9600	0.0267	6.9214
26.9800	0.0259	6.9415
27.0000	0.0264	6.9615
27.0200	0.0263	6.9815
27.0400	0.0268	7.0014
27.0600	0.0268	7.0214
27.0800	0.0267	7.0414
27.1000	0.0268	7.0614
27.1200	0.0265	7.0815
27.1400	0.0273	7.1014
27.1600	0.0272	7.1214
27.1800	0.0272	7.1414
27.2000	0.0274	7.1615
27.2200	0.0271	7.1815
27.2400	0.0271	7.2014
27.2600	0.0272	7.2215
27.2800	0.0272	7.2415
27.3000	0.0279	7.2615
27.3200	0.0277	7.2815
27.3400	0.0282	7.3014
27.3600	0.0280	7.3215
27.3800	0.0280	7.3415
27.4000	0.0277	7.3615
27.4200	0.0279	7.3814
27.4400	0.0286	7.4014
27.4600	0.0284	7.4214
27.4800	0.0285	7.4415
27.5000	0.0278	7.4615
27.5200	0.0282	7.4815
27.5400	0.0292	7.5014
27.5600	0.0293	7.5215
27.5800	0.0291	7.5415
27.6000	0.0286	7.5615
27.6200	0.0297	7.5814
27.6400	0.0297	7.6014
27.6600	0.0299	7.6214
27.6800	0.0303	7.6414
27.7000	0.0296	7.6615
27.7200	0.0299	7.6814
27.7400	0.0299	7.7014
27.7600	0.0294	7.7214
27.7800	0.0301	7.7414
27.8000	0.0304	7.7615
27.8200	0.0307	7.7814
27.8400	0.0304	7.8014
27.8600	0.0306	7.8214
27.8800	0.0304	7.8415
27.9000	0.0303	7.8615
27.9200	0.0311	7.8814
27.9400	0.0311	7.9014
27.9600	0.0313	7.9215
27.9800	0.0316	7.9415
28.0000	0.0313	7.9615
28.0200	0.0318	7.9814
28.0400	0.0320	8.0014
28.0600	0.0318	8.0215
28.0800	0.0315	8.0415
28.1000	0.0321	8.0615
28.1200	0.0321	8.0814
28.1400	0.0324	8.1015
28.1600	0.0321	8.1215
28.1800	0.0323	8.1415
28.2000	0.0329	8.1614
28.2200	0.0329	8.1814
28.2400	0.0325	8.2014
28.2600	0.0327	8.2215
28.2800	0.0327	8.2415
28.3000	0.0327	8.2614
28.3200	0.0331	8.2814
28.3400	0.0335	8.3014
28.3600	0.0332	8.3214
28.3800	0.0334	8.3415
28.4000	0.0338	8.3614
28.4200	0.0340	8.3814
28.4400	0.0346	8.4014
28.4600	0.0340	8.4215
28.4800	0.0341	8.4415
28.5000	0.0345	8.4614
28.5200	0.0347	8.4814
28.5400	0.0352	8.5014
28.5600	0.0351	8.5215
28.5800	0.0349	8.5415
28.6000	0.0353	8.5615
28.6200	0.0352	8.5815
28.6400	0.0357	8.6015
28.6600	0.0351	8.6215
28.6800	0.0356	8.6415
28.7000	0.0359	8.6615
28.7200	0.0365	8.6815
28.7400	0.0358	8.7015
28.7600	0.0361	8.7215
28.7800	0.0368	8.7414
28.8000	0.0367	8.7614
28.8200	0.0367	8.7814
28.8400	0.0372	8.8015
28.8600	0.0369	8.8215
28.8800	0.0374	8.8414
28.9000	0.0372	8.8614
28.9200	0.0375	8.8815
28.9400	0.0380	8.9015
28.9600	0.0379	8.9215
28.9800	0.0386	8.9414
29.0000	0.0381	8.9614
29.0200	0.0386	8.9814
29.0400	0.0387	9.0014
29.0600	0.0392	9.0214
29.0800	0.0392	9.0414
29.1000	0.0389	9.0614
29.1200	0.0392	9.0814
29.1400	0.0392	9.1015
29.1600	0.0396	9.1215
29.1800	0.0398	9.1414
29.2000	0.0399	9.1615
29.2200	0.0403	9.1815
29.2400	0.0401	9.2015
29.2600	0.0405	9.2215
29.2800	0.0410	9.2415
29.3000	0.0413	9.2615
29.3200	0.0413	9.2815
29.3400	0.0412	9.3015
29.3600	0.0415	9.3214
29.3800	0.0420	9.3414
29.4000	0.0419	9.3614
29.4200	0.0423	9.3814
29.4400	0.0422	9.4015
29.4600	0.0430	9.4214
29.4800	0.0429	9.4414
29.5000	0.0432	9.4615
29.5200	0.0435	9.4815
29.5400	0.0436	9.5015
29.5600	0.0441	9.5214
29.5800	0.0439	9.5414
29.6000	0.0441	9.5614
29.6200	0.0440	9.5815
29.6400	0.0442	9.6015
29.6600	0.0446	9.6214
29.6800	0.0446	9.6414
29.7000	0.0458	9.6614
29.7200	0.0457	9.6814
29.7400	0.0457	9.7014
29.7600	0.0461	9.7214
29.7800	0.0459	9.7415
29.8000	0.0467	9.7615
29.8200	0.0466	9.7815
29.8400	0.0469	9.8015
29.8600	0.0471	9.8215
29.8800	0.0476	9.8415
29.9000	0.0475	9.8615
29.9200	0.0475	9.8815
29.9400	0.0480	9.9014
29.9600	0.0486	9.9214
29.9800	0.0487	9.9414
30.0000	0.0492	9.9614
30.0200	0.0489	9.9815
30.0400	0.0498	10.0014
30.0600	0.0497	10.0214
30.0800	0.0499	10.0414
30.1000	0.0502	10.0615
30.1200	0.0500	10.0815
30.1400	0.0511	10.1014
30.1600	0.0511	10.1214
30.1800	0.0517	10.1414
30.2000	0.0513	10.1615
30.2200	0.0518	10.1815
30.2400	0.0527	10.2014
30.2600	0.0523	10.2214
30.2800	0.0529	10.2414
30.3000	0.0531	10.2615
30.3200	0.0530	10.2815
30.3400	0.0541	10.3015
30.3600	0.0540	10.3215
30.3800	0.0550	10.3415
30.4000	0.0541	10.3615
30.4200	0.0545	10.3815
30.4400	0.0550	10.4014
30.4600	0.0546	10.4215
30.4800	0.0557	10.4415
30.5000	0.0560	10.4615
30.5200	0.0570	10.4815
30.5400	0.0572	10.5014
30.5600	0.0571	10.5214
30.5800	0.0573	10.5415
30.6000	0.0573	10.5615
30.6200	0.0582	10.5814
30.6400	0.0582	10.6014
30.6600	0.0588	10.6214
30.6800	0.0592	10.6414
30.7000	0.0589	10.6615
30.7200	0.0603	10.6814
30.7400	0.0595	10.7014
30.7600	0.0606	10.7214
30.7800	0.0611	10.7414
30.8000	0.0605	10.7615
30.8200	0.0615	10.7814
30.8400	0.0610	10.8015
30.8600	0.0623	10.8214
30.8800	0.0628	10.8415
30.9000	0.0617	10.8615
30.9200	0.0630	10.8815
30.9400	0.0633	10.9015
30.9600	0.0641	10.9215
30.9800	0.0639	10.9415
31.0000	0.0646	10.9615
31.0200	0.0650	10.9814
31.0400	0.0647	11.0014
31.0600	0.0655	11.0214
31.0800	0.0653	11.0415
31.1000	0.0658	11.0615
31.1200	0.0672	11.0814
31.1400	0.0671	11.1014
31.1600	0.0675	11.1215
31.1800	0.0670	11.1415
31.2000	0.0681	11.1615
31.2200	0.0684	11.1814
31.2400	0.0685	11.2014
31.2600	0.0697	11.2215
31.2800	0.0696	11.2415
31.3000	0.0703	11.2614
31.3200	0.0703	11.2814
31.3400	0.0707	11.3014
31.3600	0.0709	11.3215
31.3800	0.0713	11.3415
31.4000	0.0728	11.3614
31.4200	0.0722	11.3814
31.4400	0.0730	11.4015
31.4600	0.0726	11.4215
31.4800	0.0731	11.4415
31.5000	0.0748	11.4614
31.5200	0.0747	11.4814
31.5400	0.0751	11.5015
31.5600	0.0754	11.5215
31.5800	0.0754	11.5415
31.6000	0.0765	11.5614
31.6200	0.0764	11.5815
31.6400	0.0775	11.6015
31.6600	0.0771	11.6215
31.6800	0.0775	11.6415
31.7000	0.0787	11.6615
31.7200	0.0782	11.6815
31.7400	0.0794	11.7014
31.7600	0.0789	11.7215
31.7800	0.0796	11.7414
31.8000	0.0809	11.7614
31.8200	0.0807	11.7814
31.8400	0.0812	11.8014
31.8600	0.0810	11.8215
31.8800	0.0824	11.8414
31.9000	0.0825	11.8614
31.9200	0.0827	11.8814
31.9400	0.0835	11.9015
31.9600	0.0831	11.9215
31.9800	0.0845	11.9414
32.0000	0.0844	11.9614
32.0200	0.0854	11.9814
32.0400	0.0853	12.0015
32.0600	0.0857	12.0215
32.0800	0.0866	12.0414
32.1000	0.0864	12.0614
32.1200	0.0874	12.0814
32.1400	0.0875	12.1015
32.1600	0.0875	12.1215
32.1800	0.0893	12.1414
32.2000	0.0889	12.1615
32.2200	0.0898	12.1815
32.2400	0.0898	12.2015
32.2600	0.0903	12.2215
32.2800	0.0908	12.2414
32.3000	0.0913	12.2615
32.3200	0.0923	12.2815
32.3400	0.0922	12.3015
32.3600	0.0931	12.3215
32.3800	0.0937	12.3414
32.4000	0.0938	12.3615
32.4200	0.0943	12.3815
32.4400	0.0944	12.4015
32.4600	0.0959	12.4214
32.4800	0.0958	12.4414
32.5000	0.0957	12.4614
32.5200	0.0967	12.4815
32.5400	0.0974	12.5015
32.5600	0.0985	12.5214
32.5800	0.0982	12.5414
32.6000	0.0985	12.5615
32.6200	0.0993	12.5815
32.6400	0.0996	12.6015
32.6600	0.1005	12.6214
32.6800	0.1007	12.6414
32.7000	0.1013	12.6615
32.7200	0.1019	12.6815
32.7400	0.1021	12.7015
32.7600	0.1030	12.7214
32.7800	0.1033	12.7415
32.8000	0.1044	12.7615
32.8200	0.1045	12.7815
32.8400	0.1047	12.8015
32.8600	0.1057	12.8214
32.8800	0.1061	12.8415
32.9000	0.1071	12.8615
32.9200	0.1071	12.8815
32.9400	0.1079	12.9014
32.9600	0.1090	12.9214
32.9800	0.1090	12.9414
33.0000	0.1099	12.9615
33.0200	0.1102	12.9815
33.0400	0.1108	13.0015
33.0600	0.1114	13.0214
33.0800	0.1114	13.0414
33.1000	0.1116	13.0614
33.1200	0.1122	13.0815
33.1400	0.1137	13.1014
33.1600	0.1145	13.1214
33.1800	0.1148	13.1414
33.2000	0.1154	13.1614
33.2200	0.1156	13.1815
33.2400	0.1165	13.2014
33.2600	0.1167	13.2214
33.2800	0.1174	13.2414
33.3000	0.1179	13.2615
33.3200	0.1184	13.2815
33.3400	0.1192	13.3015
33.3600	0.1199	13.3215
33.3800	0.1205	13.3415
33.4000	0.1212	13.3615
33.4200	0.1214	13.3815
33.4400	0.1223	13.4014
33.4600	0.1223	13.4215
33.4800	0.1231	13.4415
33.5000	0.1234	13.4615
33.5200	0.1240	13.4814
33.5400	0.1245	13.5014
33.5600	0.1249	13.5214
33.5800	0.1254	13.5415
33.6000	0.1260	13.5615
33.6200	0.1266	13.5815
33.6400	0.1280	13.6014
33.6600	0.1281	13.6214
33.6800	0.1291	13.6415
33.7000	0.1299	13.6615
33.7200	0.1303	13.6814
33.7400	0.1304	13.7014
33.7600	0.1308	13.7214
33.7800	0.1317	13.7415
33.8000	0.1318	13.7615
33.8200	0.1332	13.7814
33.8400	0.1332	13.8014
33.8600	0.1338	13.8214
33.8800	0.1347	13.8415
33.9000	0.1348	13.8615
33.9200	0.1356	13.8814
33.9400	0.1360	13.9015
33.9600	0.1368	13.9215
33.9800	0.1378	13.9415
34.0000	0.1377	13.9615
34.0200	0.1386	13.9814
34.0400	0.1390	14.0015
34.0600	0.1397	14.0215
34.0800	0.1404	14.0415
34.1000	0.1413	14.0615
34.1200	0.1421	14.0814
34.1400	0.1423	14.1015
34.1600	0.1431	14.1215
34.1800	0.1434	14.1415
34.2000	0.1443	14.1615
34.2200	0.1454	14.1814
34.2400	0.1457	14.2014
34.2600	0.1463	14.2214
34.2800	0.1464	14.2415
34.3000	0.1474	14.2614
34.3200	0.1480	14.2814
34.3400	0.1486	14.3014
34.3600	0.1491	14.3214
34.3800	0.1503	14.3415
34.4000	0.1510	14.3615
34.4200	0.1513	14.3815
34.4400	0.1519	14.4015
34.4600	0.1527	14.4215
34.4800	0.1536	14.4415
34.5000	0.1536	14.4614
34.5200	0.1545	14.4814
34.5400	0.1554	14.5015
34.5600	0.1557	14.5215
34.5800	0.1563	14.5415
34.6000	0.1575	14.5614
34.6200	0.1580	14.5814
34.6400	0.1589	14.6014
34.6600	0.1594	14.6215
34.6800	0.1596	14.6415
34.7000	0.1606	14.6614
34.7200	0.1614	14.6815
34.7400	0.1619	14.7015
34.7600	0.1621	14.7215
34.7800	0.1630	14.7415
34.8000	0.1636	14.7614
34.8200	0.1637	14.7814
34.8400	0.1646	14.8015
34.8600	0.1654	14.8215
34.8800	0.1666	14.8414
34.9000	0.1669	14.8614
34.9200	0.1679	14.8814
34.9400	0.1687	14.9014
34.9600	0.1691	14.9215
34.9800	0.1698	14.9414
35.0000	0.1704	14.9614
35.0200	0.1711	14.9815
35.0400	0.1715	15.0015
35.0600	0.1725	15.0215
35.0800	0.1730	15.0414
35.1000	0.1734	15.0614
35.1200	0.1745	15.0815
35.1400	0.1751	15.1015
35.1600	0.1759	15.1215
35.1800	0.1763	15.1414
35.2000	0.1768	15.1614
35.2200	0.1773	15.1814
35.2400	0.1785	15.2015
35.2600	0.1792	15.2215
35.2800	0.1802	15.2415
35.3000	0.1809	15.2615
35.3200	0.1818	15.2815
35.3400	0.1822	15.3015
35.3600	0.1840	15.3215
35.3800	0.1851	15.3414
35.4000	0.1858	15.3615
35.4200	0.1860	15.3815
35.4400	0.1864	15.4015
35.4600	0.1876	15.4214
35.4800	0.1886	15.4414
35.5000	0.1894	15.4614
35.5200	0.1892	15.4815
35.5400	0.1899	15.5015
35.5600	0.1914	15.5214
35.5800	0.1919	15.5414
35.6000	0.1928	15.5614
35.6200	0.1931	15.5814
35.6400	0.1937	15.6015
35.6600	0.1952	15.6214
35.6800	0.1953	15.6414
35.7000	0.1961	15.6614
35.7200	0.1971	15.6815
35.7400	0.1976	15.7015
35.7600	0.1982	15.7215
35.7800	0.1988	15.7415
35.8000	0.2003	15.7615
35.8200	0.2006	15.7815
35.8400	0.2017	15.8015
35.8600	0.2025	15.8214
35.8800	0.2030	15.8414
35.9000	0.2035	15.8615
35.9200	0.2040	15.8815
35.9400	0.2052	15.9015
35.9600	0.2057	15.9214
35.9800	0.2066	15.9414
36.0000	0.2075	15.9615
36.0200	0.2074	15.9815
36.0400	0.2090	16.0014
36.0600	0.2093	16.0214
36.0800	0.2098	16.0414
36.1000	0.2108	16.0615
36.1200	0.2114	16.0815
36.1400	0.2127	16.1014
36.1600	0.2132	16.1214
36.1800	0.2134	16.1414
36.2000	0.2139	16.1615
36.2200	0.2148	16.1815
36.2400	0.2161	16.2014
36.2600	0.2163	16.2214
36.2800	0.2171	16.2415
36.3000	0.2176	16.2615
36.3200	0.2183	16.2815
36.3400	0.2193	16.3014
36.3600	0.2195	16.3215
36.3800	0.2210	16.3415
36.4000	0.2218	16.3615
36.4200	0.2220	16.3815
36.4400	0.2228	16.4014
36.4600	0.2236	16.4215
36.4800	0.2245	16.4415
36.5000	0.2244	16.4615
36.5200	0.2256	16.4815
36.5400	0.2265	16.5014
36.5600	0.2269	16.5214
36.5800	0.2276	16.5414
36.6000	0.2277	16.5615
36.6200	0.2290	16.5814
36.6400	0.2299	16.6014
36.6600	0.2305	16.6214
36.6800	0.2309	16.6414
36.7000	0.2316	16.6615
36.7200	0.2334	16.6814
36.7400	0.2338	16.7014
36.7600	0.2341	16.7214
36.7800	0.2345	16.7415
36.8000	0.2351	16.7615
36.8200	0.2367	16.7814
36.8400	0.2370	16.8014
36.8600	0.2379	16.8214
36.8800	0.2379	16.8415
36.9000	0.2388	16.8615
36.9200	0.2396	16.8814
36.9400	0.2400	16.9015
36.9600	0.2411	16.9215
36.9800	0.2414	16.9415
37.0000	0.2422	16.9615
37.0200	0.2430	16.9814
37.0400	0.2434	17.0015
37.0600	0.2449	17.0215
37.0800	0.2450	17.0415
37.1000	0.2459	17.0615
37.1200	0.2466	17.0814
37.1400	0.2469	17.1015
37.1600	0.2481	17.1215
37.1800	0.2486	17.1415
37.2000	0.2498	17.1614
37.2200	0.2500	17.1814
37.2400	0.2506	17.2014
37.2600	0.2514	17.2214
37.2800	0.2516	17.2415
37.3000	0.2531	17.2614
37.3200	0.2534	17.2814
37.3400	0.2541	17.3014
37.3600	0.2548	17.3215
37.3800	0.2552	17.3415
37.4000	0.2566	17.3614
37.4200	0.2570	17.3814
37.4400	0.2580	17.4014
37.4600	0.2584	17.4215
37.4800	0.2587	17.4415
37.5000	0.2602	17.4614
37.5200	0.2604	17.4815
37.5400	0.2615	17.5015
37.5600	0.2622	17.5215
37.5800	0.2623	17.5415
37.6000	0.2636	17.5614
37.6200	0.2642	17.5814
37.6400	0.2653	17.6015
37.6600	0.2648	17.6215
37.6800	0.2654	17.6415
37.7000	0.2670	17.6614
37.7200	0.2676	17.6815
37.7400	0.2685	17.7015
37.7600	0.2679	17.7215
37.7800	0.2697	17.7415
37.8000	0.2700	17.7614
37.8200	0.2707	17.7814
37.8400	0.2721	17.8014
37.8600	0.2718	17.8215
37.8800	0.2728	17.8414
37.9000	0.2738	17.8614
37.9200	0.2740	17.8814
37.9400	0.2752	17.9014
37.9600	0.2750	17.9215
37.9800	0.2767	17.9414
38.0000	0.2771	17.9614
38.0200	0.2775	17.9815
38.0400	0.2784	18.0015
38.0600	0.2791	18.0215
38.0800	0.2804	18.0414
38.1000	0.2806	18.0614
38.1200	0.2818	18.0815
38.1400	0.2820	18.1015
38.1600	0.2826	18.1215
38.1800	0.2833	18.1414
38.2000	0.2839	18.1614
38.2200	0.2852	18.1814
38.2400	0.2857	18.2015
38.2600	0.2859	18.2215
38.2800	0.2871	18.2415
38.3000	0.2869	18.2614
38.3200	0.2886	18.2814
38.3400	0.2893	18.3015
38.3600	0.2898	18.3214
38.3800	0.2908	18.3414
38.4000	0.2909	18.3614
38.4200	0.2915	18.3815
38.4400	0.2922	18.4015
38.4600	0.2933	18.4214
38.4800	0.2942	18.4414
38.5000	0.2938	18.4615
38.5200	0.2955	18.4815
38.5400	0.2956	18.5015
38.5600	0.2970	18.5214
38.5800	0.2976	18.5414
38.6000	0.2982	18.5614
38.6200	0.2988	18.5814
38.6400	0.2989	18.6015
38.6600	0.3006	18.6214
38.6800	0.3012	18.6414
38.7000	0.3019	18.6614
38.7200	0.3024	18.6815
38.7400	0.3028	18.7015
38.7600	0.3039	18.7215
38.7800	0.3043	18.7415
38.8000	0.3052	18.7615
38.8200	0.3053	18.7815
38.8400	0.3054	18.8015
38.8600	0.3066	18.8215
38.8800	0.3065	18.8415
38.9000	0.3083	18.8615
38.9200	0.3086	18.8815
38.9400	0.3088	18.9015
38.9600	0.3099	18.9214
38.9800	0.3108	18.9414
39.0000	0.3115	18.9614
39.0200	0.3119	18.9815
39.0400	0.3129	19.0014
39.0600	0.3135	19.0214
39.0800	0.3140	19.0414
39.1000	0.3149	19.0615
39.1200	0.3151	19.0815
39.1400	0.3161	19.1015
39.1600	0.3166	19.1214
39.1800	0.3171	19.1414
39.2000	0.3180	19.1614
39.2200	0.3178	19.1815
39.2400	0.3195	19.2014
39.2600	0.3203	19.2214
39.2800	0.3208	19.2414
39.3000	0.3222	19.2615
39.3200	0.3232	19.2815
39.3400	0.3243	19.3014
39.3600	0.3251	19.3214
39.3800	0.3268	19.3415
39.4000	0.3276	19.3615
39.4200	0.3278	19.3815
39.4400	0.3292	19.4014
39.4600	0.3289	19.4214
39.4800	0.3297	19.4415
39.5000	0.3304	19.4615
39.5200	0.3318	19.4815
39.5400	0.3324	19.5014
39.5600	0.3327	19.5214
39.5800	0.3338	19.5415
39.6000	0.3338	19.5615
39.6200	0.3350	19.5815
39.6400	0.3364	19.6014
39.6600	0.3369	19.6214
39.6800	0.3377	19.6415
39.7000	0.3379	19.6615
39.7200	0.3389	19.6814
39.7400	0.3401	19.7014
39.7600	0.3408	19.7214
39.7800	0.3421	19.7414
39.8000	0.3422	19.7614
39.8200	0.3435	19.7814
39.8400	0.3439	19.8014
39.8600	0.3451	19.8215
39.8800	0.3455	19.8415
39.9000	0.3464	19.8615
39.9200	0.3477	19.8814
39.9400	0.3480	19.9015
[truncated: 5 more rows]
