# Supplementary material for: Dynamic stabilization of a mechanical oscillator in the absence of any stable feature
Source: Nat Commun. 2026 Mar 10;17:6024. doi: 10.1038/s41467-026-70493-1 (PMC13346612; doi:10.1038/s41467-026-70493-1)
Supplement: Supplementary file 17 — Source Data [file 41467_2026_70493_MOESM17_ESM.zip › Source Data/FigS5c Trial3-8V.csv]

Time	100N Loadcell	Displacement
(s)	(N)	(mm)
0.0000	-0.3487	-19.9994
0.0200	-0.3344	-19.9989
0.0400	-0.3314	-19.9914
0.0600	-0.3401	-19.9762
0.0800	-0.3408	-19.9571
0.1000	-0.3440	-19.9358
0.1200	-0.3443	-19.9148
0.1400	-0.3418	-19.8944
0.1600	-0.3406	-19.8742
0.1800	-0.3399	-19.8541
0.2000	-0.3378	-19.8340
0.2200	-0.3367	-19.8140
0.2400	-0.3361	-19.7940
0.2600	-0.3343	-19.7740
0.2800	-0.3341	-19.7540
0.3000	-0.3326	-19.7339
0.3200	-0.3312	-19.7140
0.3400	-0.3309	-19.6940
0.3600	-0.3295	-19.6740
0.3800	-0.3291	-19.6539
0.4000	-0.3277	-19.6339
0.4200	-0.3267	-19.6140
0.4400	-0.3257	-19.5940
0.4600	-0.3246	-19.5739
0.4800	-0.3240	-19.5539
0.5000	-0.3228	-19.5339
0.5200	-0.3212	-19.5139
0.5400	-0.3202	-19.4939
0.5600	-0.3190	-19.4739
0.5800	-0.3190	-19.4539
0.6000	-0.3179	-19.4339
0.6200	-0.3174	-19.4139
0.6400	-0.3160	-19.3939
0.6600	-0.3151	-19.3740
0.6800	-0.3144	-19.3539
0.7000	-0.3128	-19.3340
0.7200	-0.3121	-19.3140
0.7400	-0.3109	-19.2939
0.7600	-0.3102	-19.2740
0.7800	-0.3093	-19.2539
0.8000	-0.3084	-19.2340
0.8200	-0.3074	-19.2139
0.8400	-0.3063	-19.1939
0.8600	-0.3052	-19.1740
0.8800	-0.3052	-19.1539
0.9000	-0.3033	-19.1340
0.9200	-0.3027	-19.1140
0.9400	-0.3014	-19.0940
0.9600	-0.3012	-19.0740
0.9800	-0.2996	-19.0539
1.0000	-0.2992	-19.0340
1.0200	-0.2985	-19.0140
1.0400	-0.2975	-18.9940
1.0600	-0.2963	-18.9739
1.0800	-0.2955	-18.9539
1.1000	-0.2947	-18.9339
1.1200	-0.2935	-18.9139
1.1400	-0.2927	-18.8939
1.1600	-0.2924	-18.8739
1.1800	-0.2915	-18.8539
1.2000	-0.2909	-18.8339
1.2200	-0.2896	-18.8139
1.2400	-0.2891	-18.7939
1.2600	-0.2889	-18.7739
1.2800	-0.2876	-18.7539
1.3000	-0.2863	-18.7340
1.3200	-0.2854	-18.7140
1.3400	-0.2847	-18.6939
1.3600	-0.2840	-18.6739
1.3800	-0.2827	-18.6539
1.4000	-0.2820	-18.6340
1.4200	-0.2820	-18.6140
1.4400	-0.2808	-18.5940
1.4600	-0.2799	-18.5740
1.4800	-0.2785	-18.5540
1.5000	-0.2782	-18.5340
1.5200	-0.2774	-18.5140
1.5400	-0.2772	-18.4939
1.5600	-0.2758	-18.4739
1.5800	-0.2743	-18.4540
1.6000	-0.2742	-18.4339
1.6200	-0.2733	-18.4139
1.6400	-0.2729	-18.3939
1.6600	-0.2718	-18.3739
1.6800	-0.2702	-18.3540
1.7000	-0.2701	-18.3339
1.7200	-0.2684	-18.3140
1.7400	-0.2684	-18.2939
1.7600	-0.2671	-18.2739
1.7800	-0.2657	-18.2540
1.8000	-0.2656	-18.2339
1.8200	-0.2645	-18.2139
1.8400	-0.2641	-18.1939
1.8600	-0.2627	-18.1739
1.8800	-0.2621	-18.1539
1.9000	-0.2610	-18.1339
1.9200	-0.2603	-18.1139
1.9400	-0.2601	-18.0939
1.9600	-0.2586	-18.0739
1.9800	-0.2581	-18.0539
2.0000	-0.2572	-18.0339
2.0200	-0.2563	-18.0140
2.0400	-0.2563	-17.9939
2.0600	-0.2545	-17.9740
2.0800	-0.2543	-17.9540
2.1000	-0.2531	-17.9340
2.1200	-0.2526	-17.9139
2.1400	-0.2518	-17.8939
2.1600	-0.2503	-17.8740
2.1800	-0.2500	-17.8540
2.2000	-0.2486	-17.8339
2.2200	-0.2481	-17.8139
2.2400	-0.2476	-17.7939
2.2600	-0.2462	-17.7739
2.2800	-0.2454	-17.7539
2.3000	-0.2444	-17.7340
2.3200	-0.2433	-17.7139
2.3400	-0.2429	-17.6939
2.3600	-0.2421	-17.6740
2.3800	-0.2420	-17.6539
2.4000	-0.2403	-17.6339
2.4200	-0.2399	-17.6139
2.4400	-0.2386	-17.5939
2.4600	-0.2375	-17.5740
2.4800	-0.2368	-17.5539
2.5000	-0.2362	-17.5339
2.5200	-0.2363	-17.5139
2.5400	-0.2340	-17.4939
2.5600	-0.2335	-17.4740
2.5800	-0.2330	-17.4540
2.6000	-0.2320	-17.4339
2.6200	-0.2321	-17.4139
2.6400	-0.2297	-17.3940
2.6600	-0.2298	-17.3740
2.6800	-0.2285	-17.3540
2.7000	-0.2276	-17.3339
2.7200	-0.2271	-17.3139
2.7400	-0.2256	-17.2940
2.7600	-0.2261	-17.2739
2.7800	-0.2247	-17.2539
2.8000	-0.2239	-17.2339
2.8200	-0.2231	-17.2139
2.8400	-0.2215	-17.1940
2.8600	-0.2216	-17.1739
2.8800	-0.2208	-17.1539
2.9000	-0.2196	-17.1339
2.9200	-0.2187	-17.1139
2.9400	-0.2179	-17.0939
2.9600	-0.2173	-17.0739
2.9800	-0.2158	-17.0539
3.0000	-0.2158	-17.0339
3.0200	-0.2145	-17.0139
3.0400	-0.2134	-16.9940
3.0600	-0.2131	-16.9740
3.0800	-0.2122	-16.9540
3.1000	-0.2119	-16.9339
3.1200	-0.2107	-16.9140
3.1400	-0.2091	-16.8940
3.1600	-0.2089	-16.8740
3.1800	-0.2078	-16.8540
3.2000	-0.2076	-16.8339
3.2200	-0.2060	-16.8140
3.2400	-0.2052	-16.7940
3.2600	-0.2042	-16.7740
3.2800	-0.2035	-16.7539
3.3000	-0.2034	-16.7339
3.3200	-0.2016	-16.7140
3.3400	-0.2013	-16.6939
3.3600	-0.2004	-16.6739
3.3800	-0.1994	-16.6539
3.4000	-0.1991	-16.6339
3.4200	-0.1978	-16.6140
3.4400	-0.1975	-16.5939
3.4600	-0.1967	-16.5739
3.4800	-0.1961	-16.5539
3.5000	-0.1953	-16.5339
3.5200	-0.1936	-16.5140
3.5400	-0.1932	-16.4939
3.5600	-0.1914	-16.4739
3.5800	-0.1916	-16.4539
3.6000	-0.1914	-16.4339
3.6200	-0.1896	-16.4140
3.6400	-0.1889	-16.3940
3.6600	-0.1875	-16.3740
3.6800	-0.1870	-16.3539
3.7000	-0.1864	-16.3339
3.7200	-0.1857	-16.3140
3.7400	-0.1852	-16.2940
3.7600	-0.1836	-16.2740
3.7800	-0.1832	-16.2539
3.8000	-0.1817	-16.2340
3.8200	-0.1810	-16.2140
3.8400	-0.1803	-16.1940
3.8600	-0.1795	-16.1739
3.8800	-0.1795	-16.1539
3.9000	-0.1772	-16.1340
3.9200	-0.1773	-16.1140
3.9400	-0.1766	-16.0940
3.9600	-0.1756	-16.0739
3.9800	-0.1752	-16.0539
4.0000	-0.1736	-16.0340
4.0200	-0.1729	-16.0140
4.0400	-0.1724	-15.9939
4.0600	-0.1713	-15.9739
4.0800	-0.1709	-15.9539
4.1000	-0.1692	-15.9340
4.1200	-0.1692	-15.9139
4.1400	-0.1683	-15.8939
4.1600	-0.1674	-15.8739
4.1800	-0.1667	-15.8539
4.2000	-0.1655	-15.8340
4.2200	-0.1651	-15.8139
4.2400	-0.1635	-15.7939
4.2600	-0.1633	-15.7739
4.2800	-0.1624	-15.7539
4.3000	-0.1615	-15.7340
4.3200	-0.1612	-15.7139
4.3400	-0.1605	-15.6939
4.3600	-0.1598	-15.6739
4.3800	-0.1582	-15.6540
4.4000	-0.1571	-15.6340
4.4200	-0.1565	-15.6140
4.4400	-0.1555	-15.5940
4.4600	-0.1559	-15.5739
4.4800	-0.1543	-15.5540
4.5000	-0.1536	-15.5340
4.5200	-0.1527	-15.5140
4.5400	-0.1518	-15.4940
4.5600	-0.1509	-15.4739
4.5800	-0.1502	-15.4540
4.6000	-0.1492	-15.4340
4.6200	-0.1484	-15.4140
4.6400	-0.1478	-15.3939
4.6600	-0.1475	-15.3739
4.6800	-0.1460	-15.3539
4.7000	-0.1456	-15.3339
4.7200	-0.1443	-15.3140
4.7400	-0.1435	-15.2939
4.7600	-0.1427	-15.2739
4.7800	-0.1419	-15.2539
4.8000	-0.1414	-15.2339
4.8200	-0.1406	-15.2140
4.8400	-0.1403	-15.1939
4.8600	-0.1393	-15.1739
4.8800	-0.1381	-15.1540
4.9000	-0.1370	-15.1339
4.9200	-0.1364	-15.1139
4.9400	-0.1360	-15.0939
4.9600	-0.1348	-15.0740
4.9800	-0.1338	-15.0540
5.0000	-0.1338	-15.0340
5.0200	-0.1324	-15.0139
5.0400	-0.1314	-14.9939
5.0600	-0.1306	-14.9740
5.0800	-0.1302	-14.9540
5.1000	-0.1298	-14.9340
5.1200	-0.1284	-14.9139
5.1400	-0.1277	-14.8939
5.1600	-0.1266	-14.8740
5.1800	-0.1265	-14.8540
5.2000	-0.1257	-14.8339
5.2200	-0.1238	-14.8139
5.2400	-0.1236	-14.7939
5.2600	-0.1228	-14.7739
5.2800	-0.1226	-14.7539
5.3000	-0.1214	-14.7339
5.3200	-0.1202	-14.7139
5.3400	-0.1197	-14.6939
5.3600	-0.1186	-14.6740
5.3800	-0.1184	-14.6539
5.4000	-0.1171	-14.6339
5.4200	-0.1165	-14.6139
5.4400	-0.1162	-14.5939
5.4600	-0.1150	-14.5740
5.4800	-0.1137	-14.5539
5.5000	-0.1137	-14.5339
5.5200	-0.1130	-14.5139
5.5400	-0.1119	-14.4940
5.5600	-0.1108	-14.4740
5.5800	-0.1104	-14.4540
5.6000	-0.1095	-14.4340
5.6200	-0.1091	-14.4139
5.6400	-0.1075	-14.3940
5.6600	-0.1074	-14.3740
5.6800	-0.1066	-14.3539
5.7000	-0.1052	-14.3339
5.7200	-0.1050	-14.3139
5.7400	-0.1039	-14.2939
5.7600	-0.1032	-14.2740
5.7800	-0.1024	-14.2540
5.8000	-0.1020	-14.2339
5.8200	-0.1005	-14.2139
5.8400	-0.0993	-14.1939
5.8600	-0.0992	-14.1739
5.8800	-0.0988	-14.1540
5.9000	-0.0976	-14.1339
5.9200	-0.0970	-14.1139
5.9400	-0.0961	-14.0940
5.9600	-0.0957	-14.0739
5.9800	-0.0947	-14.0539
6.0000	-0.0935	-14.0339
6.0200	-0.0934	-14.0139
6.0400	-0.0922	-13.9940
6.0600	-0.0914	-13.9739
6.0800	-0.0904	-13.9539
6.1000	-0.0903	-13.9339
6.1200	-0.0892	-13.9140
6.1400	-0.0885	-13.8940
6.1600	-0.0878	-13.8740
6.1800	-0.0870	-13.8540
6.2000	-0.0862	-13.8339
6.2200	-0.0849	-13.8140
6.2400	-0.0838	-13.7940
6.2600	-0.0835	-13.7740
6.2800	-0.0831	-13.7539
6.3000	-0.0824	-13.7339
6.3200	-0.0809	-13.7140
6.3400	-0.0810	-13.6940
6.3600	-0.0800	-13.6739
6.3800	-0.0792	-13.6539
6.4000	-0.0780	-13.6339
6.4200	-0.0777	-13.6140
6.4400	-0.0770	-13.5939
6.4600	-0.0760	-13.5739
6.4800	-0.0749	-13.5539
6.5000	-0.0742	-13.5339
6.5200	-0.0737	-13.5140
6.5400	-0.0733	-13.4939
6.5600	-0.0723	-13.4739
6.5800	-0.0722	-13.4539
6.6000	-0.0712	-13.4339
6.6200	-0.0701	-13.4140
6.6400	-0.0694	-13.3939
6.6600	-0.0689	-13.3739
6.6800	-0.0682	-13.3539
6.7000	-0.0673	-13.3339
6.7200	-0.0660	-13.3140
6.7400	-0.0654	-13.2940
6.7600	-0.0649	-13.2740
6.7800	-0.0644	-13.2539
6.8000	-0.0632	-13.2340
6.8200	-0.0625	-13.2140
6.8400	-0.0615	-13.1939
6.8600	-0.0614	-13.1739
6.8800	-0.0603	-13.1539
6.9000	-0.0593	-13.1340
6.9200	-0.0588	-13.1140
6.9400	-0.0582	-13.0940
6.9600	-0.0576	-13.0740
6.9800	-0.0571	-13.0539
7.0000	-0.0558	-13.0340
7.0200	-0.0558	-13.0140
7.0400	-0.0549	-12.9939
7.0600	-0.0539	-12.9739
7.0800	-0.0532	-12.9539
7.1000	-0.0523	-12.9339
7.1200	-0.0523	-12.9139
7.1400	-0.0516	-12.8939
7.1600	-0.0509	-12.8739
7.1800	-0.0495	-12.8539
7.2000	-0.0490	-12.8340
7.2200	-0.0485	-12.8139
7.2400	-0.0476	-12.7940
7.2600	-0.0478	-12.7739
7.2800	-0.0471	-12.7540
7.3000	-0.0456	-12.7340
7.3200	-0.0446	-12.7139
7.3400	-0.0442	-12.6939
7.3600	-0.0442	-12.6739
7.3800	-0.0427	-12.6539
7.4000	-0.0421	-12.6340
7.4200	-0.0415	-12.6139
7.4400	-0.0412	-12.5939
7.4600	-0.0405	-12.5739
7.4800	-0.0393	-12.5540
7.5000	-0.0391	-12.5340
7.5200	-0.0386	-12.5140
7.5400	-0.0378	-12.4939
7.5600	-0.0374	-12.4739
7.5800	-0.0363	-12.4540
7.6000	-0.0363	-12.4340
7.6200	-0.0354	-12.4139
7.6400	-0.0350	-12.3939
7.6600	-0.0337	-12.3739
7.6800	-0.0332	-12.3539
7.7000	-0.0328	-12.3339
7.7200	-0.0318	-12.3139
7.7400	-0.0319	-12.2939
7.7600	-0.0307	-12.2739
7.7800	-0.0300	-12.2540
7.8000	-0.0293	-12.2339
7.8200	-0.0283	-12.2139
7.8400	-0.0286	-12.1939
7.8600	-0.0278	-12.1740
7.8800	-0.0274	-12.1540
7.9000	-0.0267	-12.1340
7.9200	-0.0259	-12.1139
7.9400	-0.0256	-12.0939
7.9600	-0.0241	-12.0740
7.9800	-0.0239	-12.0539
8.0000	-0.0231	-12.0339
8.0200	-0.0223	-12.0140
8.0400	-0.0224	-11.9939
8.0600	-0.0215	-11.9739
8.0800	-0.0210	-11.9539
8.1000	-0.0195	-11.9340
8.1200	-0.0195	-11.9139
8.1400	-0.0192	-11.8939
8.1600	-0.0181	-11.8740
8.1800	-0.0178	-11.8540
8.2000	-0.0171	-11.8340
8.2200	-0.0173	-11.8139
8.2400	-0.0163	-11.7939
8.2600	-0.0156	-11.7739
8.2800	-0.0150	-11.7539
8.3000	-0.0142	-11.7340
8.3200	-0.0136	-11.7139
8.3400	-0.0132	-11.6939
8.3600	-0.0124	-11.6739
8.3800	-0.0118	-11.6539
8.4000	-0.0109	-11.6339
8.4200	-0.0113	-11.6139
8.4400	-0.0104	-11.5939
8.4600	-0.0097	-11.5740
8.4800	-0.0093	-11.5540
8.5000	-0.0083	-11.5340
8.5200	-0.0084	-11.5139
8.5400	-0.0071	-11.4940
8.5600	-0.0074	-11.4740
8.5800	-0.0064	-11.4540
8.6000	-0.0059	-11.4339
8.6200	-0.0060	-11.4139
8.6400	-0.0047	-11.3940
8.6600	-0.0046	-11.3740
8.6800	-0.0035	-11.3539
8.7000	-0.0031	-11.3339
8.7200	-0.0033	-11.3139
8.7400	-0.0021	-11.2940
8.7600	-0.0021	-11.2739
8.7800	-0.0016	-11.2539
8.8000	-0.0014	-11.2339
8.8200	-0.0005	-11.2139
8.8400	0.0005	-11.1939
8.8600	-0.0002	-11.1739
8.8800	0.0012	-11.1539
8.9000	0.0014	-11.1339
8.9200	0.0023	-11.1139
8.9400	0.0030	-11.0940
8.9600	0.0030	-11.0739
8.9800	0.0035	-11.0539
9.0000	0.0030	-11.0339
9.0200	0.0041	-11.0139
9.0400	0.0049	-10.9939
9.0600	0.0053	-10.9739
9.0800	0.0062	-10.9539
9.1000	0.0053	-10.9339
9.1200	0.0072	-10.9139
9.1400	0.0068	-10.8940
9.1600	0.0073	-10.8740
9.1800	0.0080	-10.8540
9.2000	0.0085	-10.8339
9.2200	0.0090	-10.8140
9.2400	0.0094	-10.7940
9.2600	0.0095	-10.7740
9.2800	0.0103	-10.7539
9.3000	0.0100	-10.7339
9.3200	0.0111	-10.7140
9.3400	0.0115	-10.6940
9.3600	0.0118	-10.6739
9.3800	0.0125	-10.6539
9.4000	0.0128	-10.6339
9.4200	0.0136	-10.6139
9.4400	0.0127	-10.5939
9.4600	0.0138	-10.5739
9.4800	0.0140	-10.5539
9.5000	0.0142	-10.5339
9.5200	0.0150	-10.5140
9.5400	0.0152	-10.4939
9.5600	0.0158	-10.4739
9.5800	0.0156	-10.4539
9.6000	0.0160	-10.4339
9.6200	0.0168	-10.4140
9.6400	0.0167	-10.3940
9.6600	0.0176	-10.3739
9.6800	0.0168	-10.3539
9.7000	0.0178	-10.3340
9.7200	0.0188	-10.3140
9.7400	0.0192	-10.2940
9.7600	0.0195	-10.2739
9.7800	0.0190	-10.2539
9.8000	0.0199	-10.2339
9.8200	0.0201	-10.2139
9.8400	0.0200	-10.1940
9.8600	0.0214	-10.1740
9.8800	0.0210	-10.1539
9.9000	0.0215	-10.1340
9.9200	0.0219	-10.1140
9.9400	0.0220	-10.0940
9.9600	0.0224	-10.0740
9.9800	0.0226	-10.0539
10.0000	0.0232	-10.0340
10.0200	0.0226	-10.0139
10.0400	0.0237	-9.9939
10.0600	0.0242	-9.9739
10.0800	0.0239	-9.9539
10.1000	0.0248	-9.9339
10.1200	0.0247	-9.9139
10.1400	0.0253	-9.8939
10.1600	0.0253	-9.8739
10.1800	0.0251	-9.8539
10.2000	0.0260	-9.8339
10.2200	0.0259	-9.8139
10.2400	0.0269	-9.7940
10.2600	0.0263	-9.7739
10.2800	0.0267	-9.7539
10.3000	0.0274	-9.7340
10.3200	0.0271	-9.7140
10.3400	0.0281	-9.6939
10.3600	0.0283	-9.6739
10.3800	0.0284	-9.6539
10.4000	0.0283	-9.6340
10.4200	0.0279	-9.6140
10.4400	0.0288	-9.5940
10.4600	0.0287	-9.5739
10.4800	0.0293	-9.5540
10.5000	0.0295	-9.5340
10.5200	0.0292	-9.5140
10.5400	0.0295	-9.4939
10.5600	0.0293	-9.4739
10.5800	0.0305	-9.4540
10.6000	0.0297	-9.4340
10.6200	0.0304	-9.4139
10.6400	0.0308	-9.3939
10.6600	0.0307	-9.3739
10.6800	0.0316	-9.3540
10.7000	0.0313	-9.3339
10.7200	0.0317	-9.3139
10.7400	0.0317	-9.2939
10.7600	0.0316	-9.2739
10.7800	0.0318	-9.2540
10.8000	0.0317	-9.2339
10.8200	0.0325	-9.2139
10.8400	0.0321	-9.1939
10.8600	0.0324	-9.1740
10.8800	0.0330	-9.1540
10.9000	0.0328	-9.1339
10.9200	0.0334	-9.1139
10.9400	0.0332	-9.0939
10.9600	0.0335	-9.0739
10.9800	0.0342	-9.0540
11.0000	0.0336	-9.0339
11.0200	0.0339	-9.0140
11.0400	0.0335	-8.9940
11.0600	0.0337	-8.9740
11.0800	0.0340	-8.9540
11.1000	0.0342	-8.9340
11.1200	0.0348	-8.9139
11.1400	0.0340	-8.8939
11.1600	0.0348	-8.8739
11.1800	0.0350	-8.8539
11.2000	0.0345	-8.8339
11.2200	0.0352	-8.8139
11.2400	0.0352	-8.7939
11.2600	0.0356	-8.7739
11.2800	0.0351	-8.7540
11.3000	0.0348	-8.7339
11.3200	0.0357	-8.7139
11.3400	0.0356	-8.6939
11.3600	0.0361	-8.6740
11.3800	0.0356	-8.6540
11.4000	0.0360	-8.6340
11.4200	0.0355	-8.6139
11.4400	0.0349	-8.5939
11.4600	0.0359	-8.5740
11.4800	0.0357	-8.5539
11.5000	0.0362	-8.5339
11.5200	0.0356	-8.5139
11.5400	0.0355	-8.4939
11.5600	0.0359	-8.4740
11.5800	0.0359	-8.4539
11.6000	0.0363	-8.4339
11.6200	0.0367	-8.4139
11.6400	0.0368	-8.3940
11.6600	0.0364	-8.3740
11.6800	0.0362	-8.3540
11.7000	0.0365	-8.3340
11.7200	0.0362	-8.3139
11.7400	0.0371	-8.2940
11.7600	0.0364	-8.2740
11.7800	0.0361	-8.2539
11.8000	0.0366	-8.2339
11.8200	0.0364	-8.2139
11.8400	0.0369	-8.1939
11.8600	0.0364	-8.1739
11.8800	0.0362	-8.1539
11.9000	0.0369	-8.1339
11.9200	0.0362	-8.1139
11.9400	0.0365	-8.0940
11.9600	0.0363	-8.0739
11.9800	0.0369	-8.0540
12.0000	0.0366	-8.0339
12.0200	0.0364	-8.0139
12.0400	0.0365	-7.9940
12.0600	0.0362	-7.9739
12.0800	0.0365	-7.9539
12.1000	0.0367	-7.9339
12.1200	0.0361	-7.9139
12.1400	0.0363	-7.8940
12.1600	0.0364	-7.8740
12.1800	0.0362	-7.8540
12.2000	0.0357	-7.8339
12.2200	0.0363	-7.8140
12.2400	0.0368	-7.7940
12.2600	0.0365	-7.7739
12.2800	0.0364	-7.7539
12.3000	0.0364	-7.7339
12.3200	0.0371	-7.7140
12.3400	0.0368	-7.6940
12.3600	0.0361	-7.6740
12.3800	0.0368	-7.6539
12.4000	0.0361	-7.6339
12.4200	0.0360	-7.6139
12.4400	0.0360	-7.5939
12.4600	0.0361	-7.5739
12.4800	0.0366	-7.5539
12.5000	0.0361	-7.5339
12.5200	0.0358	-7.5139
12.5400	0.0359	-7.4939
12.5600	0.0364	-7.4739
12.5800	0.0364	-7.4539
12.6000	0.0359	-7.4339
12.6200	0.0356	-7.4140
12.6400	0.0354	-7.3940
12.6600	0.0357	-7.3740
12.6800	0.0356	-7.3539
12.7000	0.0357	-7.3339
12.7200	0.0355	-7.3140
12.7400	0.0356	-7.2940
12.7600	0.0351	-7.2740
12.7800	0.0350	-7.2539
12.8000	0.0354	-7.2340
12.8200	0.0355	-7.2140
12.8400	0.0351	-7.1940
12.8600	0.0350	-7.1739
12.8800	0.0342	-7.1539
12.9000	0.0345	-7.1339
12.9200	0.0348	-7.1140
12.9400	0.0349	-7.0940
12.9600	0.0344	-7.0739
12.9800	0.0344	-7.0539
13.0000	0.0347	-7.0340
13.0200	0.0342	-7.0139
13.0400	0.0337	-6.9939
13.0600	0.0338	-6.9739
13.0800	0.0342	-6.9539
13.1000	0.0339	-6.9340
13.1200	0.0338	-6.9139
13.1400	0.0336	-6.8939
13.1600	0.0339	-6.8739
13.1800	0.0331	-6.8539
13.2000	0.0330	-6.8340
13.2200	0.0330	-6.8139
13.2400	0.0329	-6.7939
13.2600	0.0330	-6.7739
13.2800	0.0327	-6.7539
13.3000	0.0328	-6.7340
13.3200	0.0326	-6.7140
13.3400	0.0326	-6.6940
13.3600	0.0322	-6.6739
13.3800	0.0321	-6.6540
13.4000	0.0325	-6.6340
13.4200	0.0328	-6.6140
13.4400	0.0325	-6.5939
13.4600	0.0319	-6.5739
13.4800	0.0325	-6.5539
13.5000	0.0322	-6.5340
13.5200	0.0315	-6.5139
13.5400	0.0315	-6.4939
13.5600	0.0316	-6.4739
13.5800	0.0310	-6.4540
13.6000	0.0306	-6.4339
13.6200	0.0310	-6.4139
13.6400	0.0308	-6.3939
13.6600	0.0306	-6.3739
13.6800	0.0311	-6.3539
13.7000	0.0305	-6.3339
13.7200	0.0304	-6.3139
13.7400	0.0301	-6.2939
13.7600	0.0304	-6.2739
13.7800	0.0304	-6.2540
13.8000	0.0301	-6.2340
13.8200	0.0300	-6.2140
13.8400	0.0293	-6.1939
13.8600	0.0291	-6.1739
13.8800	0.0297	-6.1540
13.9000	0.0296	-6.1340
13.9200	0.0298	-6.1139
13.9400	0.0293	-6.0939
13.9600	0.0291	-6.0740
13.9800	0.0289	-6.0540
14.0000	0.0290	-6.0340
14.0200	0.0291	-6.0140
14.0400	0.0285	-5.9939
14.0600	0.0285	-5.9740
14.0800	0.0285	-5.9540
14.1000	0.0281	-5.9340
14.1200	0.0279	-5.9139
14.1400	0.0279	-5.8939
14.1600	0.0284	-5.8740
14.1800	0.0276	-5.8540
14.2000	0.0276	-5.8339
14.2200	0.0280	-5.8139
14.2400	0.0278	-5.7939
14.2600	0.0275	-5.7739
14.2800	0.0268	-5.7539
14.3000	0.0274	-5.7339
14.3200	0.0270	-5.7139
14.3400	0.0268	-5.6939
14.3600	0.0269	-5.6740
14.3800	0.0267	-5.6539
14.4000	0.0267	-5.6339
14.4200	0.0265	-5.6139
14.4400	0.0265	-5.5939
14.4600	0.0260	-5.5740
14.4800	0.0250	-5.5539
14.5000	0.0257	-5.5339
14.5200	0.0253	-5.5139
14.5400	0.0260	-5.4940
14.5600	0.0253	-5.4740
14.5800	0.0251	-5.4540
14.6000	0.0253	-5.4340
14.6200	0.0250	-5.4139
14.6400	0.0252	-5.3940
14.6600	0.0248	-5.3740
14.6800	0.0246	-5.3540
14.7000	0.0251	-5.3340
14.7200	0.0241	-5.3139
14.7400	0.0246	-5.2940
14.7600	0.0241	-5.2739
14.7800	0.0243	-5.2539
14.8000	0.0242	-5.2339
14.8200	0.0237	-5.2139
14.8400	0.0244	-5.1939
14.8600	0.0235	-5.1739
14.8800	0.0237	-5.1539
14.9000	0.0231	-5.1339
14.9200	0.0232	-5.1139
14.9400	0.0233	-5.0939
14.9600	0.0225	-5.0739
14.9800	0.0228	-5.0539
15.0000	0.0227	-5.0339
15.0200	0.0224	-5.0139
15.0400	0.0226	-4.9940
15.0600	0.0221	-4.9739
15.0800	0.0223	-4.9539
15.1000	0.0217	-4.9339
15.1200	0.0220	-4.9140
15.1400	0.0222	-4.8940
15.1600	0.0220	-4.8740
15.1800	0.0217	-4.8539
15.2000	0.0212	-4.8339
15.2200	0.0220	-4.8140
15.2400	0.0217	-4.7940
15.2600	0.0211	-4.7739
15.2800	0.0211	-4.7539
15.3000	0.0207	-4.7339
15.3200	0.0216	-4.7140
15.3400	0.0206	-4.6940
15.3600	0.0206	-4.6740
15.3800	0.0210	-4.6539
15.4000	0.0200	-4.6339
15.4200	0.0203	-4.6140
15.4400	0.0199	-4.5940
15.4600	0.0203	-4.5739
15.4800	0.0199	-4.5539
15.5000	0.0198	-4.5339
15.5200	0.0198	-4.5139
15.5400	0.0193	-4.4939
15.5600	0.0196	-4.4739
15.5800	0.0189	-4.4539
15.6000	0.0192	-4.4339
15.6200	0.0198	-4.4140
15.6400	0.0195	-4.3939
15.6600	0.0199	-4.3739
15.6800	0.0185	-4.3539
15.7000	0.0188	-4.3340
15.7200	0.0190	-4.3140
15.7400	0.0189	-4.2940
15.7600	0.0189	-4.2740
15.7800	0.0179	-4.2539
15.8000	0.0182	-4.2340
15.8200	0.0179	-4.2140
15.8400	0.0180	-4.1939
15.8600	0.0180	-4.1739
15.8800	0.0172	-4.1539
15.9000	0.0182	-4.1340
15.9200	0.0180	-4.1140
15.9400	0.0176	-4.0940
15.9600	0.0172	-4.0739
15.9800	0.0165	-4.0539
16.0000	0.0174	-4.0339
16.0200	0.0172	-4.0139
16.0400	0.0168	-3.9939
16.0600	0.0165	-3.9740
16.0800	0.0163	-3.9539
16.1000	0.0167	-3.9340
16.1200	0.0165	-3.9139
16.1400	0.0168	-3.8939
16.1600	0.0164	-3.8739
16.1800	0.0159	-3.8539
16.2000	0.0168	-3.8340
16.2200	0.0160	-3.8139
16.2400	0.0162	-3.7939
16.2600	0.0151	-3.7739
16.2800	0.0156	-3.7539
16.3000	0.0164	-3.7340
16.3200	0.0159	-3.7140
16.3400	0.0160	-3.6940
16.3600	0.0156	-3.6739
16.3800	0.0156	-3.6539
16.4000	0.0155	-3.6340
16.4200	0.0147	-3.6140
16.4400	0.0146	-3.5939
16.4600	0.0142	-3.5739
16.4800	0.0151	-3.5539
16.5000	0.0147	-3.5340
16.5200	0.0146	-3.5140
16.5400	0.0150	-3.4939
16.5600	0.0140	-3.4739
16.5800	0.0144	-3.4540
16.6000	0.0143	-3.4339
16.6200	0.0144	-3.4139
16.6400	0.0139	-3.3939
16.6600	0.0135	-3.3739
16.6800	0.0142	-3.3540
16.7000	0.0137	-3.3340
16.7200	0.0141	-3.3139
16.7400	0.0142	-3.2939
16.7600	0.0138	-3.2739
16.7800	0.0144	-3.2540
16.8000	0.0138	-3.2340
16.8200	0.0138	-3.2139
16.8400	0.0130	-3.1939
16.8600	0.0125	-3.1740
16.8800	0.0138	-3.1540
16.9000	0.0138	-3.1340
16.9200	0.0134	-3.1140
16.9400	0.0125	-3.0939
16.9600	0.0131	-3.0739
16.9800	0.0131	-3.0540
17.0000	0.0125	-3.0339
17.0200	0.0131	-3.0140
17.0400	0.0122	-2.9939
17.0600	0.0128	-2.9739
17.0800	0.0131	-2.9540
17.1000	0.0120	-2.9339
17.1200	0.0125	-2.9139
17.1400	0.0116	-2.8939
17.1600	0.0123	-2.8740
17.1800	0.0117	-2.8539
17.2000	0.0114	-2.8339
17.2200	0.0119	-2.8139
17.2400	0.0111	-2.7939
17.2600	0.0117	-2.7739
17.2800	0.0114	-2.7539
17.3000	0.0121	-2.7339
17.3200	0.0118	-2.7139
17.3400	0.0111	-2.6939
17.3600	0.0116	-2.6739
17.3800	0.0110	-2.6539
17.4000	0.0110	-2.6340
17.4200	0.0110	-2.6139
17.4400	0.0114	-2.5939
17.4600	0.0118	-2.5740
17.4800	0.0111	-2.5540
17.5000	0.0114	-2.5340
17.5200	0.0106	-2.5139
17.5400	0.0102	-2.4939
17.5600	0.0108	-2.4740
17.5800	0.0106	-2.4540
17.6000	0.0109	-2.4340
17.6200	0.0102	-2.4139
17.6400	0.0102	-2.3939
17.6600	0.0106	-2.3740
17.6800	0.0100	-2.3540
17.7000	0.0106	-2.3339
17.7200	0.0103	-2.3139
17.7400	0.0100	-2.2940
17.7600	0.0100	-2.2740
17.7800	0.0098	-2.2539
17.8000	0.0100	-2.2339
17.8200	0.0095	-2.2139
17.8400	0.0104	-2.1940
17.8600	0.0099	-2.1740
17.8800	0.0095	-2.1539
17.9000	0.0097	-2.1339
17.9200	0.0097	-2.1139
17.9400	0.0097	-2.0940
17.9600	0.0094	-2.0739
17.9800	0.0096	-2.0539
18.0000	0.0097	-2.0339
18.0200	0.0085	-2.0139
18.0400	0.0094	-1.9940
18.0600	0.0091	-1.9739
18.0800	0.0093	-1.9540
18.1000	0.0085	-1.9339
18.1200	0.0083	-1.9140
18.1400	0.0093	-1.8940
18.1600	0.0090	-1.8740
18.1800	0.0092	-1.8540
18.2000	0.0088	-1.8339
18.2200	0.0084	-1.8140
18.2400	0.0086	-1.7940
18.2600	0.0080	-1.7740
18.2800	0.0082	-1.7540
18.3000	0.0084	-1.7339
18.3200	0.0083	-1.7139
18.3400	0.0077	-1.6940
18.3600	0.0076	-1.6739
18.3800	0.0079	-1.6539
18.4000	0.0079	-1.6339
18.4200	0.0087	-1.6139
18.4400	0.0082	-1.5940
18.4600	0.0083	-1.5740
18.4800	0.0081	-1.5539
18.5000	0.0076	-1.5339
18.5200	0.0079	-1.5139
18.5400	0.0079	-1.4939
18.5600	0.0076	-1.4739
18.5800	0.0076	-1.4539
18.6000	0.0072	-1.4339
18.6200	0.0076	-1.4140
18.6400	0.0073	-1.3940
18.6600	0.0079	-1.3739
18.6800	0.0070	-1.3539
18.7000	0.0073	-1.3339
18.7200	0.0078	-1.3140
18.7400	0.0067	-1.2940
18.7600	0.0068	-1.2739
18.7800	0.0069	-1.2539
18.8000	0.0070	-1.2340
18.8200	0.0073	-1.2140
18.8400	0.0070	-1.1940
18.8600	0.0071	-1.1739
18.8800	0.0067	-1.1539
18.9000	0.0070	-1.1340
18.9200	0.0065	-1.1140
18.9400	0.0062	-1.0939
18.9600	0.0069	-1.0739
18.9800	0.0066	-1.0539
19.0000	0.0068	-1.0339
19.0200	0.0064	-1.0139
19.0400	0.0064	-0.9939
19.0600	0.0068	-0.9739
19.0800	0.0060	-0.9539
19.1000	0.0064	-0.9339
19.1200	0.0062	-0.9139
19.1400	0.0061	-0.8939
19.1600	0.0066	-0.8739
19.1800	0.0064	-0.8539
19.2000	0.0064	-0.8340
19.2200	0.0066	-0.8140
19.2400	0.0060	-0.7940
19.2600	0.0058	-0.7739
19.2800	0.0058	-0.7539
19.3000	0.0063	-0.7340
19.3200	0.0057	-0.7139
19.3400	0.0058	-0.6939
19.3600	0.0054	-0.6739
19.3800	0.0053	-0.6539
19.4000	0.0056	-0.6340
19.4200	0.0056	-0.6140
19.4400	0.0057	-0.5940
19.4600	0.0053	-0.5739
19.4800	0.0053	-0.5540
19.5000	0.0054	-0.5340
19.5200	0.0054	-0.5140
19.5400	0.0054	-0.4940
19.5600	0.0051	-0.4739
19.5800	0.0054	-0.4539
19.6000	0.0050	-0.4339
19.6200	0.0051	-0.4139
19.6400	0.0048	-0.3939
19.6600	0.0048	-0.3739
19.6800	0.0047	-0.3539
19.7000	0.0046	-0.3339
19.7200	0.0049	-0.3139
19.7400	0.0044	-0.2939
19.7600	0.0044	-0.2739
19.7800	0.0048	-0.2540
19.8000	0.0044	-0.2340
19.8200	0.0045	-0.2140
19.8400	0.0050	-0.1939
19.8600	0.0044	-0.1739
19.8800	0.0046	-0.1540
19.9000	0.0040	-0.1340
19.9200	0.0043	-0.1140
19.9400	0.0036	-0.0939
19.9600	0.0038	-0.0739
19.9800	0.0041	-0.0540
20.0000	0.0045	-0.0340
20.0200	0.0038	-0.0139
20.0400	0.0038	0.0061
20.0600	0.0038	0.0260
20.0800	0.0039	0.0460
20.1000	0.0034	0.0661
20.1200	0.0041	0.0861
20.1400	0.0032	0.1061
20.1600	0.0033	0.1260
20.1800	0.0036	0.1460
20.2000	0.0032	0.1661
20.2200	0.0030	0.1861
20.2400	0.0030	0.2061
20.2600	0.0035	0.2260
20.2800	0.0032	0.2461
20.3000	0.0038	0.2661
20.3200	0.0035	0.2861
20.3400	0.0029	0.3061
20.3600	0.0029	0.3260
20.3800	0.0023	0.3461
20.4000	0.0034	0.3660
20.4200	0.0030	0.3861
20.4400	0.0031	0.4061
20.4600	0.0029	0.4260
20.4800	0.0028	0.4461
20.5000	0.0028	0.4660
20.5200	0.0024	0.4861
20.5400	0.0031	0.5061
20.5600	0.0028	0.5260
20.5800	0.0023	0.5460
20.6000	0.0023	0.5660
20.6200	0.0021	0.5860
20.6400	0.0024	0.6060
20.6600	0.0025	0.6260
20.6800	0.0029	0.6460
20.7000	0.0025	0.6661
20.7200	0.0021	0.6861
20.7400	0.0022	0.7061
20.7600	0.0019	0.7261
20.7800	0.0021	0.7461
20.8000	0.0019	0.7661
20.8200	0.0014	0.7861
20.8400	0.0017	0.8060
20.8600	0.0015	0.8260
20.8800	0.0015	0.8461
20.9000	0.0015	0.8661
20.9200	0.0017	0.8861
20.9400	0.0019	0.9060
20.9600	0.0015	0.9261
20.9800	0.0020	0.9461
21.0000	0.0016	0.9661
21.0200	0.0015	0.9861
21.0400	0.0020	1.0060
21.0600	0.0013	1.0261
21.0800	0.0015	1.0461
21.1000	0.0010	1.0661
21.1200	0.0015	1.0861
21.1400	0.0011	1.1060
21.1600	0.0011	1.1261
21.1800	0.0013	1.1461
21.2000	0.0004	1.1661
21.2200	0.0006	1.1860
21.2400	0.0007	1.2060
21.2600	0.0008	1.2260
21.2800	0.0009	1.2461
21.3000	0.0004	1.2661
21.3200	0.0002	1.2860
21.3400	0.0004	1.3060
21.3600	0.0008	1.3261
21.3800	0.0007	1.3461
21.4000	0.0004	1.3661
21.4200	0.0010	1.3861
21.4400	0.0001	1.4061
21.4600	-0.0002	1.4261
21.4800	-0.0001	1.4461
21.5000	-0.0003	1.4661
21.5200	0.0006	1.4860
21.5400	-0.0004	1.5061
21.5600	-0.0001	1.5260
21.5800	-0.0003	1.5461
21.6000	-0.0003	1.5661
21.6200	0.0000	1.5861
21.6400	-0.0003	1.6061
21.6600	-0.0003	1.6261
21.6800	-0.0004	1.6461
21.7000	-0.0001	1.6661
21.7200	-0.0005	1.6860
21.7400	-0.0010	1.7060
21.7600	-0.0009	1.7260
21.7800	-0.0013	1.7461
21.8000	-0.0007	1.7660
21.8200	-0.0004	1.7860
21.8400	-0.0008	1.8060
21.8600	-0.0012	1.8260
21.8800	-0.0019	1.8461
21.9000	-0.0011	1.8661
21.9200	-0.0012	1.8860
21.9400	-0.0014	1.9060
21.9600	-0.0016	1.9261
21.9800	-0.0022	1.9461
22.0000	-0.0012	1.9661
22.0200	-0.0015	1.9861
22.0400	-0.0017	2.0061
22.0600	-0.0019	2.0261
22.0800	-0.0029	2.0461
22.1000	-0.0018	2.0661
22.1200	-0.0024	2.0861
22.1400	-0.0021	2.1061
22.1600	-0.0024	2.1261
22.1800	-0.0024	2.1461
22.2000	-0.0019	2.1660
22.2200	-0.0025	2.1860
22.2400	-0.0022	2.2061
22.2600	-0.0027	2.2261
22.2800	-0.0022	2.2461
22.3000	-0.0022	2.2660
22.3200	-0.0032	2.2860
22.3400	-0.0027	2.3061
22.3600	-0.0031	2.3261
22.3800	-0.0028	2.3460
22.4000	-0.0023	2.3660
22.4200	-0.0029	2.3861
22.4400	-0.0030	2.4061
22.4600	-0.0037	2.4261
22.4800	-0.0032	2.4460
22.5000	-0.0036	2.4660
22.5200	-0.0034	2.4861
22.5400	-0.0034	2.5061
22.5600	-0.0041	2.5261
22.5800	-0.0035	2.5461
22.6000	-0.0039	2.5661
22.6200	-0.0038	2.5861
22.6400	-0.0034	2.6061
22.6600	-0.0043	2.6261
22.6800	-0.0039	2.6460
22.7000	-0.0044	2.6661
22.7200	-0.0039	2.6861
22.7400	-0.0042	2.7061
22.7600	-0.0040	2.7261
22.7800	-0.0045	2.7461
22.8000	-0.0049	2.7661
22.8200	-0.0038	2.7861
22.8400	-0.0045	2.8061
22.8600	-0.0053	2.8261
22.8800	-0.0045	2.8460
22.9000	-0.0051	2.8660
22.9200	-0.0045	2.8860
22.9400	-0.0047	2.9061
22.9600	-0.0048	2.9261
22.9800	-0.0047	2.9460
23.0000	-0.0057	2.9660
23.0200	-0.0052	2.9860
23.0400	-0.0057	3.0061
23.0600	-0.0050	3.0261
23.0800	-0.0047	3.0460
23.1000	-0.0048	3.0660
23.1200	-0.0058	3.0861
23.1400	-0.0066	3.1061
23.1600	-0.0054	3.1261
23.1800	-0.0063	3.1461
23.2000	-0.0061	3.1661
23.2200	-0.0060	3.1861
23.2400	-0.0068	3.2061
23.2600	-0.0059	3.2260
23.2800	-0.0063	3.2460
23.3000	-0.0065	3.2661
23.3200	-0.0062	3.2861
23.3400	-0.0067	3.3061
23.3600	-0.0060	3.3260
23.3800	-0.0070	3.3461
23.4000	-0.0065	3.3661
23.4200	-0.0071	3.3861
23.4400	-0.0067	3.4061
23.4600	-0.0063	3.4260
23.4800	-0.0075	3.4461
23.5000	-0.0071	3.4661
23.5200	-0.0079	3.4861
23.5400	-0.0073	3.5060
23.5600	-0.0069	3.5260
23.5800	-0.0073	3.5460
23.6000	-0.0075	3.5660
23.6200	-0.0082	3.5861
23.6400	-0.0078	3.6060
23.6600	-0.0077	3.6260
23.6800	-0.0078	3.6461
23.7000	-0.0079	3.6660
23.7200	-0.0085	3.6861
23.7400	-0.0083	3.7061
23.7600	-0.0082	3.7261
23.7800	-0.0085	3.7461
23.8000	-0.0079	3.7661
23.8200	-0.0087	3.7861
23.8400	-0.0079	3.8060
23.8600	-0.0085	3.8260
23.8800	-0.0085	3.8461
23.9000	-0.0088	3.8661
23.9200	-0.0095	3.8861
23.9400	-0.0091	3.9060
23.9600	-0.0091	3.9260
23.9800	-0.0092	3.9461
24.0000	-0.0095	3.9661
24.0200	-0.0098	3.9861
24.0400	-0.0090	4.0060
24.0600	-0.0092	4.0261
24.0800	-0.0094	4.0461
24.1000	-0.0097	4.0661
24.1200	-0.0103	4.0861
24.1400	-0.0096	4.1060
24.1600	-0.0108	4.1260
24.1800	-0.0103	4.1460
24.2000	-0.0102	4.1661
24.2200	-0.0101	4.1861
24.2400	-0.0102	4.2060
24.2600	-0.0104	4.2260
24.2800	-0.0105	4.2461
24.3000	-0.0109	4.2661
24.3200	-0.0109	4.2861
24.3400	-0.0105	4.3060
24.3600	-0.0110	4.3261
24.3800	-0.0107	4.3461
24.4000	-0.0110	4.3661
24.4200	-0.0108	4.3861
24.4400	-0.0109	4.4060
24.4600	-0.0113	4.4261
24.4800	-0.0106	4.4461
24.5000	-0.0122	4.4661
24.5200	-0.0116	4.4861
24.5400	-0.0116	4.5061
24.5600	-0.0121	4.5261
24.5800	-0.0127	4.5461
24.6000	-0.0120	4.5661
24.6200	-0.0117	4.5860
24.6400	-0.0122	4.6060
24.6600	-0.0126	4.6260
24.6800	-0.0130	4.6461
24.7000	-0.0130	4.6660
24.7200	-0.0120	4.6860
24.7400	-0.0129	4.7060
24.7600	-0.0130	4.7261
24.7800	-0.0129	4.7461
24.8000	-0.0130	4.7661
24.8200	-0.0130	4.7860
24.8400	-0.0131	4.8061
24.8600	-0.0134	4.8261
24.8800	-0.0137	4.8461
24.9000	-0.0133	4.8661
24.9200	-0.0125	4.8860
24.9400	-0.0134	4.9061
24.9600	-0.0134	4.9261
24.9800	-0.0141	4.9461
25.0000	-0.0136	4.9660
25.0200	-0.0139	4.9861
25.0400	-0.0142	5.0061
25.0600	-0.0138	5.0261
25.0800	-0.0144	5.0461
25.1000	-0.0146	5.0661
25.1200	-0.0147	5.0861
25.1400	-0.0144	5.1061
25.1600	-0.0140	5.1261
25.1800	-0.0148	5.1461
25.2000	-0.0145	5.1661
25.2200	-0.0147	5.1861
25.2400	-0.0152	5.2061
25.2600	-0.0153	5.2261
25.2800	-0.0151	5.2460
25.3000	-0.0143	5.2660
25.3200	-0.0147	5.2860
25.3400	-0.0153	5.3060
25.3600	-0.0161	5.3261
25.3800	-0.0158	5.3460
25.4000	-0.0146	5.3660
25.4200	-0.0156	5.3860
25.4400	-0.0162	5.4061
25.4600	-0.0163	5.4261
25.4800	-0.0162	5.4461
25.5000	-0.0159	5.4660
25.5200	-0.0166	5.4861
25.5400	-0.0165	5.5061
25.5600	-0.0167	5.5261
25.5800	-0.0168	5.5461
25.6000	-0.0168	5.5660
25.6200	-0.0171	5.5860
25.6400	-0.0167	5.6061
25.6600	-0.0173	5.6261
25.6800	-0.0170	5.6461
25.7000	-0.0173	5.6661
25.7200	-0.0175	5.6861
25.7400	-0.0174	5.7061
25.7600	-0.0175	5.7261
25.7800	-0.0175	5.7460
25.8000	-0.0175	5.7660
25.8200	-0.0178	5.7861
25.8400	-0.0182	5.8061
25.8600	-0.0183	5.8261
25.8800	-0.0180	5.8460
25.9000	-0.0181	5.8660
25.9200	-0.0179	5.8861
25.9400	-0.0179	5.9061
25.9600	-0.0185	5.9260
25.9800	-0.0182	5.9460
26.0000	-0.0189	5.9660
26.0200	-0.0189	5.9860
26.0400	-0.0194	6.0061
26.0600	-0.0194	6.0260
26.0800	-0.0190	6.0460
26.1000	-0.0189	6.0660
26.1200	-0.0193	6.0861
26.1400	-0.0192	6.1061
26.1600	-0.0189	6.1260
26.1800	-0.0188	6.1461
26.2000	-0.0196	6.1661
26.2200	-0.0197	6.1861
26.2400	-0.0199	6.2061
26.2600	-0.0197	6.2260
26.2800	-0.0198	6.2461
26.3000	-0.0200	6.2661
26.3200	-0.0201	6.2861
26.3400	-0.0205	6.3061
26.3600	-0.0203	6.3260
26.3800	-0.0206	6.3461
26.4000	-0.0204	6.3661
26.4200	-0.0209	6.3861
26.4400	-0.0211	6.4061
26.4600	-0.0205	6.4260
26.4800	-0.0206	6.4460
26.5000	-0.0207	6.4660
26.5200	-0.0209	6.4861
26.5400	-0.0208	6.5061
26.5600	-0.0210	6.5260
26.5800	-0.0212	6.5460
26.6000	-0.0217	6.5661
26.6200	-0.0220	6.5861
26.6400	-0.0216	6.6061
26.6600	-0.0213	6.6260
26.6800	-0.0215	6.6460
26.7000	-0.0221	6.6660
26.7200	-0.0224	6.6861
26.7400	-0.0218	6.7060
26.7600	-0.0218	6.7260
26.7800	-0.0225	6.7461
26.8000	-0.0226	6.7661
26.8200	-0.0226	6.7861
26.8400	-0.0218	6.8060
26.8600	-0.0227	6.8260
26.8800	-0.0229	6.8461
26.9000	-0.0225	6.8661
26.9200	-0.0226	6.8861
26.9400	-0.0228	6.9060
26.9600	-0.0233	6.9260
26.9800	-0.0229	6.9461
27.0000	-0.0231	6.9661
27.0200	-0.0229	6.9861
27.0400	-0.0236	7.0060
27.0600	-0.0241	7.0260
27.0800	-0.0234	7.0460
27.1000	-0.0232	7.0661
27.1200	-0.0238	7.0861
27.1400	-0.0238	7.1060
27.1600	-0.0238	7.1260
27.1800	-0.0235	7.1461
27.2000	-0.0247	7.1661
27.2200	-0.0243	7.1861
27.2400	-0.0237	7.2060
27.2600	-0.0239	7.2261
27.2800	-0.0242	7.2461
27.3000	-0.0247	7.2661
27.3200	-0.0239	7.2861
27.3400	-0.0241	7.3061
27.3600	-0.0245	7.3261
27.3800	-0.0242	7.3461
27.4000	-0.0248	7.3661
27.4200	-0.0246	7.3860
27.4400	-0.0243	7.4060
27.4600	-0.0243	7.4260
27.4800	-0.0249	7.4461
27.5000	-0.0249	7.4661
27.5200	-0.0243	7.4861
27.5400	-0.0251	7.5061
27.5600	-0.0248	7.5261
27.5800	-0.0246	7.5461
27.6000	-0.0253	7.5661
27.6200	-0.0253	7.5860
27.6400	-0.0256	7.6060
27.6600	-0.0255	7.6260
27.6800	-0.0253	7.6460
27.7000	-0.0252	7.6661
27.7200	-0.0253	7.6860
27.7400	-0.0255	7.7060
27.7600	-0.0256	7.7260
27.7800	-0.0255	7.7461
27.8000	-0.0253	7.7661
27.8200	-0.0255	7.7860
27.8400	-0.0253	7.8061
27.8600	-0.0250	7.8261
27.8800	-0.0264	7.8461
27.9000	-0.0254	7.8661
27.9200	-0.0255	7.8860
27.9400	-0.0255	7.9061
27.9600	-0.0258	7.9261
27.9800	-0.0263	7.9461
28.0000	-0.0258	7.9661
28.0200	-0.0259	7.9860
28.0400	-0.0260	8.0061
28.0600	-0.0257	8.0261
28.0800	-0.0262	8.0461
28.1000	-0.0256	8.0661
28.1200	-0.0265	8.0861
28.1400	-0.0258	8.1061
28.1600	-0.0257	8.1261
28.1800	-0.0259	8.1461
28.2000	-0.0259	8.1660
28.2200	-0.0262	8.1860
28.2400	-0.0254	8.2061
28.2600	-0.0253	8.2261
28.2800	-0.0258	8.2460
28.3000	-0.0258	8.2660
28.3200	-0.0258	8.2860
28.3400	-0.0253	8.3060
28.3600	-0.0262	8.3261
28.3800	-0.0259	8.3461
28.4000	-0.0251	8.3660
28.4200	-0.0256	8.3860
28.4400	-0.0256	8.4060
28.4600	-0.0261	8.4261
28.4800	-0.0256	8.4461
28.5000	-0.0256	8.4660
28.5200	-0.0258	8.4860
28.5400	-0.0255	8.5061
28.5600	-0.0262	8.5261
28.5800	-0.0255	8.5461
28.6000	-0.0256	8.5661
28.6200	-0.0255	8.5861
28.6400	-0.0252	8.6061
28.6600	-0.0261	8.6261
28.6800	-0.0251	8.6461
28.7000	-0.0254	8.6661
28.7200	-0.0250	8.6861
28.7400	-0.0255	8.7061
28.7600	-0.0254	8.7261
28.7800	-0.0248	8.7460
28.8000	-0.0251	8.7660
28.8200	-0.0247	8.7860
28.8400	-0.0248	8.8061
28.8600	-0.0245	8.8261
28.8800	-0.0244	8.8460
28.9000	-0.0244	8.8660
28.9200	-0.0241	8.8861
28.9400	-0.0246	8.9061
28.9600	-0.0248	8.9261
28.9800	-0.0241	8.9460
29.0000	-0.0245	8.9660
29.0200	-0.0241	8.9860
29.0400	-0.0245	9.0061
29.0600	-0.0234	9.0260
29.0800	-0.0234	9.0460
29.1000	-0.0241	9.0660
29.1200	-0.0239	9.0861
29.1400	-0.0241	9.1061
29.1600	-0.0232	9.1260
29.1800	-0.0231	9.1460
29.2000	-0.0233	9.1661
29.2200	-0.0225	9.1861
29.2400	-0.0233	9.2061
29.2600	-0.0225	9.2261
29.2800	-0.0228	9.2461
29.3000	-0.0227	9.2661
29.3200	-0.0223	9.2861
29.3400	-0.0228	9.3061
29.3600	-0.0218	9.3260
29.3800	-0.0219	9.3460
29.4000	-0.0216	9.3660
29.4200	-0.0219	9.3861
29.4400	-0.0224	9.4061
29.4600	-0.0217	9.4260
29.4800	-0.0217	9.4460
29.5000	-0.0211	9.4661
29.5200	-0.0213	9.4861
29.5400	-0.0213	9.5061
29.5600	-0.0202	9.5260
29.5800	-0.0208	9.5460
29.6000	-0.0198	9.5660
29.6200	-0.0201	9.5861
29.6400	-0.0200	9.6060
29.6600	-0.0199	9.6260
29.6800	-0.0196	9.6460
29.7000	-0.0189	9.6660
29.7200	-0.0197	9.6861
29.7400	-0.0190	9.7060
29.7600	-0.0188	9.7260
29.7800	-0.0188	9.7461
29.8000	-0.0184	9.7661
29.8200	-0.0183	9.7861
29.8400	-0.0175	9.8061
29.8600	-0.0171	9.8261
29.8800	-0.0179	9.8461
29.9000	-0.0172	9.8661
29.9200	-0.0175	9.8861
29.9400	-0.0167	9.9060
29.9600	-0.0170	9.9260
29.9800	-0.0166	9.9460
30.0000	-0.0161	9.9661
30.0200	-0.0160	9.9861
30.0400	-0.0153	10.0060
30.0600	-0.0155	10.0260
30.0800	-0.0149	10.0461
30.1000	-0.0146	10.0661
30.1200	-0.0149	10.0861
30.1400	-0.0138	10.1060
30.1600	-0.0143	10.1260
30.1800	-0.0137	10.1460
30.2000	-0.0139	10.1661
30.2200	-0.0135	10.1861
30.2400	-0.0129	10.2060
30.2600	-0.0128	10.2260
30.2800	-0.0121	10.2461
30.3000	-0.0123	10.2661
30.3200	-0.0118	10.2861
30.3400	-0.0118	10.3061
30.3600	-0.0119	10.3261
30.3800	-0.0108	10.3461
30.4000	-0.0109	10.3661
30.4200	-0.0100	10.3860
30.4400	-0.0099	10.4060
30.4600	-0.0102	10.4261
30.4800	-0.0093	10.4461
30.5000	-0.0096	10.4661
30.5200	-0.0084	10.4860
30.5400	-0.0082	10.5060
30.5600	-0.0081	10.5261
30.5800	-0.0073	10.5461
30.6000	-0.0080	10.5661
30.6200	-0.0068	10.5860
30.6400	-0.0071	10.6061
30.6600	-0.0063	10.6260
30.6800	-0.0059	10.6461
30.7000	-0.0055	10.6661
30.7200	-0.0054	10.6860
30.7400	-0.0054	10.7060
30.7600	-0.0045	10.7260
30.7800	-0.0045	10.7461
30.8000	-0.0043	10.7661
30.8200	-0.0032	10.7860
30.8400	-0.0036	10.8061
30.8600	-0.0031	10.8260
30.8800	-0.0029	10.8461
30.9000	-0.0022	10.8661
30.9200	-0.0013	10.8861
30.9400	-0.0017	10.9061
30.9600	-0.0010	10.9261
30.9800	-0.0012	10.9461
31.0000	-0.0001	10.9661
31.0200	0.0009	10.9860
31.0400	0.0008	11.0060
31.0600	0.0015	11.0261
31.0800	0.0011	11.0461
31.1000	0.0019	11.0661
31.1200	0.0026	11.0860
31.1400	0.0027	11.1060
31.1600	0.0032	11.1261
31.1800	0.0031	11.1461
31.2000	0.0044	11.1660
31.2200	0.0043	11.1860
31.2400	0.0052	11.2061
31.2600	0.0057	11.2261
31.2800	0.0058	11.2461
31.3000	0.0065	11.2660
31.3200	0.0068	11.2860
31.3400	0.0069	11.3060
31.3600	0.0079	11.3261
31.3800	0.0081	11.3460
31.4000	0.0090	11.3660
31.4200	0.0089	11.3861
31.4400	0.0104	11.4061
31.4600	0.0097	11.4261
31.4800	0.0105	11.4460
31.5000	0.0114	11.4660
31.5200	0.0121	11.4860
31.5400	0.0127	11.5061
31.5600	0.0130	11.5261
31.5800	0.0135	11.5461
31.6000	0.0138	11.5660
31.6200	0.0142	11.5861
31.6400	0.0151	11.6061
31.6600	0.0155	11.6261
31.6800	0.0161	11.6461
31.7000	0.0162	11.6661
31.7200	0.0164	11.6861
31.7400	0.0174	11.7061
31.7600	0.0177	11.7261
31.7800	0.0187	11.7460
31.8000	0.0189	11.7660
31.8200	0.0194	11.7861
31.8400	0.0207	11.8061
31.8600	0.0210	11.8261
31.8800	0.0213	11.8460
31.9000	0.0212	11.8661
31.9200	0.0221	11.8860
31.9400	0.0231	11.9061
31.9600	0.0235	11.9261
31.9800	0.0242	11.9460
32.0000	0.0245	11.9660
32.0200	0.0252	11.9860
32.0400	0.0253	12.0061
32.0600	0.0261	12.0261
32.0800	0.0274	12.0460
32.1000	0.0275	12.0660
32.1200	0.0279	12.0860
32.1400	0.0282	12.1061
32.1600	0.0287	12.1261
32.1800	0.0299	12.1461
32.2000	0.0302	12.1661
32.2200	0.0314	12.1861
32.2400	0.0316	12.2061
32.2600	0.0320	12.2261
32.2800	0.0334	12.2461
32.3000	0.0336	12.2661
32.3200	0.0337	12.2861
32.3400	0.0342	12.3061
32.3600	0.0356	12.3260
32.3800	0.0356	12.3460
32.4000	0.0365	12.3661
32.4200	0.0373	12.3861
32.4400	0.0375	12.4061
32.4600	0.0381	12.4260
32.4800	0.0393	12.4460
32.5000	0.0398	12.4660
32.5200	0.0405	12.4861
32.5400	0.0410	12.5061
32.5600	0.0420	12.5260
32.5800	0.0418	12.5461
32.6000	0.0428	12.5661
32.6200	0.0433	12.5861
32.6400	0.0437	12.6060
32.6600	0.0442	12.6260
32.6800	0.0449	12.6461
32.7000	0.0455	12.6661
32.7200	0.0462	12.6861
32.7400	0.0472	12.7061
32.7600	0.0481	12.7261
32.7800	0.0488	12.7461
32.8000	0.0493	12.7661
32.8200	0.0500	12.7861
32.8400	0.0509	12.8061
32.8600	0.0519	12.8261
32.8800	0.0520	12.8461
32.9000	0.0528	12.8661
32.9200	0.0527	12.8861
32.9400	0.0540	12.9060
32.9600	0.0550	12.9260
32.9800	0.0556	12.9460
33.0000	0.0560	12.9661
33.0200	0.0564	12.9861
33.0400	0.0574	13.0061
33.0600	0.0578	13.0260
33.0800	0.0589	13.0460
33.1000	0.0597	13.0661
33.1200	0.0604	13.0861
33.1400	0.0612	13.1060
33.1600	0.0616	13.1260
33.1800	0.0625	13.1460
33.2000	0.0632	13.1661
33.2200	0.0644	13.1860
33.2400	0.0654	13.2060
33.2600	0.0656	13.2260
33.2800	0.0661	13.2460
33.3000	0.0663	13.2661
33.3200	0.0677	13.2861
33.3400	0.0685	13.3061
33.3600	0.0694	13.3261
33.3800	0.0697	13.3461
33.4000	0.0701	13.3661
33.4200	0.0713	13.3861
33.4400	0.0721	13.4060
33.4600	0.0726	13.4261
33.4800	0.0730	13.4461
33.5000	0.0738	13.4661
33.5200	0.0748	13.4860
33.5400	0.0755	13.5060
33.5600	0.0763	13.5261
33.5800	0.0771	13.5461
33.6000	0.0782	13.5661
33.6200	0.0787	13.5860
33.6400	0.0796	13.6060
33.6600	0.0803	13.6261
33.6800	0.0815	13.6461
33.7000	0.0823	13.6661
33.7200	0.0825	13.6860
33.7400	0.0832	13.7060
33.7600	0.0844	13.7260
33.7800	0.0848	13.7461
33.8000	0.0855	13.7661
33.8200	0.0862	13.7860
33.8400	0.0874	13.8060
33.8600	0.0886	13.8260
33.8800	0.0886	13.8461
33.9000	0.0894	13.8661
33.9200	0.0904	13.8860
33.9400	0.0911	13.9061
33.9600	0.0923	13.9261
33.9800	0.0924	13.9461
34.0000	0.0934	13.9660
34.0200	0.0941	13.9860
34.0400	0.0947	14.0061
34.0600	0.0961	14.0261
34.0800	0.0962	14.0461
34.1000	0.0976	14.0661
34.1200	0.0983	14.0861
34.1400	0.0991	14.1061
34.1600	0.0998	14.1261
34.1800	0.1005	14.1461
34.2000	0.1020	14.1661
34.2200	0.1020	14.1861
34.2400	0.1035	14.2060
34.2600	0.1042	14.2260
34.2800	0.1044	14.2461
34.3000	0.1057	14.2660
34.3200	0.1059	14.2860
34.3400	0.1075	14.3060
34.3600	0.1078	14.3261
34.3800	0.1084	14.3461
34.4000	0.1098	14.3661
34.4200	0.1099	14.3861
34.4400	0.1108	14.4061
34.4600	0.1115	14.4261
34.4800	0.1126	14.4461
34.5000	0.1129	14.4660
34.5200	0.1140	14.4860
34.5400	0.1150	14.5061
34.5600	0.1157	14.5261
34.5800	0.1167	14.5461
34.6000	0.1177	14.5660
34.6200	0.1184	14.5860
34.6400	0.1192	14.6061
34.6600	0.1195	14.6261
34.6800	0.1206	14.6461
34.7000	0.1209	14.6660
34.7200	0.1220	14.6861
34.7400	0.1228	14.7061
34.7600	0.1232	14.7261
34.7800	0.1249	14.7461
34.8000	0.1254	14.7660
34.8200	0.1262	14.7861
34.8400	0.1271	14.8061
34.8600	0.1279	14.8261
34.8800	0.1289	14.8460
34.9000	0.1292	14.8660
34.9200	0.1309	14.8860
34.9400	0.1319	14.9061
34.9600	0.1327	14.9261
34.9800	0.1333	14.9460
35.0000	0.1338	14.9661
35.0200	0.1349	14.9861
35.0400	0.1351	15.0061
35.0600	0.1365	15.0261
35.0800	0.1375	15.0460
35.1000	0.1380	15.0661
35.1200	0.1394	15.0861
35.1400	0.1396	15.1061
35.1600	0.1410	15.1261
35.1800	0.1418	15.1460
35.2000	0.1430	15.1660
35.2200	0.1438	15.1861
35.2400	0.1439	15.2061
35.2600	0.1450	15.2261
35.2800	0.1456	15.2461
35.3000	0.1466	15.2661
35.3200	0.1478	15.2861
35.3400	0.1480	15.3061
35.3600	0.1492	15.3260
35.3800	0.1496	15.3461
35.4000	0.1508	15.3661
35.4200	0.1511	15.3861
35.4400	0.1519	15.4061
35.4600	0.1532	15.4260
35.4800	0.1532	15.4460
35.5000	0.1546	15.4661
35.5200	0.1563	15.4861
35.5400	0.1573	15.5061
35.5600	0.1584	15.5260
35.5800	0.1590	15.5460
35.6000	0.1607	15.5660
35.6200	0.1611	15.5861
35.6400	0.1622	15.6061
35.6600	0.1637	15.6260
35.6800	0.1643	15.6461
35.7000	0.1653	15.6661
35.7200	0.1655	15.6861
35.7400	0.1666	15.7061
35.7600	0.1681	15.7261
35.7800	0.1689	15.7461
35.8000	0.1698	15.7661
35.8200	0.1697	15.7861
35.8400	0.1712	15.8061
35.8600	0.1720	15.8260
35.8800	0.1730	15.8460
35.9000	0.1741	15.8661
35.9200	0.1748	15.8861
35.9400	0.1762	15.9060
35.9600	0.1763	15.9260
35.9800	0.1771	15.9460
36.0000	0.1787	15.9661
36.0200	0.1789	15.9861
36.0400	0.1807	16.0060
36.0600	0.1806	16.0260
36.0800	0.1817	16.0460
36.1000	0.1823	16.0661
36.1200	0.1834	16.0861
36.1400	0.1846	16.1060
36.1600	0.1852	16.1260
36.1800	0.1864	16.1461
36.2000	0.1867	16.1661
36.2200	0.1875	16.1861
36.2400	0.1894	16.2060
36.2600	0.1894	16.2260
36.2800	0.1907	16.2461
36.3000	0.1913	16.2661
36.3200	0.1920	16.2861
36.3400	0.1928	16.3060
36.3600	0.1938	16.3261
36.3800	0.1951	16.3461
36.4000	0.1957	16.3661
36.4200	0.1970	16.3861
36.4400	0.1975	16.4061
36.4600	0.1983	16.4261
36.4800	0.1990	16.4461
36.5000	0.1991	16.4661
36.5200	0.2009	16.4860
36.5400	0.2018	16.5060
36.5600	0.2027	16.5260
36.5800	0.2037	16.5461
36.6000	0.2039	16.5661
36.6200	0.2058	16.5860
36.6400	0.2061	16.6060
36.6600	0.2069	16.6260
36.6800	0.2074	16.6461
36.7000	0.2086	16.6661
36.7200	0.2097	16.6860
36.7400	0.2101	16.7060
36.7600	0.2113	16.7260
36.7800	0.2125	16.7461
36.8000	0.2124	16.7661
36.8200	0.2141	16.7860
36.8400	0.2141	16.8060
36.8600	0.2156	16.8260
36.8800	0.2154	16.8461
36.9000	0.2164	16.8661
36.9200	0.2181	16.8860
36.9400	0.2186	16.9061
36.9600	0.2195	16.9261
36.9800	0.2198	16.9461
37.0000	0.2209	16.9661
37.0200	0.2219	16.9860
37.0400	0.2223	17.0061
37.0600	0.2231	17.0261
37.0800	0.2237	17.0461
37.1000	0.2254	17.0661
37.1200	0.2265	17.0860
37.1400	0.2269	17.1061
37.1600	0.2279	17.1261
37.1800	0.2281	17.1461
37.2000	0.2293	17.1660
37.2200	0.2300	17.1860
37.2400	0.2308	17.2060
37.2600	0.2315	17.2261
37.2800	0.2321	17.2461
37.3000	0.2333	17.2660
37.3200	0.2331	17.2860
37.3400	0.2344	17.3060
37.3600	0.2355	17.3261
37.3800	0.2361	17.3461
37.4000	0.2374	17.3660
37.4200	0.2375	17.3860
37.4400	0.2385	17.4060
37.4600	0.2394	17.4261
37.4800	0.2403	17.4461
37.5000	0.2412	17.4660
37.5200	0.2419	17.4861
37.5400	0.2431	17.5061
37.5600	0.2435	17.5261
37.5800	0.2440	17.5460
37.6000	0.2454	17.5660
37.6200	0.2462	17.5861
37.6400	0.2473	17.6061
37.6600	0.2475	17.6261
37.6800	0.2482	17.6461
37.7000	0.2495	17.6661
37.7200	0.2501	17.6861
37.7400	0.2512	17.7061
37.7600	0.2513	17.7261
37.7800	0.2535	17.7460
37.8000	0.2536	17.7660
37.8200	0.2540	17.7860
37.8400	0.2548	17.8060
37.8600	0.2554	17.8261
37.8800	0.2569	17.8460
37.9000	0.2569	17.8660
37.9200	0.2579	17.8860
37.9400	0.2595	17.9061
37.9600	0.2597	17.9261
37.9800	0.2608	17.9460
38.0000	0.2613	17.9661
38.0200	0.2625	17.9861
38.0400	0.2631	18.0061
38.0600	0.2635	18.0261
38.0800	0.2648	18.0460
38.1000	0.2649	18.0660
38.1200	0.2657	18.0861
38.1400	0.2668	18.1061
38.1600	0.2678	18.1261
38.1800	0.2684	18.1460
38.2000	0.2688	18.1660
38.2200	0.2698	18.1861
38.2400	0.2702	18.2061
38.2600	0.2707	18.2261
38.2800	0.2726	18.2461
38.3000	0.2732	18.2660
38.3200	0.2744	18.2861
38.3400	0.2745	18.3061
38.3600	0.2755	18.3260
38.3800	0.2759	18.3460
38.4000	0.2768	18.3660
38.4200	0.2778	18.3861
38.4400	0.2791	18.4061
38.4600	0.2801	18.4260
38.4800	0.2802	18.4461
38.5000	0.2807	18.4661
38.5200	0.2819	18.4861
38.5400	0.2824	18.5061
38.5600	0.2841	18.5260
38.5800	0.2846	18.5460
38.6000	0.2848	18.5661
38.6200	0.2857	18.5861
38.6400	0.2865	18.6061
38.6600	0.2876	18.6260
38.6800	0.2879	18.6460
38.7000	0.2887	18.6661
38.7200	0.2890	18.6861
38.7400	0.2901	18.7061
38.7600	0.2911	18.7261
38.7800	0.2914	18.7461
38.8000	0.2924	18.7661
38.8200	0.2926	18.7861
38.8400	0.2937	18.8061
38.8600	0.2948	18.8261
38.8800	0.2956	18.8461
38.9000	0.2961	18.8661
38.9200	0.2963	18.8861
38.9400	0.2977	18.9060
38.9600	0.2981	18.9260
38.9800	0.2991	18.9460
39.0000	0.2996	18.9661
39.0200	0.3000	18.9861
39.0400	0.3012	19.0060
39.0600	0.3021	19.0260
39.0800	0.3033	19.0460
39.1000	0.3041	19.0661
39.1200	0.3041	19.0861
39.1400	0.3050	19.1060
39.1600	0.3057	19.1260
39.1800	0.3063	19.1460
39.2000	0.3074	19.1661
39.2200	0.3078	19.1861
39.2400	0.3087	19.2060
39.2600	0.3096	19.2260
39.2800	0.3107	19.2460
39.3000	0.3120	19.2661
39.3200	0.3127	19.2861
39.3400	0.3140	19.3060
39.3600	0.3151	19.3261
39.3800	0.3162	19.3461
39.4000	0.3163	19.3661
39.4200	0.3173	19.3861
39.4400	0.3184	19.4060
39.4600	0.3192	19.4261
39.4800	0.3200	19.4461
39.5000	0.3204	19.4661
39.5200	0.3219	19.4860
39.5400	0.3221	19.5060
39.5600	0.3229	19.5261
39.5800	0.3239	19.5461
39.6000	0.3247	19.5661
39.6200	0.3261	19.5860
39.6400	0.3268	19.6060
39.6600	0.3273	19.6261
39.6800	0.3283	19.6461
39.7000	0.3292	19.6661
39.7200	0.3302	19.6860
39.7400	0.3309	19.7060
39.7600	0.3318	19.7260
39.7800	0.3328	19.7460
39.8000	0.3339	19.7660
39.8200	0.3346	19.7860
39.8400	0.3353	19.8061
39.8600	0.3362	19.8261
39.8800	0.3368	19.8461
39.9000	0.3379	19.8661
39.9200	0.3386	19.8860
39.9400	0.3395	19.9061
[truncated: 5 more rows]
