# Supplementary material for: Dynamic stabilization of a mechanical oscillator in the absence of any stable feature
Source: Nat Commun. 2026 Mar 10;17:6024. doi: 10.1038/s41467-026-70493-1 (PMC13346612; doi:10.1038/s41467-026-70493-1)
Supplement: Supplementary file 17 — Source Data [file 41467_2026_70493_MOESM17_ESM.zip › Source Data/FigS8b T=238ms Trial2.csv]

Model	DPO2004B
Firmware Version	1.56
Point Format	Y
Horizontal Units	S
Horizontal Scale	10
Sample Interval	0.0008
Filter Frequency	7e+07
Record Length	125000
Gating	0.0% to 100.0%
Probe Attenuation	10
Vertical Units	V
Vertical Offset	0
Vertical Scale	5
Label
TIME	CH1	CH1 Peak Detect
-5.00000e+01	0	0.4
-4.99992e+01	0	-0.2
-4.99984e+01	0	0.4
-4.99976e+01	0.2	-0.2
-4.99968e+01	0	0.4
-4.99960e+01	0	-0.2
-4.99952e+01	0.2	0.4
-4.99944e+01	0.2	-0.2
-4.99936e+01	0	0.4
-4.99928e+01	0.2	-0.2
-4.99920e+01	0	0.4
-4.99912e+01	0.2	-0.4
-4.99904e+01	0.2	0.4
-4.99896e+01	0.2	-0.2
-4.99888e+01	0	0.4
-4.99880e+01	0	-0.4
-4.99872e+01	0	0.4
-4.99864e+01	0	-0.2
-4.99856e+01	0	0.4
-4.99848e+01	0	-0.2
-4.99840e+01	0	0.4
-4.99832e+01	0.2	-0.2
-4.99824e+01	0	0.4
-4.99816e+01	0	-0.2
-4.99808e+01	0.2	0.4
-4.99800e+01	0.2	-0.2
-4.99792e+01	0.2	0.4
-4.99784e+01	0	-0.2
-4.99776e+01	0.2	0.4
-4.99768e+01	0	-0.2
-4.99760e+01	0	0.4
-4.99752e+01	0.2	-0.2
-4.99744e+01	0.2	0.4
-4.99736e+01	0.2	-0.2
-4.99728e+01	0.2	0.4
-4.99720e+01	0	-0.2
-4.99712e+01	0.2	0.4
-4.99704e+01	0	-0.2
-4.99696e+01	0.2	0.4
-4.99688e+01	0.2	-0.2
-4.99680e+01	0.2	0.4
-4.99672e+01	0.2	-0.2
-4.99664e+01	0	0.4
-4.99656e+01	0	-0.2
-4.99648e+01	0.2	0.4
-4.99640e+01	0.2	-0.2
-4.99632e+01	0.2	0.4
-4.99624e+01	0.2	-0.2
-4.99616e+01	0.2	0.6
-4.99608e+01	0.2	-0.2
-4.99600e+01	0.2	0.4
-4.99592e+01	0.2	-0.2
-4.99584e+01	0	0.4
-4.99576e+01	0.2	-0.2
-4.99568e+01	0	0.4
-4.99560e+01	0.2	-0.2
-4.99552e+01	0	0.4
-4.99544e+01	0.2	-0.2
-4.99536e+01	0	0.6
-4.99528e+01	0	-0.2
-4.99520e+01	0.2	0.4
-4.99512e+01	0.2	-0.2
-4.99504e+01	0.2	0.6
-4.99496e+01	0.2	-0.2
-4.99488e+01	0.2	0.6
-4.99480e+01	0.2	-0.2
-4.99472e+01	0	0.4
-4.99464e+01	0	-0.2
-4.99456e+01	0.2	0.4
-4.99448e+01	0.2	-0.2
-4.99440e+01	0.2	0.6
-4.99432e+01	0	-0.2
-4.99424e+01	0	0.4
-4.99416e+01	0.2	-0.2
-4.99408e+01	0.2	0.6
-4.99400e+01	0.2	-0.2
-4.99392e+01	0	0.6
-4.99384e+01	0.2	-0.2
-4.99376e+01	0.2	0.4
-4.99368e+01	0.2	-0.2
-4.99360e+01	0	0.4
-4.99352e+01	0.2	-0.2
-4.99344e+01	0.2	0.4
-4.99336e+01	0.2	-0.2
-4.99328e+01	0.2	0.4
-4.99320e+01	0.2	-0.2
-4.99312e+01	0.2	0.4
-4.99304e+01	0.2	-0.2
-4.99296e+01	0.2	0.6
-4.99288e+01	0.2	-0.2
-4.99280e+01	0.2	0.6
-4.99272e+01	0.2	-0.2
-4.99264e+01	0.2	0.6
-4.99256e+01	0	-0.2
-4.99248e+01	0	0.6
-4.99240e+01	0	-0.2
-4.99232e+01	0	0.6
-4.99224e+01	0.2	-0.2
-4.99216e+01	0.2	0.4
-4.99208e+01	0.2	-0.2
-4.99200e+01	0	0.4
-4.99192e+01	0	-0.2
-4.99184e+01	0	0.6
-4.99176e+01	0.2	-0.2
-4.99168e+01	0	0.6
-4.99160e+01	0.2	-0.2
-4.99152e+01	0.2	0.4
-4.99144e+01	0.2	-0.2
-4.99136e+01	0.2	0.4
-4.99128e+01	0.2	-0.2
-4.99120e+01	0	0.4
-4.99112e+01	0	-0.2
-4.99104e+01	0.2	0.6
-4.99096e+01	0.2	-0.2
-4.99088e+01	0	0.6
-4.99080e+01	0.2	-0.2
-4.99072e+01	0	0.6
-4.99064e+01	0.2	-0.2
-4.99056e+01	0.2	0.4
-4.99048e+01	0.2	-0.2
-4.99040e+01	0.2	0.6
-4.99032e+01	0.2	-0.2
-4.99024e+01	0	0.6
-4.99016e+01	0.2	-0.2
-4.99008e+01	0.2	0.4
-4.99000e+01	0.2	-0.2
-4.98992e+01	0.2	0.6
-4.98984e+01	0	-0.2
-4.98976e+01	0.2	0.6
-4.98968e+01	0.2	-0.2
-4.98960e+01	0.2	0.6
-4.98952e+01	0.2	-0.2
-4.98944e+01	0.2	0.6
-4.98936e+01	0.2	-0.2
-4.98928e+01	0	0.6
-4.98920e+01	0.2	-0.2
-4.98912e+01	0.2	0.6
-4.98904e+01	0.2	-0.2
-4.98896e+01	0.2	0.6
-4.98888e+01	0.2	-0.2
-4.98880e+01	0.2	0.6
-4.98872e+01	0.2	-0.2
-4.98864e+01	0.2	0.4
-4.98856e+01	0.2	-0.2
-4.98848e+01	0	0.6
-4.98840e+01	0.4	-0.2
-4.98832e+01	0.2	0.6
-4.98824e+01	0.2	-0.2
-4.98816e+01	0	0.4
-4.98808e+01	0.2	-0.2
-4.98800e+01	0	0.4
-4.98792e+01	0.2	-0.2
-4.98784e+01	0.2	0.4
-4.98776e+01	0.2	-0.2
-4.98768e+01	0.2	0.6
-4.98760e+01	0.2	-0.2
-4.98752e+01	0.2	0.4
-4.98744e+01	0.2	-0.2
-4.98736e+01	0.2	0.6
-4.98728e+01	0.2	-0.2
-4.98720e+01	0.2	0.6
-4.98712e+01	0	-0.2
-4.98704e+01	0.2	0.4
-4.98696e+01	0.2	-0.2
-4.98688e+01	0.2	0.6
-4.98680e+01	0.2	-0.2
-4.98672e+01	0.2	0.6
-4.98664e+01	0.2	-0.2
-4.98656e+01	0.2	0.6
-4.98648e+01	0.2	-0.2
-4.98640e+01	0.2	0.6
-4.98632e+01	0.4	-0.2
-4.98624e+01	0	0.4
-4.98616e+01	0.2	-0.2
-4.98608e+01	0	0.6
-4.98600e+01	0.2	-0.2
-4.98592e+01	0.2	0.6
-4.98584e+01	0.2	-0.2
-4.98576e+01	0.2	0.4
-4.98568e+01	0	-0.2
-4.98560e+01	0.2	0.4
-4.98552e+01	0.2	-0.2
-4.98544e+01	0	0.4
-4.98536e+01	0	-0.2
-4.98528e+01	0	0.4
-4.98520e+01	0.2	-0.2
-4.98512e+01	0.2	0.6
-4.98504e+01	0.2	-0.2
-4.98496e+01	0	0.4
-4.98488e+01	0.2	-0.2
-4.98480e+01	0	0.4
-4.98472e+01	0.2	-0.2
-4.98464e+01	0.2	0.4
-4.98456e+01	0	-0.2
-4.98448e+01	0.2	0.6
-4.98440e+01	0.2	-0.2
-4.98432e+01	0.2	0.4
-4.98424e+01	0.2	-0.2
-4.98416e+01	0.2	0.4
-4.98408e+01	0	-0.2
-4.98400e+01	0	0.4
-4.98392e+01	0	-0.2
-4.98384e+01	0.2	0.6
-4.98376e+01	0.2	-0.2
-4.98368e+01	0.2	0.6
-4.98360e+01	0	-0.2
-4.98352e+01	0.2	0.4
-4.98344e+01	0.2	-0.2
-4.98336e+01	0.2	0.6
-4.98328e+01	0.2	-0.2
-4.98320e+01	0.2	0.4
-4.98312e+01	0.2	-0.2
-4.98304e+01	0.2	0.4
-4.98296e+01	0	-0.2
-4.98288e+01	0.2	0.4
-4.98280e+01	0.2	-0.2
-4.98272e+01	0.2	0.6
-4.98264e+01	0.2	-0.2
-4.98256e+01	0	0.4
-4.98248e+01	0.2	-0.2
-4.98240e+01	0	0.4
-4.98232e+01	0.2	-0.2
-4.98224e+01	0	0.4
-4.98216e+01	0	-0.2
-4.98208e+01	0.2	0.4
-4.98200e+01	0.2	-0.2
-4.98192e+01	0	0.4
-4.98184e+01	0	-0.2
-4.98176e+01	0.2	0.4
-4.98168e+01	0	-0.2
-4.98160e+01	0.2	0.6
-4.98152e+01	0	-0.2
-4.98144e+01	0.2	0.4
-4.98136e+01	0	-0.2
-4.98128e+01	0.2	0.4
-4.98120e+01	0.2	-0.2
-4.98112e+01	0.2	0.4
-4.98104e+01	0.2	-0.2
-4.98096e+01	0.2	0.4
-4.98088e+01	0.2	-0.2
-4.98080e+01	0.2	0.4
-4.98072e+01	0	-0.2
-4.98064e+01	0.2	0.4
-4.98056e+01	0	-0.2
-4.98048e+01	0	0.4
-4.98040e+01	0.2	-0.2
-4.98032e+01	0.2	0.4
-4.98024e+01	0	-0.2
-4.98016e+01	0	0.4
-4.98008e+01	0.2	-0.2
-4.98000e+01	0	0.4
-4.97992e+01	0.2	-0.2
-4.97984e+01	0	0.4
-4.97976e+01	0.2	-0.2
-4.97968e+01	0.2	0.6
-4.97960e+01	0.2	-0.2
-4.97952e+01	0	0.4
-4.97944e+01	0	-0.2
-4.97936e+01	0.2	0.4
-4.97928e+01	0	-0.2
-4.97920e+01	0	0.4
-4.97912e+01	0	-0.2
-4.97904e+01	0	0.4
-4.97896e+01	0.2	-0.2
-4.97888e+01	0.2	0.4
-4.97880e+01	0.2	-0.2
-4.97872e+01	0	0.4
-4.97864e+01	0	-0.2
-4.97856e+01	0.2	0.4
-4.97848e+01	0	-0.2
-4.97840e+01	0.2	0.4
-4.97832e+01	0	-0.2
-4.97824e+01	0	0.4
-4.97816e+01	0	-0.2
-4.97808e+01	0.2	0.4
-4.97800e+01	0	-0.2
-4.97792e+01	0	0.4
-4.97784e+01	0.2	-0.4
-4.97776e+01	0.2	0.4
-4.97768e+01	0	-0.4
-4.97760e+01	0	0.4
-4.97752e+01	0.2	-0.4
-4.97744e+01	0.2	0.4
-4.97736e+01	0	-0.4
-4.97728e+01	0	0.4
-4.97720e+01	0.2	-0.2
-4.97712e+01	0.2	0.4
-4.97704e+01	0.2	-0.2
-4.97696e+01	0.2	0.4
-4.97688e+01	0	-0.2
-4.97680e+01	0.2	0.4
-4.97672e+01	0	-0.2
-4.97664e+01	0.2	0.4
-4.97656e+01	0	-0.2
-4.97648e+01	0	0.4
-4.97640e+01	0.2	-0.4
-4.97632e+01	0.2	0.4
-4.97624e+01	0.2	-0.2
-4.97616e+01	0	0.4
-4.97608e+01	0.2	-0.4
-4.97600e+01	0	0.4
-4.97592e+01	0.2	-0.2
-4.97584e+01	0	0.4
-4.97576e+01	0.2	-0.2
-4.97568e+01	0.2	0.4
-4.97560e+01	0	-0.4
-4.97552e+01	0	0.4
-4.97544e+01	0.2	-0.2
-4.97536e+01	0.2	0.4
-4.97528e+01	0	-0.4
-4.97520e+01	0	0.4
-4.97512e+01	0	-0.4
-4.97504e+01	0	0.4
-4.97496e+01	0	-0.2
-4.97488e+01	0	0.4
-4.97480e+01	0	-0.4
-4.97472e+01	0	0.4
-4.97464e+01	0	-0.4
-4.97456e+01	0	0.4
-4.97448e+01	0.2	-0.2
-4.97440e+01	0	0.4
-4.97432e+01	0.2	-0.2
-4.97424e+01	0.2	0.4
-4.97416e+01	0	-0.2
-4.97408e+01	0	0.4
-4.97400e+01	0	-0.2
-4.97392e+01	0.2	0.4
-4.97384e+01	0.2	-0.2
-4.97376e+01	0	0.4
-4.97368e+01	0	-0.4
-4.97360e+01	0	0.4
-4.97352e+01	0	-0.4
-4.97344e+01	0	0.4
-4.97336e+01	0	-0.2
-4.97328e+01	0	0.4
-4.97320e+01	0	-0.4
-4.97312e+01	-0.2	0.4
-4.97304e+01	0	-0.4
-4.97296e+01	0.2	0.4
-4.97288e+01	0	-0.4
-4.97280e+01	0.2	0.4
-4.97272e+01	0	-0.2
-4.97264e+01	0.2	0.4
-4.97256e+01	0	-0.2
-4.97248e+01	0.2	0.4
-4.97240e+01	0	-0.4
-4.97232e+01	0	0.4
-4.97224e+01	0	-0.4
-4.97216e+01	0	0.4
-4.97208e+01	0	-0.2
-4.97200e+01	0	0.4
-4.97192e+01	0.2	-0.2
-4.97184e+01	0.2	0.4
-4.97176e+01	0	-0.4
-4.97168e+01	0	0.4
-4.97160e+01	0.2	-0.4
-4.97152e+01	0	0.4
-4.97144e+01	0	-0.4
-4.97136e+01	0	0.4
-4.97128e+01	0	-0.2
-4.97120e+01	0	0.4
-4.97112e+01	0	-0.4
-4.97104e+01	0	0.4
-4.97096e+01	0.2	-0.4
-4.97088e+01	0	0.4
-4.97080e+01	0	-0.4
-4.97072e+01	0	0.4
-4.97064e+01	0	-0.4
-4.97056e+01	0	0.4
-4.97048e+01	0.2	-0.4
-4.97040e+01	0	0.4
-4.97032e+01	0	-0.4
-4.97024e+01	0	0.4
-4.97016e+01	0	-0.4
-4.97008e+01	0	0.4
-4.97000e+01	0.2	-0.4
-4.96992e+01	0	0.4
-4.96984e+01	0	-0.2
-4.96976e+01	0	0.4
-4.96968e+01	0	-0.2
-4.96960e+01	0	0.4
-4.96952e+01	0	-0.4
-4.96944e+01	0	0.4
-4.96936e+01	0	-0.4
-4.96928e+01	0	0.4
-4.96920e+01	0.2	-0.4
-4.96912e+01	0	0.4
-4.96904e+01	0	-0.4
-4.96896e+01	0.2	0.4
-4.96888e+01	0	-0.4
-4.96880e+01	0.2	0.4
-4.96872e+01	0	-0.4
-4.96864e+01	0	0.4
-4.96856e+01	0	-0.4
-4.96848e+01	0.2	0.4
-4.96840e+01	0	-0.4
-4.96832e+01	0	0.4
-4.96824e+01	0	-0.4
-4.96816e+01	0	0.4
-4.96808e+01	0	-0.4
-4.96800e+01	0	0.4
-4.96792e+01	0.2	-0.4
-4.96784e+01	0.2	0.4
-4.96776e+01	0	-0.4
-4.96768e+01	0	0.4
-4.96760e+01	0	-0.4
-4.96752e+01	0.2	0.4
-4.96744e+01	0	-0.4
-4.96736e+01	0	0.4
-4.96728e+01	0	-0.4
-4.96720e+01	0	0.4
-4.96712e+01	0	-0.4
-4.96704e+01	0	0.4
-4.96696e+01	0.2	-0.4
-4.96688e+01	0	0.4
-4.96680e+01	0	-0.4
-4.96672e+01	0.2	0.4
-4.96664e+01	0	-0.4
-4.96656e+01	0.2	0.4
-4.96648e+01	0	-0.4
-4.96640e+01	0	0.4
-4.96632e+01	0	-0.4
-4.96624e+01	0	0.4
-4.96616e+01	0	-0.4
-4.96608e+01	0.2	0.4
-4.96600e+01	0	-0.4
-4.96592e+01	0	0.4
-4.96584e+01	0	-0.4
-4.96576e+01	0	0.4
-4.96568e+01	0	-0.4
-4.96560e+01	-0.2	0.4
-4.96552e+01	0	-0.4
-4.96544e+01	0	0.4
-4.96536e+01	0	-0.4
-4.96528e+01	0	0.4
-4.96520e+01	0.2	-0.4
-4.96512e+01	0	0.4
-4.96504e+01	0.2	-0.4
-4.96496e+01	0	0.4
-4.96488e+01	0	-0.4
-4.96480e+01	0	0.4
-4.96472e+01	0.2	-0.4
-4.96464e+01	0	0.4
-4.96456e+01	0	-0.4
-4.96448e+01	0	0.4
-4.96440e+01	0.2	-0.4
-4.96432e+01	0	0.4
-4.96424e+01	0	-0.4
-4.96416e+01	0.2	0.4
-4.96408e+01	0	-0.4
-4.96400e+01	0	0.4
-4.96392e+01	0.2	-0.4
-4.96384e+01	0	0.4
-4.96376e+01	0	-0.4
-4.96368e+01	0	0.4
-4.96360e+01	0	-0.4
-4.96352e+01	0	0.4
-4.96344e+01	0	-0.4
-4.96336e+01	0	0.4
-4.96328e+01	0	-0.2
-4.96320e+01	0	0.4
-4.96312e+01	0	-0.4
-4.96304e+01	0	0.4
-4.96296e+01	0	-0.2
-4.96288e+01	0	0.4
-4.96280e+01	0.2	-0.4
-4.96272e+01	0	0.4
-4.96264e+01	0	-0.4
-4.96256e+01	0.2	0.4
-4.96248e+01	0.2	-0.2
-4.96240e+01	0.2	0.4
-4.96232e+01	0	-0.4
-4.96224e+01	0	0.4
-4.96216e+01	0	-0.4
-4.96208e+01	0.2	0.4
-4.96200e+01	0.2	-0.2
-4.96192e+01	0	0.4
-4.96184e+01	0.2	-0.2
-4.96176e+01	0.2	0.4
-4.96168e+01	0	-0.2
-4.96160e+01	0.2	0.4
-4.96152e+01	0	-0.2
-4.96144e+01	0	0.4
-4.96136e+01	0.2	-0.2
-4.96128e+01	0.2	0.4
-4.96120e+01	0	-0.4
-4.96112e+01	0	0.4
-4.96104e+01	0	-0.2
-4.96096e+01	0	0.4
-4.96088e+01	0	-0.2
-4.96080e+01	0	0.4
-4.96072e+01	0.2	-0.2
-4.96064e+01	0	0.4
-4.96056e+01	0.2	-0.2
-4.96048e+01	0.2	0.4
-4.96040e+01	0.2	-0.2
-4.96032e+01	0	0.4
-4.96024e+01	0	-0.2
-4.96016e+01	0	0.4
-4.96008e+01	0.2	-0.2
-4.96000e+01	0.2	0.4
-4.95992e+01	0	-0.2
-4.95984e+01	0.2	0.4
-4.95976e+01	0	-0.4
-4.95968e+01	0	0.4
-4.95960e+01	0	-0.4
-4.95952e+01	0.2	0.4
-4.95944e+01	0.2	-0.2
-4.95936e+01	0.2	0.4
-4.95928e+01	0.2	-0.2
-4.95920e+01	0.2	0.4
-4.95912e+01	0	-0.2
-4.95904e+01	0.2	0.4
-4.95896e+01	0.2	-0.2
-4.95888e+01	0	0.4
-4.95880e+01	0	-0.2
-4.95872e+01	0	0.4
-4.95864e+01	0.2	-0.2
-4.95856e+01	0	0.4
-4.95848e+01	0	-0.2
-4.95840e+01	0	0.4
-4.95832e+01	0.2	-0.2
-4.95824e+01	0	0.4
-4.95816e+01	0.2	-0.2
-4.95808e+01	0	0.4
-4.95800e+01	0.2	-0.2
-4.95792e+01	0.2	0.4
-4.95784e+01	0	-0.2
-4.95776e+01	0.2	0.6
-4.95768e+01	0.2	-0.2
-4.95760e+01	0.2	0.4
-4.95752e+01	0	-0.2
-4.95744e+01	0	0.4
-4.95736e+01	0	-0.2
-4.95728e+01	0	0.4
-4.95720e+01	0	-0.2
-4.95712e+01	0.2	0.4
-4.95704e+01	0	-0.4
-4.95696e+01	0.2	0.4
-4.95688e+01	0.2	-0.2
-4.95680e+01	0.2	0.4
-4.95672e+01	0.2	-0.2
-4.95664e+01	0	0.4
-4.95656e+01	0.2	-0.2
-4.95648e+01	0	0.4
-4.95640e+01	0.2	-0.2
-4.95632e+01	0.2	0.4
-4.95624e+01	0.2	-0.2
-4.95616e+01	0.2	0.4
-4.95608e+01	0.2	-0.2
-4.95600e+01	0.2	0.6
-4.95592e+01	0.2	-0.2
-4.95584e+01	0.2	0.4
-4.95576e+01	0.2	-0.2
-4.95568e+01	0.2	0.4
-4.95560e+01	0.2	-0.2
-4.95552e+01	0.2	0.6
-4.95544e+01	0	-0.2
-4.95536e+01	0.2	0.6
-4.95528e+01	0.2	-0.4
-4.95520e+01	0.2	0.4
-4.95512e+01	0	-0.2
-4.95504e+01	0.2	0.4
-4.95496e+01	0	-0.2
-4.95488e+01	0.2	0.4
-4.95480e+01	0	-0.2
-4.95472e+01	0.2	0.4
-4.95464e+01	0.2	-0.2
-4.95456e+01	0	0.4
-4.95448e+01	0.2	-0.2
-4.95440e+01	0	0.4
-4.95432e+01	0	-0.2
-4.95424e+01	0.2	0.4
-4.95416e+01	0.2	-0.2
-4.95408e+01	0.2	0.4
-4.95400e+01	0.2	-0.2
-4.95392e+01	0.2	0.6
-4.95384e+01	0.2	-0.2
-4.95376e+01	0.2	0.4
-4.95368e+01	0.2	-0.2
-4.95360e+01	0.2	0.4
-4.95352e+01	0.2	-0.2
-4.95344e+01	0	0.4
-4.95336e+01	0.2	-0.2
-4.95328e+01	0	0.4
-4.95320e+01	0	-0.2
-4.95312e+01	0	0.4
-4.95304e+01	0	-0.2
-4.95296e+01	0.2	0.4
-4.95288e+01	0	-0.2
-4.95280e+01	0.2	0.4
-4.95272e+01	0.2	-0.2
-4.95264e+01	0.2	0.6
-4.95256e+01	0.2	-0.2
-4.95248e+01	0.2	0.4
-4.95240e+01	0.2	-0.2
-4.95232e+01	0	0.6
-4.95224e+01	0.2	-0.2
-4.95216e+01	0.4	0.6
-4.95208e+01	0	-0.2
-4.95200e+01	0.2	0.4
-4.95192e+01	0.2	-0.2
-4.95184e+01	0.2	0.6
-4.95176e+01	0.2	-0.2
-4.95168e+01	0.2	0.6
-4.95160e+01	0.2	-0.2
-4.95152e+01	0.2	0.6
-4.95144e+01	0.2	-0.2
-4.95136e+01	0.2	0.6
-4.95128e+01	0.2	-0.2
-4.95120e+01	0.2	0.6
-4.95112e+01	0.2	-0.2
-4.95104e+01	0.2	0.4
-4.95096e+01	0.2	-0.2
-4.95088e+01	0.2	0.4
-4.95080e+01	0	-0.2
-4.95072e+01	0.2	0.4
-4.95064e+01	0.2	-0.2
-4.95056e+01	0.2	0.4
-4.95048e+01	0.2	-0.2
-4.95040e+01	0.2	0.4
-4.95032e+01	0.2	-0.2
-4.95024e+01	0.2	0.6
-4.95016e+01	0.2	-0.2
-4.95008e+01	0.2	0.4
-4.95000e+01	0	-0.2
-4.94992e+01	0.2	0.4
-4.94984e+01	0.2	-0.2
-4.94976e+01	0.2	0.6
-4.94968e+01	0.2	-0.2
-4.94960e+01	0.2	0.4
-4.94952e+01	0.4	-0.2
-4.94944e+01	0.2	0.6
-4.94936e+01	0.2	-0.2
-4.94928e+01	0.2	0.6
-4.94920e+01	0.2	-0.2
-4.94912e+01	0	0.6
-4.94904e+01	0	-0.2
-4.94896e+01	0.2	0.4
-4.94888e+01	0.2	-0.2
-4.94880e+01	0.2	0.4
-4.94872e+01	0	-0.2
-4.94864e+01	0.2	0.4
-4.94856e+01	0.2	-0.2
-4.94848e+01	0	0.4
-4.94840e+01	0.2	-0.2
-4.94832e+01	0	0.6
-4.94824e+01	0.2	-0.2
-4.94816e+01	0	0.6
-4.94808e+01	0.2	-0.2
-4.94800e+01	0.2	0.4
-4.94792e+01	0	-0.2
-4.94784e+01	0	0.6
-4.94776e+01	0	-0.2
-4.94768e+01	0.2	0.4
-4.94760e+01	0.2	-0.2
-4.94752e+01	0.2	0.4
-4.94744e+01	0.2	-0.2
-4.94736e+01	0.2	0.4
-4.94728e+01	0	-0.2
-4.94720e+01	0	0.4
-4.94712e+01	0.2	-0.2
-4.94704e+01	0	0.4
-4.94696e+01	0	-0.2
-4.94688e+01	0.2	0.4
-4.94680e+01	0.2	-0.2
-4.94672e+01	0.2	0.4
-4.94664e+01	0.2	-0.2
-4.94656e+01	0.2	0.4
-4.94648e+01	0.2	-0.2
-4.94640e+01	0	0.6
-4.94632e+01	0.2	-0.2
-4.94624e+01	0.2	0.4
-4.94616e+01	0.2	-0.2
-4.94608e+01	0.2	0.4
-4.94600e+01	0.2	-0.2
-4.94592e+01	0.2	0.4
-4.94584e+01	0.2	-0.2
-4.94576e+01	0.2	0.4
-4.94568e+01	0.2	-0.2
-4.94560e+01	0	0.6
-4.94552e+01	0.2	-0.2
-4.94544e+01	0.2	0.6
-4.94536e+01	0.2	-0.2
-4.94528e+01	0.2	0.4
-4.94520e+01	0	-0.2
-4.94512e+01	0.2	0.6
-4.94504e+01	0.2	-0.2
-4.94496e+01	0.2	0.4
-4.94488e+01	0.2	-0.2
-4.94480e+01	0.2	0.4
-4.94472e+01	0.2	-0.2
-4.94464e+01	0.2	0.4
-4.94456e+01	0	-0.2
-4.94448e+01	0.2	0.4
-4.94440e+01	0.2	-0.2
-4.94432e+01	0	0.4
-4.94424e+01	0	-0.2
-4.94416e+01	0.2	0.4
-4.94408e+01	0.2	-0.2
-4.94400e+01	0.2	0.4
-4.94392e+01	0.2	-0.2
-4.94384e+01	0.2	0.4
-4.94376e+01	0.2	-0.2
-4.94368e+01	0.2	0.4
-4.94360e+01	0.2	-0.2
-4.94352e+01	0.2	0.4
-4.94344e+01	0	-0.4
-4.94336e+01	0.2	0.4
-4.94328e+01	0	-0.2
-4.94320e+01	0.2	0.4
-4.94312e+01	0	-0.2
-4.94304e+01	0.2	0.4
-4.94296e+01	0.2	-0.2
-4.94288e+01	0.2	0.4
-4.94280e+01	0	-0.2
-4.94272e+01	0	0.4
-4.94264e+01	0.2	-0.2
-4.94256e+01	0.2	0.4
-4.94248e+01	0.2	-0.2
-4.94240e+01	0.2	0.4
-4.94232e+01	0.2	-0.2
-4.94224e+01	0	0.4
-4.94216e+01	0	-0.2
-4.94208e+01	0.2	0.4
-4.94200e+01	0	-0.2
-4.94192e+01	0.2	0.4
-4.94184e+01	0.2	-0.2
-4.94176e+01	0.2	0.4
-4.94168e+01	0.2	-0.2
-4.94160e+01	0.2	0.6
-4.94152e+01	0	-0.2
-4.94144e+01	0.2	0.6
-4.94136e+01	0	-0.2
-4.94128e+01	0.2	0.4
-4.94120e+01	0.2	-0.2
-4.94112e+01	0.2	0.4
-4.94104e+01	0.2	-0.2
-4.94096e+01	0.2	0.4
-4.94088e+01	0	-0.2
-4.94080e+01	0	0.6
-4.94072e+01	0.2	-0.2
-4.94064e+01	0.2	0.4
-4.94056e+01	0.2	-0.2
-4.94048e+01	0.2	0.4
-4.94040e+01	0	-0.2
-4.94032e+01	0.2	0.4
-4.94024e+01	0	-0.2
-4.94016e+01	0.2	0.4
-4.94008e+01	0.2	-0.2
-4.94000e+01	0.2	0.4
-4.93992e+01	0	-0.2
-4.93984e+01	0	0.4
-4.93976e+01	0.2	-0.2
-4.93968e+01	0	0.6
-4.93960e+01	0	-0.2
-4.93952e+01	0	0.4
-4.93944e+01	0.2	-0.2
-4.93936e+01	0.2	0.4
-4.93928e+01	0	-0.2
-4.93920e+01	0	0.4
-4.93912e+01	0.2	-0.2
-4.93904e+01	0	0.4
-4.93896e+01	0	-0.2
-4.93888e+01	0.2	0.4
-4.93880e+01	0.2	-0.2
-4.93872e+01	0	0.4
-4.93864e+01	0.2	-0.2
-4.93856e+01	0.2	0.4
-4.93848e+01	0	-0.2
-4.93840e+01	0.2	0.4
-4.93832e+01	0.2	-0.2
-4.93824e+01	0	0.4
-4.93816e+01	0.2	-0.2
-4.93808e+01	0.2	0.4
-4.93800e+01	0.2	-0.2
-4.93792e+01	0.2	0.4
-4.93784e+01	0	-0.2
-4.93776e+01	0.2	0.4
-4.93768e+01	0.2	-0.2
-4.93760e+01	0.2	0.4
-4.93752e+01	0	-0.4
-4.93744e+01	0.2	0.4
-4.93736e+01	0.2	-0.4
-4.93728e+01	0	0.4
-4.93720e+01	0	-0.2
-4.93712e+01	0	0.4
-4.93704e+01	0	-0.2
-4.93696e+01	0.2	0.4
-4.93688e+01	0	-0.2
-4.93680e+01	0.2	0.4
-4.93672e+01	0	-0.2
-4.93664e+01	0.2	0.4
-4.93656e+01	0	-0.2
-4.93648e+01	0.2	0.4
-4.93640e+01	0	-0.2
-4.93632e+01	0	0.4
-4.93624e+01	0.2	-0.2
-4.93616e+01	0	0.4
-4.93608e+01	0	-0.2
-4.93600e+01	0	0.4
-4.93592e+01	0	-0.2
-4.93584e+01	0	0.4
-4.93576e+01	0	-0.4
-4.93568e+01	0.2	0.4
-4.93560e+01	0	-0.2
-4.93552e+01	0	0.4
-4.93544e+01	0.2	-0.4
-4.93536e+01	0	0.4
-4.93528e+01	0.2	-0.2
-4.93520e+01	0.2	0.4
-4.93512e+01	0	-0.2
-4.93504e+01	0	0.4
-4.93496e+01	0	-0.2
-4.93488e+01	0	0.4
-4.93480e+01	0	-0.4
-4.93472e+01	0	0.4
-4.93464e+01	0.2	-0.4
-4.93456e+01	0	0.4
-4.93448e+01	0	-0.4
-4.93440e+01	0	0.4
-4.93432e+01	0	-0.4
-4.93424e+01	0.2	0.4
-4.93416e+01	0	-0.4
-4.93408e+01	0	0.4
-4.93400e+01	0	-0.4
-4.93392e+01	0	0.4
-4.93384e+01	0	-0.4
-4.93376e+01	0	0.4
-4.93368e+01	0	-0.4
-4.93360e+01	0	0.4
-4.93352e+01	0	-0.4
-4.93344e+01	0	0.4
-4.93336e+01	0.2	-0.4
-4.93328e+01	0	0.4
-4.93320e+01	0	-0.4
-4.93312e+01	0	0.4
-4.93304e+01	0.2	-0.4
-4.93296e+01	0	0.4
-4.93288e+01	0	-0.4
-4.93280e+01	0.2	0.4
-4.93272e+01	0	-0.2
-4.93264e+01	0.2	0.4
-4.93256e+01	0	-0.4
-4.93248e+01	0	0.4
-4.93240e+01	0	-0.4
-4.93232e+01	0.2	0.4
-4.93224e+01	0	-0.4
-4.93216e+01	0	0.4
-4.93208e+01	0	-0.4
-4.93200e+01	0	0.4
-4.93192e+01	0	-0.4
-4.93184e+01	0	0.4
-4.93176e+01	0	-0.4
-4.93168e+01	0	0.4
-4.93160e+01	0	-0.4
-4.93152e+01	0	0.4
-4.93144e+01	0	-0.4
-4.93136e+01	0.2	0.4
-4.93128e+01	0.2	-0.4
-4.93120e+01	0	0.4
-4.93112e+01	0	-0.4
-4.93104e+01	0	0.4
-4.93096e+01	0	-0.4
-4.93088e+01	0.2	0.4
-4.93080e+01	0.2	-0.4
-4.93072e+01	0	0.4
-4.93064e+01	0	-0.4
-4.93056e+01	0	0.4
-4.93048e+01	0.2	-0.4
-4.93040e+01	0	0.4
-4.93032e+01	0	-0.4
-4.93024e+01	0.2	0.4
-4.93016e+01	0	-0.4
-4.93008e+01	0	0.4
-4.93000e+01	0	-0.4
-4.92992e+01	0.2	0.4
-4.92984e+01	0	-0.4
-4.92976e+01	0	0.4
-4.92968e+01	0	-0.4
-4.92960e+01	0	0.4
-4.92952e+01	0	-0.4
-4.92944e+01	0.2	0.4
-4.92936e+01	0	-0.4
-4.92928e+01	0	0.4
-4.92920e+01	0.2	-0.4
-4.92912e+01	0	0.4
-4.92904e+01	0.2	-0.4
-4.92896e+01	0	0.4
-4.92888e+01	0	-0.4
-4.92880e+01	0	0.4
-4.92872e+01	0	-0.4
-4.92864e+01	0.2	0.4
-4.92856e+01	0	-0.4
-4.92848e+01	0	0.4
-4.92840e+01	0	-0.4
-4.92832e+01	0	0.4
-4.92824e+01	0	-0.4
-4.92816e+01	0	0.4
-4.92808e+01	0	-0.4
-4.92800e+01	0	0.4
-4.92792e+01	0	-0.4
-4.92784e+01	0.2	0.4
-4.92776e+01	0.2	-0.4
-4.92768e+01	0	0.4
-4.92760e+01	0.2	-0.4
-4.92752e+01	0	0.4
-4.92744e+01	0.2	-0.4
-4.92736e+01	0	0.4
-4.92728e+01	0	-0.4
-4.92720e+01	0	0.4
-4.92712e+01	0.2	-0.4
-4.92704e+01	0	0.4
-4.92696e+01	0	-0.4
-4.92688e+01	0.2	0.4
-4.92680e+01	0	-0.4
-4.92672e+01	0	0.4
-4.92664e+01	0.2	-0.4
-4.92656e+01	0	0.4
-4.92648e+01	0	-0.4
-4.92640e+01	0	0.4
-4.92632e+01	0.2	-0.4
-4.92624e+01	0	0.4
-4.92616e+01	0	-0.4
-4.92608e+01	0.2	0.4
-4.92600e+01	0.2	-0.4
-4.92592e+01	0	0.4
-4.92584e+01	0	-0.4
-4.92576e+01	0	0.4
-4.92568e+01	0.2	-0.4
-4.92560e+01	0	0.4
-4.92552e+01	0	-0.4
-4.92544e+01	0	0.4
-4.92536e+01	0	-0.4
-4.92528e+01	0.2	0.4
-4.92520e+01	0.2	-0.4
-4.92512e+01	0.2	0.4
-4.92504e+01	0	-0.4
-4.92496e+01	0	0.4
-4.92488e+01	0	-0.4
-4.92480e+01	0.2	0.4
-4.92472e+01	0	-0.4
-4.92464e+01	0	0.4
-4.92456e+01	0.2	-0.4
-4.92448e+01	0	0.4
-4.92440e+01	0	-0.4
-4.92432e+01	0	0.4
-4.92424e+01	0	-0.4
-4.92416e+01	0	0.4
-4.92408e+01	0	-0.4
-4.92400e+01	0	0.4
-4.92392e+01	0.2	-0.4
-4.92384e+01	-0.2	0.4
-4.92376e+01	0.2	-0.4
-4.92368e+01	0	0.4
-4.92360e+01	0.2	-0.4
-4.92352e+01	0	0.4
-4.92344e+01	0	-0.4
-4.92336e+01	0	0.4
-4.92328e+01	0	-0.4
-4.92320e+01	0.2	0.4
-4.92312e+01	0.2	-0.4
-4.92304e+01	0	0.4
-4.92296e+01	0	-0.4
-4.92288e+01	0	0.4
-4.92280e+01	0.2	-0.4
-4.92272e+01	0	0.4
-4.92264e+01	0	-0.4
-4.92256e+01	0	0.4
-4.92248e+01	0	-0.2
-4.92240e+01	0	0.4
-4.92232e+01	0	-0.4
-4.92224e+01	0.2	0.4
-4.92216e+01	0	-0.2
-4.92208e+01	0.2	0.4
-4.92200e+01	0	-0.4
-4.92192e+01	0	0.4
-4.92184e+01	0	-0.2
-4.92176e+01	0	0.4
-4.92168e+01	0	-0.4
-4.92160e+01	0	0.4
-4.92152e+01	0	-0.4
-4.92144e+01	0	0.4
-4.92136e+01	0.2	-0.4
-4.92128e+01	0.2	0.4
-4.92120e+01	0	-0.4
-4.92112e+01	0.2	0.4
-4.92104e+01	0.2	-0.4
-4.92096e+01	0.2	0.4
-4.92088e+01	0	-0.2
-4.92080e+01	0	0.4
-4.92072e+01	0.2	-0.2
-4.92064e+01	0	0.4
-4.92056e+01	0	-0.2
-4.92048e+01	0	0.4
-4.92040e+01	0	-0.2
-4.92032e+01	0.2	0.4
-4.92024e+01	0	-0.2
-4.92016e+01	0	0.4
-4.92008e+01	0.2	-0.4
-4.92000e+01	0.2	0.4
-4.91992e+01	0.2	-0.2
-4.91984e+01	0.2	0.4
-4.91976e+01	0	-0.2
-4.91968e+01	0	0.4
-4.91960e+01	0	-0.2
-4.91952e+01	0	0.4
-4.91944e+01	0.2	-0.2
-4.91936e+01	0.2	0.4
-4.91928e+01	0	-0.2
-4.91920e+01	0.2	0.4
-4.91912e+01	0	-0.2
-4.91904e+01	0.2	0.4
-4.91896e+01	0.2	-0.2
-4.91888e+01	0	0.4
-4.91880e+01	0	-0.2
-4.91872e+01	0.2	0.4
-4.91864e+01	0	-0.2
-4.91856e+01	0.2	0.4
-4.91848e+01	0	-0.2
-4.91840e+01	0	0.4
-4.91832e+01	0	-0.2
-4.91824e+01	0	0.4
-4.91816e+01	0.2	-0.4
-4.91808e+01	0	0.4
-4.91800e+01	0.2	-0.2
-4.91792e+01	0	0.4
-4.91784e+01	0.2	-0.2
-4.91776e+01	0.2	0.4
-4.91768e+01	0.2	-0.4
-4.91760e+01	0	0.4
-4.91752e+01	0.2	-0.2
-4.91744e+01	0	0.4
-4.91736e+01	0.2	-0.2
-4.91728e+01	0.2	0.4
-4.91720e+01	0.2	-0.4
-4.91712e+01	0.2	0.4
-4.91704e+01	0.2	-0.2
-4.91696e+01	0	0.4
-4.91688e+01	0.2	-0.2
-4.91680e+01	0.2	0.4
-4.91672e+01	0	-0.2
-4.91664e+01	0.2	0.4
-4.91656e+01	0.2	-0.2
-4.91648e+01	0	0.4
-4.91640e+01	0.2	-0.2
-4.91632e+01	0.2	0.4
-4.91624e+01	0	-0.2
-4.91616e+01	0.2	0.4
-4.91608e+01	0.2	-0.2
-4.91600e+01	0	0.4
-4.91592e+01	0	-0.2
-4.91584e+01	0.2	0.4
-4.91576e+01	0	-0.2
-4.91568e+01	0	0.4
-4.91560e+01	0.2	-0.2
-4.91552e+01	0.2	0.6
-4.91544e+01	0	-0.2
-4.91536e+01	0	0.4
-4.91528e+01	0	-0.2
-4.91520e+01	0.4	0.4
-4.91512e+01	0.2	-0.2
-4.91504e+01	0.2	0.4
-4.91496e+01	0	-0.2
-4.91488e+01	0	0.6
-4.91480e+01	0.2	-0.2
-4.91472e+01	0.2	0.4
-4.91464e+01	0.2	-0.2
-4.91456e+01	0.2	0.4
-4.91448e+01	0.2	-0.2
-4.91440e+01	0	0.4
-4.91432e+01	0.2	-0.2
-4.91424e+01	0.2	0.4
-4.91416e+01	0.2	-0.2
-4.91408e+01	0	0.6
-4.91400e+01	0.2	-0.2
-4.91392e+01	0.2	0.4
-4.91384e+01	0.2	-0.2
-4.91376e+01	0.2	0.4
-4.91368e+01	0.4	-0.2
-4.91360e+01	0.2	0.4
-4.91352e+01	0.2	-0.2
-4.91344e+01	0	0.6
-4.91336e+01	0.2	-0.2
-4.91328e+01	0.2	0.6
-4.91320e+01	0.2	-0.2
-4.91312e+01	0.2	0.6
-4.91304e+01	0.2	-0.2
-4.91296e+01	0.2	0.6
-4.91288e+01	0.2	-0.2
-4.91280e+01	0	0.4
-4.91272e+01	0.2	-0.2
-4.91264e+01	0.2	0.4
-4.91256e+01	0.2	-0.2
-4.91248e+01	0.2	0.6
-4.91240e+01	0.2	-0.2
-4.91232e+01	0.2	0.6
-4.91224e+01	0.2	-0.2
-4.91216e+01	0.2	0.4
-4.91208e+01	0.2	-0.2
-4.91200e+01	0.2	0.6
-4.91192e+01	0.2	-0.2
-4.91184e+01	0.2	0.6
-4.91176e+01	0.2	-0.2
-4.91168e+01	0.2	0.6
-4.91160e+01	0.2	-0.2
-4.91152e+01	0	0.6
-4.91144e+01	0.2	-0.2
-4.91136e+01	0.2	0.6
-4.91128e+01	0.2	-0.2
-4.91120e+01	0.2	0.6
-4.91112e+01	0.2	-0.2
-4.91104e+01	0.2	0.6
-4.91096e+01	0.2	-0.2
-4.91088e+01	0.2	0.4
-4.91080e+01	0	-0.2
-4.91072e+01	0.2	0.4
-4.91064e+01	0.2	-0.2
-4.91056e+01	0.2	0.6
-4.91048e+01	0	-0.2
-4.91040e+01	0.2	0.4
-4.91032e+01	0.2	-0.2
-4.91024e+01	0.2	0.6
-4.91016e+01	0	-0.2
-4.91008e+01	0.2	0.4
-4.91000e+01	0	-0.2
-4.90992e+01	0.2	0.4
-4.90984e+01	0.2	-0.2
-4.90976e+01	0	0.6
-4.90968e+01	0.2	-0.2
-4.90960e+01	0.2	0.6
-4.90952e+01	0	-0.2
-4.90944e+01	0.2	0.4
-4.90936e+01	0.2	-0.2
-4.90928e+01	0.2	0.4
-4.90920e+01	0.2	-0.2
-4.90912e+01	0	0.4
-4.90904e+01	0.2	-0.2
-4.90896e+01	0	0.6
-4.90888e+01	0.2	-0.2
-4.90880e+01	0.2	0.4
-4.90872e+01	0.2	-0.2
-4.90864e+01	0.2	0.4
-4.90856e+01	0.2	-0.2
-4.90848e+01	0.2	0.4
-4.90840e+01	0.2	-0.2
-4.90832e+01	0.2	0.6
-4.90824e+01	0.2	-0.2
-4.90816e+01	0	0.6
-4.90808e+01	0.4	-0.2
-4.90800e+01	0.2	0.4
-4.90792e+01	0.2	-0.2
-4.90784e+01	0.2	0.4
-4.90776e+01	0.2	-0.2
-4.90768e+01	0.2	0.6
-4.90760e+01	0.2	-0.2
-4.90752e+01	0	0.4
-4.90744e+01	0.2	-0.2
-4.90736e+01	0.2	0.6
-4.90728e+01	0.2	-0.2
-4.90720e+01	0	0.6
-4.90712e+01	0.2	-0.2
-4.90704e+01	0.2	0.6
-4.90696e+01	0.2	-0.2
-4.90688e+01	0.2	0.4
-4.90680e+01	0	-0.2
-4.90672e+01	0.4	0.4
-4.90664e+01	0.2	-0.2
-4.90656e+01	0.2	0.4
-4.90648e+01	0.2	-0.2
-4.90640e+01	0.2	0.4
-4.90632e+01	0.2	-0.2
-4.90624e+01	0	0.4
-4.90616e+01	0.2	-0.4
-4.90608e+01	0	0.4
-4.90600e+01	0	-0.2
-4.90592e+01	0.2	0.4
-4.90584e+01	0.2	-0.2
-4.90576e+01	0	0.4
-4.90568e+01	0.2	-0.2
-4.90560e+01	0.2	0.4
-4.90552e+01	0.2	-0.2
-4.90544e+01	0	0.4
-4.90536e+01	0	-0.2
-4.90528e+01	0	0.4
-4.90520e+01	0	-0.2
-4.90512e+01	0.2	0.6
-4.90504e+01	0	-0.2
-4.90496e+01	0	0.4
-4.90488e+01	0.2	-0.2
-4.90480e+01	0	0.4
-4.90472e+01	0	-0.4
-4.90464e+01	0.2	0.4
-4.90456e+01	0.2	-0.2
-4.90448e+01	0.2	0.4
-4.90440e+01	0.2	-0.2
-4.90432e+01	0.2	0.4
-4.90424e+01	0	-0.2
-4.90416e+01	0.2	0.4
-4.90408e+01	0	-0.2
-4.90400e+01	0	0.4
-4.90392e+01	0	-0.2
-4.90384e+01	0.2	0.4
-4.90376e+01	0.2	-0.2
-4.90368e+01	0.2	0.4
-4.90360e+01	0	-0.2
-4.90352e+01	0.2	0.4
-4.90344e+01	0.2	-0.2
-4.90336e+01	0.2	0.4
-4.90328e+01	0.2	-0.2
-4.90320e+01	0.2	0.4
-4.90312e+01	0.2	-0.2
-4.90304e+01	0	0.4
-4.90296e+01	0.2	-0.2
-4.90288e+01	0	0.4
-4.90280e+01	0	-0.2
-4.90272e+01	0.2	0.4
-4.90264e+01	0.2	-0.2
-4.90256e+01	0.2	0.4
-4.90248e+01	0.2	-0.2
-4.90240e+01	0.2	0.4
-4.90232e+01	0.2	-0.2
-4.90224e+01	0.2	0.4
-4.90216e+01	0.2	-0.2
-4.90208e+01	0	0.4
-4.90200e+01	0	-0.2
-4.90192e+01	0.2	0.4
-4.90184e+01	0.2	-0.2
-4.90176e+01	0	0.4
-4.90168e+01	0	-0.2
-4.90160e+01	0	0.6
-4.90152e+01	0	-0.2
-4.90144e+01	0.2	0.4
-4.90136e+01	0.2	-0.2
-4.90128e+01	0.2	0.4
-4.90120e+01	0.2	-0.4
-4.90112e+01	0.2	0.4
-4.90104e+01	0.2	-0.2
-4.90096e+01	0	0.4
-4.90088e+01	0.2	-0.2
-4.90080e+01	0	0.4
-4.90072e+01	0	-0.2
-4.90064e+01	0	0.4
-4.90056e+01	0.2	-0.2
-4.90048e+01	0.2	0.4
-4.90040e+01	0.2	-0.2
-4.90032e+01	0	0.4
-4.90024e+01	0.2	-0.2
-4.90016e+01	0.2	0.4
-4.90008e+01	0	-0.2
-4.90000e+01	0	0.4
-4.89992e+01	0.2	-0.2
-4.89984e+01	0	0.4
-4.89976e+01	0	-0.2
-4.89968e+01	0	0.4
-4.89960e+01	0.2	-0.2
-4.89952e+01	0	0.4
-4.89944e+01	0	-0.2
-4.89936e+01	0	0.4
-4.89928e+01	0	-0.2
-4.89920e+01	0.2	0.4
-4.89912e+01	0.2	-0.2
-4.89904e+01	0	0.4
-4.89896e+01	0	-0.2
-4.89888e+01	0	0.4
-4.89880e+01	0	-0.4
-4.89872e+01	0	0.4
-4.89864e+01	0	-0.2
-4.89856e+01	0	0.4
-4.89848e+01	0	-0.2
-4.89840e+01	0	0.4
-4.89832e+01	0.2	-0.2
-4.89824e+01	0	0.4
-4.89816e+01	0	-0.2
-4.89808e+01	0.2	0.4
-4.89800e+01	0	-0.4
-4.89792e+01	0.2	0.4
-4.89784e+01	0	-0.2
-4.89776e+01	0.2	0.4
-4.89768e+01	0	-0.4
-4.89760e+01	0	0.4
-4.89752e+01	0.2	-0.2
-4.89744e+01	0	0.4
-4.89736e+01	0.2	-0.4
-4.89728e+01	0	0.4
-4.89720e+01	0	-0.2
-4.89712e+01	0.2	0.4
-4.89704e+01	0	-0.2
-4.89696e+01	0	0.4
-4.89688e+01	0	-0.4
-4.89680e+01	0.2	0.4
-4.89672e+01	0	-0.2
-4.89664e+01	0.2	0.4
-4.89656e+01	-0.2	-0.4
-4.89648e+01	0	0.4
-4.89640e+01	0	-0.2
-4.89632e+01	0	0.6
-4.89624e+01	0	-0.2
-4.89616e+01	0.2	0.4
-4.89608e+01	0	-0.4
-4.89600e+01	0.2	0.4
-4.89592e+01	0	-0.4
-4.89584e+01	0	0.4
-4.89576e+01	0	-0.2
-4.89568e+01	0	0.4
-4.89560e+01	0.2	-0.2
-4.89552e+01	0.2	0.4
-4.89544e+01	0	-0.2
-4.89536e+01	0.2	0.4
-4.89528e+01	0.2	-0.4
-4.89520e+01	0.2	0.4
-4.89512e+01	0	-0.4
-4.89504e+01	0.2	0.4
-4.89496e+01	0	-0.4
-4.89488e+01	0	0.4
-4.89480e+01	0	-0.2
-4.89472e+01	0	0.4
-4.89464e+01	0.2	-0.2
-4.89456e+01	0	0.4
-4.89448e+01	0.2	-0.2
-4.89440e+01	0	0.4
-4.89432e+01	0	-0.4
-4.89424e+01	0	0.4
-4.89416e+01	0.2	-0.4
-4.89408e+01	0	0.4
-4.89400e+01	0.2	-0.4
-4.89392e+01	0.2	0.4
-4.89384e+01	0.2	-0.2
-4.89376e+01	0	0.4
-4.89368e+01	0	-0.4
-4.89360e+01	0	0.4
-4.89352e+01	0	-0.2
-4.89344e+01	0	0.4
-4.89336e+01	0.2	-0.4
-4.89328e+01	0.2	0.4
-4.89320e+01	0.2	-0.4
-4.89312e+01	0	0.4
-4.89304e+01	0	-0.4
-4.89296e+01	0.2	0.4
-4.89288e+01	0	-0.2
-4.89280e+01	0	0.4
-4.89272e+01	0.2	-0.2
-4.89264e+01	0	0.4
-4.89256e+01	0.2	-0.4
-4.89248e+01	-0.2	0.4
-4.89240e+01	0.2	-0.4
-4.89232e+01	0	0.4
-4.89224e+01	0	-0.4
-4.89216e+01	0	0.4
-4.89208e+01	0	-0.4
-4.89200e+01	0.2	0.4
-4.89192e+01	0.2	-0.4
-4.89184e+01	0	0.4
-4.89176e+01	0	-0.4
-4.89168e+01	0.2	0.4
-4.89160e+01	0	-0.4
-4.89152e+01	0	0.4
-4.89144e+01	0	-0.4
-4.89136e+01	0	0.4
-4.89128e+01	0.2	-0.2
-4.89120e+01	0	0.4
-4.89112e+01	0	-0.4
-4.89104e+01	0	0.4
-4.89096e+01	0	-0.4
-4.89088e+01	0	0.4
-4.89080e+01	0.2	-0.4
-4.89072e+01	0	0.4
-4.89064e+01	0.2	-0.4
-4.89056e+01	0.2	0.4
-4.89048e+01	0	-0.4
-4.89040e+01	0	0.4
-4.89032e+01	0	-0.4
-4.89024e+01	0	0.4
-4.89016e+01	0	-0.4
-4.89008e+01	0	0.4
-4.89000e+01	0	-0.4
-4.88992e+01	0	0.4
-4.88984e+01	0	-0.4
-4.88976e+01	0	0.4
-4.88968e+01	0	-0.4
-4.88960e+01	0	0.4
-4.88952e+01	0	-0.4
-4.88944e+01	0	0.4
-4.88936e+01	0	-0.4
-4.88928e+01	0	0.4
-4.88920e+01	0	-0.2
-4.88912e+01	0	0.4
-4.88904e+01	0	-0.4
-4.88896e+01	0.2	0.4
-4.88888e+01	0	-0.4
-4.88880e+01	0.2	0.4
-4.88872e+01	0	-0.4
-4.88864e+01	0	0.4
-4.88856e+01	0	-0.4
-4.88848e+01	0	0.4
-4.88840e+01	0.2	-0.4
-4.88832e+01	0	0.4
-4.88824e+01	0.2	-0.4
-4.88816e+01	0.2	0.4
-4.88808e+01	0	-0.4
-4.88800e+01	0	0.4
-4.88792e+01	0	-0.4
-4.88784e+01	0	0.4
-4.88776e+01	0.2	-0.2
-4.88768e+01	0	0.4
-4.88760e+01	0	-0.2
-4.88752e+01	0	0.4
-4.88744e+01	0.2	-0.4
-4.88736e+01	0	0.4
-4.88728e+01	0.2	-0.4
-4.88720e+01	0	0.4
-4.88712e+01	0.2	-0.4
-4.88704e+01	0.2	0.4
-4.88696e+01	0	-0.4
-4.88688e+01	0	0.4
-4.88680e+01	0	-0.4
-4.88672e+01	0.2	0.4
-4.88664e+01	0	-0.4
-4.88656e+01	0	0.4
-4.88648e+01	0	-0.4
-4.88640e+01	0.2	0.4
-4.88632e+01	0	-0.4
-4.88624e+01	0	0.4
-4.88616e+01	0	-0.4
-4.88608e+01	0.2	0.4
-4.88600e+01	0.2	-0.4
-4.88592e+01	0	0.4
-4.88584e+01	0	-0.2
-4.88576e+01	0.2	0.4
-4.88568e+01	0	-0.4
-4.88560e+01	0	0.4
-4.88552e+01	0	-0.4
-4.88544e+01	0	0.4
-4.88536e+01	0	-0.4
-4.88528e+01	0.2	0.4
-4.88520e+01	0	-0.2
-4.88512e+01	0	0.4
-4.88504e+01	0.2	-0.2
-4.88496e+01	0	0.4
-4.88488e+01	0	-0.2
-4.88480e+01	0	0.4
-4.88472e+01	0.2	-0.4
-4.88464e+01	0	0.4
-4.88456e+01	0	-0.4
-4.88448e+01	0.2	0.4
-4.88440e+01	0.2	-0.2
-4.88432e+01	0	0.4
-4.88424e+01	0.2	-0.2
-4.88416e+01	0.2	0.4
-4.88408e+01	0	-0.2
-4.88400e+01	0	0.4
-4.88392e+01	0	-0.2
-4.88384e+01	0	0.4
-4.88376e+01	0.2	-0.2
-4.88368e+01	0	0.4
-4.88360e+01	0	-0.4
-4.88352e+01	0	0.4
-4.88344e+01	0	-0.4
-4.88336e+01	0	0.4
-4.88328e+01	0	-0.2
-4.88320e+01	0	0.4
-4.88312e+01	0	-0.2
-4.88304e+01	0.2	0.4
-4.88296e+01	0	-0.4
-4.88288e+01	0	0.4
-4.88280e+01	0.2	-0.2
-4.88272e+01	0.2	0.4
-4.88264e+01	0.2	-0.4
-4.88256e+01	0	0.4
-4.88248e+01	0	-0.2
-4.88240e+01	0	0.4
-4.88232e+01	0	-0.2
-4.88224e+01	0	0.4
-4.88216e+01	0	-0.2
-4.88208e+01	0.2	0.4
-4.88200e+01	0.2	-0.4
-4.88192e+01	0	0.4
-4.88184e+01	0	-0.2
-4.88176e+01	0	0.4
-4.88168e+01	0.2	-0.2
-4.88160e+01	0	0.4
-4.88152e+01	0.2	-0.4
-4.88144e+01	0.2	0.4
-4.88136e+01	0	-0.2
-4.88128e+01	0.2	0.4
-4.88120e+01	0.2	-0.2
-4.88112e+01	0.2	0.4
-4.88104e+01	0	-0.4
-4.88096e+01	0.2	0.4
-4.88088e+01	0	-0.2
-4.88080e+01	0	0.4
-4.88072e+01	0.2	-0.4
-4.88064e+01	-0.2	0.4
-4.88056e+01	0.2	-0.2
-4.88048e+01	0	0.4
-4.88040e+01	0	-0.2
-4.88032e+01	0	0.4
-4.88024e+01	0.2	-0.2
-4.88016e+01	0.2	0.4
-4.88008e+01	0.2	-0.2
-4.88000e+01	0	0.4
-4.87992e+01	0.2	-0.2
-4.87984e+01	0	0.4
-4.87976e+01	0	-0.2
-4.87968e+01	0.2	0.4
-4.87960e+01	0.2	-0.2
-4.87952e+01	0.2	0.4
-4.87944e+01	0	-0.2
-4.87936e+01	0	0.4
-4.87928e+01	0.2	-0.2
-4.87920e+01	0.2	0.4
-4.87912e+01	0.2	-0.2
-4.87904e+01	0.2	0.4
-4.87896e+01	0.2	-0.2
-4.87888e+01	0.2	0.4
-4.87880e+01	0	-0.2
-4.87872e+01	0.2	0.4
-4.87864e+01	0	-0.2
-4.87856e+01	0.2	0.4
-4.87848e+01	0.2	-0.2
-4.87840e+01	0	0.4
-4.87832e+01	0.2	-0.2
-4.87824e+01	0.2	0.4
-4.87816e+01	0	-0.2
-4.87808e+01	0.2	0.4
-4.87800e+01	0.2	-0.2
-4.87792e+01	0	0.4
-4.87784e+01	0	-0.2
-4.87776e+01	0.2	0.4
-4.87768e+01	0.2	-0.2
-4.87760e+01	0	0.4
-4.87752e+01	0	-0.2
-4.87744e+01	0	0.4
-4.87736e+01	0	-0.2
-4.87728e+01	0	0.4
-4.87720e+01	0.2	-0.2
-4.87712e+01	0.2	0.4
-4.87704e+01	0	-0.2
-4.87696e+01	0.2	0.4
-4.87688e+01	0	-0.4
-4.87680e+01	0	0.4
-4.87672e+01	0.2	-0.2
-4.87664e+01	0	0.4
-4.87656e+01	0.2	-0.2
-4.87648e+01	0	0.4
-4.87640e+01	0	-0.2
-4.87632e+01	0.2	0.4
-4.87624e+01	0	-0.2
-4.87616e+01	0.2	0.4
-4.87608e+01	0	-0.2
-4.87600e+01	0	0.4
-4.87592e+01	0	-0.2
-4.87584e+01	0	0.4
-4.87576e+01	0.2	-0.2
-4.87568e+01	0	0.4
-4.87560e+01	0.2	-0.2
-4.87552e+01	0	0.4
-4.87544e+01	0.2	-0.2
-4.87536e+01	0.2	0.4
-4.87528e+01	0.2	-0.2
-4.87520e+01	0.2	0.4
-4.87512e+01	0.2	-0.2
-4.87504e+01	0.2	0.4
-4.87496e+01	0	-0.4
-4.87488e+01	0	0.4
-4.87480e+01	0.2	-0.2
-4.87472e+01	0.2	0.4
-4.87464e+01	0.2	-0.2
-4.87456e+01	0	0.4
-4.87448e+01	0	-0.2
-4.87440e+01	0	0.4
-4.87432e+01	0.2	-0.2
-4.87424e+01	0.2	0.4
-4.87416e+01	0	-0.2
-4.87408e+01	0.2	0.4
-4.87400e+01	0.2	-0.2
-4.87392e+01	0.2	0.4
-4.87384e+01	0.2	-0.2
-4.87376e+01	0	0.4
-4.87368e+01	0	-0.2
-4.87360e+01	0.2	0.4
-4.87352e+01	0.2	-0.2
-4.87344e+01	0	0.4
-4.87336e+01	0.2	-0.2
-4.87328e+01	0.2	0.6
-4.87320e+01	0	-0.2
-4.87312e+01	0.2	0.4
-4.87304e+01	0.2	-0.2
-4.87296e+01	0.2	0.4
-4.87288e+01	0.2	-0.2
-4.87280e+01	0	0.4
-4.87272e+01	0.2	-0.2
-4.87264e+01	0	0.4
-4.87256e+01	0.2	-0.4
-4.87248e+01	0	0.4
-4.87240e+01	0.2	-0.2
-4.87232e+01	0	0.4
-4.87224e+01	0	-0.4
-4.87216e+01	0.2	0.4
-4.87208e+01	0	-0.2
-4.87200e+01	0	0.4
-4.87192e+01	0.2	-0.2
-4.87184e+01	0	0.4
-4.87176e+01	0.2	-0.2
-4.87168e+01	0.2	0.4
-4.87160e+01	0.2	-0.2
-4.87152e+01	0.2	0.4
-4.87144e+01	0.2	-0.2
-4.87136e+01	0.2	0.4
-4.87128e+01	0.2	-0.2
-4.87120e+01	0	0.6
-4.87112e+01	0.2	-0.2
-4.87104e+01	0	0.4
-4.87096e+01	0.2	-0.2
-4.87088e+01	0	0.4
-4.87080e+01	0	-0.2
-4.87072e+01	0	0.4
-4.87064e+01	0	-0.2
-4.87056e+01	0.2	0.4
-4.87048e+01	0	-0.2
-4.87040e+01	0.2	0.4
-4.87032e+01	0.2	-0.2
-4.87024e+01	0.2	0.4
-4.87016e+01	0	-0.2
-4.87008e+01	0.2	0.4
-4.87000e+01	0	-0.2
-4.86992e+01	0	0.4
-4.86984e+01	0.2	-0.2
-4.86976e+01	0.2	0.4
-4.86968e+01	0	-0.2
-4.86960e+01	0.2	0.6
-4.86952e+01	0	-0.2
-4.86944e+01	0.2	0.6
-4.86936e+01	0.2	-0.2
-4.86928e+01	0	0.4
-4.86920e+01	0.2	-0.2
-4.86912e+01	0.2	0.4
-4.86904e+01	0.4	-0.2
-4.86896e+01	0.2	0.4
-4.86888e+01	0	-0.2
-4.86880e+01	0.2	0.4
-4.86872e+01	0.2	-0.2
-4.86864e+01	0	0.6
-4.86856e+01	0	-0.2
-4.86848e+01	0.2	0.6
-4.86840e+01	0	-0.2
-4.86832e+01	0.2	0.4
-4.86824e+01	0.2	-0.2
-4.86816e+01	0	0.4
-4.86808e+01	0.2	-0.2
-4.86800e+01	0.2	0.6
-4.86792e+01	0.2	-0.2
-4.86784e+01	0	0.4
-4.86776e+01	0	-0.2
-4.86768e+01	0.2	0.6
-4.86760e+01	0.2	-0.2
-4.86752e+01	0.2	0.4
-4.86744e+01	0.2	-0.2
-4.86736e+01	0	0.4
-4.86728e+01	0.2	-0.2
-4.86720e+01	0.2	0.4
-4.86712e+01	0.2	-0.2
-4.86704e+01	0	0.6
-4.86696e+01	0	-0.2
-4.86688e+01	0	0.4
-4.86680e+01	0.2	-0.2
-4.86672e+01	0.2	0.6
-4.86664e+01	0.2	-0.2
-4.86656e+01	0.2	0.4
-4.86648e+01	0.2	-0.2
-4.86640e+01	0	0.6
-4.86632e+01	0.2	-0.2
-4.86624e+01	0.2	0.6
-4.86616e+01	0	-0.2
-4.86608e+01	0.2	0.4
-4.86600e+01	0	-0.2
-4.86592e+01	0	0.4
-4.86584e+01	0	-0.2
-4.86576e+01	0	0.6
-4.86568e+01	0.2	-0.2
-4.86560e+01	0.2	0.4
-4.86552e+01	0.2	-0.2
-4.86544e+01	0.2	0.6
-4.86536e+01	0.2	-0.2
-4.86528e+01	0.2	0.4
-4.86520e+01	0	-0.2
-4.86512e+01	0	0.6
-4.86504e+01	0.2	-0.2
-4.86496e+01	0.2	0.4
-4.86488e+01	0	-0.2
-4.86480e+01	0.2	0.6
-4.86472e+01	0	-0.2
-4.86464e+01	0	0.6
-4.86456e+01	0.2	-0.2
-4.86448e+01	0.2	0.4
-4.86440e+01	0.2	-0.2
-4.86432e+01	0.2	0.4
-4.86424e+01	0.2	-0.2
-4.86416e+01	0.2	0.4
-4.86408e+01	0.2	-0.4
-4.86400e+01	0	0.4
-4.86392e+01	0.2	-0.2
-4.86384e+01	0.2	0.4
-4.86376e+01	0	-0.2
-4.86368e+01	0	0.4
-4.86360e+01	0.2	-0.2
-4.86352e+01	0.2	0.4
-4.86344e+01	0	-0.2
-4.86336e+01	0	0.4
-4.86328e+01	0.2	-0.2
-4.86320e+01	0.2	0.4
-4.86312e+01	0	-0.2
-4.86304e+01	0.2	0.4
-4.86296e+01	0	-0.2
-4.86288e+01	0.2	0.4
-4.86280e+01	0.2	-0.2
-4.86272e+01	0.2	0.4
-4.86264e+01	0.2	-0.2
-4.86256e+01	0	0.4
-4.86248e+01	0.2	-0.2
-4.86240e+01	0	0.4
-4.86232e+01	0	-0.2
-4.86224e+01	0.2	0.6
-4.86216e+01	0.2	-0.2
-4.86208e+01	0.2	0.4
-4.86200e+01	0.2	-0.2
-4.86192e+01	0.2	0.4
-4.86184e+01	0	-0.2
-4.86176e+01	0	0.6
-4.86168e+01	0.2	-0.2
-4.86160e+01	0.2	0.4
-4.86152e+01	0	-0.2
-4.86144e+01	0.2	0.4
-4.86136e+01	0.2	-0.2
-4.86128e+01	0.2	0.4
-4.86120e+01	0	-0.2
-4.86112e+01	0	0.4
-4.86104e+01	0	-0.2
-4.86096e+01	0.2	0.4
-4.86088e+01	0	-0.2
-4.86080e+01	0.2	0.4
-4.86072e+01	0.2	-0.2
-4.86064e+01	0.2	0.4
-4.86056e+01	0	-0.2
-4.86048e+01	0	0.4
-4.86040e+01	0	-0.2
-4.86032e+01	0	0.4
-4.86024e+01	0.2	-0.2
-4.86016e+01	0	0.4
-4.86008e+01	0.4	-0.2
-4.86000e+01	0.2	0.4
-4.85992e+01	0.2	-0.2
-4.85984e+01	0.2	0.6
-4.85976e+01	0	-0.2
-4.85968e+01	0.2	0.4
-4.85960e+01	0.2	-0.2
-4.85952e+01	0	0.6
-4.85944e+01	0	-0.2
-4.85936e+01	0	0.4
-4.85928e+01	0.2	-0.2
-4.85920e+01	0	0.4
-4.85912e+01	0.2	-0.2
-4.85904e+01	0	0.4
-4.85896e+01	0.2	-0.4
-4.85888e+01	0	0.4
-4.85880e+01	0	-0.2
-4.85872e+01	0	0.4
-4.85864e+01	0	-0.2
-4.85856e+01	0.2	0.4
-4.85848e+01	0.2	-0.2
-4.85840e+01	0.2	0.4
-4.85832e+01	0.2	-0.2
-4.85824e+01	0.2	0.4
-4.85816e+01	0.2	-0.2
-4.85808e+01	0.2	0.4
-4.85800e+01	0	-0.2
-4.85792e+01	0.2	0.4
-4.85784e+01	0	-0.2
-4.85776e+01	0	0.4
-4.85768e+01	0.2	-0.2
-4.85760e+01	0.2	0.4
-4.85752e+01	0.2	-0.2
-4.85744e+01	0	0.4
-4.85736e+01	0.2	-0.2
-4.85728e+01	0.2	0.4
-4.85720e+01	0.2	-0.4
-4.85712e+01	0	0.4
-4.85704e+01	0	-0.2
-4.85696e+01	0.2	0.4
-4.85688e+01	0	-0.2
-4.85680e+01	0	0.4
-4.85672e+01	0.2	-0.2
-4.85664e+01	0	0.4
-4.85656e+01	0.2	-0.2
-4.85648e+01	0	0.4
-4.85640e+01	0	-0.2
-4.85632e+01	0.2	0.4
-4.85624e+01	0.2	-0.2
-4.85616e+01	0	0.4
-4.85608e+01	0	-0.4
-4.85600e+01	0.2	0.4
-4.85592e+01	0.2	-0.2
-4.85584e+01	0	0.4
-4.85576e+01	0	-0.4
-4.85568e+01	0.2	0.4
-4.85560e+01	0.2	-0.2
-4.85552e+01	0	0.4
-4.85544e+01	0.2	-0.2
-4.85536e+01	0	0.4
-4.85528e+01	0	-0.2
-4.85520e+01	0.2	0.4
-4.85512e+01	0.2	-0.2
-4.85504e+01	0.2	0.4
-4.85496e+01	0	-0.4
-4.85488e+01	0	0.4
-4.85480e+01	0	-0.2
-4.85472e+01	0.2	0.4
-4.85464e+01	0	-0.4
-4.85456e+01	0.2	0.4
-4.85448e+01	0.2	-0.2
-4.85440e+01	0.2	0.4
-4.85432e+01	0.2	-0.2
-4.85424e+01	0	0.4
-4.85416e+01	0.2	-0.2
-4.85408e+01	0.2	0.4
-4.85400e+01	0	-0.2
-4.85392e+01	0.2	0.4
-4.85384e+01	0	-0.4
-4.85376e+01	0	0.4
-4.85368e+01	0.2	-0.4
-4.85360e+01	0.2	0.4
-4.85352e+01	0	-0.4
-4.85344e+01	0.2	0.4
-4.85336e+01	0.2	-0.4
-4.85328e+01	0.2	0.4
-4.85320e+01	0	-0.2
-4.85312e+01	0	0.4
-4.85304e+01	0.2	-0.2
-4.85296e+01	0	0.4
-4.85288e+01	0	-0.4
-4.85280e+01	0	0.4
-4.85272e+01	0	-0.2
-4.85264e+01	0	0.4
-4.85256e+01	0	-0.2
-4.85248e+01	0	0.4
-4.85240e+01	0	-0.4
-4.85232e+01	0	0.4
-4.85224e+01	0	-0.4
-4.85216e+01	0	0.4
-4.85208e+01	0	-0.4
-4.85200e+01	0	0.4
-4.85192e+01	0	-0.4
-4.85184e+01	0	0.4
-4.85176e+01	0	-0.2
-4.85168e+01	0	0.4
-4.85160e+01	0.2	-0.4
-4.85152e+01	0.2	0.4
-4.85144e+01	0	-0.4
-4.85136e+01	0.2	0.4
-4.85128e+01	0	-0.4
-4.85120e+01	0	0.4
-4.85112e+01	0.2	-0.4
-4.85104e+01	0.2	0.4
-4.85096e+01	0.2	-0.4
-4.85088e+01	0	0.4
-4.85080e+01	0	-0.4
-4.85072e+01	0.2	0.4
-4.85064e+01	0	-0.4
-4.85056e+01	0	0.4
-4.85048e+01	0	-0.4
-4.85040e+01	0	0.4
-4.85032e+01	0	-0.2
-4.85024e+01	0	0.4
-4.85016e+01	0.2	-0.2
-4.85008e+01	0.2	0.4
-4.85000e+01	0.2	-0.4
-4.84992e+01	0	0.4
-4.84984e+01	0	-0.4
-4.84976e+01	0	0.4
-4.84968e+01	0	-0.4
-4.84960e+01	0	0.4
-4.84952e+01	0.2	-0.4
-4.84944e+01	0	0.4
-4.84936e+01	0	-0.4
-4.84928e+01	0.2	0.4
-4.84920e+01	0.2	-0.4
-4.84912e+01	0.2	0.4
-4.84904e+01	0.2	-0.4
-4.84896e+01	0	0.4
-4.84888e+01	0.2	-0.4
-4.84880e+01	0	0.4
-4.84872e+01	0.2	-0.2
-4.84864e+01	0	0.4
-4.84856e+01	0	-0.4
-4.84848e+01	0.2	0.4
-4.84840e+01	0	-0.4
-4.84832e+01	0	0.4
-4.84824e+01	0	-0.4
-4.84816e+01	0.2	0.4
-4.84808e+01	0.2	-0.4
-4.84800e+01	0	0.4
-4.84792e+01	0.2	-0.4
-4.84784e+01	0	0.4
-4.84776e+01	0	-0.4
-4.84768e+01	0	0.4
-4.84760e+01	0.2	-0.4
-4.84752e+01	0	0.4
-4.84744e+01	0	-0.4
-4.84736e+01	0	0.4
-4.84728e+01	0.2	-0.4
-4.84720e+01	0.2	0.4
-4.84712e+01	-0.2	-0.4
-4.84704e+01	0.2	0.4
-4.84696e+01	0	-0.2
-4.84688e+01	0.2	0.4
-4.84680e+01	0	-0.4
-4.84672e+01	0	0.4
-4.84664e+01	0	-0.4
-4.84656e+01	0.2	0.4
-4.84648e+01	0.2	-0.4
-4.84640e+01	0	0.4
-4.84632e+01	0	-0.4
-4.84624e+01	0	0.4
-4.84616e+01	0	-0.4
-4.84608e+01	0.2	0.4
-4.84600e+01	0.2	-0.4
-4.84592e+01	0.2	0.4
-4.84584e+01	0.2	-0.4
-4.84576e+01	0	0.4
-4.84568e+01	0	-0.2
-4.84560e+01	0.2	0.4
-4.84552e+01	0	-0.4
-4.84544e+01	0.2	0.4
-4.84536e+01	0.2	-0.2
-4.84528e+01	0	0.4
-4.84520e+01	0	-0.2
-4.84512e+01	0.2	0.4
-4.84504e+01	0	-0.2
-4.84496e+01	0	0.4
-4.84488e+01	0	-0.4
-4.84480e+01	0	0.4
-4.84472e+01	0.2	-0.4
-4.84464e+01	0	0.4
-4.84456e+01	0.2	-0.4
-4.84448e+01	0	0.4
-4.84440e+01	0	-0.4
-4.84432e+01	0	0.4
-4.84424e+01	0.2	-0.2
-4.84416e+01	0	0.4
-4.84408e+01	0	-0.2
-4.84400e+01	0.2	0.4
-4.84392e+01	0	-0.4
-4.84384e+01	0	0.4
-4.84376e+01	0	-0.4
-4.84368e+01	0	0.4
-4.84360e+01	0	-0.4
-4.84352e+01	0.2	0.4
-4.84344e+01	0	-0.4
-4.84336e+01	0.2	0.4
-4.84328e+01	0	-0.4
-4.84320e+01	0	0.4
-4.84312e+01	0	-0.4
-4.84304e+01	0.2	0.4
-4.84296e+01	0	-0.2
-4.84288e+01	0.2	0.4
-4.84280e+01	0	-0.4
-4.84272e+01	0	0.4
-4.84264e+01	0	-0.4
-4.84256e+01	0.2	0.4
-4.84248e+01	0	-0.2
-4.84240e+01	0	0.4
-4.84232e+01	0.2	-0.2
-4.84224e+01	0.2	0.4
-4.84216e+01	0.2	-0.2
-4.84208e+01	0.2	0.4
-4.84200e+01	0	-0.4
-4.84192e+01	0	0.4
-4.84184e+01	0.2	-0.2
-4.84176e+01	0	0.4
-4.84168e+01	0.2	-0.4
-4.84160e+01	0	0.4
-4.84152e+01	0.2	-0.4
-4.84144e+01	0	0.4
-4.84136e+01	0.2	-0.2
-4.84128e+01	0.2	0.4
[truncated: 123,015 more rows]
