# Supplementary material for: Dynamic stabilization of a mechanical oscillator in the absence of any stable feature
Source: Nat Commun. 2026 Mar 10;17:6024. doi: 10.1038/s41467-026-70493-1 (PMC13346612; doi:10.1038/s41467-026-70493-1)
Supplement: Supplementary file 17 — Source Data [file 41467_2026_70493_MOESM17_ESM.zip › Source Data/README.txt]

The data for Figures 6 and 8 are recorded with a laser sensitivity of 500 mm/s/V @ M-ohm

File Name                  | Figures  | Description
---------------------------|----------|---------------------------------------------------------------------------
Fig3c&S6a                  |   3c S6a | Free response test of beam - Trial 1
FigS6b                     |      S6b | Free response test of beam - Trial 2
FigS6c                     |      S6c | Free response test of beam - Trial 3
FigS6d                     |      S6d | Response of beam under constant wind - Trial 1
Fig3d&S6e                  |   3d S6e | Response of beam under constant wind - Trial 2
FigS6f                     |      S6f | Response of beam under constant wind - Trial 3
Fig3b&S5c Trial1-0V        |   3b S5c | Force-Displacement test of beam under electromagnet powered at 0V Trial 1
Fig3b&S5c Trial1-24V       |   3b S5c | Force-Displacement test of beam under electromagnet powered at 24V Trial 1
FigS5c Trial1-20V          |      S5c | Force-Displacement test of beam under electromagnet powered at 20V Trial 1
FigS5c Trial1-16V          |      S5c | Force-Displacement test of beam under electromagnet powered at 16V Trial 1
FigS5c Trial1-12V          |      S5c | Force-Displacement test of beam under electromagnet powered at 12V Trial 1
FigS5c Trial1-8V           |      S5c | Force-Displacement test of beam under electromagnet powered at 8V Trial 1
FigS5c Trial1-4V           |      S5c | Force-Displacement test of beam under electromagnet powered at 4V Trial 1
Fig3b&S5c Trial2-0V        |   3b S5c | Force-Displacement test of beam under electromagnet powered at 0V Trial 2
Fig3b&S5c Trial2-24V       |   3b S5c | Force-Displacement test of beam under electromagnet powered at 24V Trial 2
FigS5c Trial2-20V          |      S5c | Force-Displacement test of beam under electromagnet powered at 20V Trial 2
FigS5c Trial2-16V          |      S5c | Force-Displacement test of beam under electromagnet powered at 16V Trial 2
FigS5c Trial2-12V          |      S5c | Force-Displacement test of beam under electromagnet powered at 12V Trial 2
FigS5c Trial2-8V           |      S5c | Force-Displacement test of beam under electromagnet powered at 8V Trial 2
FigS5c Trial2-4V           |      S5c | Force-Displacement test of beam under electromagnet powered at 4V Trial 2
Fig3b&S5c Trial3-0V        |   3b S5c | Force-Displacement test of beam under electromagnet powered at 0V Trial 3
Fig3b&S5c Trial3-24V       |   3b S5c | Force-Displacement test of beam under electromagnet powered at 24V Trial 3
FigS5c Trial3-20V          |      S5c | Force-Displacement test of beam under electromagnet powered at 20V Trial 3
FigS5c Trial3-16V          |      S5c | Force-Displacement test of beam under electromagnet powered at 16V Trial 3
FigS5c Trial3-12V          |      S5c | Force-Displacement test of beam under electromagnet powered at 12V Trial 3
FigS5c Trial3-8V           |      S5c | Force-Displacement test of beam under electromagnet powered at 8V Trial 3
FigS5c Trial3-4V           |      S5c | Force-Displacement test of beam under electromagnet powered at 4V Trial 3
Fig4b&S8a T=159ms Trial1   |   4b S8a | Response of beam under switching conditions. Both Wind and Magnet. T=159
Fig4b&S8a T=159ms Trial2   |   4b S8a | Response of beam under switching conditions. Both Wind and Magnet. T=159
Fig4b&S8a T=159ms Trial3   |   4b S8a | Response of beam under switching conditions. Both Wind and Magnet. T=159
FigS8b T=159ms Trial1      |      S8b | Response of beam under switching conditions. Magnet Only. T=159
FigS8b T=159ms Trial2      |      S8b | Response of beam under switching conditions. Magnet Only. T=159
FigS8b T=159ms Trial3      |      S8b | Response of beam under switching conditions. Magnet Only. T=159
FigS8c T=159ms Trial1      |      S8b | Response of beam under switching conditions. Shutter Only. T=159
FigS8c T=159ms Trial2      |      S8b | Response of beam under switching conditions. Shutter Only. T=159
FigS8c T=159ms Trial3      |      S8b | Response of beam under switching conditions. Shutter Only. T=159
Fig4b&S8a T=167ms Trial1   |   4b S8a | Response of beam under switching conditions. Both Wind and Magnet. T=167
Fig4b&S8a T=167ms Trial2   |   4b S8a | Response of beam under switching conditions. Both Wind and Magnet. T=167
Fig4b&S8a T=167ms Trial3   |   4b S8a | Response of beam under switching conditions. Both Wind and Magnet. T=167
FigS8b T=167ms Trial1      |      S8b | Response of beam under switching conditions. Magnet Only. T=167
FigS8b T=167ms Trial2      |      S8b | Response of beam under switching conditions. Magnet Only. T=167
FigS8b T=167ms Trial3      |      S8b | Response of beam under switching conditions. Magnet Only. T=167
FigS8c T=167ms Trial1      |      S8b | Response of beam under switching conditions. Shutter Only. T=167
FigS8c T=167ms Trial2      |      S8b | Response of beam under switching conditions. Shutter Only. T=167
FigS8c T=167ms Trial3      |      S8b | Response of beam under switching conditions. Shutter Only. T=167
Fig4b&S8a T=177ms Trial1   |   4b S8a | Response of beam under switching conditions. Both Wind and Magnet. T=177
Fig4b&S8a T=177ms Trial2   |   4b S8a | Response of beam under switching conditions. Both Wind and Magnet. T=177
Fig4b&S8a T=177ms Trial3   |   4b S8a | Response of beam under switching conditions. Both Wind and Magnet. T=177
FigS8b T=177ms Trial1      |      S8b | Response of beam under switching conditions. Magnet Only. T=177
FigS8b T=177ms Trial2      |      S8b | Response of beam under switching conditions. Magnet Only. T=177
FigS8b T=177ms Trial3      |      S8b | Response of beam under switching conditions. Magnet Only. T=177
FigS8c T=177ms Trial1      |      S8b | Response of beam under switching conditions. Shutter Only. T=177
FigS8c T=177ms Trial2      |      S8b | Response of beam under switching conditions. Shutter Only. T=177
FigS8c T=177ms Trial3      |      S8b | Response of beam under switching conditions. Shutter Only. T=177
Fig4a-b&S8a T=188ms Trial1 | 4a-b S8a | Response of beam under switching conditions. Both Wind and Magnet. T=188
Fig4a-b&S8a T=188ms Trial2 | 4a-b S8a | Response of beam under switching conditions. Both Wind and Magnet. T=188
Fig4a-b&S8a T=188ms Trial3 | 4a-b S8a | Response of beam under switching conditions. Both Wind and Magnet. T=188
FigS8b T=188ms Trial1      |      S8b | Response of beam under switching conditions. Magnet Only. T=188
FigS8b T=188ms Trial2      |      S8b | Response of beam under switching conditions. Magnet Only. T=188
FigS8b T=188ms Trial3      |      S8b | Response of beam under switching conditions. Magnet Only. T=188
FigS8c T=188ms Trial1      |      S8b | Response of beam under switching conditions. Shutter Only. T=188
FigS8c T=188ms Trial2      |      S8b | Response of beam under switching conditions. Shutter Only. T=188
FigS8c T=188ms Trial3      |      S8b | Response of beam under switching conditions. Shutter Only. T=188
Fig4b&S8a T=200ms Trial1   |   4b S8a | Response of beam under switching conditions. Both Wind and Magnet. T=200
Fig4b&S8a T=200ms Trial2   |   4b S8a | Response of beam under switching conditions. Both Wind and Magnet. T=200
Fig4b&S8a T=200ms Trial3   |   4b S8a | Response of beam under switching conditions. Both Wind and Magnet. T=200
FigS8b T=200ms Trial1      |      S8b | Response of beam under switching conditions. Magnet Only. T=200
FigS8b T=200ms Trial2      |      S8b | Response of beam under switching conditions. Magnet Only. T=200
FigS8b T=200ms Trial3      |      S8b | Response of beam under switching conditions. Magnet Only. T=200
FigS8c T=200ms Trial1      |      S8b | Response of beam under switching conditions. Shutter Only. T=200
FigS8c T=200ms Trial2      |      S8b | Response of beam under switching conditions. Shutter Only. T=200
FigS8c T=200ms Trial3      |      S8b | Response of beam under switching conditions. Shutter Only. T=200
Fig4b&S8a T=210ms Trial1   |   4b S8a | Response of beam under switching conditions. Both Wind and Magnet. T=210
Fig4b&S8a T=210ms Trial2   |   4b S8a | Response of beam under switching conditions. Both Wind and Magnet. T=210
Fig4b&S8a T=210ms Trial3   |   4b S8a | Response of beam under switching conditions. Both Wind and Magnet. T=210
FigS8b T=210ms Trial1      |      S8b | Response of beam under switching conditions. Magnet Only. T=210
FigS8b T=210ms Trial2      |      S8b | Response of beam under switching conditions. Magnet Only. T=210
FigS8b T=210ms Trial3      |      S8b | Response of beam under switching conditions. Magnet Only. T=210
FigS8c T=210ms Trial1      |      S8b | Response of beam under switching conditions. Shutter Only. T=210
FigS8c T=210ms Trial2      |      S8b | Response of beam under switching conditions. Shutter Only. T=210
FigS8c T=210ms Trial3      |      S8b | Response of beam under switching conditions. Shutter Only. T=210
Fig4a-b&S8a T=218ms Trial1 | 4a-b S8a | Response of beam under switching conditions. Both Wind and Magnet. T=218
Fig4a-b&S8a T=218ms Trial2 | 4a-b S8a | Response of beam under switching conditions. Both Wind and Magnet. T=218
Fig4a-b&S8a T=218ms Trial3 | 4a-b S8a | Response of beam under switching conditions. Both Wind and Magnet. T=218
FigS8b T=218ms Trial1      |      S8b | Response of beam under switching conditions. Magnet Only. T=218
FigS8b T=218ms Trial2      |      S8b | Response of beam under switching conditions. Magnet Only. T=218
FigS8b T=218ms Trial3      |      S8b | Response of beam under switching conditions. Magnet Only. T=218
FigS8c T=218ms Trial1      |      S8b | Response of beam under switching conditions. Shutter Only. T=218
FigS8c T=218ms Trial2      |      S8b | Response of beam under switching conditions. Shutter Only. T=218
FigS8c T=218ms Trial3      |      S8b | Response of beam under switching conditions. Shutter Only. T=218
Fig4b&S8a T=228ms Trial1   |   4b S8a | Response of beam under switching conditions. Both Wind and Magnet. T=228
Fig4b&S8a T=228ms Trial2   |   4b S8a | Response of beam under switching conditions. Both Wind and Magnet. T=228
Fig4b&S8a T=228ms Trial3   |   4b S8a | Response of beam under switching conditions. Both Wind and Magnet. T=228
FigS8b T=228ms Trial1      |      S8b | Response of beam under switching conditions. Magnet Only. T=228
FigS8b T=228ms Trial2      |      S8b | Response of beam under switching conditions. Magnet Only. T=228
FigS8b T=228ms Trial3      |      S8b | Response of beam under switching conditions. Magnet Only. T=228
FigS8c T=228ms Trial1      |      S8b | Response of beam under switching conditions. Shutter Only. T=228
FigS8c T=228ms Trial2      |      S8b | Response of beam under switching conditions. Shutter Only. T=228
FigS8c T=228ms Trial3      |      S8b | Response of beam under switching conditions. Shutter Only. T=228
Fig4b&S8a T=238ms Trial1   |   4b S8a | Response of beam under switching conditions. Both Wind and Magnet. T=238
Fig4b&S8a T=238ms Trial2   |   4b S8a | Response of beam under switching conditions. Both Wind and Magnet. T=238
Fig4b&S8a T=238ms Trial3   |   4b S8a | Response of beam under switching conditions. Both Wind and Magnet. T=238
FigS8b T=238ms Trial1      |      S8b | Response of beam under switching conditions. Magnet Only. T=238
FigS8b T=238ms Trial2      |      S8b | Response of beam under switching conditions. Magnet Only. T=238
FigS8b T=238ms Trial3      |      S8b | Response of beam under switching conditions. Magnet Only. T=238
FigS8c T=238ms Trial1      |      S8b | Response of beam under switching conditions. Shutter Only. T=238
FigS8c T=238ms Trial2      |      S8b | Response of beam under switching conditions. Shutter Only. T=238
FigS8c T=238ms Trial3      |      S8b | Response of beam under switching conditions. Shutter Only. T=238
Fig4b&S8a T=250ms Trial1   |   4b S8a | Response of beam under switching conditions. Both Wind and Magnet. T=250
Fig4b&S8a T=250ms Trial2   |   4b S8a | Response of beam under switching conditions. Both Wind and Magnet. T=250
Fig4b&S8a T=250ms Trial3   |   4b S8a | Response of beam under switching conditions. Both Wind and Magnet. T=250
FigS8b T=250ms Trial1      |      S8b | Response of beam under switching conditions. Magnet Only. T=250
FigS8b T=250ms Trial2      |      S8b | Response of beam under switching conditions. Magnet Only. T=250
FigS8b T=250ms Trial3      |      S8b | Response of beam under switching conditions. Magnet Only. T=250
FigS8c T=250ms Trial1      |      S8b | Response of beam under switching conditions. Shutter Only. T=250
FigS8c T=250ms Trial2      |      S8b | Response of beam under switching conditions. Shutter Only. T=250
FigS8c T=250ms Trial3      |      S8b | Response of beam under switching conditions. Shutter Only. T=250
Fig4a-b&S8a T=258ms Trial1 | 4a-b S8a | Response of beam under switching conditions. Both Wind and Magnet. T=258
Fig4a-b&S8a T=258ms Trial2 | 4a-b S8a | Response of beam under switching conditions. Both Wind and Magnet. T=258
Fig4a-b&S8a T=258ms Trial3 | 4a-b S8a | Response of beam under switching conditions. Both Wind and Magnet. T=258
FigS8b T=258ms Trial1      |      S8b | Response of beam under switching conditions. Magnet Only. T=258
FigS8b T=258ms Trial2      |      S8b | Response of beam under switching conditions. Magnet Only. T=258
FigS8b T=258ms Trial3      |      S8b | Response of beam under switching conditions. Magnet Only. T=258
FigS8c T=258ms Trial1      |      S8b | Response of beam under switching conditions. Shutter Only. T=258
FigS8c T=258ms Trial2      |      S8b | Response of beam under switching conditions. Shutter Only. T=258
FigS8c T=258ms Trial3      |      S8b | Response of beam under switching conditions. Shutter Only. T=258
Fig4b&S8a T=268ms Trial1   |   4b S8a | Response of beam under switching conditions. Both Wind and Magnet. T=268
Fig4b&S8a T=268ms Trial2   |   4b S8a | Response of beam under switching conditions. Both Wind and Magnet. T=268
Fig4b&S8a T=268ms Trial3   |   4b S8a | Response of beam under switching conditions. Both Wind and Magnet. T=268
FigS8b T=268ms Trial1      |      S8b | Response of beam under switching conditions. Magnet Only. T=268
FigS8b T=268ms Trial2      |      S8b | Response of beam under switching conditions. Magnet Only. T=268
FigS8b T=268ms Trial3      |      S8b | Response of beam under switching conditions. Magnet Only. T=268
FigS8c T=268ms Trial1      |      S8b | Response of beam under switching conditions. Shutter Only. T=268
FigS8c T=268ms Trial2      |      S8b | Response of beam under switching conditions. Shutter Only. T=268
FigS8c T=268ms Trial3      |      S8b | Response of beam under switching conditions. Shutter Only. T=268
